# Supplementary material for: Comprehensive Glycomic and Proteomic Analysis of Mouse Striatum and Lateral Hypothalamus Following Repeated Exposures to Cocaine or Methamphetamine
Source: Mol Cell Proteomics. 2024 Jun 15;23(8):100803. doi: 10.1016/j.mcpro.2024.100803 (PMC11324981; doi:10.1016/j.mcpro.2024.100803)
Supplement: Supplemental File S1 [file mmc1.xlsx]

## Sheet: Samples
Supplemental Table S1A. The normalised intensity, absolute and relative abundance of HS disaccharides (D0A0, D2A0/D0A6, D2A6,D0S0, D2S0/D0S6 , D2S6) for C (1-6), M (1-6). S (1-6) samples-Lateral Hypothalamus
				Intensity							Intensity- Normalised to Internal Standard							Absolute abundance (fmol)- normalised to std curve													Relative abundance (%)
Sample Name	R.T (Int Std, D0A0, D2A0/D0A6, D2A6,D0S0, D2S0/D0S6 , D2S6)	% D0A6	% D0S6	800fmol internal standard	D0A0	D2A0/D0A6	D2A6	D0S0	D2S0/D0S6	D2S6	800fmol internal standard	D0A0	D2A0/D0A6	D2A6	D0S0	D2S0/D0S6	D2S6	% D0A6	% D0S6	D0A0	D2A0/D0A6	DOA6	D2AO	D2A6	D0S0	D2S0/D0S6	DOS6	D2SO	D2S6	Sum	D0A0	D2A0/D0A6	DOA6	D2AO	D2A6	D0S0	D2S0/D0S6	DOS6	D2SO	D2S6
C1_05302017_01	5.58,3.42,4.01,5.89,4.87,7.42,11.49	0.698508	0.505917	53230.7	16910.9	145367	71934.6	10273.9	85941.4	101129	42584.6	13528.7	116294	57547.6	8219.08	68753.2	80903.5	0.713663	0.512025	756.556	3893.07	2778.34	1114.73	1957.4	710.686	2130.89	1091.07	1039.82	2036.59	11485.2	0.0658723	0.338964	0.241906	0.097058	0.170428	0.0618784	0.185534	0.094998	0.0905357	0.177323	1
C1_05302017_02	5.53,3.48,4.0,5.81, 4.77, 7.42, 11.49	0.68668	0.503371	45452.9	18818.1	144733	68549.2	9522.61	83924.4	101341	43288.5	17922	137841	65285	9069.15	79928	96515.6	0.700366	0.509217	1002.24	4614.39	3231.77	1382.63	2220.58	784.19	2477.23	1261.45	1215.78	2429.59	13528.2	0.0740849	0.341094	0.238891	0.102203	0.164144	0.0579669	0.183116	0.0932458	0.0898701	0.179594	1
C2_05302017_01	5.54,3.45, 4.0, 5.69, 4.9, 7.42, 11.39	0.669585	0.5129	47422.9	15771.1	135864	72326.7	7218.42	82648.1	115867	43910.1	14602.9	125800	66969.1	6683.72	76526	107284	0.681147	0.519726	816.623	4211.31	2868.52	1342.79	2277.86	577.927	2371.8	1232.68	1139.11	2700.67	12956.2	0.0630296	0.325043	0.221402	0.103641	0.175813	0.0446062	0.183063	0.0951425	0.0879203	0.208446	1
C2_05302017_02	5.54,3.47, 4.0, 5.77, 4.71, 7.35, 11.36	0.706277	0.532006	48624.1	17590.5	142433	70254.7	6090.19	80097.7	102490	43414.4	15705.8	127172	62727.4	5437.67	71515.8	91508.7	0.722397	0.540796	878.3	4257.23	3075.41	1181.82	2133.59	470.183	2216.51	1198.68	1017.83	2303.55	12259.4	0.0716432	0.347264	0.250862	0.0964015	0.174037	0.038353	0.180802	0.0977768	0.0830249	0.187901	1
C3_05302017_01	5.48, 3.49, 4.06,5.85, 4.82, 7.36 11.48	0.7579	0.469251	50246.9	15047.4	135604	60153.1	7480.09	91926.1	76135.7	43316.3	12971.9	116900	51856.1	6448.35	79246.7	65634.2	0.780431	0.47159	725.418	3913.36	3054.1	859.25	1763.81	557.575	2456.12	1158.28	1297.84	1652.21	11068.5	0.065539	0.353558	0.275928	0.0776303	0.159354	0.0503749	0.221902	0.104647	0.117255	0.149272	1
C3_05302017_02	5.47,3.46, 4.00, 5.69, 4.77,7.22, 11.41	0.735093	0.47132	55207.5	15274.1	147869	56125.1	7141.96	89558.4	73960.9	43815.5	12122.3	117357	44543.7	5668.22	71078.1	58699.1	0.754791	0.473872	677.906	3928.65	2965.31	963.338	1515.09	490.119	2202.95	1043.92	1159.03	1477.64	10292.3	0.065865	0.381706	0.288108	0.0935975	0.147206	0.0476197	0.214037	0.101426	0.112611	0.143567	1
C4_05302017_01	5.54, 3.50, 4.11, 5.76, 5.02, 7.49, 11.51	0.723256	0.492697	53138.7	19231.2	166713	54014.6	7897.7	94506.1	68738.2	43202.2	15635.2	135539	43914.3	6420.89	76834.2	55884.7	0.741484	0.497446	874.352	4537.31	3364.35	1172.97	1493.68	555.201	2381.35	1184.59	1196.75	1406.79	11248.7	0.0777292	0.403364	0.299088	0.104276	0.132787	0.0493569	0.2117	0.105309	0.106391	0.125063	1
C4_05302017_02	5.47,3.45, 4.00, 5.84, 4.82, 7.42, 11.49	0.731788	0.508123	52169.6	18591.8	160357	57308.9	9382.35	97720.6	67723.9	43474.7	15493.2	133630	47757.5	7818.63	81433.9	56436.6	0.751076	0.514458	866.413	4473.43	3359.89	1113.54	1624.4	676.059	2523.91	1298.44	1225.46	1420.68	11584.9	0.0747881	0.386144	0.290023	0.0961203	0.140217	0.0583569	0.217862	0.112081	0.105781	0.122632	1
C5_05302017_01	5.54,3.43, 4.00, 5.72, 4.92, 7.42, 11.47	0.710256	0.468354	52527.1	22385.3	163677	69307.4	12061.4	104645	83490.5	43772.6	18654.4	136398	57756.2	10051.1	87203.9	69575.4	0.72687	0.470601	1043.19	4566.07	3318.94	1247.13	1964.5	869.1	2702.74	1271.91	1430.83	1751.43	12897	0.0808864	0.35404	0.257341	0.096699	0.152322	0.0673876	0.209563	0.0986206	0.110942	0.135801	1
C5_05302017_02	5.42, 3.45, 4.00, 5.81, 4.71, 7.35,,11.41	0.710752	0.469555	49276.8	19226.5	161811	69727.8	13093.9	92905.3	84159.8	43607.8	17014.6	143196	61706	11587.5	82217.1	74477.7	0.727427	0.471925	951.491	4793.65	3487.03	1306.62	2098.84	1001.95	2548.18	1202.55	1345.63	1874.83	13268.9	0.0717081	0.361268	0.262796	0.0984719	0.158177	0.0755109	0.192041	0.090629	0.101412	0.141295	1
C6_05302017_01	5.47,3.45, 4.06, 5.59, 4.66, 7.29, 11.42	0.670311	0.454545	50346.3	17022.5	150026	60891.6	11295.9	85906.2	78033	43402	14674.6	129332	52492.8	9737.82	74057.1	67269.9	0.681964	0.455373	820.633	4329.55	2952.6	1376.95	1785.47	842.008	2295.28	1045.21	1250.07	1693.39	11766.3	0.0697442	0.367961	0.250936	0.117025	0.151744	0.0715608	0.195072	0.0888303	0.106241	0.143918	1
C6_05302017_02	5.44,3.48, 4.02, 5.69, 4.83, 7.28, 11.52	0.66729	0.461538	55205.5	17635.8	136895	55845.9	6661.79	81876.1	68949.4	43813.9	13996.7	108647	44322.1	5287.13	64981	54721.8	0.678568	0.463085	782.724	3637.08	2468.01	1169.08	1507.55	457.167	2013.98	932.643	1081.34	1377.51	9776.02	0.0800657	0.372041	0.252455	0.119586	0.154209	0.0467641	0.206012	0.095401	0.110611	0.140907	1
M1_05302017_01	5.62,3.46, 4.07, 5.77, 4.83,7.55, 11.60	0.632582	0.462334	48415.5	17774.5	105370	57762.2	9290.31	61943.9	69795.2	43228.2	15870.1	94080.7	51573.4	8294.92	55307.1	62317.1	0.639548	0.463962	887.491	3149.46	2014.23	1135.23	1754.2	717.243	1714.15	795.3	918.85	1568.71	9791.25	0.0906412	0.321661	0.205718	0.115943	0.17916	0.0732535	0.17507	0.0812256	0.093844	0.160216	1
M1_05302017_02	5.47,3.46,4.00,5.74, 4.76, 7.29, 11.52	0.696301	0.475832	50999.6	23614.6	103136	54483.2	10186.5	62824.4	66662.3	43220	20012.3	87403.1	46172.2	8632.6	53241	56493.5	0.711182	0.478848	1119.13	2925.92	2080.86	845.06	1570.48	746.442	1650.12	790.155	859.962	1422.11	9434.21	0.118625	0.310139	0.220565	0.0895739	0.166467	0.0791208	0.174908	0.0837542	0.0911535	0.15074	1
M3_05302017_01	5.59,3.66,4.07,5.69,4.88, 7.48,11.5	0.657769	0.509407	48281.2	20307.7	112709	48944.5	11788.1	64700.7	54443.2	43108.2	18131.9	100633	43700.5	10525.1	57768.5	48610	0.667864	0.515874	1013.97	3368.81	2249.91	1118.91	1486.41	910.084	1790.44	923.64	866.799	1223.66	9793.38	0.103537	0.343989	0.229738	0.114251	0.151777	0.0929284	0.182821	0.0943127	0.0885086	0.124948	1
M3_05302017_02	5.48,3.48,4.01,5.74,4.71, 7.29, 11.47	0.677646	0.470699	49447.7	20058.1	119499	52683.8	10960.6	65068	62012.4	43759	17750.5	105752	46622.8	9699.61	57582.3	54878.2	0.69021	0.473187	992.646	3540.16	2443.45	1096.71	1585.81	838.704	1784.67	844.482	940.186	1381.45	10123.4	0.0980542	0.349699	0.241366	0.108333	0.156647	0.0828477	0.176291	0.0834185	0.0928722	0.136461	1
M4_05302017_01	5.43,3.29,4.01,5.75, 4.67,7.34, 11.46	0.64545	0.477341	46123.3	21388.8	132981	58615.7	13611.4	69918.4	69598.1	43105.9	19989.5	124281	54781	12720.9	65344.3	65044.9	0.654015	0.480512	1117.86	4160.46	2721	1439.45	1863.3	1099.95	2025.24	973.151	1052.09	1637.38	11904.2	0.0939045	0.349495	0.228575	0.12092	0.156525	0.0924005	0.170128	0.0817486	0.0883795	0.137547	1
M4_05302017_02	5.32,3.45,4.00,5.77, 4.71, 7.28, 11.51	0.654441	0.485396	43171.6	21604.3	104528	48798.8	10344.6	62005.1	55755.4	43171.6	21604.3	104528	48798.8	10344.6	62005.1	55755.4	0.664123	0.489395	1208.16	3499.19	2323.89	1175.3	1659.82	894.479	1921.74	940.492	981.252	1403.53	10586.9	0.114118	0.33052	0.219506	0.111014	0.15678	0.084489	0.18152	0.0888352	0.0926852	0.132572	1
M5_05302017_01	5.61,3.48, 4.05,5.76, 4.87, 7.28, 11.57	0.689699	0.478301	51669.6	16647.5	107891	61538.7	5934.88	55948	64479.3	43058	13872.9	89909	51282.2	4945.73	46623.4	53732.7	0.703759	0.48157	775.804	3009.81	2118.18	891.627	1744.29	427.647	1445.01	695.876	749.138	1352.62	8755.18	0.0886108	0.343774	0.241934	0.10184	0.19923	0.048845	0.165047	0.0794816	0.0855651	0.154493	1
M5_05302017_02	5.59,3.51, 3.97, 5.77, 4.73, 7.35, 11.47	0.655877	0.481203	51507.4	14506.1	91493.6	52271.2	7279.9	59636.5	61545	43283.6	12190	76885.4	43925.3	6117.56	50114.7	51718.5	0.665737	0.484771	681.689	2573.83	1713.49	860.335	1494.06	528.972	1553.22	752.957	800.266	1301.91	8133.68	0.0838106	0.316441	0.210666	0.105774	0.183688	0.0650348	0.190962	0.0925726	0.0983891	0.160064	1
M6_05302017_01	5.44,3.41, 4.02, 5.74, 4.73, 7.35, 11.57	0.680153	0.470976	55878.7	24574.1	114548	56419	12637	68117.9	68938.6	42983.6	18903.2	88113.8	43399.2	9720.75	52398.3	53029.7	0.693028	0.473493	1057.11	2949.71	2044.23	905.48	1476.16	840.532	1624	768.952	855.048	1334.92	9282.43	0.113882	0.317774	0.220226	0.0975477	0.159028	0.0905508	0.174954	0.0828394	0.0921146	0.143811	1
M6_05302017_02	5.39,3.50, 3.97, 5.74, 4.78, 7.28, 11.52	0.684179	0.486096	56343.4	26818	115897	52191.3	11743	68097.6	62703.9	43341	20629.3	89151.6	40147.2	9033.1	52382.8	48233.8	0.697555	0.490166	1153.63	2984.45	2081.82	902.634	1365.55	781.072	1623.52	795.794	827.724	1214.19	9122.42	0.126461	0.327156	0.228209	0.0989468	0.149692	0.0856212	0.17797	0.0872349	0.0907352	0.1331	1
S1_05302017_01	5.53,3.48,3.95, 5.81,4.71, 7.35, 11.51	0.552689	0.442857	57860.3	34152.6	65750.6	37587.7	22119.9	28184.8	42549.5	43833.6	25873.2	49811.1	28475.5	16757.5	21352.1	32234.5	0.549733	0.442483	1446.88	1667.48	916.672	750.812	968.555	1448.98	661.773	292.823	368.95	811.441	7005.12	0.206547	0.238038	0.130857	0.107181	0.138264	0.206846	0.0944698	0.0418013	0.0526685	0.115835	1
S1_05302017_02	5.53,3.45,4.00, 5.77, 4.82, 7.35, 11.56	0.547751	0.454002	53093.6	38605.6	58260.9	38877.1	20842.3	27694.5	45710.9	43165.6	31386.6	47366.6	31607.4	16944.9	22515.8	37163.4	0.544182	0.454774	1755.21	1585.65	862.883	722.769	1075.08	1465.19	697.84	317.36	380.481	935.516	7514.49	0.233576	0.211013	0.114829	0.0961834	0.143068	0.194982	0.092866	0.042233	0.050633	0.124495	1
S2_05302017_01	5.47,3.45,3.95,5.69,4.76, 7.28, 11.57	0.493584	0.485356	56993.2	43848.8	80750.4	42132.9	26467.6	45412.1	49127.4	43840.9	33729.8	62115.7	32409.9	20359.7	34932.4	37790.3	0.483287	0.48935	1886.24	2079.4	1004.95	1074.45	1102.38	1760.46	1082.67	529.806	552.866	951.298	8862.45	0.212836	0.23463	0.113394	0.121236	0.124388	0.198643	0.122164	0.059781	0.062383	0.10734	1
S2_05302017_02	5.48,3.47, 3.96, 5.71, 4.77, 7.2211.64	0.503518	0.470506	47434.8	30413.1	63716.5	35820.8	21146.7	33629.6	40694.8	43122.5	27648.3	57924.1	32564.4	19224.3	30572.3	36995.3	0.494454	0.472974	1546.15	1939.08	958.784	980.291	1107.63	1662.28	947.539	448.161	499.378	931.285	8133.96	0.190086	0.238392	0.117874	0.120518	0.136174	0.204363	0.116492	0.0550975	0.0613942	0.114493	1
S3_05302017_01	5.53,3.47, 4.01, 5.73,4.87, 7.35, 11.44	0.519866	0.495775	55464.3	36407.4	61143.4	53541.7	22744	31124.1	59577	43331.5	28443.3	47768.3	41829.4	17768.7	24315.7	46544.5	0.512833	0.50084	1590.61	1599.1	820.071	779.029	1422.77	1536.42	753.625	377.446	376.179	1171.67	8074.2	0.196999	0.198051	0.101567	0.0964837	0.176212	0.190288	0.0933375	0.0467472	0.0465903	0.145113	1
S3_05302017_02	5.38,3.47,4.01, 5.63, 4.77, 7.14, 11.55	0.489855	0.492903	54205.9	42264	64677.5	51329.8	24458.9	32321.5	54915.8	43364.8	33811.2	51742	41063.9	19567.1	25857.2	43932.7	0.479095	0.497674	1890.79	1732.12	829.852	902.272	1396.73	1691.92	801.4	398.836	402.564	1105.92	8618.89	0.219378	0.200968	0.0962829	0.104685	0.162055	0.196304	0.0929818	0.0462746	0.0467072	0.128314	1
S4_05302017_01	5.52,3.48, 4.05,5.85, 4.91, 7.42, 11.77	0.470896	0.475372	48868.4	28578.6	64409.3	34428.9	16511.6	27965.6	44166.4	43246.4	25290.8	56999.4	30468	14612	24748.4	39085.3	0.457782	0.478341	1414.31	1908.12	873.503	1034.62	1036.33	1263.47	767.034	366.903	400.131	983.897	7373.16	0.191819	0.258793	0.118471	0.140322	0.140554	0.171361	0.104031	0.049762	0.0542685	0.133443	1
S4_05302017_02	5.42,3.43, 4.00, 5.82, 4.77, 7.42, 11.57	0.513011	0.448087	46249	30598	63668.7	34355.8	20362.6	30322.4	41262.1	43631.1	28866	60064.8	32411.1	19210	28606	38926.5	0.505127	0.448251	1614.25	2010.74	1015.68	995.06	1102.42	1661.04	886.596	397.417	489.179	979.9	8254.95	0.195549	0.24358	0.123039	0.120541	0.133546	0.201218	0.107402	0.048143	0.0592589	0.118705	1
S5_05302017_01	5.54,3.46, 4.00, 5.82, 4.71,7.22, 11.41	0.528356	0.489396	49471.6	42291.2	55736	45951.7	22228.3	25503.4	52917.4	43396.2	37097.5	48891.2	40308.5	19498.5	22371.4	46418.8	0.522378	0.493806	2074.57	1636.69	854.972	781.719	1371.04	1686	693.364	342.387	350.976	1168.5	8630.16	0.240386	0.189648	0.0990678	0.0905798	0.158866	0.195361	0.0803419	0.0396733	0.0406685	0.135398	1
S5_05302017_02	5.49,3.44, 4.02, 5.75, 4.68, 7.35, 11.55	0.525524	0.463807	49701.8	33980.1	53742.5	45659.3	23160.4	30212.2	53135.9	43598	29807.1	47142.5	40052.1	20316.2	26501.9	46610.5	0.519194	0.465586	1666.88	1578.15	819.366	758.785	1362.31	1756.69	821.382	382.424	438.958	1173.33	8358.75	0.199417	0.188802	0.098025	0.0907774	0.162981	0.210162	0.0982662	0.0457514	0.0525148	0.140371	1
S6_05302017_01	5.42,3.48, 3.95, 5.77,4.71, 7.22, 11.56	0.529173	0.471787	51347.7	33214.4	73041.1	42845.9	19041.8	31124.3	43358.3	43149.3	27911.3	61379.1	36005	16001.5	26154.9	36435.6	0.523296	0.474387	1560.86	2054.74	1075.24	979.5	1224.66	1383.61	810.628	384.551	426.077	917.195	7951.69	0.196293	0.258402	0.135221	0.123181	0.154013	0.174002	0.101944	0.0483609	0.0535832	0.115346	1
S6_05302017_02	5.52,3.30, 3.95, 5.64, 4.66, 7.08, 11.49	0.532459	0.447217	46498.9	33135.9	69935.4	40580.8	18591	35259.1	41810.5	43456.9	30968.1	65360.1	37926	17374.7	32952.4	39075.3	0.526991	0.447291	1731.8	2188.01	1153.06	1034.95	1290	1502.35	1021.31	456.821	564.485	983.644	8717.11	0.198667	0.251001	0.132275	0.118726	0.147985	0.172345	0.117161	0.052405	0.064756	0.112841	1

## Sheet: Std curve
Supplemental Table S1B. The MS standard curves for standard HS disaccharides (D0A0, D2A0/D0A6, D2A6,D0S0, D2S0/D0S6 , D2S6)
								Normalised to Internal Standard						D2S6		D0A0	D2A0/D0A6	D2A6	D0S0	D2S0/D0S6	D2S6
Sample Name	800fmol internal standard	D0A0	D2A0/D0A6	D2A6	D0S0	D2S0/D0S6	D2S6	800fmol internal standard	D0A0	D2A0/D0A6	D2A6	D0S0	D2S0/D0S6	14641.5	Average	7906.99	11617.2	12168	3706.03	11233.4	14368.5
500fmol_HS_01	42656.3	11990.4	18606.5	20130	4760	14920.1	21962.3	28437.5	7993.58	12404.4	13420	3173.33	9946.75	13671.2	Standard deviation	115.86	706.815	1096.93	466.26	1315.27	608.681
500fmol_HS_02	42238.5	11663.1	17115.3	17063.5	6060	18863.3	20506.7	28159	7775.38	11410.2	11375.7	4040	12575.5	14793	C.V	0.0146528	0.0608424	0.0901488	0.125811	0.117086	0.0423621
500fmol_HS_03	36208.8	10019.5	13906.5	14752.6	4920	14084.2	18639.1	28737.1	7952.02	11036.9	11708.4	3904.76	11178
														31494.4	Average	14738.5	23749.7	24870.9	8165.09	23577.4	29642.6
1pmol_HS_01	37682.3	19350.7	37422.9	36960.1	10200	34484.3	44092.2	26915.9	13822	26730.6	26400	7285.71	24631.7	27790.8	Standard deviation	1885.18	2977.56	2629.72	1408.98	3470.26	2618.84
1pmol_HS_02	53820.3	25085.4	38642.4	40612	13800	36646.2	51690.9	28935.7	13486.8	20775.5	21834.4	7419.35	19702.3	66981.2	C.V	0.127909	0.125373	0.105735	0.172561	0.147186	0.088347
1pmol_HS_03	41277.7	24176.5	33952.3	37721.1	14000	37749.6	95783.1	28865.6	16906.7	23742.9	26378.4	9790.21	26398.3
														71506.9	Average	36562.7	61326.3	58665.8	22827.3	60149.9	74930.4
2pmol_HS_01	31815.2	39073.3	61117.1	56462.7	22300	61667.3	78657.6	28922.9	35521.2	55561	51329.7	20272.7	56061.2	76388.5	Standard deviation	3029.7	5457.39	6476.57	2213.99	3846.24	2975.67
2pmol_HS_02	30675.9	36584.5	66346.4	65351.2	25700	64940.9	81735.7	28669	34191.1	62006	61075.9	24018.7	60692.4	76895.8	C.V	0.0828632	0.0889893	0.110398	0.0969887	0.0639442	0.0397125
2pmol_HS_03	30052.6	41974.6	69732.7	66771.4	25400	66880.8	80740.6	28621.6	39975.8	66412.1	63591.8	24190.5	63696
														184496	Average	89822	151787	142660	58591.6	150328	186235
5pmol_HS_01	30871.5	102191	171946	160311	65500	162154	202945	28065	92900.8	156315	145737	59545.5	147413	194576	Standard deviation	4243.24	6931.29	8755.86	4725.91	8568.6	7621.97
5pmol_HS_02	32242.7	102574	173867	167398	70300	179170	217925	28788.1	91583.5	155238	149462	62767.9	159973	179633	C.V	0.0472405	0.0456646	0.0613757	0.0806585	0.0569995	0.0409266
5pmol_HS_03	36838.9	110476	186950	172615	69500	186676	233523	28337.6	84981.7	143808	132781	53461.5	143597
														380087	Average	126019	297974	296775	115767	330142	405629
10pmol_HS_01	36823.9	150384	356936	363669	142000	396114	494113	28326	115680	274566	279746	109231	304703	427501	Standard deviation	9831.38	21506.5	17112	6390.04	22627.5	23919.2
10pmol_HS_02	28153.9	135249	316860	313968	122000	348023	427501	28153.9	135249	316860	313968	122000	348023	409298	CV	0.0780149	0.0721758	0.0576598	0.0551973	0.0685387	0.0589681								Theoretical Fmol	Experimental D0A0
10pmol_HS_03	32038.7	142384	338795	332205	130000	378223	458414	28606	127129	302495	296612	116071	337699																500	7906.99
																													1000	14738.5
																													2000	36562.7
																													5000	89822
																													Theoretical Fmol	Experimental D2A0/D0A6
																													500	11617.2
																													1000	23749.7
																													2000	61326.3
																													5000	151787
																													10000	297974
																													Theoretical Fmol	Experimental D2A6
																													500	12168
																													1000	24870.9
																													2000	58665.8
																													5000	142660
																													10000	296775
																													Theoretical Fmol	Experimental D0S0
																													500	3706.03
																													1000	8165.09
																													2000	22827.3
																													5000	58591.6
																													10000	115767
																													Theoretical Fmol	Experimental D2S0/D0S6
																													500	11233.4
																													1000	23577.4
																													2000	60149.9
																													5000	150328
																													10000	330142
																													Theoretical Fmol	Experimental D2S6
																													500	14368.5
																													1000	29642.6
																													2000	74930.4
																													5000	186235
																													10000	405629

## Sheet: std curve msms
Supplemental Table S1C. The MS/MS standard curves for standard HS disaccharides isoform- i) D2A0/D0A6, ii) D2S0/D0S6
i) MS/MS Standard Curve- D2A0 vs. D0A6
Sample	D2A0 (237)	D0A6 (357)	%D0A6=357.1/237+357.1	Average of three runs	Standard deviation of three runs	Standard error of three runs	CV
0per_D0A6_01	1265	67	0.0503003
0per_D0A6_02	1920	111	0.0546529
0per_D0A6_03	1298	117	0.0826855	0.0625462	0.0175764	0.0101477	0.281014
20per_D0A6_01	1327	453	0.254494
20per_D0A6_02	1523	556	0.267436
20per_D0A6_03	1503	399	0.209779	0.243903	0.0302525	0.0174663	0.124035
40per_D0A6_01	1732	1149	0.39882
40per_D0A6_02	1561	1109	0.415356
40per_D0A6_03	1208	843	0.411019	0.408398	0.00857385	0.00495011	0.0209938
60per_D0A6_01	1334	2179	0.620268
60per_D0A6_02	985	1396	0.586308	0.603288	0.0240129	0.0169797	0.0398033
80per_D0A6_01	1005	3875	0.794057
80per_D0A6_02	768	3283	0.810417
80per_D0A6_03	884	3411	0.794179	0.799551	0.00941034	0.00543307	0.0117695
100per_D0A6_01	182	2942	0.941741
100per_D0A6_02	298	3625	0.924038
100per_D0A6_03	214	3354	0.940022	0.93289	0.0125184	0.00722748	0.0134189
					X: Experimental %d0a6	Y: Theoretical D0a6%	Standard deviation of X
					0.0625462	0	0.0175764
					0.243903	0.2	0.0302525
					0.408398	0.4	0.00857385
					0.603288	0.6	0.0240129
					0.799551	0.8	0.00941034
					0.93289	1	0.0125184
iI) MS/MS Standard Curve-D2S0 vs. D0S6
Sample	D2A0 (237)	D0A6 (357)	%D0A6=357.1/237+357.1	Average of three runs	Standard deviation of three runs	Standard error of three runs	CV
0per_D0S6_01	90	1240	0.0676692
0per_D0S6_02	34	529	0.0603908
0per_D0S6_03	67	892	0.0698644	0.0659748	0.00495892	0.00286303	0.0751638
20per_D0S6_01	146	618	0.191099
20per_D0S6_02	192	720	0.210526
20per_D0S6_03	124	588	0.174157	0.191928	0.0181986	0.010507	0.0948203
40per_D0S6_01	491	810	0.377402
40per_D0S6_02	524	822	0.389302
40per_D0S6_03	501	797	0.385978	0.384227	0.00614004	0.00354495	0.0159802
60per_D0S6_01	868	509	0.630356
60per_D0S6_02	761	509	0.599213
60per_D0S6_03	938	557	0.627425	0.614784	0.0220216	0.0155716	0.03582
80per_D0S6_01	1425	317	0.818025
80per_D0S6_02	1200	292	0.80429
80per_D0S6_03	874	161	0.844444	0.822253	0.0204086	0.0117829	0.0248203
100per_D0S6_01	478	53	0.900188
100per_D0S6_02	487	64	0.881701	0.890944	0.0130728	0.0075476	0.014673
				X: Experimental D0S6 %	Y: Theoretical DOS6%	Standard deviation of X
				0.0659748	0	0.00495892
				0.191928	0.2	0.0181986
				0.384227	0.4	0.00614004
				0.614784	0.6	0.0220216
				0.822253	0.8	0.0204086
				0.890944	1	0.0130728
