# Supplementary material for: Comprehensive Glycomic and Proteomic Analysis of Mouse Striatum and Lateral Hypothalamus Following Repeated Exposures to Cocaine or Methamphetamine
Source: Mol Cell Proteomics. 2024 Jun 15;23(8):100803. doi: 10.1016/j.mcpro.2024.100803 (PMC11324981; doi:10.1016/j.mcpro.2024.100803)
Supplement: Supplemental File S2 [file mmc2.xlsx]

## Sheet: Samples
Supplemental Table S2A. The normalised intensity, absolute and relative abundance of HS disaccharides (D0A0, D2A0/D0A6, D2A6,D0S0, D2S0/D0S6 , D2S6) for C (1-6), M (1-6). S (1-6) samples-Striatum
				Intensity							Intensity- Normalised to Internal Standard							Absolute abundance (fmol) -normalised to standard curve													Relative abundance (%)
Sample Name	R.T (Int Std, D0A0, D2A0/D0A6, D2A6,D0S0, D2S0/D0S6 , D2S6)	% D0A6	% D0S6	800fmol internal standard	D0A0	D2A0/D0A6	D2A6	D0S0	D2S0/D0S6	D2S6	800fmol internal standard	D0A0	D2A0/D0A6	D2A6	D0S0	D2S0/D0S6	D2S6	% DOA6	%DOS6	D0A0	D2A0/D0A6	D0A6	D2A0	D2A6	D0S0	D2S0/D0S6	DOS6	D2S0	D2S6	Sum	D0A0	D2A0/D0A6	D0A6	D2A0	D2A6	D0S0	D2S0/D0S6	DOS6	D2S0	D2S6
C1_05072018_01	6.2,4.1,4.7,5.7,8.5,12.4	0.839444	0.414444	20146.9	328800	158911	0	125098	48482.7	33148	29817.4	486625	235188	0	185146	71754.4	49059	0.86999	0.39098	35540.8	5835.5	5076.83	758.674	0	23182.1	2968.12	1160.48	1807.64	1700.37	69226.8	0.513396	0.0842954	0.0733362	0.0109592	0	0.334871	0.0428753	0.0167634	0.0261119	0.0245623	1
C1_05072018_02	6.3,4.1,4.7, 5.7,8.6,12.3	0.84239	0.404988	25295.7	376954	189331	0	151360	61926.2	37993.2	29848.9	444805	223411	0	178605	73073	44832	0.873159	0.378699	32486.5	5543.27	4840.16	703.117	0	22363.1	3022.67	1144.68	1877.99	1553.86	64969.4	0.500028	0.0853213	0.0744991	0.0108223	0	0.344209	0.0465245	0.0176188	0.0289057	0.0239168	1
C2_05072018_01	6.4,4.2,4.7,5.9,8.6,12.6	0.848072	0.428361	29771.1	462986	225520	0	182506	70477	48254.3	29771.1	462986	225520	0	182506	70477	48254.3	0.879271	0.409056	33814.4	5595.62	4920.07	675.554	0	22851.5	2915.28	1192.51	1722.77	1672.48	66849.2	0.50583	0.0837051	0.0735994	0.0101056	0	0.341836	0.0436098	0.0178389	0.025771	0.0250186	1
C2_05072018_02	6.2,4.2,4.7,5.8,8.5,12.3	0.834772	0.419737	28935.3	452503	233607	0	181679	75872.3	49032.3	29803.4	466078	240615	0	187129	78148.4	50503.3	0.864965	0.397854	34040.2	5970.14	5163.96	806.181	0	23430.4	3232.61	1286.11	1946.51	1750.43	68423.7	0.497491	0.0872525	0.0754704	0.0117822	0	0.34243	0.047244	0.0187962	0.0284478	0.0255821	1
C3_05072018_01	6.2,4.1,4.7,5.7,8.1,12.3	0.832618	0.427386	277401	404859	197473	0	162481	69480.6	43148.8	296819	433199	211296	0	173855	74344.2	46169.3	0.862647	0.407789	31638.9	5242.7	4522.6	720.099	0	21768.3	3075.25	1254.05	1821.2	1600.21	63325.3	0.499624	0.0827899	0.0714185	0.0113714	0	0.343754	0.0485627	0.0198033	0.0287594	0.0252697	1
C3_05072018_02	6.3,4.1,4.7,5.7,8.3,12.4	0.830144	0.41976	31308.1	445176	220118	0	185582	70015.7	54218.1	29899.2	425143	210213	0	177231	66865	51778.2	0.859986	0.397884	31050.4	5215.81	4485.52	730.285	0	22191.1	2765.87	1100.5	1665.38	1794.62	63017.8	0.492725	0.0827672	0.0711787	0.0115886	0	0.352139	0.0438904	0.0174633	0.0264271	0.0284779	1
C4_05072018_01	6.2,4.1,4.7,5.6,8.3,12.4	0.832366	0.41911	27950.1	479739	232881	0	195104	78840.2	51649.7	29906.6	513321	249183	0	208761	84359.1	55265.2	0.862376	0.39704	37490.6	6182.73	5331.84	850.895	0	26138.9	3489.52	1385.48	2104.04	1915.47	75217.2	0.498431	0.0821984	0.0708859	0.0113125	0	0.347512	0.0463926	0.0184197	0.0279729	0.0254659	1
C4_05072018_02	6.2,4.2,4.7,5.7,8.5,12.3	0.857143	0.425976	29452.6	502243	246813	0	198133	75497.6	50364.2	29747.2	507266	249281	0	200115	76252.6	50867.8	0.889029	0.405958	37048.3	6185.17	5498.79	686.377	0	25056.3	3154.19	1280.47	1873.72	1763.06	73207	0.506076	0.0844887	0.0751128	0.00937583	0	0.342266	0.0430859	0.0174911	0.0255948	0.0240832	1
C5_05072018_01	6.3,4.1,4.7,5.7,8.6,12.4	0.835272	0.416746	27579.2	462303	221513	0	176609	69849.1	47574.6	29785.5	499287	239234	0	190738	75437	51380.5	0.865502	0.39397	36465.6	5935.88	5137.52	798.365	0	23882.3	3120.46	1229.37	1891.09	1780.83	71185	0.512265	0.0833867	0.0721713	0.0112154	0	0.335496	0.0438358	0.01727	0.0265658	0.0250169	1
C5_05072018_02	6.3,4.2,4.7,5.7,8.5,12.4	0.853646	0.416528	34087.3	514710	247913	0	206295	79768.8	55773.6	29656	447798	215684	0	179476	69398.9	48523	0.885267	0.393686	32705.1	5351.57	4737.57	614.005	0	22472.2	2870.69	1130.15	1740.54	1681.79	65081.3	0.502526	0.082229	0.0727946	0.00943442	0	0.345294	0.0441093	0.0173652	0.0267441	0.0258414	1
C6_05072018_01	6.3,4.0,4.6,5.6,8.3,12.4	0.839411	0.423295	29398.7	493037	229443	0	185853	78369.4	47665.7	29692.7	497967	231738	0	187712	79153.1	48142.4	0.869955	0.402476	36369.2	5749.89	5002.14	747.746	0	23503.3	3274.17	1317.78	1956.4	1668.6	70565.2	0.515399	0.0814834	0.0708868	0.0105965	0	0.333073	0.0463993	0.0186746	0.0277247	0.0236462	1
C6_05072018_02	6.3,4.1,4.6,5.7,8.2,12.4	0.828301	0.430088	25496.7	433760	209252	0	159319	66709.9	42051.9	29831.2	507499	244825	0	186403	78050.6	49200.7	0.858004	0.411299	37065.4	6074.6	5212.03	862.57	0	23339.5	3228.57	1327.91	1900.66	1705.28	71413.3	0.519026	0.0850626	0.0729841	0.0120786	0	0.326823	0.0452096	0.0185947	0.0266149	0.023879	1
M1_05072018_01	6.2,4.1,4.7,5.8,8.2,12.4	0.796172	0.437086	27744	378443	194326	0	154422	57096.3	38380.7	29686	404934	207929	0	165231	61093	41067.4	0.823442	0.420387	29574.5	5159.15	4248.26	910.888	0	20688.5	2527.12	1062.37	1464.75	1423.38	59372.7	0.498116	0.0868943	0.0715524	0.0153419	0	0.348452	0.0425636	0.0178932	0.0246704	0.0239736	1
M1_05072018_02	6.3,4.1,4.7,5.6,8.5,12.3	0.824486	0.438095	29954	409887	197971	0	160610	67100	44237.1	29654.4	405788	195991	0	159004	66429	43794.8	0.853899	0.421698	29636.9	4862.94	4152.46	710.478	0	19908.8	2747.84	1158.76	1589.08	1517.91	58674.4	0.505108	0.08288	0.0707712	0.0121088	0	0.33931	0.046832	0.019749	0.027083	0.0258701	1
M2_05072018_01	6.3,4.1,4.7,5.8,8.6,12.4	0.81607	0.449644	34557	440146	219031	0	194100	72626.6	51965.5	29719	378526	188367	0	166926	62458.8	44690.3	0.844847	0.436698	27645.7	4673.76	3948.62	725.148	0	20900.7	2583.61	1128.26	1455.36	1548.95	57352.8	0.48203	0.0814915	0.0688478	0.0126436	0	0.364424	0.0450477	0.0196722	0.0253755	0.0270074	1
M2_05072018_02	6.2,4.2,4.7,5.6,8.3,12.4	0.808004	0.457021	34082.7	475841	225465	0	187575	79528.4	44064.8	29652	413981	196154	0	163190	69189.7	38336.3	0.83617	0.446279	30235.3	4866.99	4069.63	797.359	0	20433	2862.04	1277.27	1584.77	1328.72	59726	0.506233	0.0814886	0.0681383	0.0133503	0	0.342112	0.0479194	0.0213855	0.026534	0.022247	1
M3_05072018_01	6.1,4.1,4.6,5.7,8.3,12.4	0.80863	0.43125	34635.9	338691	169891	0	141324	59261.6	37073.7	29786.8	291274	146106	0	121539	50965	31883.4	0.836843	0.412807	21273.3	3625.19	3033.71	591.474	0	15217.8	2108.17	870.268	1237.9	1105.07	43329.5	0.490965	0.0836655	0.0700149	0.0136506	0	0.351211	0.0486543	0.0200849	0.0285694	0.0255038	1
M3_05072018_02	6.1,4.2,4.7,5.6,8.5,12.3	0.806429	0.445122	35208.9	406310	211156	0	176617	76696.8	45810.3	29751.5	343332	178427	0	149241	64808.8	38709.7	0.834475	0.430824	25075.3	4427.14	3694.34	732.8	0	18686.5	2680.82	1154.96	1525.86	1341.66	52211.4	0.480265	0.0847925	0.0707572	0.0140352	0	0.3579	0.0513454	0.0221209	0.0292246	0.0256967	1
M4_05072018_01	6.2,4.1,4.6,5.7,8.5,12.4	0.817885	0.436202	34733.8	343953	167546	0	139586	64091.4	38439.6	29871	295800	144089	0	120044	55118.6	33058.1	0.846799	0.419239	21603.8	3575.15	3027.44	547.716	0	15030.7	2279.98	955.858	1324.13	1145.78	43635.4	0.495098	0.0819324	0.0693803	0.0125521	0	0.34446	0.0522508	0.0219056	0.0303452	0.0262581	1
M4_05072018_02	6.2,4.1,4.6,5.6,8.3,12.3	0.819228	0.456014	36810.4	350648	174042	0	138621	57018.2	37049.2	29816.4	284025	140974	0	112283	46184.8	30009.8	0.848244	0.444971	20743.8	3497.85	2967.03	530.82	0	14058.9	1910.44	850.089	1060.35	1040.13	41251.2	0.502867	0.084794	0.071926	0.012868	0	0.340812	0.0463123	0.0206076	0.0257046	0.0252146	1
M5_05072018_01	6.2,4.1,4.7,5.7,8.5,12.4	0.811508	0.462774	23400.3	326809	128894	0	144779	82719.8	43228.3	29718.4	415047	163695	0	183869	105054	54899.9	0.839939	0.453751	30313.1	4061.61	3411.5	650.105	0	23022.2	4345.57	1971.8	2373.77	1902.81	63645.3	0.476282	0.0638163	0.0536018	0.0102145	0	0.361727	0.0682779	0.0309811	0.0372968	0.0298971	1
M5_05072018_02	6.3,4.1,4.7,5.7,8.3,12.4	0.812924	0.462069	29457.6	376918	185450	0	138632	93020.2	57702.8	29752.2	380687	187305	0	140018	93950.4	58279.8	0.841462	0.452835	27803.6	4647.42	3910.62	736.792	0	17531.7	3886.26	1759.84	2126.43	2019.96	55888.9	0.49748	0.0831545	0.0699713	0.0131832	0	0.313688	0.0695355	0.0314881	0.0380474	0.0361423	1
M6_05072018_01	6.2,4.1,4.7,5.6,8.2,12.4	0.828268	0.45954	26599.7	414132	185510	0	160070	71092.6	39087.2	29791.6	463828	207772	0	179278	79623.8	43777.7	0.857968	0.449551	33875.8	5155.24	4423.03	732.209	0	22447.4	3293.64	1480.66	1812.98	1517.32	66289.5	0.511029	0.0777686	0.066723	0.0110456	0	0.338627	0.0496857	0.0223363	0.0273495	0.0228893	1
M6_05072018_02	6.2,4.1,4.7,5.6,8.5,12.3	0.827795	0.444581	27037.2	413072	190488	0	170606	69103.8	45766.3	29740.9	454379	209537	0	187667	76014.1	50343	0.857459	0.430122	33185.7	5199.05	4457.97	741.08	0	23497.7	3144.33	1352.45	1791.88	1744.87	66771.7	0.497003	0.0778631	0.0667644	0.0110987	0	0.351912	0.0470907	0.0202548	0.026836	0.0261319	1
S1_05072018_01r	6.1,4.1,4.7,5.6,8.5,12.5	0.607778	0.462532	28923	313136	50317	0	45552.7	15995	11173.6	29790.7	322530	51826.5	0	46919.2	16474.9	11508.8	0.620787	0.453437	23556.1	1285.92	798.283	487.639	0	5874.75	681.485	309.011	372.475	398.892	31797.1	0.740824	0.0404414	0.0251055	0.0153359	0	0.184757	0.0214323	0.00971819	0.0117141	0.0125449	1
S1_05072018_02r	6.3,4.1,4.6,5.8,8.6,1.7	0.602248	0.447898	31388.4	288276	51735.9	0	40536.2	12807.6	10940	29818.9	273862	49149.2	0	38509.4	12167.2	10393	0.614839	0.434429	20001.6	1219.49	749.79	469.701	0	4821.75	503.297	218.647	284.65	360.216	26906.3	0.743378	0.0453236	0.0278667	0.0174569	0	0.179205	0.0187055	0.00812622	0.0105793	0.0133878	1
S2_05072018_01	6.3,4.1,4.6,5.7,8.6,12.5	0.655429	0.457612	38510.1	405371	102629	0	92399	33632.8	18478.2	29652.8	312136	79024.6	0	71147.2	25897.2	14228.2	0.672045	0.447046	22796.9	1960.76	1317.72	643.043	0	8908.32	1071.24	478.894	592.347	493.144	35230.4	0.647081	0.0556554	0.0374029	0.0182525	0	0.252859	0.0304067	0.0135932	0.0168135	0.0139977	1
S2_05072018_02	6.3,4.1,4.7,5.7,8.2,12.5	0.664771	0.452941	39166.7	351407	129029	0	93956.2	49653	26911.9	29766.7	267069	98061.9	0	71406.7	37736.3	20453.1	0.682094	0.44098	19505.5	2433.12	1659.61	773.503	0	8940.81	1560.96	688.353	872.61	708.896	33149.3	0.588414	0.0733988	0.0500649	0.0233339	0	0.269714	0.0470889	0.0207653	0.0263236	0.021385	1
S3_05072018_01	6.2,4.1,4.7,5.7,8.2,12.4	0.631793	0.463393	39108.9	350888	123022	0	90606.2	50976.2	29731.2	29722.8	266675	93496.8	0	68860.7	38741.9	22595.7	0.646619	0.454555	19476.7	2319.85	1500.06	819.789	0	8622.03	1602.56	728.452	874.11	783.158	32804.3	0.593724	0.0707178	0.0457275	0.0249903	0	0.262832	0.0488522	0.022206	0.0266462	0.0238736	1
S3_05072018_02	6.4,4.2,4.7,5.6,8.4,12.4	0.622617	0.472691	34324.4	251544	107727	0	115253	52386.4	26659.6	29862.2	218843	93722.7	0	100270	45576.1	23193.8	0.636749	0.466631	15983.3	2325.45	1480.73	844.723	0	12554.8	1885.26	879.721	1005.54	803.889	33552.7	0.476363	0.0693074	0.0441314	0.025176	0	0.374182	0.056188	0.0262191	0.0299689	0.023959	1
S4_05072018_01	6.3,4.1,4.6,5.7,8.5,12.6	0.620222	0.474162	25644.6	355467	57560.6	0	46866.7	20089	12973.8	29747.7	412342	66770.3	0	54365.3	23303.2	15049.6	0.634173	0.468542	30115.5	1656.71	1050.64	606.069	0	6807.07	963.939	451.646	512.294	521.615	40064.8	0.751669	0.0413507	0.0262235	0.0151272	0	0.169901	0.0240595	0.0112729	0.0127866	0.0130193	1
S4_05072018_02	6.2,4.1,4.6,5.6,8.6,12.5	0.611196	0.4764	28046.7	337903	51756.3	0	43133.8	14573.2	12574.7	29729.5	358177	54861.6	0	45721.8	15447.6	13329.2	0.624463	0.471448	26159.6	1361.23	850.038	511.192	0	5724.82	638.989	301.25	337.739	461.986	34346.6	0.761635	0.0396321	0.0247488	0.0148833	0	0.166678	0.0186041	0.00877088	0.00983326	0.0134507	1
S5_05072018_01	6.4,4.2,4.7,5.9,8.7,12.7	0.623116	0.480243	26436.6	272254	54199.5	0	47829.3	12807.5	8356.11	29873.3	307647	61245.4	0	54047.1	14472.4	9442.4	0.637285	0.47644	22469.1	1519.62	968.434	551.19	0	6767.22	598.653	285.222	313.431	327.27	31681.9	0.70921	0.0479651	0.0305675	0.0173976	0	0.213599	0.0188958	0.00900269	0.00989307	0.0103299	1
S5_05072018_02	6.3,4.2,4.7,5.8,8.5,12.7	0.601968	0.473988	29189	293011	54615.7	0	47432.3	15717.2	9759.43	29772.8	298871	55708	0	48381	16031.5	9954.62	0.614537	0.468316	21828.2	1382.23	849.432	532.799	0	6057.77	663.144	310.561	352.583	345.024	30276.3	0.720965	0.0456538	0.028056	0.0175979	0	0.200083	0.021903	0.0102575	0.0116455	0.0113958	1
S6_05072018_01	6.3,4.1,4.7,5.7,8.6,12.6	0.631752	0.482468	27616.9	300682	57047.3	0	47922.1	15447.5	13092.7	29826.3	324736	61611.1	0	51755.9	16683.3	14140.2	0.646576	0.47933	23717.2	1528.7	988.419	540.279	0	6480.34	690.105	330.788	359.317	490.093	32906.5	0.720747	0.0464558	0.0300372	0.0164186	0	0.196932	0.0209717	0.0100524	0.0109193	0.0148935	1
S6_05072018_02	6.2,4.1,4.7,5.7,8.5,12.6	0.622052	0.485669	26546.8	306127	56069.3	0	49423.4	17309	10642.7	29732.4	342862	62797.6	0	55354.2	19386.1	11919.8	0.636141	0.483487	25041.1	1558.14	991.195	566.942	0	6930.89	801.907	387.711	414.195	413.136	34745.1	0.720707	0.0448447	0.0285276	0.0163172	0	0.199478	0.0230797	0.0111587	0.011921	0.0118905	1

## Sheet: MS standard curve
Supplemental Table S2B. The MS standard curves for standard HS disaccharides (D0A0, D2A0/D0A6, D2A6,D0S0, D2S0/D0S6 , D2S6)
								Normalised to Internal Standard
Sample Name	800fmol internal standard	D0A0	D2A0/D0A6	D2A6	D0S0	D2S0/D0S6	D2S6	800fmol internal standard	D0A0	D2A0/D0A6	D2A6	D0S0	D2S0/D0S6	D2S6		D0A0	D2A0/D0A6	D2A6	D0S0	D2S0/D0S6	D2S6
500fmol_HS_01	34464.8	9362.22	26491.3	10276	1310.39	12991.1	17498.9	29639.7	8051.51	22782.6	8837.36	1126.94	11172.4	15049.1	Average	8079.46	23170.7	8489.87	1258.12	12035.1	13885.5
500fmol_HS_02	29310.8	7948.44	23096.8	7982.73	1362.07	12645	12472.4	29897	8107.41	23558.8	8142.38	1389.31	12897.9	12721.8	Standard deviation	39.527	548.866	491.422	185.528	1220.12	1645.61
															C.V	0.00489228	0.023688	0.0578833	0.147464	0.10138	0.118513
1pmol_HS_01	38926.8	25725.2	57589.3	26674.1	9411.08	32866.9	41585.7	29584.4	19551.1	43767.8	20272.3	7152.42	24978.9	31605.2
1pmol_HS_02	35463.5	22907.3	62043.5	26208	8916.74	34895.1	36834.7	29789.3	19242.2	52116.5	22014.7	7490.06	29311.9	30941.2	Average	19396.7	47942.2	21143.5	7321.24	27145.4	31273.2
															Standard deviation	218.481	5903.43	1232.07	238.748	3063.89	469.523
2pmol_HS_01	34938.2	37259.3	102525	47933.8	19637.1	67715.3	77801.3	29697.4	31670.4	87146.2	40743.7	16691.5	57558	66131.1	C.V	0.0112638	0.123136	0.0582716	0.0326103	0.11287	0.0150136
2pmol_HS_02	32400.5	46224	109784	52089.3	20410.3	68466.4	77687.7	29484.5	42063.8	99903.6	47401.3	18573.4	62304.4	70695.8
2pmol_HS_03	32974.2	43611	105404	50545.8	17039.2	63624.1	76514.1	29676.8	39249.9	94863.7	45491.2	15335.3	57261.7	68862.7	Average	37661.4	93971.2	44545.4	16866.7	59041.4	68563.2
															Standard deviation	5375.7	6425.38	3428.08	1626.15	2829.76	2297.03
5pmol_HS_01	34753.8	79765	219923	108394	43185.6	135570	155113	29888.2	68597.9	189134	93218.7	37139.6	116591	133397	C.V	0.142738	0.0683761	0.076957	0.0964119	0.0479284	0.0335024
5pmol_HS_02	34723.4	78035.7	196234	91233.4	36906.9	118585	137414	29862.1	67110.7	168762	78460.8	31739.9	101983	118176
5pmol_HS_03	32205.8	76926.8	204960	105641	39782.1	124995	152642	29790.4	71157.3	189588	97718.3	36798.5	115620	141194	Average	68955.3	182495	89799.3	35226	111398	130922
															Standard deviation	2046.82	11895.3	10073.9	3023.85	8167.97	11706.5
10pmol_HS_01	39678.8	165577	533164	254422	109137	318740	378809	29759.1	124183	399873	190816	81853.1	239055	284107	C.V	0.0296833	0.0651814	0.112182	0.0858414	0.0733225	0.0894156
10pmol_HS_02	38177.7	184326	535935	266004	105942	319308	386534	29778.6	143774	418030	207483	82634.9	249060	301496
															Average	133979	408951	199150	82244	244058	292801
															Standard deviation	13853	12838.8	11784.9	552.82	7074.74	12296.2
															CV	0.103397	0.0313946	0.0591761	0.00672171	0.028988	0.041995
																					Theoretical fmol	D0A0
																					500	8079.46
																					1000	19396.7
																					2000	37661.4
																					5000	68955.3
																					10000	133979
																					Theoretical fmol	D2A0/D0A6
																					500	23170.7
																					1000	47942.2
																					2000	93971.2
																					5000	182495
																					10000	408951
																					Theoretical fmol	D2A6
																					500	8489.87
																					1000	21143.5
																					2000	44545.4
																					5000	89799.3
																					10000	199150
																					Theoretical fmol	D0S0
																					500	1258.12
																					1000	7321.24
																					2000	16866.7
																					5000	35226
																					10000	82244
																					Theoretical fmol	D2S0/D0S6
																					500	12035.1
																					1000	27145.4
																					2000	59041.4
																					5000	111398
																					10000	244058
																					Theoretical fmol	D2S6
																					500	13885.5
																					1000	31273.2
																					2000	68563.2
																					5000	130922
																					10000	292801

## Sheet: MSMS std curve msms
Supplemental Table S2C. The MS/MS standard curves for standard HS disaccharides isoform- i) D2A0/D0A6, ii) D2S0/D0S6
i) MS/MS Standard Curve- D2A0 vs. D0A6
Sample	D2A0 (237)	D0A6 (357)	%D0A6=357.1/237+357.1	Average of three runs	Standard deviation of three runs	Standard error of three runs	CV
0per_D0A6_01	1131	0	0.0368609
0per_D0A6_02	968	45	0.0436469
0per_D0A6_03	769	50	0.0610501	0.047186	0.00479847	0.0027704	0.101693
20per_D0A6_01	842	162	0.161355
20per_D0A6_02	944	182	0.161634
20per_D0A6_03	1150	352	0.234354	0.185781	0.000197651	0.000114114	0.0010639
50per_D0A6_01	1138	1005	0.531031
20per_D0A6_02			0.209779	0.370405	0.22716	0.131151	0.613273
20per_D0A6_03			0.39882
40per_IIa_02			0.415356
40per_IIa_03			0.411019	0.408398	0.00857385	0.00495011	0.0209938
60per_IIa_01			0.620268
60per_IIa_02			0.586308	0.603288	0.0240129	0.0169797	0.0398033
80per_IIa_01			0.794057
50per_D0A6_02	1103	1247	0.469362
50per_D0A6_03	903	814	0.525917	0.496192	0.0342243	0.0197594	0.068974
60per_D0A6_01	918	1281	0.582538
60per_D0A6_02	553	1105	0.666466
60per_D0A6_03	684	1410	0.673352	0.640785	0.0505614	0.0291916	0.0789053
80per_D0A6_01	766	2319	0.751702
80per_D0A6_02	685	2011	0.74592
80per_D0A6_03	497	2012	0.801913	0.766512	0.0307946	0.0177793	0.040175
100per_D0A6_01	113	1887	0.9435
100per_D0A6_02	93	1092	0.921519
100per_D0A6_03	129	2149	0.943371	0.93613	0.0126538	0.00730566	0.0135171
			X: Experimental DOA6%	Y: Theoretical DOA6%	Standard deviation of X
			0.0402539	0	0.00479847
			0.1858	0.2	0.000197651
			0.4962	0.5	0.0342243
			0.640785	0.6	0.0505614
			0.766512	0.8	0.0307946
			0.93613	1	0.0126538
iI) MS/MS Standard Curve-D2S0 vs. D0S6
Sample	D2A0 (237)	D0A6 (357)	%D0A6=357.1/237+357.1	Average of three runs	Standard deviation of three runs	Standard error of three runs	CV
0per_D0S6_01	97	625	0.134349
0per_D0S6_02	110	615	0.151724	0.143037	0.0122861	0.00709336	0.0858945
20per_D0S6_01	151	502	0.23124
20per_D0S6_02	164	660	0.199029
20per_D0S6_03	185	767	0.194328	0.208199	0.0200924	0.0116003	0.0965055
40per_D0S6_01	469	562	0.454898
40per_D0S6_02	448	554	0.447106
40per_D0S6_03	411	507	0.447712	0.449905	0.00433443	0.00250249	0.0096341
50per_D0S6_01	606	635	0.488316
50per_D0S6_02	501	508	0.496531	0.492424	0.00580913	0.0033539	0.011797
60per_D0S6_01	609	392	0.608392
60per_D0S6_02	695	466	0.598622	0.603507	0.00690824	0.00398848	0.0114468
80per_D0S6_01	427	167	0.718855
80per_D0S6_02	761	253	0.750493	0.734674	0.0223714	0.0129161	0.0304507
100per_D0S6_01	366	59	0.861176
100per_D0S6_02	439	76	0.852427	0.856802	0.00618668	0.00357188	0.00722067
					X: Experimental DOS6 %	Y: Theoretical D0S6%	Standard deviation of X
					0.143037	0	0.00709336
					0.208199	0.2	0.0116003
					0.449905	0.4	0.00250249
					0.492424	0.5	0.0033539
					0.603507	0.6	0.00398848
					0.734674	0.8	0.0129161
					0.856802	1	0.00357188
