# Supplementary material for: Comprehensive Glycomic and Proteomic Analysis of Mouse Striatum and Lateral Hypothalamus Following Repeated Exposures to Cocaine or Methamphetamine
Source: Mol Cell Proteomics. 2024 Jun 15;23(8):100803. doi: 10.1016/j.mcpro.2024.100803 (PMC11324981; doi:10.1016/j.mcpro.2024.100803)
Supplement: Supplemental File S3 [file mmc3.xlsx]

## Sheet: Samples
Supplemental Table S3A. The normalised intensity, absolute and relative abundance of CS disaccharides (D0a0, D0a4/a6, D0a10) for C (1-6), M (1-6). S (1-6) samples- Lateral Hypothalamus
			Intensity				Intensity-Normalized to 552				Absolute abundance (fmol)- Normalized to standard curve							Relative abundance (%)
Sample Name	RT(Int std, D0a0, D0a4/a6, D0a10)	%6S=282/(282+300)	800fmol internal standard 552	D0a0	D0a4+D0a6	D0a10	800fmol Internal standard 552	D0a0	D0a4+D0a6	D0a10	6S%	D0a0	D0a4+D0a6	D0a4	D0a6	D0a10	Sum	6S%	4S%	D0a0%	Doa4/a6%	D0a10%	D0a4%	D0a6%	sum
C1_11192018_01	8.2,6.1,4.9,9.1	0.798019	58049.9	44852.2	143492	39966.7	50503.4	39021.4	124838	34771	0.810234	1921.1	2204.6	418.358	1786.24	994.622	5120.33	0.810234	0.189766	0.375191	0.430559	0.19425	0.0817054	0.348854	1
C1_11192018_02	8.4,5.4,6.2,9.3	0.803562	62837.5	45726.8	135740	40420.8	50270	36581.5	108592	32336.6	0.816239	1800.98	1917.7	352.399	1565.3	924.987	4643.66	0.816239	0.183761	0.387836	0.412971	0.199193	0.0758882	0.337083	1
C2_11192018_01	8.8,6.3, 5.5,9.3	0.814678	65014.3	50031.8	163394	43110.6	50061	38524.5	125813	33195.1	0.828278	1896.64	2221.83	381.536	1840.29	949.545	5068.01	0.828278	0.171722	0.374237	0.438402	0.187361	0.0752833	0.363119	1
C2_11192018_02	8.8,6.3,5.4, 9.3	0.789894	56000	45285	146524	42231.5	50400	40756.5	131872	38008.4	0.801434	2006.53	2328.82	462.426	1866.4	1087.23	5422.58	0.801434	0.198566	0.370032	0.429468	0.2005	0.0852779	0.34419	1
C3_11192018_01	8.6,5.5,6.3,9.2	0.784242	64142.3	59889.5	180240	48945.7	50031	46713.8	140587	38177.6	0.795312	2299.81	2482.74	508.186	1974.55	1092.07	5874.62	0.795312	0.204688	0.391483	0.422621	0.185896	0.0865054	0.336116	1
C3_11192018_02	8.8,5.4,6.3,9.2	0.815217	65509.4	54125.1	167847	46905.4	50442.2	41676.3	129242	36117.2	0.828861	2051.81	2282.38	390.604	1891.78	1033.13	5367.32	0.828861	0.171139	0.382278	0.425237	0.192485	0.0727746	0.352462	1
C4_11192018_01	8.5,5.5,6.2, 9.3	0.785436	63585.3	31344.3	116862	37395.1	50232.4	24762	92320.7	29542.1	0.796605	1219.08	1630.36	331.606	1298.75	845.051	3694.49	0.796605	0.203395	0.329973	0.441295	0.228733	0.089757	0.351538	1
C4_11192018_02	8.5, 5.1, 6.1,9.3	0.770508	49961.1	33640.7	111989	32455.7	49961.1	33640.7	111989	32455.7	0.780438	1656.2	1977.69	434.226	1543.46	928.394	4562.28	0.780438	0.219562	0.36302	0.433487	0.203494	0.0951774	0.338309	1
C5_11192018_01	8.6,5.1,6.2,9.1	0.783189	56392.3	47000.6	149905	42897.2	50189.1	41830.6	133415	38178.5	0.794172	2059.4	2356.08	484.946	1871.13	1092.09	5507.58	0.794172	0.205828	0.373921	0.427789	0.19829	0.0880508	0.339738	1
C5_11192018_02	8.6,5.5,6.2,9.2	0.777404	55816.8	44616.3	136914	41036.8	50235.1	40154.7	123222	36933.2	0.787906	1976.9	2176.07	461.532	1714.54	1056.47	5209.44	0.787906	0.212094	0.379483	0.417717	0.202799	0.0885954	0.329122	1
C6_11192018_01	8.7,6.2, 5.1, 9.1	0.788452	65592.6	43299.6	133559	42309.7	50506.3	33340.7	102840	32578.4	0.799872	1641.43	1816.13	363.458	1452.67	931.904	4389.46	0.799872	0.200128	0.373948	0.413747	0.212305	0.0828025	0.330945	1
C6_11192018_02	8.8,6.2,5.4,9.2	0.789834	55063.7	35292.5	111238	35719.1	50107.9	32116.2	101227	32504.4	0.801369	1581.14	1787.64	355.08	1432.56	929.786	4298.57	0.801369	0.198631	0.36783	0.415868	0.216301	0.0826042	0.333264	1
M1_11192018_01	8.5,6.2,5.5,9.2	0.710169	51956.8	31515.8	99453.1	29952.7	50398.1	30570.3	96469.5	29054.2	0.715084	1505.04	1703.63	485.391	1218.23	831.092	4039.76	0.715084	0.284916	0.372557	0.421715	0.205728	0.120153	0.301562	1
M1_11192018_02	8.5,6.2,5.4,8.8	0.744265	51826.2	26445.2	94369	25779.6	50271.4	25651.8	91537.9	25006.2	0.752013	1262.89	1616.53	400.88	1215.66	715.301	3594.73	0.752013	0.247987	0.351317	0.449696	0.198986	0.111519	0.338177	1
M2_11192018_01	8.3,6.1,5.3,8.7	0.73877	47386.6	32601	97700.3	26704.4	50229.8	34557.1	103562	28306.7	0.746062	1701.31	1828.88	464.423	1364.46	809.711	4339.91	0.746062	0.253938	0.392016	0.421411	0.186573	0.107012	0.314399	1
M2_11192018_02	8.4,6.1,5.3,8.8	0.713933	49562	36084.1	111585	29624.4	50057.6	36445	112701	29920.7	0.719161	1794.26	1990.27	558.946	1431.32	855.879	4640.41	0.719161	0.280839	0.38666	0.4289	0.18444	0.120452	0.308448	1
M3_11192018_01	8.5,6.1,5.0,8.9	0.695291	43714.8	29626.4	104831	26867.3	50272	34070.3	120555	30897.4	0.69897	1677.35	2128.97	640.885	1488.09	883.818	4690.14	0.69897	0.30103	0.357633	0.453925	0.188442	0.136645	0.31728	1
M3_11192018_02	8.6,6.1,5.0,,9.1	0.693923	48341	34350.2	102852	29052.4	50274.6	35724.2	106966	30214.5	0.697488	1758.77	1889	571.444	1317.55	864.284	4512.05	0.697488	0.302512	0.389794	0.418656	0.19155	0.126648	0.292008	1
M4_11192018_01	8.7,6.2,5.0,9.1	0.718709	41199.5	22938.5	88120.5	26768.2	50263.4	27985	107507	32657.2	0.724334	1377.76	1898.55	523.364	1375.18	934.158	4210.46	0.724334	0.275666	0.327223	0.450911	0.221866	0.124301	0.326611	1
M4_11192018_02	8.6,6.1,5.4,9.0	0.700136	45171.4	27371	90982.8	30672.5	50140.2	30381.8	100991	34046.5	0.704218	1495.75	1783.47	527.52	1255.95	973.899	4253.13	0.704218	0.295782	0.351684	0.419332	0.228984	0.124031	0.295301	1
M5_11192018_01	8.6,6.2,5.0,9.0	0.706135	51708.5	31166.1	103736	29385.7	50157.2	30231.1	100624	28504.2	0.710715	1488.34	1776.99	514.057	1262.93	815.36	4080.68	0.710715	0.289285	0.364727	0.435463	0.19981	0.125973	0.30949	1
M5_11192018_02	8.6,4.9,6.2,9.0	0.707182	53881.1	36739.3	106250	32964.6	50109.4	34167.6	98812.1	30657.1	0.711849	1682.14	1745	502.822	1242.17	876.945	4304.08	0.711849	0.288151	0.390824	0.405429	0.203747	0.116825	0.288604	1
M6_11192018_01	8.7, 6.1, 5.1, 9.1	0.720066	57923.2	30698.1	99559	31211.2	50393.2	26707.3	86616.3	27153.8	0.725804	1314.86	1529.62	419.416	1110.2	776.732	3621.21	0.725804	0.274196	0.363099	0.422406	0.214495	0.115822	0.306584	1
M6_11192018_02	8.5, 6.1,5.1,9.2	0.720402	63604.9	32017.3	114306	33341.2	50247.9	25293.7	90301.9	26339.6	0.726167	1245.26	1594.71	436.683	1158.02	753.442	3593.41	0.726167	0.273833	0.346539	0.443787	0.209673	0.121523	0.322264	1
S1_11192018_01	8.4,5.5,6.4,8.9	0.372885	49303.4	9277.09	48254.9	15913.3	50289.4	9462.63	49220	16231.6	0.349772	465.864	869.213	565.187	304.026	464.303	1799.38	0.349772	0.650228	0.258903	0.483062	0.258035	0.314101	0.168962	1
S1_11192018_02	8.4,5.1,6.4,9.2	0.383827	57299.2	18882.1	63334.7	21245.5	50423.3	16616.2	55734.5	18696	0.361623	818.05	984.256	628.326	355.93	534.798	2337.1	0.361623	0.638377	0.350027	0.421143	0.228829	0.268848	0.152295	1
S2_11192018_02	8.5,6.2,4.9,9.1	0.39742	57297.7	20945.9	68317.9	21123.4	50422	18432.4	60119.8	18588.6	0.376346	907.463	1061.7	662.133	399.566	531.727	2500.89	0.376346	0.623654	0.362856	0.424529	0.212615	0.264759	0.15977	1
S3_11192018_01	8.8,5.0,6.3,9.1	0.348785	57815.3	19615.1	39625.7	21504.2	50299.3	17065.2	34474.3	18708.6	0.323669	840.152	608.807	411.755	197.052	535.159	1984.12	0.323669	0.676331	0.423438	0.30684	0.269721	0.207526	0.0993147	1
S3_11192018_02	8.5,4.7,6.2,9.0	0.398632	56673.3	16341.8	54627.8	19372.9	50439.2	14544.2	48618.8	17241.9	0.377658	716.041	858.594	534.339	324.255	493.202	2067.84	0.377658	0.622342	0.346275	0.415214	0.238511	0.258405	0.156809	1
S4_11192018_01	8.4,5.7,6.3,9.3	0.364597	58291.3	15560.8	56459	19036.5	50130.5	13382.3	48554.7	16371.3	0.340795	658.837	857.464	565.244	292.219	468.301	1984.6	0.340795	0.659205	0.331974	0.432058	0.235967	0.284815	0.147243	1
S4_11192018_02	8.8,5.0,6.2,9.0	0.34355	57829.8	11495.8	66307.7	19815.4	50311.9	10001.3	57687.7	17239.4	0.317999	492.386	1018.75	694.789	323.961	493.132	2004.27	0.317999	0.682001	0.245669	0.50829	0.246041	0.346655	0.161636	1
S5_11192018_01	8.5, 5.0,6.1,9.1	0.3516	47417.5	13235.8	48890.5	10708.5	50262.5	14030	51823.9	11351.1	0.326717	690.723	915.196	616.186	299.011	324.696	1930.62	0.326717	0.673283	0.357773	0.474044	0.168183	0.319165	0.154878	1
S5_11192018_02	8.7,5.0,6.1,8.7	0.356472	40110.3	12546.4	48280.8	13482.4	50137.9	15683.1	60351	16853	0.331995	772.108	1065.78	711.948	353.835	482.079	2319.97	0.331995	0.668005	0.332809	0.459395	0.207795	0.306878	0.152517	1
S6_11192018_01	8.4,4.9,6.3,9.2	0.401471	61283.6	12553.5	58540.2	20348.8	50252.5	10293.9	48003	16686	0.380733	506.789	847.72	524.965	322.755	477.303	1831.81	0.380733	0.619267	0.27666	0.462777	0.260563	0.286583	0.176194	1

## Sheet: Standard curves
Supplemental Table S3B. i) The MS standard curves for standard CS disaccharides (D0a0, D0a4/a6, D0a10), ii) The MS/MS standard curve for CS disaccharide isoform D0a4/a6
i) MS/MS standard Curve
Sample Name	282/(282+300)	Average of three runs	Standard deviation of three runs	Standard error of three runs
100per6S_01	0.967097
100per6S_02	0.959288
100per6S_03	0.954493	0.960293	0.00636139	0.00367275
80per6S_01	0.82441
80per6S_02	0.806856
80per6S_03	0.800132	0.810466	0.0125351	0.00723713
60per6S_01	0.648912
60per6S_02	0.606966
60per6S_03	0.595668	0.617182	0.0280538	0.0161969
50per6S_01	0.498249
50per6S_02	0.501639
50per6S_03	0.510164	0.503351	0.00613905	0.00354438
40per6S_01	0.362241
40per6S_02	0.435785
40per6S_03	0.381841	0.393289	0.0380853	0.0219886
20per6S_01	0.226703
20per6S_02	0.233134
20per6S_03	0.247191	0.235676	0.0104781	0.00604955
0per6S_01	0.0607265
0per6S_02	0.066819
0per6S_03	0.0555947	0.0610467	0.005619	0.00324413
X: Experimental 282/(282+300) %	Y: Theretical 6S%	Standard deviation of X
0.061	0	0.0032396
0.2357	0.2	0.00778344
0.3933	0.4	0.0358737
0.5034	0.5	0.00779199
0.6172	0.6	0.0150574
0.8105	0.8	0.0088302
0.9603	1	0.00493319
ii) MS Standard curve
								Normalized to 552
Sample Name	RT	800f mol of 552 internal standard	D0a0	D0a4+D0a6	D0a10	800fmol internal standard 552	D0a0	D0a4+D0a6	D0a10		D0a0	D0a4+D0a6	D0a10
500fmol CS_01	8.3,5.2,6.1,8.8,	48467.5	13728.5	30045	13417.9	50890.9	14414.9	31547.2	14088.8	Average	13523.5	31281	13503.5
500fmol CS_02	8.5,5.4,6.2,9.0,	42422.3	11153.5	26939.5	9995.72	50906.8	13384.1	32327.5	11994.9	Standard deviation	830.52	1201.82	1317.43
500fmol CS_03	8.6,5.4,6.2,9.0	36987.4	9322.29	21874.8	10530.6	50672.8	12771.5	29968.4	14426.9	Standard error	479.501	693.872	760.62
										C.V	0.0614129	0.0384201	0.0975622
1pmol CS_01	8.4,5.4,6.1,9.1	43981.8	25044.4	53781.8	29272.1	50579.1	28801.1	61849.1	33662.9	Average	27881	60168.7	30063.4
1pmol CS_02	8.5,5.4,6.2,8.9	49537.1	28588.5	62884.9	30442	50527.9	29160.2	64142.6	31050.9	Standard deviation	1913.05	5029.37	4181.64
1pmol CS_03	8.3,5.4,6.1,9.0	38182	19455.9	41298.7	19300.3	50400.2	25681.8	54514.2	25476.4	Standard error	1104.5	2903.71	2414.27
										C.V	0.0686148	0.0835879	0.139094
2pmol CS_01	8.5,5.3, 6.2,9.0	46879.8	42628.8	98313	54610.8	50161.4	45612.8	105195	58433.6	Average	47624.9	114285	62034.5
2pmol CS_02	8.5,5.4,6.1,8.9	49040.1	49853.2	119759	63166.4	50511.3	51348.8	123352	65061.4	Standard deviation	3228.5	9078.56	3351.01
2pmol CS_03	8.6,5.4,6.1,8.9	59452	54015.4	134480	73657.2	50534.2	45913.1	114308	62608.6	Standard error	1863.98	5241.51	1934.71
										C.V	0.0677902	0.079438	0.0540185
5pmol CS_01	8.6,5.4,6.3,9.1	48352.4	116400	291772	174666	50770.1	122220	306361	183399	Average	118642	304546	179088
5pmol CS_02	8.6,5.5,6.3,9.0	51226.6	119415	309365	177506	50714.3	118221	306271	175731	Standard deviation	3387.28	3066.25	3922.01
5pmol CS_03	8.5,5.5,6.3,8.9	54169.7	124177	323662	191543	50377.8	115485	301006	178135	Standard error	1955.65	1770.3	2264.37
										C.V	0.0285504	0.0100683	0.0218999
10pmol CS_01	8.5,5.4,6.2,8.8	53074.4	214651	640167	415389	50420.7	203918	608158	394620	Average	192251	554849	349714
10pmol CS_02	8.4,5.5,6.2,8.8	55523.2	197133	548363	344086	50526.1	179391	499010	313119	Standard deviation	12307	54618.2	41381.1
10pmol CS_03	8.5,5.5,6.2,9.0	52627.1	201504	580602	355628	50522	193444	557378	341403	Standard error	7105.44	31533.8	23891.4
										C.V	0.0640151	0.098438	0.118329
								Experimental Fmol
							Theoretical (Fmol)	D0a0	D0a4/D0a6	D0a10
							500	13523.5	31281	13503.5
							1000	27881	60168.7	30063.4
							2000	47624.9	114285	62034.5
							5000	118642	304546	179088
							10000	192251	554849	349714
