# Supplementary material for: Comprehensive Glycomic and Proteomic Analysis of Mouse Striatum and Lateral Hypothalamus Following Repeated Exposures to Cocaine or Methamphetamine
Source: Mol Cell Proteomics. 2024 Jun 15;23(8):100803. doi: 10.1016/j.mcpro.2024.100803 (PMC11324981; doi:10.1016/j.mcpro.2024.100803)
Supplement: Supplemental File S4 [file mmc4.xlsx]

## Sheet: Samples
Supplemental Table S4A. The normalised intensity, absolute and relative abundance of CS disaccharides (D0a0, D0a4/a6, D0a10) for C (1-6), M (1-6). S (1-6) samples- Striatum
			Intensity				Intensity- normalized to 552				Absolute abundance (fmol)-normalized to standard curve							Relative abundance (%)
Sample Name	RT (Int std, D0a0, D0a4/a6, D0a10)	282/(282+300)	800fmol internal standard	D0a0	D0a4+D0a6	D0a10	800fmol internal standard	D0a0	D0a4+D0a6	D0a10	6S%	D0a0	D0a4+D0a6	D0a4	D0a6	D0a10	Sum	6S%	4S%	D0a0%	Doa4/a6%	D0a10%	D0a4%	D0a6%	sum
C1_04192018_01	8.9, 7.1,6.2,9.7	0.501674	26288.6	40143.5	209115	6364.57	24974.1	38136.3	198659	6046.34	0.484225	1926.27	3679.62	1897.85	1781.76	213.365	5819.25	0.484225	0.515775	0.331017	0.632318	0.0366654	0.326134	0.306184	1
C1_04192018_02	8.6, 6.4,5.6,9.1	0.508886	27981.3	37572.1	211726	5932.69	25183.1	33814.9	190553	5339.42	0.491657	1707.99	3529.48	1794.19	1735.29	188.419	5425.9	0.491657	0.508343	0.314786	0.650489	0.0347259	0.330672	0.319817	1
C2_04192018_01	8.5,5.5, 6.3, 8.7	0.533786	19358.4	26827.7	139934	1995.65	25165.9	34875.9	181914	2594.35	0.517313	1761.59	3369.47	1626.4	1743.07	91.55	5222.6	0.517313	0.482687	0.337301	0.64517	0.0175296	0.311415	0.333755	1
C2_04192018_02	8.6,5.6, 6.37,9.2	0.501261	28325	33076.9	184104	5965.42	25492.5	29769.2	165694	5368.88	0.483799	1503.65	3069.03	1584.24	1484.79	189.459	4762.13	0.483799	0.516201	0.31575	0.644465	0.0397844	0.332674	0.311792	1
C3_04192018_02	8.7,5.6,6.4, 9.0	0.509578	29983.3	35140.2	216404	5578.75	25485.8	29869.2	183944	4741.94	0.492369	1508.7	3407.06	1729.53	1677.53	167.335	5083.09	0.492369	0.507631	0.296807	0.670273	0.0329199	0.340251	0.330022	1
C3_04192018_02	8.4, 5.6, 6.3, 9.1	0.500291	29061	40298.2	220189	6466.31	24701.8	34253.5	187161	5496.36	0.4828	1730.15	3466.65	1792.95	1673.7	193.957	5390.75	0.4828	0.5172	0.320948	0.643073	0.0359797	0.332597	0.310475	1
C4_04192018_01	8.5,5.5,6.3, 9.1	0.520835	31950.6	36649.6	229165	6617.64	25560.5	29319.7	183332	5294.11	0.503969	1480.94	3395.73	1684.39	1711.34	186.82	5063.49	0.503969	0.496031	0.292475	0.67063	0.0368955	0.332653	0.337976	1
C4_04192018_02	8.4,5.5,6.3, 9.1	0.50265	32495	42195.1	223161	5324.67	24371.3	31646.3	167371	3993.5	0.48523	1598.46	3100.09	1595.83	1504.26	140.924	4839.47	0.48523	0.51477	0.330296	0.640584	0.0291197	0.329753	0.310831	1
C5_04192018_01	8.6, 5.5, 6.3, 8.9	0.520083	27568.8	21709.9	178051	3638.96	24811.9	19538.9	160246	3275.06	0.503193	986.913	2968.12	1474.58	1493.54	115.571	4070.6	0.503193	0.496807	0.242449	0.729159	0.0283917	0.362251	0.366908	1
C5_04192018_02	8.5, 5.4, 6.2, 8.8	0.488713	23526.8	29665.6	167542	2362.24	24703.1	31148.9	175919	2480.35	0.47087	1573.33	3258.42	1724.13	1534.3	87.5274	4919.29	0.47087	0.52913	0.31983	0.662378	0.0177927	0.350484	0.311894	1
C6_04192018_01	8.4, 5.5,6.3, 9.0	0.486885	33402.9	36526.6	146663	6677.29	25052.2	27395	109997	5007.97	0.468986	1383.72	2037.4	1081.89	955.512	176.723	3597.85	0.468986	0.531014	0.384598	0.566283	0.049119	0.300704	0.265579	1
C6_04192018_02	8.5,5.4,6.2, 8.6	0.476185	26884.6	30245.1	143065	2531.91	25540.4	28732.9	135912	2405.31	0.457961	1451.3	2517.4	1364.53	1152.87	84.8795	4053.58	0.457961	0.542039	0.358029	0.621031	0.0209394	0.336623	0.284408	1
M1_04192018_01	8.8, 5.8, 6.6, 9.2	0.424344	22646.7	27224.1	162230	2995.68	24911.4	29946.6	178453	3295.25	0.404544	1512.61	3305.36	1968.19	1337.16	116.284	4934.24	0.404544	0.595456	0.306553	0.669881	0.0235667	0.398885	0.270996	1
M1_04192018_02	8.8, 5.7, 6.5, 9.1	0.444321	24359.5	29091.3	187123	4638.5	24359.5	29091.3	187123	4638.5	0.425129	1469.41	3465.95	1992.48	1473.48	163.685	5099.04	0.425129	0.574871	0.288173	0.679726	0.0321011	0.390755	0.288971	1
M2_04192018_01	8.6,5.6,6.4,9.3	0.496665	27185.7	28443.3	229455	6698.81	24467.1	25598.9	206509	6028.93	0.479064	1293.01	3825.03	1992.59	1832.43	212.751	5330.78	0.479064	0.520936	0.242555	0.717535	0.0399098	0.37379	0.343745	1
M2_04192018_02	8.5,5.6,6.4, 9.1	0.518382	25300.2	29479.8	210709	5238.1	25300.2	29479.8	210709	5238.1	0.501441	1489.03	3902.81	1945.78	1957.03	184.844	5576.68	0.501441	0.498559	0.267009	0.699845	0.0331458	0.348914	0.350931	1
M3_04192018_02	8.5,5.6, 6.4, 9.1	0.51696	28804.5	28045.2	190793	3838.48	25924.1	25240.7	171714	3454.63	0.499976	1274.91	3180.54	1590.34	1590.19	121.908	4577.36	0.499976	0.500024	0.278526	0.694841	0.0266329	0.347437	0.347404	1
M3_04192018_02	8.5,5.6, 6.4, 8.9	0.483224	28370.5	32169.5	234863	8444.74	25533.4	28952.6	211377	7600.27	0.465214	1462.4	3915.19	2093.79	1821.4	268.201	5645.79	0.465214	0.534786	0.259025	0.693471	0.0475045	0.370858	0.322612	1
M4_04192018_01	8.5,5.6, 6.3,8.8	0.497455	25569.6	25843.6	204822	5531.77	25569.6	25843.6	204822	5531.77	0.479877	1305.36	3793.78	1973.23	1820.55	195.207	5294.35	0.479877	0.520123	0.246558	0.716571	0.0368708	0.372705	0.343866	1
M4_04192018_02	8.5,5.6,6.4, 9.0	0.500804	23027.5	29225.6	194773	5292.06	25330.2	32148.1	214251	5821.27	0.483328	1623.81	3968.41	2050.37	1918.04	205.423	5797.64	0.483328	0.516672	0.280081	0.684487	0.0354321	0.353655	0.330832	1
M5_04192018_01	8.5,5,5, 6.3, 8.8	0.494039	20714.8	25081	177845	2109.47	24857.7	30097.2	213414	2531.36	0.476357	1520.21	3952.92	2069.92	1883	89.3275	5562.46	0.476357	0.523643	0.273299	0.710642	0.016059	0.372123	0.33852	1
M5_04192018_02	8.5,5.6, 6.3, 8.9	0.464286	24637.1	28717.4	201888	5985.54	24637.1	28717.4	201888	5985.54	0.4457	1450.52	3739.43	2072.77	1666.67	211.22	5401.18	0.4457	0.5543	0.268557	0.692337	0.0391062	0.383762	0.308575	1
M6_04192018_01	8.4,5.5, 6.3, 9.1	0.480383	30826.9	29584.3	154968	3458.41	24661.5	23667.5	123975	2766.73	0.462286	1195.45	2296.29	1234.75	1061.55	97.6331	3589.37	0.462286	0.537714	0.333052	0.639748	0.0272006	0.344001	0.295747	1
M6_04192018_02	8.5,5.6,6.4, 8.9	0.468726	34541	28211.1	132571	5165.56	25905.8	21158.3	99428.1	3874.17	0.450276	1068.71	1841.64	1012.39	829.244	136.713	3047.06	0.450276	0.549724	0.350735	0.604398	0.0448672	0.332252	0.272146	1
S1_04192018_01	8.7,5.7,6.4, 9.2	0.365562	31449.9	20352.1	407079	11315.3	25159.9	16281.7	325663	9052.22	0.343975	822.389	6032.03	3957.16	2074.87	319.437	7173.86	0.343975	0.656025	0.114637	0.840835	0.044528	0.551609	0.289226	1
S1_04192018_02	8.6,5.6, 6.4, 9.0	0.383836	33310.9	23424.3	390473	10760	24983.2	17568.2	292855	8069.98	0.362805	887.374	5424.35	3456.37	1967.98	284.776	6596.5	0.362805	0.637195	0.134522	0.822307	0.0431708	0.52397	0.298337	1
S2_04192018_01	8.7, 5.6, 6.4, 9.0	0.383185	34493.1	23288.6	439227	14501.8	25869.8	17466.4	329420	10876.4	0.362134	882.232	6101.61	3892.02	2209.6	383.809	7367.66	0.362134	0.637866	0.119744	0.828162	0.0520938	0.528257	0.299905	1
S2_04192018_02	8.5, 5.6, 6.4, 9.0	0.388638	33598.8	18790.1	394017	10919.8	25199.1	14092.6	295513	8189.84	0.367752	711.818	5473.58	3460.66	2012.92	289.005	6474.4	0.367752	0.632248	0.109943	0.845418	0.0446382	0.534514	0.310905	1
S3_04192018_02	8.5,5.6, 6.4, 9.0	0.360967	26325.9	14795.9	316674	8123.24	25009.6	14056.1	300840	7717.08	0.33924	709.978	5572.24	3681.91	1890.33	272.323	6554.54	0.33924	0.66076	0.108318	0.850134	0.0415471	0.561735	0.2884	1
S3_04192018_02	8.4,5.6, 6.4, 9.1	0.384018	35576.9	25200.9	432627	13943.7	24903.8	17640.6	302839	9760.6	0.362992	891.031	5609.27	3573.15	2036.12	344.435	6844.74	0.362992	0.637008	0.130177	0.819501	0.0503211	0.522029	0.297473	1
S4_04192018_01	8.4,5.5, 6.3, 8.9	0.368319	31877.2	9814.98	391672	7087.15	25501.8	7851.98	313338	5669.72	0.346816	396.605	5803.73	3790.91	2012.82	200.075	6400.41	0.346816	0.653184	0.0619655	0.906775	0.0312597	0.592291	0.314484	1
S4_04192018_02	8.5,5.6, 6.3, 8.8	0.359676	30661.4	20885.7	392464	10243.8	24529.1	16708.5	313971	8195	0.337911	843.951	5815.46	3850.36	1965.11	289.188	6948.6	0.337911	0.662089	0.121456	0.836926	0.0416181	0.55412	0.282806	1
S5_04192018_01	8.5,5.6, 6.5, 9.0	0.392612	15257.2	11696.1	199245	2716.62	24411.5	18713.8	318792	4346.59	0.371847	945.239	5904.75	3709.09	2195.67	153.384	7003.38	0.371847	0.628153	0.134969	0.84313	0.0219014	0.529614	0.313515	1
S5_04192018_02	8.6,5.6,6.5,9.1	0.363189	24214.1	13875.3	284949	13698.3	24214.1	13875.3	284949	13698.3	0.34153	700.843	5277.91	3475.34	1802.56	483.388	6462.14	0.34153	0.65847	0.108454	0.816743	0.0748032	0.537801	0.278942	1
S6_04192018_01	8.4,9.1,5.6,6.4, 9.1	0.357664	24004.3	10841.5	221066	3842.75	24004.3	10841.5	221066	3842.75	0.335837	547.606	4094.64	2719.51	1375.13	135.604	4777.85	0.335837	0.664163	0.114613	0.857005	0.0283818	0.569191	0.287814	1
S6_04192018_02	8.6,9.0, 6.4, 9.0	25122	0.375183	10820.4	212956	6426.43	25122	10820.4	212956	6426.43	0.353889	546.541	3944.43	2548.54	1395.89	226.778	4717.75	0.3533	0.6467	0.115848	0.836083	0.048069	0.540203	0.295881	1

## Sheet: Standard curve
Supplemental Table S4B i) The MS standard curves for standard CS disaccharides (D0a0, D0a4/a6, D0a10), ii) The MS/MS standard curve for CS disaccharide isoform D0a4/a6
i) MS Standard curve
					Normalized to 552
Sample Name	800 fmol of internal standard	D0a0	D0a4+D0a6	D0a10	800 fmol of internal standard	D0a0	D0a4+D0a6	D0a10		D0a0	D0a4+D0a6	D0a10
500fmol CS_01	29906.2	9648.41	25339.8	8696.94	30205.3	9744.89	25593.2	8783.91	Average	9497.96	25554.6	9360.07
500fmol CS_02	26259.8	8174.32	23006.3	8299.96	30198.7	9400.47	26457.2	9544.95	Standard deviation	215.422	922.566	509.535
500fmol CS_03	31098.8	9637.65	25374.5	10053	30165.8	9348.52	24613.3	9751.36	Standard error	124.374	532.644	294.18
									C.V	0.0226809	0.0361018	0.0544371
1pmol CS_01	25223.8	18529.7	50884.1	25706.4	30268.6	22235.7	61060.9	30847.7	Average	23589.9	64133.9	31511.4
1pmol CS_02	23007	19041.3	51302.9	24561.1	30139.1	24944.1	67206.8	32175.1	Standard deviation	1915.17	4345.82	938.571
									Standard error	1354.23	3072.96	663.67
									C.V	0.0811862	0.0677617	0.0297851
2pmol CS_01	28044.1	40521.6	103623	53378.7	30007.1	43358.1	110877	57115.2	Average	45837.9	120457	61492.5
2pmol CS_02	26561.2	39341.7	97423.5	50602	30279.7	44849.5	111063	57686.3	Standard deviation	3094.81	16432.7	7092.76
2pmol CS_03	25206.1	41088.5	116193	58063.2	30247.3	49306.2	139432	69675.8	Standard error	1786.79	9487.41	4095.01
									C.V	0.0675164	0.136419	0.115344
5pmol CS_01	30090.8	101367	267180	144685	30090.8	101367	267180	144685	Average	99586.8	266336	142231
5pmol CS_02	29200.9	97438.9	256746	140447	30076.9	100362	264449	144660	Standard deviation	2269.59	1637.01	4227.79
5pmol CS_03	28515.3	91538.8	252243	129575	30226.3	97031.1	267378	137350	Standard error	1310.35	945.129	2440.92
									C.V	0.0227901	0.00614642	0.0297247
10pmol CS_01	30192.4	170683	453465	243841	30192.4	170683	453465	243841	Average	196068	538255	282069
10pmol CS_02	28816.2	187609	532205	277035	30257	196989	558815	290886	Standard deviation	24937.9	76609	34671.4
10pmol CS_03	28554.7	210031	573797	296649	29982.5	220533	602487	311481	Standard error	14397.9	44230.2	20017.5
									C.V	0.12719	0.142328	0.122918
								Experimental Fmol
							Theoretical Fmol	D0a0	D0a4/D0a6	D0a10
							500	9497.96	25554.6	9360.07
							1000	23589.9	64133.9	31511.4
							2000	45837.9	120457	61492.5
							5000	99586.8	266336	142231
							10000	196068	538255	282069
i) MS/MS standard Curve
Sample Name	%6S= 282/(282+300)	Average of three runs	Standard deviation of three runs	Standard error of three runs
100per6S_01_04112018	0.967336
100per6S_02_04112018	0.971138
100per6S_03_04112018	0.961353	0.966609	0.00493319	0.00284818
80per6S_01_04112018	0.808098
80per6S_02_04112018	0.82566
80per6S_03_04112018	0.815271	0.816343	0.0088302	0.00509812
60per6S_01_04112018	0.641412
60per6S_02_04112018	0.662707	0.652059	0.0150574	0.0106472
50per6S_01_04112018	0.527953
50per6S_02_04112018	0.539307
50per6S_03_04112018	0.524385	0.530548	0.00779199	0.00449871
40per6S_01_04112018	0.436372
40per6S_02_04112018	0.449441
40per6S_03_04112018	0.381811	0.422541	0.0358737	0.0207117
20per6S_01_04112018	0.206007
20per6S_02_04112018	0.2
20per6S_03_04112018	0.190566	0.198858	0.00778344	0.00449377
0per6S_01_04112018	0.0283502
0per6S_02_04112018	0.0346143
0per6S_03_04112018	0.032916	0.0319601	0.0032396	0.00187038
		X: Experimental 6S%	Y: Thereotical 6S%	Standard deviation of X
		0.0319601	0	0.0032396
		0.198858	0.2	0.00778344
		0.422541	0.4	0.0358737
		0.530548	0.5	0.00779199
		0.652059	0.6	0.0150574
		0.816343	0.8	0.0088302
		0.966609	1	0.00493319
