# Supplementary material for: Comprehensive Glycomic and Proteomic Analysis of Mouse Striatum and Lateral Hypothalamus Following Repeated Exposures to Cocaine or Methamphetamine
Source: Mol Cell Proteomics. 2024 Jun 15;23(8):100803. doi: 10.1016/j.mcpro.2024.100803 (PMC11324981; doi:10.1016/j.mcpro.2024.100803)
Supplement: Supplemental File S5 [file mmc5.xlsx]

## Sheet: C1-6
Supplemental Table S5. List of identified proteins with unique peptide more than 2 using PEAKS database and PTM search for 6 replicates of cocaine (C1-C6), methamphetamine (M1-M6), and saline (S1-S6) for lateral hypothalamus (LH0.
Protein Group	Protein ID	Accession	-10lgP	Coverage (%)	Coverage (%) Sample 1	Coverage (%) Sample 2	Coverage (%) Sample 3	Coverage (%) Sample 4	Coverage (%) Sample 5	Coverage (%) Sample 6	Area Sample 1	Area Sample 2	Area Sample 3	Area Sample 4	Area Sample 5	Area Sample 6	#Peptides	#Unique	#Spec Sample 1	#Spec Sample 2	#Spec Sample 3	#Spec Sample 4	#Spec Sample 5	#Spec Sample 6	PTM	Avg. Mass	Description
6	10	Q6PIC6|AT1A3_MOUSE	433.94	52	44	46	47	44	46	44	165000000	203000000	223000000	246000000	158000000	191000000	77	50	211	235	250	230	196	217	Carbamidomethylation; Oxidation (M); HLys; Deamidation N	111691	Sodium/potassium-transporting ATPase subunit alpha-3 OS=Mus musculus OX=10090 GN=Atp1a3 PE=1 SV=1
1	111	P04370|MBP_MOUSE	430.34	41	39	39	41	41	39	39	3560000000	4960000000	5630000000	6640000000	4120000000	3370000000	83	82	590	696	728	766	657	486	HPRO; Oxidation (M); HLys-Hex-Hex; HexNAc; HexNAcHex; 3 more	27168	Myelin basic protein OS=Mus musculus OX=10090 GN=Mbp PE=1 SV=2
14	4	Q7TSJ2|MAP6_MOUSE	427.32	75	66	61	62	63	61	65	149000000	167000000	189000000	216000000	146000000	172000000	80	80	157	154	179	177	165	153	Carbamidomethylation; HPRO; Oxidation (M); HexNAcHex; Deamidation N	96450	Microtubule-associated protein 6 OS=Mus musculus OX=10090 GN=Map6 PE=1 SV=2
8	5	O08553|DPYL2_MOUSE	417.75	75	64	66	64	63	61	70	338000000	433000000	463000000	479000000	365000000	402000000	65	58	202	219	226	219	200	215	Carbamidomethylation; HPRO; Oxidation (M); HexNAcHex; Phosphorylation (STY); Deamidation N	62278	Dihydropyrimidinase-related protein 2 OS=Mus musculus OX=10090 GN=Dpysl2 PE=1 SV=2
24	15	Q9QYR6|MAP1A_MOUSE	402.73	27	23	22	21	23	23	21	59600000	76400000	62000000	138000000	53500000	52500000	69	68	119	117	113	138	115	107	Carbamidomethylation; HPRO; Oxidation (M); HexNAcHex; Phosphorylation (STY)	300139	Microtubule-associated protein 1A OS=Mus musculus OX=10090 GN=Map1a PE=1 SV=2
10	9	Q6PIE5|AT1A2_MOUSE	396.56	56	51	46	48	48	48	49	68600000	86800000	95500000	101000000	73100000	69700000	69	45	179	185	186	188	171	168	Carbamidomethylation; Oxidation (M); Deamidation N	112217	Sodium/potassium-transporting ATPase subunit alpha-2 OS=Mus musculus OX=10090 GN=Atp1a2 PE=1 SV=1
17	11	P20357|MTAP2_MOUSE	386.97	44	34	34	34	34	35	36	89300000	92300000	101000000	119000000	81700000	118000000	78	78	142	138	136	132	138	151	Carbamidomethylation; Oxidation (M); HexNAcHex; Phosphorylation (STY); Ubq; Deamidation N	199130	Microtubule-associated protein 2 OS=Mus musculus OX=10090 GN=Map2 PE=1 SV=2
9	21	P10637|TAU_MOUSE	384.28	36	34	34	36	34	34	34	162000000	173000000	202000000	227000000	143000000	214000000	53	52	181	174	180	188	169	180	Carbamidomethylation; HPRO; Oxidation (M); Phosphorylation (STY); Ubq; Deamidation N	76243	Microtubule-associated protein tau OS=Mus musculus OX=10090 GN=Mapt PE=1 SV=3
2	1	Q7TMM9|TBB2A_MOUSE	383.48	73	71	67	73	65	65	73	76600000	80300000	84900000	85000000	62600000	86900000	42	2	297	299	311	292	283	288	Carbamidomethylation; HPRO; Oxidation (M); HLys; Deamidation N; Methoxy	49907	Tubulin beta-2A chain OS=Mus musculus OX=10090 GN=Tubb2a PE=1 SV=1
4	20	P68372|TBB4B_MOUSE	382.76	74	71	60	66	60	58	60	29500000	33000000	33300000	33500000	25300000	33000000	44	2	265	271	282	262	249	251	Carbamidomethylation; HPRO; Oxidation (M); Deamidation N; Methoxy	49831	Tubulin beta-4B chain OS=Mus musculus OX=10090 GN=Tubb4b PE=1 SV=1
3	2	Q9CWF2|TBB2B_MOUSE	381.83	73	71	67	73	65	65	73	6260000	7700000	7550000	6790000	5170000	7340000	42	2	288	294	302	282	273	280	Carbamidomethylation; HPRO; Oxidation (M); HLys; Phosphorylation (STY); 2 more	49953	Tubulin beta-2B chain OS=Mus musculus OX=10090 GN=Tubb2b PE=1 SV=1
12	50	P60710|ACTB_MOUSE	379.32	79	66	63	62	62	58	58	372000	106000		1050000	113000	986000	45	3	176	179	174	169	162	182	Carbamidomethylation; Oxidation (M); HLys-Hex-Hex; HexNAc; Phosphorylation (STY); 3 more	41737	Actin cytoplasmic 1 OS=Mus musculus OX=10090 GN=Actb PE=1 SV=1
36	12	Q99KI0|ACON_MOUSE	378.5	44	42	44	42	43	36	39	67900000	82200000	99300000	106000000	78700000	77300000	46	45	87	99	101	96	86	83	Carbamidomethylation; Oxidation (M); Deamidation N	85464	Aconitate hydratase mitochondrial OS=Mus musculus OX=10090 GN=Aco2 PE=1 SV=1
5	19	P99024|TBB5_MOUSE	376.85	73	68	56	66	54	54	56	18300000	18400000	23600000	18000000	13600000	18900000	43	7	259	265	273	256	245	248	Carbamidomethylation; HPRO; Oxidation (M); Phosphorylation (STY); Deamidation N; Methoxy	49671	Tubulin beta-5 chain OS=Mus musculus OX=10090 GN=Tubb5 PE=1 SV=1
13	49	P63260|ACTG_MOUSE	375.93	78	61	63	59	62	54	58		490000		230000		270000	43	2	175	177	172	167	161	180	Carbamidomethylation; Oxidation (M); HLys-Hex-Hex; HexNAc; Deamidation N; Nitrotyrosine	41793	Actin cytoplasmic 2 OS=Mus musculus OX=10090 GN=Actg1 PE=1 SV=1
42	14	P16546|SPTN1_MOUSE	374.75	29	22	23	21	20	21	21	28600000	29400000	38700000	35600000	22000000	37900000	65	63	73	83	75	69	68	82	Oxidation (M); Deamidation N	284596	Spectrin alpha chain non-erythrocytic 1 OS=Mus musculus OX=10090 GN=Sptan1 PE=1 SV=4
11	6	Q9ERD7|TBB3_MOUSE	368.37	66	60	58	56	58	57	56	29500000	54100000	58500000	41200000	33400000	35500000	38	10	175	196	186	187	176	176	Carbamidomethylation; HPRO; Oxidation (M); Deamidation N; Methoxy	50419	Tubulin beta-3 chain OS=Mus musculus OX=10090 GN=Tubb3 PE=1 SV=1
39	16	P14873|MAP1B_MOUSE	367.63	24	17	17	18	17	16	17	35900000	34600000	37100000	49600000	29300000	50400000	50	49	71	71	77	80	67	81	Carbamidomethylation; HLys-Hex-Hex; Phosphorylation (STY)	270252	Microtubule-associated protein 1B OS=Mus musculus OX=10090 GN=Map1b PE=1 SV=2
28	7	O88935|SYN1_MOUSE	367.58	63	50	58	58	54	54	55	168000000	176000000	217000000	234000000	138000000	235000000	47	44	104	118	122	121	103	121	Phosphorylation (STY); Deamidation N	74097	Synapsin-1 OS=Mus musculus OX=10090 GN=Syn1 PE=1 SV=2
25	35	P68368|TBA4A_MOUSE	365.53	60	59	55	55	55	54	54	9760000	16800000	20000000	11700000	8530000	9540000	33	12	125	132	137	132	115	129	Carbamidomethylation; Oxidation (M); Deamidation N	49924	Tubulin alpha-4A chain OS=Mus musculus OX=10090 GN=Tuba4a PE=1 SV=1
7	18	Q9D6F9|TBB4A_MOUSE	365.31	74	68	60	66	55	54	55	21200000	27600000	29800000	32200000	24400000	24100000	40	8	219	240	246	235	213	214	Carbamidomethylation; HPRO; Oxidation (M); Deamidation N; Methoxy	49586	Tubulin beta-4A chain OS=Mus musculus OX=10090 GN=Tubb4a PE=1 SV=3
30	13	Q8VDN2|AT1A1_MOUSE	363.32	37	36	32	33	34	34	34	18200000	18100000	23800000	22900000	15200000	19600000	44	21	112	120	119	121	106	115	Carbamidomethylation; Oxidation (M); Deamidation N	112982	Sodium/potassium-transporting ATPase subunit alpha-1 OS=Mus musculus OX=10090 GN=Atp1a1 PE=1 SV=1
32	8	P63017|HSP7C_MOUSE	361.94	51	44	44	44	46	40	46	70900000	96000000	106000000	107000000	72400000	87400000	43	32	101	116	116	113	99	103	Carbamidomethylation; HPRO; Oxidation (M); HLys; HexNAc; 3 more	70871	Heat shock cognate 71 kDa protein OS=Mus musculus OX=10090 GN=Hspa8 PE=1 SV=1
23	3	P16330|CN37_MOUSE	356.16	68	65	67	66	68	68	61	85800000	121000000	131000000	139000000	92100000	91500000	55	54	118	136	135	139	130	105	Carbamidomethylation; Oxidation (M); Ubq; Deamidation N	47123	2' 3'-cyclic-nucleotide 3'-phosphodiesterase OS=Mus musculus OX=10090 GN=Cnp PE=1 SV=3
29	26	Q03265|ATPA_MOUSE	351.61	44	41	41	38	43	38	36	167000000	227000000	234000000	258000000	166000000	215000000	44	43	116	120	117	123	109	111	HPRO; Oxidation (M)	59753	ATP synthase subunit alpha mitochondrial OS=Mus musculus OX=10090 GN=Atp5f1a PE=1 SV=1
35	31	P08249|MDHM_MOUSE	350.49	70	69	69	69	70	69	68	55700000	72600000	85100000	86200000	58300000	62300000	38	38	85	97	111	100	85	79	Carbamidomethylation; Oxidation (M); Deamidation N	35611	Malate dehydrogenase mitochondrial OS=Mus musculus OX=10090 GN=Mdh2 PE=1 SV=3
27	51	Q04447|KCRB_MOUSE	350.06	62	43	56	59	52	43	48	263000000	319000000	357000000	424000000	320000000	250000000	27	25	112	127	128	134	113	110	Carbamidomethylation; HPRO; Oxidation (M); HLys-Hex; Deamidation N	42713	Creatine kinase B-type OS=Mus musculus OX=10090 GN=Ckb PE=1 SV=1
34	38	P05064|ALDOA_MOUSE	345.9	73	65	65	69	65	63	66	90300000	124000000	135000000	128000000	88400000	117000000	38	33	99	105	108	103	92	103	Carbamidomethylation; Oxidation (M); Deamidation N	39356	Fructose-bisphosphate aldolase A OS=Mus musculus OX=10090 GN=Aldoa PE=1 SV=2
31	44	P56480|ATPB_MOUSE	344.96	50	40	50	48	50	43	50	156000000	207000000	226000000	221000000	200000000	198000000	25	25	103	111	105	106	101	113	Oxidation (M); Deamidation N	56301	ATP synthase subunit beta mitochondrial OS=Mus musculus OX=10090 GN=Atp5f1b PE=1 SV=2
18	81	P62737|ACTA_MOUSE	343.92	44	33	34	40	35	37	28	332000	188000	213000	3650000	274000		31	2	154	152	151	150	143	154	Carbamidomethylation; Oxidation (M); HLys-Hex-Hex; Deamidation N; Nitrotyrosine	42009	Actin aortic smooth muscle OS=Mus musculus OX=10090 GN=Acta2 PE=1 SV=1
44	52	P30275|KCRU_MOUSE	343.91	53	45	52	51	47	50	44	50000000	63100000	59100000	79300000	52300000	64400000	33	29	66	79	83	80	74	72	Carbamidomethylation; Oxidation (M)	47004	Creatine kinase U-type mitochondrial OS=Mus musculus OX=10090 GN=Ckmt1 PE=1 SV=1
46	17	Q8C8R3|ANK2_MOUSE	342.4	16	10	12	10	10	10	13	9880000	11400000	11400000	12600000	9780000	13100000	40	39	49	52	46	49	44	59	Carbamidomethylation; Oxidation (M); Phosphorylation (STY); Deamidation N	426265	Ankyrin-2 OS=Mus musculus OX=10090 GN=Ank2 PE=1 SV=2
40	30	P52480|KPYM_MOUSE	338.83	51	46	47	47	49	51	46	73200000	92700000	90200000	101000000	83600000	91600000	26	25	74	83	89	90	84	76	Carbamidomethylation; Oxidation (M); HLys; Deamidation N	57845	Pyruvate kinase PKM OS=Mus musculus OX=10090 GN=Pkm PE=1 SV=4
38	43	P17182|ENOA_MOUSE	333.07	63	53	57	58	53	58	54	71600000	86200000	95500000	97000000	73000000	72200000	40	33	88	86	97	91	94	83	Carbamidomethylation; Oxidation (M); Deamidation N	47141	Alpha-enolase OS=Mus musculus OX=10090 GN=Eno1 PE=1 SV=3
43	27	O08599|STXB1_MOUSE	331.01	40	30	31	40	28	31	31	63300000	83300000	91300000	88800000	65200000	85000000	31	29	71	87	87	80	76	82	Carbamidomethylation; Oxidation (M); Deamidation N	67569	Syntaxin-binding protein 1 OS=Mus musculus OX=10090 GN=Stxbp1 PE=1 SV=2
22	42	P16858|G3P_MOUSE	329.77	69	60	55	67	54	53	53	304000000	351000000	362000000	398000000	282000000	352000000	35	31	124	129	154	129	127	129	Carbamidomethylation; Oxidation (M); Deamidation N	35810	Glyceraldehyde-3-phosphate dehydrogenase OS=Mus musculus OX=10090 GN=Gapdh PE=1 SV=2
33	92	P17742|PPIA_MOUSE	327.46	98	98	98	98	98	98	98	185000000	215000000	237000000	243000000	192000000	216000000	27	27	107	106	113	109	102	104	Carbamidomethylation; HPRO; Oxidation (M); Deamidation N	17971	Peptidyl-prolyl cis-trans isomerase A OS=Mus musculus OX=10090 GN=Ppia PE=1 SV=2
37	70	P06837|NEUM_MOUSE	325.39	94	88	89	89	86	86	93	76800000	76000000	95700000	94300000	56900000	119000000	28	27	81	91	90	86	71	109	Phosphorylation (STY); Deamidation N	23632	Neuromodulin OS=Mus musculus OX=10090 GN=Gap43 PE=1 SV=1
47	23	P13595|NCAM1_MOUSE	324.99	35	30	32	29	31	29	32	40600000	42900000	45200000	52200000	30100000	56300000	32	32	71	67	62	68	56	76	Carbamidomethylation; Oxidation (M); Phosphorylation (STY); Deamidation N	119427	Neural cell adhesion molecule 1 OS=Mus musculus OX=10090 GN=Ncam1 PE=1 SV=3
48	29	P26443|DHE3_MOUSE	323.96	46	37	41	41	44	36	41	36000000	48700000	54000000	53000000	40700000	52200000	30	30	63	69	70	68	63	72	Carbamidomethylation; Oxidation (M); Deamidation N	61337	Glutamate dehydrogenase 1 mitochondrial OS=Mus musculus OX=10090 GN=Glud1 PE=1 SV=1
67	159	Q9DBJ1|PGAM1_MOUSE	322.38	58	43	54	58	43	50	48	57100000	66000000	72700000	83200000	63000000	60600000	21	13	52	56	60	58	50	51	Carbamidomethylation; HPRO; Oxidation (M); Deamidation N	28832	Phosphoglycerate mutase 1 OS=Mus musculus OX=10090 GN=Pgam1 PE=1 SV=3
26	65	Q922F4|TBB6_MOUSE	317.6	40	31	38	36	38	33	32	733000	1870000	1830000	2150000	682000	769000	26	2	122	132	130	132	120	121	Carbamidomethylation; HPRO; Oxidation (M); Phosphorylation (STY); Deamidation N	50090	Tubulin beta-6 chain OS=Mus musculus OX=10090 GN=Tubb6 PE=1 SV=1
52	68	P62814|VATB2_MOUSE	315.52	44	39	37	43	35	35	36	32800000	41200000	40100000	42800000	28200000	35100000	25	25	68	71	66	57	60	63	Carbamidomethylation; HPRO; Oxidation (M); Deamidation N	56551	V-type proton ATPase subunit B brain isoform OS=Mus musculus OX=10090 GN=Atp6v1b2 PE=1 SV=1
59	144	P15105|GLNA_MOUSE	314.45	31	29	31	29	29	29	26	98500000	122000000	142000000	171000000	119000000	116000000	20	20	55	58	61	65	55	57	Carbamidomethylation; Deamidation N	42120	Glutamine synthetase OS=Mus musculus OX=10090 GN=Glul PE=1 SV=6
41	112	Q7TQD2|TPPP_MOUSE	311.82	80	80	79	78	80	68	70	51800000	65000000	79000000	83000000	53400000	67800000	26	26	73	81	89	92	62	81	Phosphorylation (STY); Deamidation N	23575	Tubulin polymerization-promoting protein OS=Mus musculus OX=10090 GN=Tppp PE=1 SV=1
78	41	P97427|DPYL1_MOUSE	311.82	42	32	42	38	32	32	38	17500000	24900000	25500000	21300000	18800000	25200000	22	16	45	47	52	44	44	50	Carbamidomethylation; Oxidation (M); Phosphorylation (STY); Deamidation N	62168	Dihydropyrimidinase-related protein 1 OS=Mus musculus OX=10090 GN=Crmp1 PE=1 SV=1
64	63	P05063|ALDOC_MOUSE	309.91	73	68	54	64	54	51	51	22900000	31900000	34300000	36800000	28000000	25600000	30	25	53	60	58	60	53	49	Carbamidomethylation; Oxidation (M); Deamidation N	39395	Fructose-bisphosphate aldolase C OS=Mus musculus OX=10090 GN=Aldoc PE=1 SV=4
62	46	P63038|CH60_MOUSE	309.59	40	33	38	37	35	37	33	48800000	59700000	63800000	63900000	44000000	61900000	27	27	56	59	61	60	57	55	Carbamidomethylation; Oxidation (M)	60956	60 kDa heat shock protein mitochondrial OS=Mus musculus OX=10090 GN=Hspd1 PE=1 SV=1
68	57	P46460|NSF_MOUSE	305.07	33	24	26	28	22	29	23	34500000	44700000	44700000	47400000	37200000	39900000	24	24	46	50	54	56	52	51	Carbamidomethylation; Oxidation (M); Deamidation N	82613	Vesicle-fusing ATPase OS=Mus musculus OX=10090 GN=Nsf PE=1 SV=2
77	120	Q80YN3|BCAS1_MOUSE	303.11	23	19	22	22	22	23	21	18900000	21300000	26600000	39100000	25700000	15400000	24	22	42	42	47	52	53	32	Carbamidomethylation; Oxidation (M); Phosphorylation (STY)	67378	Breast carcinoma-amplified sequence 1 homolog OS=Mus musculus OX=10090 GN=Bcas1 PE=1 SV=3
84	165	Q9QXV0|PCSK1_MOUSE	302.98	52	50	52	52	50	50	50	34800000	42900000	47400000	42300000	35400000	53000000	20	20	42	43	44	44	43	46		27270	ProSAAS OS=Mus musculus OX=10090 GN=Pcsk1n PE=1 SV=2
65	259	P08228|SODC_MOUSE	302.81	97	97	97	97	97	97	97	62000000	71200000	82900000	94100000	54600000	78500000	17	17	60	61	57	59	51	55	Carbamidomethylation; Oxidation (M); Deamidation N	15943	Superoxide dismutase [Cu-Zn] OS=Mus musculus OX=10090 GN=Sod1 PE=1 SV=2
58	64	P17183|ENOG_MOUSE	302.65	49	40	43	43	41	38	43	49600000	61700000	66700000	68100000	49600000	55800000	26	20	54	61	70	60	55	59	Carbamidomethylation; Oxidation (M); Deamidation N	47297	Gamma-enolase OS=Mus musculus OX=10090 GN=Eno2 PE=1 SV=2
88	28	P20029|BIP_MOUSE	302.26	45	39	34	33	36	33	38	11900000	14000000	18100000	16800000	13800000	13300000	26	24	39	37	44	42	46	39	Oxidation (M); Deamidation N	72422	Endoplasmic reticulum chaperone BiP OS=Mus musculus OX=10090 GN=Hspa5 PE=1 SV=3
72	88	Q9CZ13|QCR1_MOUSE	301.59	35	28	35	35	30	25	30	32400000	49400000	49900000	50800000	36900000	33700000	19	18	49	53	56	50	48	44	Carbamidomethylation; Oxidation (M); Deamidation N	52852	Cytochrome b-c1 complex subunit 1 mitochondrial OS=Mus musculus OX=10090 GN=Uqcrc1 PE=1 SV=2
79	58	P09411|PGK1_MOUSE	299.03	51	49	49	49	49	48	45	20500000	23900000	22800000	28600000	20800000	18900000	23	19	43	40	54	48	43	44	Carbamidomethylation; Oxidation (M); Deamidation N	44550	Phosphoglycerate kinase 1 OS=Mus musculus OX=10090 GN=Pgk1 PE=1 SV=4
76	47	P11499|HS90B_MOUSE	298.97	29	21	25	26	25	26	23	8350000	8580000	9040000	14400000	6270000	10700000	23	12	43	45	48	43	43	48	Oxidation (M); HLys-Hex; Phosphorylation (STY)	83281	Heat shock protein HSP 90-beta OS=Mus musculus OX=10090 GN=Hsp90ab1 PE=1 SV=3
66	139	Q91XV3|BASP1_MOUSE	296.9	85	85	85	85	85	85	85	82700000	76700000	76000000	98400000	62900000	112000000	19	19	57	50	55	54	48	63	HPRO; Ubq	22087	Brain acid soluble protein 1 OS=Mus musculus OX=10090 GN=Basp1 PE=1 SV=3
56	69	P05202|AATM_MOUSE	295.92	49	42	39	40	39	35	38	37200000	55300000	60100000	57400000	44700000	42200000	19	19	55	65	70	64	64	56	Carbamidomethylation; Oxidation (M); HLys; HLys-Hex; Ubq; Deamidation N	47411	Aspartate aminotransferase mitochondrial OS=Mus musculus OX=10090 GN=Got2 PE=1 SV=1
74	37	Q810U3|NFASC_MOUSE	295	24	15	20	19	19	17	16	15100000	17400000	18600000	20900000	13200000	18200000	28	28	37	46	41	44	37	40	Carbamidomethylation; HexNAc	137975	Neurofascin OS=Mus musculus OX=10090 GN=Nfasc PE=1 SV=1
112	60	Q61644|PACN1_MOUSE	294.94	50	36	37	43	45	39	38	10700000	16100000	17700000	21200000	13500000	13600000	21	21	26	31	33	37	27	31	Carbamidomethylation	50575	Protein kinase C and casein kinase substrate in neurons protein 1 OS=Mus musculus OX=10090 GN=Pacsin1 PE=1 SV=1
71	85	P48962|ADT1_MOUSE	293.68	46	31	39	34	37	38	34	13700000	15700000	18200000	22000000	15100000	10500000	23	16	47	51	51	52	48	44	Carbamidomethylation; Oxidation (M); Methoxy	32904	ADP/ATP translocase 1 OS=Mus musculus OX=10090 GN=Slc25a4 PE=1 SV=4
83	122	Q8QZT1|THIL_MOUSE	293.34	40	35	36	31	31	31	31	28700000	35200000	37300000	38600000	28500000	33000000	18	18	43	47	43	43	40	41	Carbamidomethylation; Oxidation (M)	44816	Acetyl-CoA acetyltransferase mitochondrial OS=Mus musculus OX=10090 GN=Acat1 PE=1 SV=1
57	24	Q62261|SPTB2_MOUSE	288.81	17	9	14	13	12	10	10	20500000	23300000	21200000	25800000	16900000	25100000	33	31	44	57	50	51	47	48	Oxidation (M); Deamidation N	274221	Spectrin beta chain non-erythrocytic 1 OS=Mus musculus OX=10090 GN=Sptbn1 PE=1 SV=2
82	62	P27773|PDIA3_MOUSE	288.57	41	37	39	39	40	35	40	17300000	20300000	20400000	25800000	17800000	22500000	26	26	43	43	41	46	42	42	Carbamidomethylation; Deamidation N	56678	Protein disulfide-isomerase A3 OS=Mus musculus OX=10090 GN=Pdia3 PE=1 SV=2
60	32	Q68FD5|CLH1_MOUSE	288.16	18	12	12	12	12	10	16	21800000	40500000	32000000	32600000	22200000	45400000	29	29	46	49	48	49	41	59	Carbamidomethylation; Deamidation N	191555	Clathrin heavy chain 1 OS=Mus musculus OX=10090 GN=Cltc PE=1 SV=3
80	131	Q64433|CH10_MOUSE	285.52	93	93	93	93	93	93	93	25400000	32300000	33100000	36500000	27500000	28200000	22	22	41	56	50	48	47	46	Oxidation (M)	10963	10 kDa heat shock protein mitochondrial OS=Mus musculus OX=10090 GN=Hspe1 PE=1 SV=2
87	25	Q9WV92|E41L3_MOUSE	285.25	30	22	23	26	25	23	27	15700000	20600000	20900000	19700000	14700000	17700000	33	30	33	40	37	34	32	35	Carbamidomethylation; Deamidation N	103338	Band 4.1-like protein 3 OS=Mus musculus OX=10090 GN=Epb41l3 PE=1 SV=1
51	257	Q9JKC6|CEND_MOUSE	284.79	74	71	74	74	71	74	71	74500000	68000000	93000000	138000000	63700000	105000000	16	16	62	63	66	74	60	64	HexNAc; Phosphorylation (STY); Deamidation N	14987	Cell cycle exit and neuronal differentiation protein 1 OS=Mus musculus OX=10090 GN=Cend1 PE=1 SV=1
61	191	P62897|CYC_MOUSE	284.28	73	72	73	72	72	72	72	52900000	61500000	67000000	81600000	54300000	59300000	22	20	57	58	58	62	58	57	Oxidation (M); Deamidation N	11605	Cytochrome c somatic OS=Mus musculus OX=10090 GN=Cycs PE=1 SV=2
91	168	Q8BMF4|ODP2_MOUSE	284.09	20	17	16	16	20	16	20	18300000	24200000	20800000	32300000	20000000	22300000	19	19	37	34	39	45	38	41	Oxidation (M); HLys	67942	Dihydrolipoyllysine-residue acetyltransferase component of pyruvate dehydrogenase complex mitochondrial OS=Mus musculus OX=10090 GN=Dlat PE=1 SV=2
63	214	P63101|1433Z_MOUSE	281.54	47	40	40	44	43	40	43	27800000	50100000	57100000	35200000	21200000	34500000	21	17	53	61	63	53	45	53	Carbamidomethylation; Oxidation (M); Deamidation N	27771	14-3-3 protein zeta/delta OS=Mus musculus OX=10090 GN=Ywhaz PE=1 SV=1
128	22	Q6P9K8|CSKI1_MOUSE	281.09	31	17	19	15	17	19	19	6360000	7000000	5080000	7260000	6690000	7600000	25	25	21	23	17	24	22	21	Phosphorylation (STY)	150495	Caskin-1 OS=Mus musculus OX=10090 GN=Caskin1 PE=1 SV=2
81	135	P99029|PRDX5_MOUSE	279.72	55	53	54	48	48	55	53	25000000	31900000	33900000	39500000	29100000	22000000	21	21	41	51	48	48	45	38	Carbamidomethylation; Oxidation (M); HexNAc; Deamidation N	21897	Peroxiredoxin-5 mitochondrial OS=Mus musculus OX=10090 GN=Prdx5 PE=1 SV=2
92	55	P07901|HS90A_MOUSE	278.98	25	19	20	20	15	22	19	4430000	7080000	7580000	5690000	5300000	5180000	23	12	37	41	42	30	37	41	Oxidation (M); HLys-Hex	84788	Heat shock protein HSP 90-alpha OS=Mus musculus OX=10090 GN=Hsp90aa1 PE=1 SV=4
96	36	P27546|MAP4_MOUSE	277.74	26	19	19	20	22	19	19	12800000	11600000	14100000	18500000	12900000	16200000	26	26	35	32	32	36	38	38	HexNAc; Phosphorylation (STY)	117429	Microtubule-associated protein 4 OS=Mus musculus OX=10090 GN=Map4 PE=1 SV=3
115	33	Q60864|STIP1_MOUSE	272.45	48	25	39	36	27	32	27	5970000	9870000	9520000	9200000	6710000	8220000	23	23	21	35	34	27	25	25	Carbamidomethylation; HPRO	62582	Stress-induced-phosphoprotein 1 OS=Mus musculus OX=10090 GN=Stip1 PE=1 SV=1
49	222	P31650|S6A11_MOUSE	272.03	16	16	15	16	15	15	15	113000000	126000000	125000000	156000000	113000000	146000000	21	20	67	61	68	72	68	69	Carbamidomethylation; HPRO; Oxidation (M); HexNAc; Ubq; Deamidation N	69961	Sodium- and chloride-dependent GABA transporter 3 OS=Mus musculus OX=10090 GN=Slc6a11 PE=1 SV=2
89	45	P40142|TKT_MOUSE	271.42	35	27	34	28	26	28	26	20800000	26900000	28100000	35500000	25700000	25500000	25	22	40	43	45	45	40	38	Carbamidomethylation; HPRO; Oxidation (M); HLys; HexNAc	67631	Transketolase OS=Mus musculus OX=10090 GN=Tkt PE=1 SV=1
140	138	Q9EQF6|DPYL5_MOUSE	270.72	25	16	18	24	18	18	19	16200000	22800000	24100000	24300000	17500000	21000000	12	12	19	27	29	28	25	23	Oxidation (M); Deamidation N	61516	Dihydropyrimidinase-related protein 5 OS=Mus musculus OX=10090 GN=Dpysl5 PE=1 SV=1
70	75	P38647|GRP75_MOUSE	270.67	29	24	25	26	24	24	27	22400000	24500000	25400000	29100000	21400000	23800000	20	19	36	40	38	42	39	42	Carbamidomethylation; Oxidation (M); Phosphorylation (STY)	73461	Stress-70 protein mitochondrial OS=Mus musculus OX=10090 GN=Hspa9 PE=1 SV=3
134	262	O55022|PGRC1_MOUSE	270.25	41	32	39	39	31	32	32	15500000	20900000	21800000	22500000	15600000	19800000	18	18	25	31	34	27	29	29	Phosphorylation (STY)	21694	Membrane-associated progesterone receptor component 1 OS=Mus musculus OX=10090 GN=Pgrmc1 PE=1 SV=4
108	102	Q8BWF0|SSDH_MOUSE	270.2	39	26	33	29	29	36	26	15000000	20800000	21400000	20200000	19400000	18100000	19	19	27	33	34	29	35	29	Carbamidomethylation; Deamidation N; Nitrotyrosine	55968	Succinate-semialdehyde dehydrogenase mitochondrial OS=Mus musculus OX=10090 GN=Aldh5a1 PE=1 SV=1
93	163	P60879|SNP25_MOUSE	268.73	65	65	60	57	57	60	60	39800000	48700000	52800000	51800000	40800000	43000000	15	15	43	41	46	42	39	37	Oxidation (M); Deamidation N	23315	Synaptosomal-associated protein 25 OS=Mus musculus OX=10090 GN=Snap25 PE=1 SV=1
124	95	P61264|STX1B_MOUSE	268.71	46	36	40	43	40	33	36	14700000	15900000	16400000	18800000	12600000	17500000	16	12	30	29	33	32	25	32	Oxidation (M)	33245	Syntaxin-1B OS=Mus musculus OX=10090 GN=Stx1b PE=1 SV=1
45	80	Q9CZU6|CISY_MOUSE	268.29	29	29	28	29	29	29	28	49800000	60100000	65100000	75100000	54500000	51900000	21	21	66	65	66	74	69	61	Carbamidomethylation; Oxidation (M)	51737	Citrate synthase mitochondrial OS=Mus musculus OX=10090 GN=Cs PE=1 SV=1
118	89	Q64332|SYN2_MOUSE	266.8	38	27	29	38	31	31	35	20700000	23400000	25700000	17000000	7240000	23300000	18	15	26	30	38	22	19	30	Carbamidomethylation; Oxidation (M)	63373	Synapsin-2 OS=Mus musculus OX=10090 GN=Syn2 PE=1 SV=2
85	83	P05201|AATC_MOUSE	264.75	41	41	38	38	32	41	32	23100000	29100000	32200000	31300000	24200000	25800000	20	20	44	41	49	44	42	44	Carbamidomethylation	46248	Aspartate aminotransferase cytoplasmic OS=Mus musculus OX=10090 GN=Got1 PE=1 SV=3
103	54	Q99P72|RTN4_MOUSE	264.47	29	22	21	25	25	21	19	14800000	18900000	20000000	23700000	18000000	16000000	19	19	26	30	31	35	30	23	Carbamidomethylation; Phosphorylation (STY)	126613	Reticulon-4 OS=Mus musculus OX=10090 GN=Rtn4 PE=1 SV=2
86	314	O35143|ATIF1_MOUSE	263.54	58	49	50	50	58	50	58	14400000	18400000	17400000	25300000	16500000	16800000	18	18	37	47	41	50	42	37	Oxidation (M)	12159	ATPase inhibitor mitochondrial OS=Mus musculus OX=10090 GN=ATP5IF1 PE=1 SV=2
168	100	Q8R366|IGSF8_MOUSE	263.51	24	20	19	15	20	19	19	12300000	14100000	16500000	14200000	9950000	17200000	12	12	21	21	22	21	19	25	Carbamidomethylation; Oxidation (M)	65011	Immunoglobulin superfamily member 8 OS=Mus musculus OX=10090 GN=Igsf8 PE=1 SV=2
105	84	P17710|HXK1_MOUSE	262.5	16	14	12	14	14	16	15	18300000	21600000	23400000	21100000	17500000	24800000	18	17	36	36	34	31	35	41	Carbamidomethylation; Oxidation (M)	108303	Hexokinase-1 OS=Mus musculus OX=10090 GN=Hk1 PE=1 SV=3
155	67	Q9Z2H5|E41L1_MOUSE	259.65	23	15	23	18	16	15	15	8010000	11000000	12400000	12000000	6640000	12400000	16	16	23	26	24	21	20	22		98315	Band 4.1-like protein 1 OS=Mus musculus OX=10090 GN=Epb41l1 PE=1 SV=2
174	160	Q62465|VAT1_MOUSE	258.56	32	28	30	31	28	30	27	13100000	14100000	16500000	16800000	12300000	18100000	15	15	21	23	23	21	21	23	Carbamidomethylation; Oxidation (M)	43097	Synaptic vesicle membrane protein VAT-1 homolog OS=Mus musculus OX=10090 GN=Vat1 PE=1 SV=3
100	114	P50396|GDIA_MOUSE	258.54	28	22	28	25	18	22	27	26600000	30300000	35100000	34700000	29300000	33000000	16	11	33	37	39	32	35	37	Carbamidomethylation; HPRO; Oxidation (M); Deamidation N	50522	Rab GDP dissociation inhibitor alpha OS=Mus musculus OX=10090 GN=Gdi1 PE=1 SV=3
172	143	O08709|PRDX6_MOUSE	258.13	52	43	48	41	49	43	52	8950000	9990000	10600000	14100000	10400000	11500000	15	15	20	19	20	22	23	27	Carbamidomethylation	24871	Peroxiredoxin-6 OS=Mus musculus OX=10090 GN=Prdx6 PE=1 SV=3
106	119	Q9R0P9|UCHL1_MOUSE	258	70	51	52	51	66	51	51	22200000	28100000	27400000	35700000	20600000	29500000	17	17	31	38	35	38	35	39	Carbamidomethylation; HPRO; Oxidation (M)	24838	Ubiquitin carboxyl-terminal hydrolase isozyme L1 OS=Mus musculus OX=10090 GN=Uchl1 PE=1 SV=1
132	34	Q9JHU4|DYHC1_MOUSE	257.96	7	3	5	3	4	3	2	4810000	9350000	7390000	6690000	5250000	6630000	25	25	21	30	23	22	20	17	Methoxy	532050	Cytoplasmic dynein 1 heavy chain 1 OS=Mus musculus OX=10090 GN=Dync1h1 PE=1 SV=2
123	72	P50516|VATA_MOUSE	257.74	27	23	21	26	21	19	21	21500000	27800000	30100000	28200000	19700000	27000000	14	14	30	28	35	26	26	27	Oxidation (M)	68326	V-type proton ATPase catalytic subunit A OS=Mus musculus OX=10090 GN=Atp6v1a PE=1 SV=2
120	124	Q9DB20|ATPO_MOUSE	257.61	46	43	38	41	39	41	46	15800000	16100000	19000000	20500000	14200000	17400000	15	15	31	27	37	32	28	32		23364	ATP synthase subunit O mitochondrial OS=Mus musculus OX=10090 GN=Atp5po PE=1 SV=1
151	140	Q9DB77|QCR2_MOUSE	257.15	29	22	22	28	20	22	22	15100000	13800000	16500000	19500000	14500000	17000000	14	14	23	20	28	22	25	23	Carbamidomethylation; Deamidation N	48235	Cytochrome b-c1 complex subunit 2 mitochondrial OS=Mus musculus OX=10090 GN=Uqcrc2 PE=1 SV=1
73	130	P14094|AT1B1_MOUSE	256.37	44	37	43	40	43	39	40	147000000	165000000	180000000	212000000	159000000	163000000	19	19	49	53	51	56	47	52	Carbamidomethylation; HexNAcHex	35195	Sodium/potassium-transporting ATPase subunit beta-1 OS=Mus musculus OX=10090 GN=Atp1b1 PE=1 SV=1
250	132	Q80TZ3|AUXI_MOUSE	255.46	21	7	14	12	11	20	12	2170000	3580000	3830000	4050000	3750000	3780000	14	13	12	12	13	11	16	13	Carbamidomethylation	102299	Putative tyrosine-protein phosphatase auxilin OS=Mus musculus OX=10090 GN=Dnajc6 PE=1 SV=2
99	152	P14152|MDHC_MOUSE	254.63	38	32	36	33	34	30	37	40900000	56600000	67600000	58700000	44100000	45500000	17	17	34	39	42	37	31	37	Carbamidomethylation; Deamidation N	36511	Malate dehydrogenase cytoplasmic OS=Mus musculus OX=10090 GN=Mdh1 PE=1 SV=3
90	113	P17751|TPIS_MOUSE	254.4	45	35	35	45	45	35	35	25400000	35600000	41300000	38600000	25200000	33400000	15	15	40	46	50	42	39	43	Carbamidomethylation; Deamidation N	32192	Triosephosphate isomerase OS=Mus musculus OX=10090 GN=Tpi1 PE=1 SV=4
137	48	Q8BYI9|TENR_MOUSE	253.46	17	13	12	10	14	15	12	9290000	10400000	9950000	11900000	9900000	11600000	19	19	26	24	20	27	28	27	Carbamidomethylation	149589	Tenascin-R OS=Mus musculus OX=10090 GN=Tnr PE=1 SV=2
98	151	Q9DCX2|ATP5H_MOUSE	253.32	81	81	81	81	81	81	81	24300000	29200000	32600000	35400000	26800000	28200000	16	16	41	33	42	38	37	33	Carbamidomethylation; HPRO	18749	ATP synthase subunit d mitochondrial OS=Mus musculus OX=10090 GN=Atp5pd PE=1 SV=3
180	97	O35098|DPYL4_MOUSE	252.93	24	18	20	17	18	18	22	2980000	3100000	2860000	1640000	3180000	3810000	12	9	20	18	21	17	19	21	Carbamidomethylation	61962	Dihydropyrimidinase-related protein 4 OS=Mus musculus OX=10090 GN=Dpysl4 PE=1 SV=1
109	173	Q9CQV8|1433B_MOUSE	252.16	44	32	33	36	25	36	41	5420000	11500000	13900000	8730000	5180000	8200000	19	11	34	33	43	31	33	38	Oxidation (M)	28086	14-3-3 protein beta/alpha OS=Mus musculus OX=10090 GN=Ywhab PE=1 SV=3
110	229	P19783|COX41_MOUSE	252.01	55	55	55	55	55	55	55	34800000	42200000	44700000	47600000	36300000	38200000	14	14	34	36	37	34	35	36	Oxidation (M)	19530	Cytochrome c oxidase subunit 4 isoform 1 mitochondrial OS=Mus musculus OX=10090 GN=Cox4i1 PE=1 SV=2
135	73	Q62188|DPYL3_MOUSE	251.81	35	21	20	23	22	21	18	6150000	7400000	7900000	7430000	6610000	7460000	16	11	27	27	28	28	33	28	Carbamidomethylation; Oxidation (M); Phosphorylation (STY)	61936	Dihydropyrimidinase-related protein 3 OS=Mus musculus OX=10090 GN=Dpysl3 PE=1 SV=1
116	87	Q9D6R2|IDH3A_MOUSE	251.51	38	35	37	36	37	37	38	11600000	15200000	18400000	20200000	13700000	16400000	17	17	28	32	37	34	32	31	Carbamidomethylation; Oxidation (M)	39639	Isocitrate dehydrogenase [NAD] subunit alpha mitochondrial OS=Mus musculus OX=10090 GN=Idh3a PE=1 SV=1
146	103	Q3UHJ0|AAK1_MOUSE	251.42	19	14	16	16	15	15	13	10300000	9310000	9720000	12100000	10400000	10200000	13	13	25	20	25	21	27	22	Deamidation N	103346	AP2-associated protein kinase 1 OS=Mus musculus OX=10090 GN=Aak1 PE=1 SV=2
75	276	P43006|EAA2_MOUSE	250.06	17	17	17	17	14	17	14	29300000	43700000	53300000	47200000	33200000	43400000	13	13	40	46	53	44	37	37	Carbamidomethylation; HPRO; Oxidation (M); Ubq	62030	Excitatory amino acid transporter 2 OS=Mus musculus OX=10090 GN=Slc1a2 PE=1 SV=1
138	188	P26645|MARCS_MOUSE	247.6	59	44	48	39	33	39	39	14800000	16400000	13600000	16200000	11900000	16500000	17	17	24	29	25	24	25	28		29661	Myristoylated alanine-rich C-kinase substrate OS=Mus musculus OX=10090 GN=Marcks PE=1 SV=2
148	94	P61922|GABT_MOUSE	246.99	33	27	25	29	29	27	25	10800000	15300000	18100000	15300000	11200000	10500000	14	14	23	27	26	26	21	18	Carbamidomethylation	56452	4-aminobutyrate aminotransferase mitochondrial OS=Mus musculus OX=10090 GN=Abat PE=1 SV=1
178	66	P48722|HS74L_MOUSE	246.87	31	12	17	14	16	14	12	5630000	6280000	7000000	8450000	5720000	6410000	19	18	18	19	20	19	18	18	Carbamidomethylation; Deamidation N	94382	Heat shock 70 kDa protein 4L OS=Mus musculus OX=10090 GN=Hspa4l PE=1 SV=2
97	162	P16125|LDHB_MOUSE	246.21	30	25	30	23	27	19	21	32400000	44200000	52500000	50600000	33700000	31500000	16	14	40	42	41	41	32	31	Carbamidomethylation	36572	L-lactate dehydrogenase B chain OS=Mus musculus OX=10090 GN=Ldhb PE=1 SV=2
147	125	O88343|S4A4_MOUSE	244.43	17	15	13	14	14	11	11	10900000	13300000	15200000	17900000	11400000	13300000	13	12	25	25	28	26	24	24	Carbamidomethylation; HPRO; Oxidation (M); Deamidation N	121483	Electrogenic sodium bicarbonate cotransporter 1 OS=Mus musculus OX=10090 GN=Slc4a4 PE=1 SV=2
176	61	Q02053|UBA1_MOUSE	243.66	20	9	15	16	12	16	11	6640000	8750000	10500000	9140000	7560000	7130000	14	12	14	21	22	18	19	17	Carbamidomethylation; Oxidation (M)	117809	Ubiquitin-like modifier-activating enzyme 1 OS=Mus musculus OX=10090 GN=Uba1 PE=1 SV=1
122	123	P51881|ADT2_MOUSE	243.29	39	27	35	30	33	27	34	3150000	3750000	4390000	5090000	3730000	2950000	16	9	29	34	32	33	28	28	Carbamidomethylation	32931	ADP/ATP translocase 2 OS=Mus musculus OX=10090 GN=Slc25a5 PE=1 SV=3
131	107	Q61598|GDIB_MOUSE	242.95	33	23	30	28	28	23	31	7020000	9150000	10500000	9690000	7600000	8560000	12	7	21	28	30	25	20	26	Carbamidomethylation	50537	Rab GDP dissociation inhibitor beta OS=Mus musculus OX=10090 GN=Gdi2 PE=1 SV=1
143	118	P18872|GNAO_MOUSE	241.13	38	36	36	36	31	27	26	11100000	15500000	16000000	12700000	8720000	15600000	14	12	23	29	32	24	20	25	Carbamidomethylation; Oxidation (M)	40085	Guanine nucleotide-binding protein G(o) subunit alpha OS=Mus musculus OX=10090 GN=Gnao1 PE=1 SV=3
163	121	Q9QYC0|ADDA_MOUSE	240.29	25	13	11	17	17	14	21	7710000	8130000	9060000	10700000	8180000	11900000	16	13	20	17	20	22	22	27	Carbamidomethylation; Deamidation N	80647	Alpha-adducin OS=Mus musculus OX=10090 GN=Add1 PE=1 SV=2
114	215	P19157|GSTP1_MOUSE	239.86	57	47	47	55	47	47	49	32800000	47200000	39900000	63500000	32200000	37400000	13	13	31	33	36	42	28	34	Deamidation N	23609	Glutathione S-transferase P 1 OS=Mus musculus OX=10090 GN=Gstp1 PE=1 SV=2
169	133	Q9QYG0|NDRG2_MOUSE	238.19	52	37	33	46	38	40	35	12700000	18000000	17600000	16200000	14200000	17300000	16	16	21	21	25	21	22	20	Carbamidomethylation; HPRO; Phosphorylation (STY); Ubq	40789	Protein NDRG2 OS=Mus musculus OX=10090 GN=Ndrg2 PE=1 SV=1
166	101	P06745|G6PI_MOUSE	237.17	31	22	24	24	21	26	23	8970000	15000000	17900000	16700000	12400000	13500000	13	12	18	23	26	24	24	21	Carbamidomethylation; Deamidation N	62767	Glucose-6-phosphate isomerase OS=Mus musculus OX=10090 GN=Gpi PE=1 SV=4
158	74	Q8CHC4|SYNJ1_MOUSE	236.52	17	13	14	10	16	14	14	12700000	15900000	14500000	20100000	11800000	17000000	19	18	18	23	17	24	19	22	Carbamidomethylation	172616	Synaptojanin-1 OS=Mus musculus OX=10090 GN=Synj1 PE=1 SV=3
156	339	Q9DCJ5|NDUA8_MOUSE	235.65	55	31	24	45	40	27	31	26200000	30500000	31500000	39900000	24300000	32800000	10	10	23	23	27	27	23	25	Carbamidomethylation	19992	NADH dehydrogenase [ubiquinone] 1 alpha subcomplex subunit 8 OS=Mus musculus OX=10090 GN=Ndufa8 PE=1 SV=3
133	261	P61982|1433G_MOUSE	234.64	46	32	43	34	32	34	31	3630000	9320000	9610000	5380000	3170000	5320000	17	11	27	31	29	26	23	28	Oxidation (M)	28303	14-3-3 protein gamma OS=Mus musculus OX=10090 GN=Ywhag PE=1 SV=2
213	218	Q91YT0|NDUV1_MOUSE	234.33	21	18	17	21	21	21	21	4840000	7520000	8780000	7930000	5610000	6800000	11	11	13	18	18	15	16	19	Carbamidomethylation	50834	NADH dehydrogenase [ubiquinone] flavoprotein 1 mitochondrial OS=Mus musculus OX=10090 GN=Ndufv1 PE=1 SV=1
277	146	Q8K1M6|DNM1L_MOUSE	233.76	17	8	14	13	17	14	12	2260000	5190000	4170000	5320000	5060000	3060000	11	11	6	12	11	13	13	9	Phosphorylation (STY)	82658	Dynamin-1-like protein OS=Mus musculus OX=10090 GN=Dnm1l PE=1 SV=2
126	71	P12960|CNTN1_MOUSE	233.25	25	17	13	16	13	17	12	5800000	7590000	10500000	7680000	6370000	8570000	18	18	23	26	29	22	24	23	Deamidation N	113388	Contactin-1 OS=Mus musculus OX=10090 GN=Cntn1 PE=1 SV=1
129	106	P35564|CALX_MOUSE	232.3	30	23	28	27	19	22	22	14600000	20000000	22300000	23400000	15300000	16500000	15	15	25	29	30	27	28	25	Carbamidomethylation; Oxidation (M)	67278	Calnexin OS=Mus musculus OX=10090 GN=Canx PE=1 SV=1
130	268	Q9CQC7|NDUB4_MOUSE	232.1	65	65	65	65	65	65	63	13900000	18100000	18900000	22200000	15800000	17700000	11	11	26	27	33	31	29	31		15081	NADH dehydrogenase [ubiquinone] 1 beta subcomplex subunit 4 OS=Mus musculus OX=10090 GN=Ndufb4 PE=1 SV=3
235	148	Q9Z1G4|VPP1_MOUSE	230.59	11	9	10	8	8	8	9	5220000	5970000	6260000	5850000	3840000	7560000	11	10	13	17	14	15	11	19	Carbamidomethylation	96467	V-type proton ATPase 116 kDa subunit a isoform 1 OS=Mus musculus OX=10090 GN=Atp6v0a1 PE=1 SV=3
113	250	Q61885|MOG_MOUSE	229.83	29	24	24	24	29	24	24	78300000	83900000	90600000	110000000	77800000	76700000	12	12	31	33	39	40	30	33	Carbamidomethylation; Deamidation N	28271	Myelin-oligodendrocyte glycoprotein OS=Mus musculus OX=10090 GN=Mog PE=1 SV=1
207	209	Q9CRB6|TPPP3_MOUSE	229.66	70	48	59	66	65	56	53	5390000	7140000	8720000	7630000	5220000	5410000	12	12	17	17	21	18	16	14	Carbamidomethylation; Deamidation N	18965	Tubulin polymerization-promoting protein family member 3 OS=Mus musculus OX=10090 GN=Tppp3 PE=1 SV=1
95	322	P19536|COX5B_MOUSE	229.57	57	57	57	57	57	57	57	35100000	35500000	38100000	53700000	35200000	34800000	12	12	39	39	42	47	46	41	Carbamidomethylation; HPRO; Oxidation (M)	13813	Cytochrome c oxidase subunit 5B mitochondrial OS=Mus musculus OX=10090 GN=Cox5b PE=1 SV=1
160	53	Q01853|TERA_MOUSE	229.35	28	16	16	22	14	12	14	4570000	3240000	5130000	5800000	3170000	3820000	20	19	27	18	25	22	15	20	Carbamidomethylation	89322	Transitional endoplasmic reticulum ATPase OS=Mus musculus OX=10090 GN=Vcp PE=1 SV=4
193	207	P11627|L1CAM_MOUSE	228.8	7	6	7	6	6	7	6	6530000	8200000	8820000	8530000	7470000	8120000	9	9	16	17	14	15	17	18	Carbamidomethylation	140968	Neural cell adhesion molecule L1 OS=Mus musculus OX=10090 GN=L1cam PE=1 SV=1
111	59	P39053|DYN1_MOUSE	227.64	26	18	19	21	22	20	21	3930000	4980000	9090000	13300000	4290000	6500000	19	13	24	29	33	33	25	29		97803	Dynamin-1 OS=Mus musculus OX=10090 GN=Dnm1 PE=1 SV=2
152	93	P62631|EF1A2_MOUSE	226.67	39	23	30	34	25	20	21	3440000	3920000	4750000	5130000	3850000	2940000	16	8	25	24	25	25	24	19	Carbamidomethylation	50454	Elongation factor 1-alpha 2 OS=Mus musculus OX=10090 GN=Eef1a2 PE=1 SV=1
149	98	O08539|BIN1_MOUSE	226.23	27	20	20	24	19	20	17	17400000	15700000	17200000	19700000	14300000	16000000	16	14	27	22	26	27	23	22	Carbamidomethylation; Deamidation N	64470	Myc box-dependent-interacting protein 1 OS=Mus musculus OX=10090 GN=Bin1 PE=1 SV=1
211	213	P47708|RP3A_MOUSE	225.35	23	20	19	17	23	20	21	13000000	11500000	14000000	16700000	12600000	15800000	10	10	17	13	16	16	17	17		75489	Rabphilin-3A OS=Mus musculus OX=10090 GN=Rph3a PE=1 SV=2
210	109	Q9R0K7|AT2B2_MOUSE	225.23	10	7	8	8	8	7	7	1740000	2540000	2820000	2630000	2320000	2160000	12	7	13	14	17	14	13	12	Carbamidomethylation	132587	Plasma membrane calcium-transporting ATPase 2 OS=Mus musculus OX=10090 GN=Atp2b2 PE=1 SV=2
161	352	P52503|NDUS6_MOUSE	224.36	81	81	81	81	81	81	81	12700000	16400000	19300000	21500000	16000000	16900000	10	10	21	25	21	25	25	24	Carbamidomethylation	13020	NADH dehydrogenase [ubiquinone] iron-sulfur protein 6 mitochondrial OS=Mus musculus OX=10090 GN=Ndufs6 PE=1 SV=2
173	220	P00920|CAH2_MOUSE	223.99	55	42	42	55	48	48	42	17200000	20200000	22900000	26100000	19100000	12500000	10	10	18	19	21	25	21	18	Oxidation (M); Deamidation N	29033	Carbonic anhydrase 2 OS=Mus musculus OX=10090 GN=Ca2 PE=1 SV=4
209	115	P46660|AINX_MOUSE	222.63	26	14	24	15	19	15	19	4790000	5180000	13000000	15200000	4940000	6140000	15	14	15	18	15	16	15	18	HexNAc; Methoxy	55383	Alpha-internexin OS=Mus musculus OX=10090 GN=Ina PE=1 SV=3
150	134	P10126|EF1A1_MOUSE	222.48	27	25	23	25	23	23	23	6270000	8080000	9020000	10100000	7130000	8990000	12	4	26	23	24	26	23	26	Carbamidomethylation	50114	Elongation factor 1-alpha 1 OS=Mus musculus OX=10090 GN=Eef1a1 PE=1 SV=3
102	183	P60202|MYPR_MOUSE	222.41	30	27	30	27	27	27	27	86800000	106000000	125000000	137000000	79800000	89500000	11	11	35	40	37	42	41	35	Carbamidomethylation; HPRO; Oxidation (M)	30077	Myelin proteolipid protein OS=Mus musculus OX=10090 GN=Plp1 PE=1 SV=2
295	486	P70349|HINT1_MOUSE	221.71	79	54	58	79	58	58	58	6260000	7170000	11400000	9310000	6930000	5470000	7	7	10	11	17	13	11	10	Carbamidomethylation; Oxidation (M)	13777	Histidine triad nucleotide-binding protein 1 OS=Mus musculus OX=10090 GN=Hint1 PE=1 SV=3
198	354	Q9QUI0|RHOA_MOUSE	219.95	40	40	40	40	40	37	36	3980000	4910000	6410000	5660000	2590000	5800000	9	7	16	18	23	19	14	19	Carbamidomethylation; Oxidation (M)	21782	Transforming protein RhoA OS=Mus musculus OX=10090 GN=Rhoa PE=1 SV=1
139	201	Q9JIS5|SV2A_MOUSE	218.52	11	8	9	8	9	8	9	40500000	45100000	36000000	36200000	31100000	57000000	13	12	24	28	26	23	23	33	Oxidation (M)	82647	Synaptic vesicle glycoprotein 2A OS=Mus musculus OX=10090 GN=Sv2a PE=1 SV=1
203	306	Q9CQJ8|NDUB9_MOUSE	218.01	42	30	42	42	30	42	42	2550000	5900000	7220000	5140000	4510000	3110000	10	10	14	21	23	16	18	17		21984	NADH dehydrogenase [ubiquinone] 1 beta subcomplex subunit 9 OS=Mus musculus OX=10090 GN=Ndufb9 PE=1 SV=3
101	300	P14231|AT1B2_MOUSE	217.73	29	29	29	29	29	29	29	39500000	47600000	52100000	61500000	46700000	50500000	9	9	34	34	43	42	35	38	Carbamidomethylation; Oxidation (M); Deamidation N	33344	Sodium/potassium-transporting ATPase subunit beta-2 OS=Mus musculus OX=10090 GN=Atp1b2 PE=1 SV=2
104	78	Q91VD9|NDUS1_MOUSE	217.63	24	14	13	13	15	13	14	40900000	5240000	26600000	8310000	3520000	6430000	17	17	20	17	15	17	14	18	Carbamidomethylation	79777	NADH-ubiquinone oxidoreductase 75 kDa subunit mitochondrial OS=Mus musculus OX=10090 GN=Ndufs1 PE=1 SV=2
136	462	P01942|HBA_MOUSE	217.32	43	42	43	42	42	43	42	26100000	36700000	41500000	47900000	33500000	30500000	8	8	25	30	34	28	28	20	Oxidation (M)	15085	Hemoglobin subunit alpha OS=Mus musculus OX=10090 GN=Hba PE=1 SV=2
171	203	P35700|PRDX1_MOUSE	216.88	45	34	34	34	34	45	34	16800000	18100000	18800000	20800000	17000000	17600000	10	10	22	22	21	22	25	22	Carbamidomethylation	22176	Peroxiredoxin-1 OS=Mus musculus OX=10090 GN=Prdx1 PE=1 SV=1
190	459	Q9WUM5|SUCA_MOUSE	215.91	20	20	20	14	20	20	20	11500000	12200000	13200000	15400000	12000000	11100000	7	7	22	19	17	21	19	21	Carbamidomethylation	36155	Succinate--CoA ligase [ADP/GDP-forming] subunit alpha mitochondrial OS=Mus musculus OX=10090 GN=Suclg1 PE=1 SV=4
222	456	Q91WS0|CISD1_MOUSE	215.8	55	55	55	55	55	55	55	9060000	15500000	15900000	15000000	11900000	11400000	7	7	15	20	19	16	14	15	Carbamidomethylation	12097	CDGSH iron-sulfur domain-containing protein 1 OS=Mus musculus OX=10090 GN=Cisd1 PE=1 SV=1
153	216	Q8VEM8|MPCP_MOUSE	215.74	20	18	16	20	16	18	20	26100000	30700000	33600000	36400000	26200000	31800000	12	12	25	25	30	24	25	26	Carbamidomethylation; Oxidation (M); Deamidation N	39632	Phosphate carrier protein mitochondrial OS=Mus musculus OX=10090 GN=Slc25a3 PE=1 SV=1
218	157	O08749|DLDH_MOUSE	215.63	20	16	17	18	17	13	17	4760000	5530000	5820000	6070000	4770000	4710000	11	11	14	14	16	15	12	12		54272	Dihydrolipoyl dehydrogenase mitochondrial OS=Mus musculus OX=10090 GN=Dld PE=1 SV=2
195	260	Q80SW1|SAHH2_MOUSE	215.63	16	11	10	13	12	8	10	4060000	4850000	5420000	5610000	4930000	4300000	9	6	16	20	18	18	19	21	Carbamidomethylation	58952	S-adenosylhomocysteine hydrolase-like protein 1 OS=Mus musculus OX=10090 GN=Ahcyl1 PE=1 SV=1
175	91	Q8CAQ8|MIC60_MOUSE	215.54	20	13	15	15	12	15	15	5160000	7670000	8270000	8460000	5140000	6850000	16	16	17	21	20	20	16	20	HLys	83900	MICOS complex subunit Mic60 OS=Mus musculus OX=10090 GN=Immt PE=1 SV=1
265	110	P56399|UBP5_MOUSE	215.4	19	6	10	11	12	11	12	2760000	2980000	3060000	3150000	4550000	4120000	13	13	7	12	9	13	12	12	Carbamidomethylation	95833	Ubiquitin carboxyl-terminal hydrolase 5 OS=Mus musculus OX=10090 GN=Usp5 PE=1 SV=1
170	204	O55125|NIPS1_MOUSE	215.37	35	21	26	26	21	19	21	6340000	7910000	7730000	8680000	5630000	8280000	11	10	23	19	21	22	19	22	Carbamidomethylation; Oxidation (M)	33363	Protein NipSnap homolog 1 OS=Mus musculus OX=10090 GN=Nipsnap1 PE=1 SV=1
245	86	Q9ES97|RTN3_MOUSE	213.2	18	9	10	6	13	12	9	3380000	3710000	3650000	3960000	4540000	2510000	14	14	13	13	11	11	14	10	Carbamidomethylation	103879	Reticulon-3 OS=Mus musculus OX=10090 GN=Rtn3 PE=1 SV=2
162	208	Q9CR68|UCRI_MOUSE	213.2	52	32	16	28	19	33	32	23800000	27500000	26900000	32300000	26800000	23900000	13	13	25	20	23	22	23	22		29368	Cytochrome b-c1 complex subunit Rieske mitochondrial OS=Mus musculus OX=10090 GN=Uqcrfs1 PE=1 SV=1
200	396	Q6PER3|MARE3_MOUSE	212.95	20	15	17	17	17	20	17	12100000	10400000	12400000	17600000	11700000	15500000	10	10	16	15	19	20	15	19	Carbamidomethylation; Phosphorylation (STY); Deamidation N	31966	Microtubule-associated protein RP/EB family member 3 OS=Mus musculus OX=10090 GN=Mapre3 PE=1 SV=1
253	258	Q99N28|CADM3_MOUSE	212.93	33	33	30	28	29	33	24	9930000	9930000	9980000	11100000	9420000	8780000	9	9	16	14	14	14	15	10	Carbamidomethylation	42964	Cell adhesion molecule 3 OS=Mus musculus OX=10090 GN=Cadm3 PE=1 SV=1
252	543	Q9D8Y0|EFHD2_MOUSE	211.06	18	18	18	18	18	18	18	6840000	6580000	7850000	10700000	6020000	5740000	8	8	14	14	17	17	14	13		26791	EF-hand domain-containing protein D2 OS=Mus musculus OX=10090 GN=Efhd2 PE=1 SV=1
244	76	O70318|E41L2_MOUSE	210.61	24	11	12	11	18	9	14	3880000	4060000	3280000	5110000	4370000	4210000	16	13	10	12	13	17	10	10	Carbamidomethylation	109940	Band 4.1-like protein 2 OS=Mus musculus OX=10090 GN=Epb41l2 PE=1 SV=2
167	129	Q8K0U4|HS12A_MOUSE	208.3	20	13	19	19	17	13	11	2250000	2720000	3310000	2910000	1610000	2500000	12	9	15	18	17	18	14	13		74871	Heat shock 70 kDa protein 12A OS=Mus musculus OX=10090 GN=Hspa12a PE=1 SV=1
191	126	Q9CZ44|NSF1C_MOUSE	208.04	42	33	36	34	40	26	42	5290000	6190000	5010000	7060000	4880000	4760000	12	12	17	17	14	19	15	18	Phosphorylation (STY)	40710	NSFL1 cofactor p47 OS=Mus musculus OX=10090 GN=Nsfl1c PE=1 SV=1
165	337	P54227|STMN1_MOUSE	207.14	44	26	26	26	38	26	44	14500000	15200000	15100000	20300000	15700000	14600000	8	6	21	20	18	23	21	23	Phosphorylation (STY); Deamidation N	17274	Stathmin OS=Mus musculus OX=10090 GN=Stmn1 PE=1 SV=2
205	210	P70296|PEBP1_MOUSE	206.46	57	45	45	57	57	57	57	13100000	13100000	14700000	18100000	10700000	14600000	12	12	16	16	18	19	18	20	Carbamidomethylation	20830	Phosphatidylethanolamine-binding protein 1 OS=Mus musculus OX=10090 GN=Pebp1 PE=1 SV=3
214	184	Q68FL4|SAHH3_MOUSE	206.39	15	9	11	14	14	13	14	1650000	2470000	1430000	3760000	2040000	1980000	8	5	13	17	15	18	14	17	Carbamidomethylation	66899	Putative adenosylhomocysteinase 3 OS=Mus musculus OX=10090 GN=Ahcyl2 PE=1 SV=1
239	90	Q8BFR5|EFTU_MOUSE	205.72	37	24	20	27	30	26	25	2420000	2030000	2620000	3960000	2530000	2830000	14	14	13	11	13	16	14	15	Carbamidomethylation	49508	Elongation factor Tu mitochondrial OS=Mus musculus OX=10090 GN=Tufm PE=1 SV=1
179	241	Q9CZC8|SCRN1_MOUSE	205.72	23	22	18	22	22	18	17	14700000	17800000	20200000	21800000	9400000	13500000	9	9	19	21	21	22	17	18	Carbamidomethylation	46326	Secernin-1 OS=Mus musculus OX=10090 GN=Scrn1 PE=1 SV=1
274	285	Q8K183|PDXK_MOUSE	205.43	28	28	17	21	26	17	28	9600000	11500000	10400000	11500000	7000000	11700000	9	9	13	13	12	15	5	11	Carbamidomethylation	35015	Pyridoxal kinase OS=Mus musculus OX=10090 GN=Pdxk PE=1 SV=1
159	154	P10852|4F2_MOUSE	204.03	18	18	16	18	18	18	18	11500000	12200000	13200000	16700000	12200000	13200000	10	10	18	21	21	21	20	22	Deamidation N	58337	4F2 cell-surface antigen heavy chain OS=Mus musculus OX=10090 GN=Slc3a2 PE=1 SV=1
340	253	Q00493|CBPE_MOUSE	203.97	18	18	16	16	12	16	16	5450000	5340000	4710000	4230000	4580000	6160000	6	6	12	9	7	7	8	10	Carbamidomethylation	53256	Carboxypeptidase E OS=Mus musculus OX=10090 GN=Cpe PE=1 SV=2
157	79	Q8BZ98|DYN3_MOUSE	203.82	22	12	17	18	18	17	11	4120000	5250000	6490000	4950000	4360000	3610000	15	8	23	23	27	23	20	19		97190	Dynamin-3 OS=Mus musculus OX=10090 GN=Dnm3 PE=1 SV=1
413	359	Q9D855|QCR7_MOUSE	203.78	53	24	33	29	44	33	24	3420000	3690000	3650000	5050000	3500000	4250000	7	7	8	7	7	10	6	6	Oxidation (M)	13527	Cytochrome b-c1 complex subunit 7 OS=Mus musculus OX=10090 GN=Uqcrb PE=1 SV=3
144	246	Q91VR2|ATPG_MOUSE	203.76	23	20	23	23	23	20	23	7200000	11400000	14000000	10700000	7050000	6370000	8	8	19	22	24	24	17	15	Oxidation (M); Deamidation N	32886	ATP synthase subunit gamma mitochondrial OS=Mus musculus OX=10090 GN=Atp5f1c PE=1 SV=1
278	170	Q08331|CALB2_MOUSE	203.33	38	24	25	32	18	23	22	2400000	2840000	3370000	3220000	2500000	3920000	11	10	11	11	13	10	11	14	Carbamidomethylation; Oxidation (M)	31373	Calretinin OS=Mus musculus OX=10090 GN=Calb2 PE=1 SV=3
223	147	Q6Q477|AT2B4_MOUSE	203.32	13	6	8	8	4	4	7	1400000	1260000	1950000	1270000	690000	1810000	11	9	13	11	12	9	9	11	Carbamidomethylation	133068	Plasma membrane calcium-transporting ATPase 4 OS=Mus musculus OX=10090 GN=Atp2b4 PE=1 SV=1
273	153	G5E829|AT2B1_MOUSE	203.12	8	6	5	6	6	2	6	1310000	2170000	2950000	0		2740000	8	3	10	8	10	9	5	10		134747	Plasma membrane calcium-transporting ATPase 1 OS=Mus musculus OX=10090 GN=Atp2b1 PE=1 SV=1
230	310	Q60932|VDAC1_MOUSE	202.82	25	20	25	25	23	25	25	11400000	15300000	14100000	14100000	10400000	13200000	8	7	12	17	18	15	14	16	Carbamidomethylation	32351	Voltage-dependent anion-selective channel protein 1 OS=Mus musculus OX=10090 GN=Vdac1 PE=1 SV=3
297	172	Q8VDQ8|SIR2_MOUSE	202.47	31	18	21	24	24	20	18	3240000	3720000	4260000	4860000	3920000	3110000	10	10	10	11	11	11	13	9	Carbamidomethylation	43256	NAD-dependent protein deacetylase sirtuin-2 OS=Mus musculus OX=10090 GN=Sirt2 PE=1 SV=2
201	105	Q61361|PGCB_MOUSE	202.34	16	10	10	7	8	11	9	5490000	3570000	4260000	5490000	3440000	5490000	16	15	18	17	15	17	18	21	Carbamidomethylation; HPRO	95815	Brevican core protein OS=Mus musculus OX=10090 GN=Bcan PE=1 SV=2
154	406	P12787|COX5A_MOUSE	201.63	43	43	43	43	36	43	43	11900000	15800000	19000000	17800000	12000000	14600000	8	7	19	26	31	24	20	21	Oxidation (M); Deamidation N	16101	Cytochrome c oxidase subunit 5A mitochondrial OS=Mus musculus OX=10090 GN=Cox5a PE=1 SV=2
261	149	P08113|ENPL_MOUSE	201.43	22	8	10	7	11	12	6	3060000	3010000	3380000	5200000	2900000	4440000	11	11	8	11	9	15	9	9		92476	Endoplasmin OS=Mus musculus OX=10090 GN=Hsp90b1 PE=1 SV=2
177	309	Q9CQ69|QCR8_MOUSE	200.94	60	60	60	60	60	60	60	15300000	18700000	21300000	23600000	17200000	16200000	8	8	21	20	19	21	19	18	Deamidation N	9768	Cytochrome b-c1 complex subunit 8 OS=Mus musculus OX=10090 GN=Uqcrq PE=1 SV=3
281	280	O88569|ROA2_MOUSE	200.68	27	27	25	27	27	21	27	2080000	2350000	3220000	3520000	3080000	3020000	10	10	11	7	12	12	9	13	Oxidation (M)	37403	Heterogeneous nuclear ribonucleoproteins A2/B1 OS=Mus musculus OX=10090 GN=Hnrnpa2b1 PE=1 SV=2
125	117	Q61548|AP180_MOUSE	200.35	17	14	9	12	15	15	12	10100000	15800000	16500000	18300000	12500000	13200000	12	12	22	23	26	27	25	29	Oxidation (M)	91851	Clathrin coat assembly protein AP180 OS=Mus musculus OX=10090 GN=Snap91 PE=1 SV=1
216	185	Q61792|LASP1_MOUSE	199.91	38	38	25	38	34	38	37	5930000	6430000	8650000	9210000	5970000	8310000	10	10	14	13	17	15	16	16	Oxidation (M)	29994	LIM and SH3 domain protein 1 OS=Mus musculus OX=10090 GN=Lasp1 PE=1 SV=1
354	194	Q9QY76|VAPB_MOUSE	199.64	44	36	26	29	33	38	44	1330000	952000	1630000	2160000	1250000	2470000	12	11	11	6	10	11	8	14	Carbamidomethylation	26946	Vesicle-associated membrane protein-associated protein B OS=Mus musculus OX=10090 GN=Vapb PE=1 SV=3
328	180	Q62418|DBNL_MOUSE	199.48	27	10	14	10	14	21	18	2560000	2710000	3100000	3480000	2730000	3060000	10	10	10	10	7	10	11	9	Carbamidomethylation	48700	Drebrin-like protein OS=Mus musculus OX=10090 GN=Dbnl PE=1 SV=2
145	206	Q9D051|ODPB_MOUSE	199.31	29	18	18	21	25	19	23	14500000	18400000	20500000	22300000	17800000	17500000	11	10	22	25	28	27	26	24	HPRO; Oxidation (M)	38937	Pyruvate dehydrogenase E1 component subunit beta mitochondrial OS=Mus musculus OX=10090 GN=Pdhb PE=1 SV=1
309	181	Q60598|SRC8_MOUSE	199.24	22	9	16	21	12	19	17	2730000	3470000	4460000	4120000	4070000	3980000	9	9	7	10	12	10	13	11		61250	Src substrate cortactin OS=Mus musculus OX=10090 GN=Cttn PE=1 SV=2
107	374	P68510|1433F_MOUSE	199.11	27	22	22	22	27	22	22	23000000	27300000	30900000	33000000	22100000	28400000	12	8	34	33	35	40	34	34	Oxidation (M)	28212	14-3-3 protein eta OS=Mus musculus OX=10090 GN=Ywhah PE=1 SV=2
248	295	Q9D1G1|RAB1B_MOUSE	199.02	38	38	29	38	38	38	38	3540000	4460000	5910000	5650000	3540000	4680000	7	5	14	12	16	15	12	14	Carbamidomethylation	22187	Ras-related protein Rab-1B OS=Mus musculus OX=10090 GN=Rab1b PE=1 SV=1
204	108	Q8BH59|CMC1_MOUSE	198.65	17	11	10	13	11	11	12	3420000	3940000	4920000	5910000	4540000	4760000	13	11	16	14	18	14	15	16		74570	Calcium-binding mitochondrial carrier protein Aralar1 OS=Mus musculus OX=10090 GN=Slc25a12 PE=1 SV=1
220	186	P17427|AP2A2_MOUSE	198.37	11	9	7	5	7	4	8	2530000	1850000	2920000	2400000	1600000	3960000	12	8	17	11	11	13	10	18	Carbamidomethylation	104016	AP-2 complex subunit alpha-2 OS=Mus musculus OX=10090 GN=Ap2a2 PE=1 SV=2
370	392	Q9R1T4|SEPT6_MOUSE	198.27	13	13	13	10	11	10	11	4550000	5600000	5660000	6400000	4100000	5950000	6	4	9	10	8	9	7	11		49620	Septin-6 OS=Mus musculus OX=10090 GN=Sept6 PE=1 SV=4
184	82	Q60597|ODO1_MOUSE	197.77	15	11	8	10	10	12	10	10000000	7730000	12100000	14700000	9520000	11200000	12	12	19	16	19	19	20	18	Oxidation (M)	116449	2-oxoglutarate dehydrogenase mitochondrial OS=Mus musculus OX=10090 GN=Ogdh PE=1 SV=3
219	158	P28652|KCC2B_MOUSE	197.55	20	18	20	18	14	17	20	2190000	3070000	2770000	2680000	1600000	3680000	9	4	14	18	17	13	16	16	Carbamidomethylation	60461	Calcium/calmodulin-dependent protein kinase type II subunit beta OS=Mus musculus OX=10090 GN=Camk2b PE=1 SV=2
256	313	P63040|CPLX1_MOUSE	197.2	54	46	53	46	54	53	36	865000	1650000	2310000	4190000	2190000	776000	7	4	10	12	12	20	15	11	Oxidation (M)	15122	Complexin-1 OS=Mus musculus OX=10090 GN=Cplx1 PE=1 SV=1
189	286	P68254|1433T_MOUSE	197.03	29	24	25	29	22	24	25	5450000	13700000	14100000	7350000	4700000	4520000	10	6	18	19	20	16	15	18	Carbamidomethylation; Oxidation (M)	27778	14-3-3 protein theta OS=Mus musculus OX=10090 GN=Ywhaq PE=1 SV=1
215	492	P99028|QCR6_MOUSE	196.95	88	58	70	67	76	67	58	5260000	7220000	9730000	14100000	8620000	7920000	10	10	13	14	16	19	17	15	Carbamidomethylation	10435	Cytochrome b-c1 complex subunit 6 mitochondrial OS=Mus musculus OX=10090 GN=Uqcrh PE=1 SV=2
194	189	Q62420|SH3G2_MOUSE	196.73	22	17	17	17	22	22	22	3770000	4480000	4460000	6240000	4050000	4780000	9	4	17	18	15	20	16	20		39955	Endophilin-A1 OS=Mus musculus OX=10090 GN=Sh3gl2 PE=1 SV=2
279	164	Q61753|SERA_MOUSE	196.7	18	12	11	11	18	11	9	4560000	3860000	5660000	6870000	5180000	3480000	9	8	11	9	9	13	10	10	Carbamidomethylation	56586	D-3-phosphoglycerate dehydrogenase OS=Mus musculus OX=10090 GN=Phgdh PE=1 SV=3
127	236	Q9D0M3|CY1_MOUSE	196.59	28	18	26	28	21	18	18	28800000	35600000	32400000	36400000	30200000	30800000	7	7	29	31	33	31	26	28	Carbamidomethylation; Deamidation N	35328	Cytochrome c1 heme protein mitochondrial OS=Mus musculus OX=10090 GN=Cyc1 PE=1 SV=1
164	398	Q62425|NDUA4_MOUSE	196.33	70	70	70	70	70	70	70	14500000	18400000	19000000	20200000	16200000	16400000	10	10	22	24	24	25	25	24	Oxidation (M)	9327	Cytochrome c oxidase subunit NDUFA4 OS=Mus musculus OX=10090 GN=Ndufa4 PE=1 SV=2
181	197	P62259|1433E_MOUSE	195.8	33	33	33	33	33	33	33	12800000	16600000	15400000	12500000	10900000	15700000	11	10	22	23	19	19	20	22	Oxidation (M); Phosphorylation (STY); Nitrotyrosine	29174	14-3-3 protein epsilon OS=Mus musculus OX=10090 GN=Ywhae PE=1 SV=1
254	235	P62821|RAB1A_MOUSE	195.46	41	41	33	41	29	25	29	3100000	3150000	4360000	3920000	2930000	3780000	8	6	15	9	17	13	11	12	Carbamidomethylation; Oxidation (M)	22678	Ras-related protein Rab-1A OS=Mus musculus OX=10090 GN=Rab1A PE=1 SV=3
185	357	P31786|ACBP_MOUSE	195.06	69	67	67	69	64	67	66	9800000	9440000	11500000	12400000	8800000	8850000	11	11	22	18	22	20	18	16	Oxidation (M)	10000	Acyl-CoA-binding protein OS=Mus musculus OX=10090 GN=Dbi PE=1 SV=2
353	169	P58281|OPA1_MOUSE	194.2	11	8	6	8	8	10	8	1300000	1580000	1910000	1820000	1230000	1320000	9	9	7	8	10	8	8	8	Carbamidomethylation	111339	Dynamin-like 120 kDa protein mitochondrial OS=Mus musculus OX=10090 GN=Opa1 PE=1 SV=1
266	136	Q64521|GPDM_MOUSE	194.08	18	9	14	13	11	9	16	1950000	2140000	2390000	2180000	1390000	2410000	10	10	9	9	12	10	8	11		80954	Glycerol-3-phosphate dehydrogenase mitochondrial OS=Mus musculus OX=10090 GN=Gpd2 PE=1 SV=2
243	312	Q99JF8|PSIP1_MOUSE	193.9	13	10	10	13	10	9	9	3170000	2280000	3410000	3740000	2930000	3710000	10	10	15	13	15	12	13	16		59697	PC4 and SFRS1-interacting protein OS=Mus musculus OX=10090 GN=Psip1 PE=1 SV=1
246	156	P08551|NFL_MOUSE	193.42	17	13	15	14	17	17	13	2790000	3990000	4530000	5120000	4530000	3300000	9	9	12	13	12	13	12	9	Carbamidomethylation	61509	Neurofilament light polypeptide OS=Mus musculus OX=10090 GN=Nefl PE=1 SV=5
293	367	Q640R3|HECAM_MOUSE	193.06	21	16	16	17	19	17	16	6910000	6390000	6990000	9720000	6620000	6130000	8	7	13	11	11	15	12	9	Phosphorylation (STY)	46367	Hepatocyte cell adhesion molecule OS=Mus musculus OX=10090 GN=Hepacam PE=1 SV=2
302	329	Q9Z1G3|VATC1_MOUSE	192.89	19	17	14	17	19	19	17	2260000	2920000	3630000	3030000	2860000	3290000	7	7	9	10	12	11	12	11	Carbamidomethylation	43888	V-type proton ATPase subunit C 1 OS=Mus musculus OX=10090 GN=Atp6v1c1 PE=1 SV=4
419	252	Q9EPJ9|ARFG1_MOUSE	192.09	23	13	12	16	13	12	17	1610000	1800000	2520000	1670000	1500000	1750000	8	8	6	6	8	7	8	7	Carbamidomethylation	45288	ADP-ribosylation factor GTPase-activating protein 1 OS=Mus musculus OX=10090 GN=Arfgap1 PE=1 SV=2
197	182	P67778|PHB_MOUSE	191.49	35	27	27	24	32	24	31	3880000	3560000	4490000	5840000	3900000	4440000	9	9	17	15	16	20	16	18		29820	Prohibitin OS=Mus musculus OX=10090 GN=Phb PE=1 SV=1
208	526	P35802|GPM6A_MOUSE	191.08	15	15	11	11	11	11	11	15100000	19200000	22500000	20800000	11400000	22600000	6	6	18	17	20	18	15	18	Carbamidomethylation; Oxidation (M)	31149	Neuronal membrane glycoprotein M6-a OS=Mus musculus OX=10090 GN=Gpm6a PE=1 SV=1
217	458	Q9D6J5|NDUB8_MOUSE	189.76	31	31	31	31	31	31	31	17100000	20700000	21600000	24700000	19600000	21400000	6	6	17	17	17	18	17	17		21876	NADH dehydrogenase [ubiquinone] 1 beta subcomplex subunit 8 mitochondrial OS=Mus musculus OX=10090 GN=Ndufb8 PE=1 SV=1
192	155	Q8K2B3|SDHA_MOUSE	188.7	17	15	15	14	15	16	16	6210000	6780000	6640000	8480000	5200000	8010000	10	10	19	17	13	16	18	20	Carbamidomethylation; Oxidation (M)	72585	Succinate dehydrogenase [ubiquinone] flavoprotein subunit mitochondrial OS=Mus musculus OX=10090 GN=Sdha PE=1 SV=1
287	328	E9PUL5|PRRT2_MOUSE	187.86	32	21	32	32	30	32	32	2550000	3060000	2640000	2620000	2700000	4270000	7	7	10	12	11	11	12	13		35924	Proline-rich transmembrane protein 2 OS=Mus musculus OX=10090 GN=Prrt2 PE=1 SV=1
291	291	Q9D172|GAL3A_MOUSE	187.85	32	22	22	31	31	22	21	6430000	7930000	10300000	12100000	6430000	7810000	8	8	13	11	13	13	10	11	Carbamidomethylation	28090	Glutamine amidotransferase-like class 1 domain-containing protein 3A mitochondrial OS=Mus musculus OX=10090 GN=Gatd3a PE=1 SV=1
247	176	Q8K0T0|RTN1_MOUSE	187.79	18	18	17	18	14	18	18	5530000	6550000	7040000	6450000	5610000	8210000	8	8	14	14	13	12	14	16		83572	Reticulon-1 OS=Mus musculus OX=10090 GN=Rtn1 PE=1 SV=1
268	230	O55131|SEPT7_MOUSE	187.71	28	28	23	23	28	18	23	2790000	5100000	4260000	4490000	3180000	4270000	8	7	13	14	10	12	9	15	Carbamidomethylation; Oxidation (M); Deamidation N	50550	Septin-7 OS=Mus musculus OX=10090 GN=Sept7 PE=1 SV=1
411	457	Q9CQX8|RT36_MOUSE	186.92	83	66	83	66	79	79	65	5290000	6490000	5680000	6730000	6360000	4890000	7	7	7	10	7	7	9	8	Ubq	11101	28S ribosomal protein S36 mitochondrial OS=Mus musculus OX=10090 GN=Mrps36 PE=1 SV=1
242	475	O08585|CLCA_MOUSE	186.84	21	13	21	17	20	17	21	7230000	7440000	6820000	9450000	7110000	6040000	9	7	14	17	14	16	15	17	Carbamidomethylation	25604	Clathrin light chain A OS=Mus musculus OX=10090 GN=Clta PE=1 SV=2
290	224	Q9CWZ7|SNAG_MOUSE	186.7	31	17	19	19	29	12	17	5390000	6890000	5290000	7950000	2160000	7190000	9	9	10	13	11	14	8	12	Carbamidomethylation	34732	Gamma-soluble NSF attachment protein OS=Mus musculus OX=10090 GN=Napg PE=1 SV=1
391	240	Q9R1Q8|TAGL3_MOUSE	186.46	31	18	31	27	27	18	27	1490000	1730000	1920000	3160000	1700000	1940000	7	5	7	9	7	9	7	9	Oxidation (M)	22471	Transgelin-3 OS=Mus musculus OX=10090 GN=Tagln3 PE=1 SV=1
186	116	Q03517|SCG2_MOUSE	186.04	23	14	16	18	21	17	18	9600000	9080000	8860000	9560000	7340000	11700000	14	14	14	14	17	16	15	21		70644	Secretogranin-2 OS=Mus musculus OX=10090 GN=Scg2 PE=1 SV=1
196	416	Q9CPQ1|COX6C_MOUSE	185.76	64	64	49	49	49	49	49	11400000	14900000	13800000	15800000	11500000	14300000	9	9	18	22	17	22	18	17	Oxidation (M); HLys	8469	Cytochrome c oxidase subunit 6C OS=Mus musculus OX=10090 GN=Cox6c PE=1 SV=3
386	385	Q61081|CDC37_MOUSE	185.55	18	16	10	10	16	15	13	3850000	2940000	2860000	8560000	3980000	6680000	7	7	9	6	5	8	9	7	Carbamidomethylation	44593	Hsp90 co-chaperone Cdc37 OS=Mus musculus OX=10090 GN=Cdc37 PE=1 SV=1
231	368	P56391|CX6B1_MOUSE	185.52	76	59	48	48	64	48	59	10200000	19700000	20100000	22800000	16400000	20300000	7	7	12	15	15	15	11	17	Carbamidomethylation	10071	Cytochrome c oxidase subunit 6B1 OS=Mus musculus OX=10090 GN=Cox6b1 PE=1 SV=2
187	219	P10649|GSTM1_MOUSE	185.51	35	27	34	27	27	26	34	14600000	14700000	17600000	17500000	13700000	15200000	8	7	18	18	17	18	17	19	HPRO; Oxidation (M)	25970	Glutathione S-transferase Mu 1 OS=Mus musculus OX=10090 GN=Gstm1 PE=1 SV=2
355	360	Q923Z0|GPC5B_MOUSE	185.26	25	11	18	14	14	14	9	2400000	3340000	3060000	4050000	2800000	1950000	7	7	8	10	8	9	9	4	Deamidation N	45899	G-protein coupled receptor family C group 5 member B OS=Mus musculus OX=10090 GN=Gprc5b PE=1 SV=1
407	251	P20917|MAG_MOUSE	185.21	13	13	10	11	10	8	9	5900000	5610000	6290000	8030000	6470000	3900000	7	7	8	7	8	8	7	6		69260	Myelin-associated glycoprotein OS=Mus musculus OX=10090 GN=Mag PE=1 SV=2
294	221	P61979|HNRPK_MOUSE	185.2	16	10	16	10	6	13	14	5040000	5740000	5260000	6270000	5480000	6260000	7	7	14	12	10	7	9	14	Oxidation (M)	50976	Heterogeneous nuclear ribonucleoprotein K OS=Mus musculus OX=10090 GN=Hnrnpk PE=1 SV=1
259	292	Q5EBJ4|ERMIN_MOUSE	184.58	23	19	19	19	20	23	19	4770000	5430000	5260000	9020000	6610000	3530000	9	9	11	11	10	16	16	9		32148	Ermin OS=Mus musculus OX=10090 GN=Ermn PE=1 SV=1
364	320	P62761|VISL1_MOUSE	184.31	41	19	33	31	39	33	31	3210000	4600000	3010000	5460000	4240000	4550000	8	8	5	10	9	10	9	9	Carbamidomethylation	22142	Visinin-like protein 1 OS=Mus musculus OX=10090 GN=Vsnl1 PE=1 SV=2
464	505	Q9CQD1|RAB5A_MOUSE	184.07	21	16	21	16	16	16	16	2490000	3010000	3170000	3130000	2100000	3060000	4	3	6	7	8	5	5	6		23599	Ras-related protein Rab-5A OS=Mus musculus OX=10090 GN=Rab5a PE=1 SV=1
286	293	P23506|PIMT_MOUSE	183.64	53	44	45	53	44	30	26	4010000	5550000	7330000	5500000	4690000	4400000	7	7	13	11	16	11	13	9	Carbamidomethylation; HPRO; Oxidation (M)	24634	Protein-L-isoaspartate(D-aspartate) O-methyltransferase OS=Mus musculus OX=10090 GN=Pcmt1 PE=1 SV=3
224	167	A2AG50|MA7D2_MOUSE	183.59	12	9	9	7	10	7	8	1760000	2090000	1720000	3760000	2330000	2370000	12	9	13	15	11	21	16	16	Carbamidomethylation	86050	MAP7 domain-containing protein 2 OS=Mus musculus OX=10090 GN=Map7d2 PE=1 SV=1
228	440	Q9DCS9|NDUBA_MOUSE	182.35	37	37	37	37	37	37	27	6380000	12500000	13000000	16900000	11000000	12500000	7	7	14	12	14	17	12	13		21024	NADH dehydrogenase [ubiquinone] 1 beta subcomplex subunit 10 OS=Mus musculus OX=10090 GN=Ndufb10 PE=1 SV=3
275	490	Q9CQH3|NDUB5_MOUSE	182.08	27	16	15	12	23	12	20	6930000	11600000	11800000	14200000	10100000	8710000	6	6	9	15	12	16	11	12		21710	NADH dehydrogenase [ubiquinone] 1 beta subcomplex subunit 5 mitochondrial OS=Mus musculus OX=10090 GN=Ndufb5 PE=1 SV=1
361	517	P01831|THY1_MOUSE	181.64	36	23	25	25	25	23	35	5640000	7670000	7490000	8320000	5880000	8230000	7	7	8	10	11	11	10	10		18080	Thy-1 membrane glycoprotein OS=Mus musculus OX=10090 GN=Thy1 PE=1 SV=1
382	175	P84091|AP2M1_MOUSE	181.54	21	15	10	10	8	5	14	526000	1560000	1100000	792000	233000	1050000	11	11	9	9	7	6	3	10	Carbamidomethylation	49655	AP-2 complex subunit mu OS=Mus musculus OX=10090 GN=Ap2m1 PE=1 SV=1
229	234	Q9D2G2|ODO2_MOUSE	180.54	31	29	29	29	26	24	21	4810000	5690000	5580000	6270000	8390000	3210000	9	9	12	15	15	13	17	13		48995	Dihydrolipoyllysine-residue succinyltransferase component of 2-oxoglutarate dehydrogenase complex mitochondrial OS=Mus musculus OX=10090 GN=Dlst PE=1 SV=1
327	177	P70441|NHRF1_MOUSE	180.54	36	14	28	26	36	14	14	1530000	2900000	2910000	3260000	1420000	2300000	10	10	6	12	11	13	6	8	Deamidation N	38600	Na(+)/H(+) exchange regulatory cofactor NHE-RF1 OS=Mus musculus OX=10090 GN=Slc9a3r1 PE=1 SV=3
236	205	P11798|KCC2A_MOUSE	180.38	16	13	16	16	16	13	16	1820000	1870000	2060000	1990000	1060000	3240000	7	4	14	13	14	13	12	18		54115	Calcium/calmodulin-dependent protein kinase type II subunit alpha OS=Mus musculus OX=10090 GN=Camk2a PE=1 SV=2
227	369	Q6NZL0|SOGA3_MOUSE	180.37	9	7	7	6	7	6	7	3090000	2900000	2250000	3810000	2170000	4050000	7	7	12	11	9	14	9	12	HexNAc; Phosphorylation (STY)	103480	Protein SOGA3 OS=Mus musculus OX=10090 GN=Soga3 PE=1 SV=2
522	384	P07724|ALBU_MOUSE	180.23	11	8	9	6	3	6	7	1110000	1950000	1400000	1290000	1720000	2160000	6	6	5	6	4	3	6	6	Carbamidomethylation	68693	Serum albumin OS=Mus musculus OX=10090 GN=Alb PE=1 SV=3
303	601	Q62277|SYPH_MOUSE	179.38	11	11	11	11	11	11	11	4720000	7580000	6490000	6260000	4240000	5510000	6	6	12	12	14	11	10	9	Carbamidomethylation; Oxidation (M)	34025	Synaptophysin OS=Mus musculus OX=10090 GN=Syp PE=1 SV=2
251	256	Q7TQF7|AMPH_MOUSE	178.98	11	7	8	7	10	7	8	5920000	6750000	6120000	7300000	5120000	5940000	10	8	11	12	11	14	10	10		75013	Amphiphysin OS=Mus musculus OX=10090 GN=Amph PE=1 SV=1
317	247	Q80TL4|PHF24_MOUSE	178.97	23	12	12	16	10	11	20	3160000	4460000	4370000	4140000	3100000	5140000	8	8	11	11	13	9	11	13	Carbamidomethylation	45223	PHD finger protein 24 OS=Mus musculus OX=10090 GN=Phf24 PE=1 SV=2
312	564	P62627|DLRB1_MOUSE	178.78	66	19	66	66	44	44	44	3790000	4590000	5530000	5550000	4530000	3720000	6	6	6	11	12	11	9	10		10990	Dynein light chain roadblock-type 1 OS=Mus musculus OX=10090 GN=Dynlrb1 PE=1 SV=3
260	908	P63044|VAMP2_MOUSE	178.59	25	25	25	25	25	25	25	6460000	6290000	7360000	6930000	5530000	7320000	4	2	14	13	15	13	12	16	Oxidation (M)	12691	Vesicle-associated membrane protein 2 OS=Mus musculus OX=10090 GN=Vamp2 PE=1 SV=2
461	187	Q9D0E1|HNRPM_MOUSE	178.26	14	8	7	5	7	7	6	1110000	950000	749000	1400000	634000	715000	9	9	9	6	5	8	7	6		77649	Heterogeneous nuclear ribonucleoprotein M OS=Mus musculus OX=10090 GN=Hnrnpm PE=1 SV=3
298	174	P97807|FUMH_MOUSE	177.96	22	19	22	14	13	15	20	1590000	2570000	1890000	1980000	2420000	2340000	9	9	7	12	10	7	9	9		54357	Fumarate hydratase mitochondrial OS=Mus musculus OX=10090 GN=Fh PE=1 SV=3
365	356	O35633|VIAAT_MOUSE	177.65	11	9	11	11	11	9	11	3690000	3560000	5170000	5070000	3050000	4660000	7	7	8	7	12	9	8	9	Carbamidomethylation	57381	Vesicular inhibitory amino acid transporter OS=Mus musculus OX=10090 GN=Slc32a1 PE=1 SV=3
409	347	P55012|S12A2_MOUSE	177.35	8	7	8	7	7	7	6	1670000	2960000	2190000	3130000	2470000	1560000	6	6	6	9	7	8	8	4		131033	Solute carrier family 12 member 2 OS=Mus musculus OX=10090 GN=Slc12a2 PE=1 SV=2
316	142	P19096|FAS_MOUSE	176.1	5	2	3	4	4	3	4	1590000	2530000	2330000	3020000	1580000	2210000	11	11	8	9	9	11	8	10	Carbamidomethylation; Deamidation N	272426	Fatty acid synthase OS=Mus musculus OX=10090 GN=Fasn PE=1 SV=2
423	495	Q80TB8|VAT1L_MOUSE	175.91	10	8	10	10	8	8	8	1980000	2770000	2190000	2110000	1820000	2610000	6	6	7	10	8	6	6	7		45817	Synaptic vesicle membrane protein VAT-1 homolog-like OS=Mus musculus OX=10090 GN=Vat1l PE=1 SV=2
349	414	P97450|ATP5J_MOUSE	175.8	60	55	22	55	45	55	55	4210000	4080000	4510000	5850000	5030000	4870000	7	7	10	7	9	10	11	9	Oxidation (M)	12496	ATP synthase-coupling factor 6 mitochondrial OS=Mus musculus OX=10090 GN=Atp5pf PE=1 SV=1
269	343	Q9CPY7|AMPL_MOUSE	175.75	15	12	9	12	15	9	10	2130000	2070000	2150000	3090000	1550000	1410000	6	6	7	8	8	10	6	6		56141	Cytosol aminopeptidase OS=Mus musculus OX=10090 GN=Lap3 PE=1 SV=3
300	195	Q9JII6|AK1A1_MOUSE	175.66	24	15	17	15	17	17	22	4160000	4850000	4130000	5330000	4120000	5440000	8	8	10	12	9	11	11	14		36587	Aldo-keto reductase family 1 member A1 OS=Mus musculus OX=10090 GN=Akr1a1 PE=1 SV=3
418	137	Q8BJH1|ZC21A_MOUSE	175.51	37	18	23	10	24	28	34	1210000	1560000	1640000	2380000	1460000	2660000	12	12	6	7	4	8	9	10	Carbamidomethylation	35152	Zinc finger C2HC domain-containing protein 1A OS=Mus musculus OX=10090 GN=Zc2hc1a PE=1 SV=1
421	279	Q8VIJ6|SFPQ_MOUSE	175.37	15	4	4	7	8	11	9	1890000	631000	1700000	2560000	1450000	2290000	7	6	6	3	5	6	7	11		75442	Splicing factor proline- and glutamine-rich OS=Mus musculus OX=10090 GN=Sfpq PE=1 SV=1
415	427	P62874|GBB1_MOUSE	174.53	16	10	15	9	16	16	15	2170000	2430000	2380000	3380000	2320000	3220000	7	7	6	8	6	9	9	10	Carbamidomethylation; HexNAc; Phosphorylation (STY)	37377	Guanine nucleotide-binding protein G(I)/G(S)/G(T) subunit beta-1 OS=Mus musculus OX=10090 GN=Gnb1 PE=1 SV=3
338	327	P63001|RAC1_MOUSE	174.35	28	17	23	17	23	17	21	393000	413000	728000	345000	397000	200000	7	3	9	11	9	9	10	10	Carbamidomethylation	21450	Ras-related C3 botulinum toxin substrate 1 OS=Mus musculus OX=10090 GN=Rac1 PE=1 SV=1
560	270	Q60673|PTPRN_MOUSE	173.46	8	3	3	5	2	5	7	718000	487000	1050000	290000	738000	1520000	6	5	4	3	5	1	4	7	Carbamidomethylation	106083	Receptor-type tyrosine-protein phosphatase-like N OS=Mus musculus OX=10090 GN=Ptprn PE=1 SV=2
432	498	Q61166|MARE1_MOUSE	172.92	19	14	14	19	14	14	19	3350000	3390000	3780000	4640000	2020000	3880000	4	4	7	6	7	7	5	9		30016	Microtubule-associated protein RP/EB family member 1 OS=Mus musculus OX=10090 GN=Mapre1 PE=1 SV=3
272	485	P48036|ANXA5_MOUSE	172.78	15	15	11	15	11	11	11	6060000	8160000	8670000	11300000	8010000	5500000	5	5	12	9	14	12	9	9	Carbamidomethylation	35752	Annexin A5 OS=Mus musculus OX=10090 GN=Anxa5 PE=1 SV=1
237	900	Q9D1K2|VATF_MOUSE	172.66	30	30	30	30	30	30	30	7660000	13000000	12300000	14200000	11100000	10100000	5	5	14	17	16	16	16	13	Oxidation (M)	13370	V-type proton ATPase subunit F OS=Mus musculus OX=10090 GN=Atp6v1f PE=1 SV=2
305	405	Q99LX0|PARK7_MOUSE	172.57	30	28	30	28	28	30	30	4530000	5160000	5720000	4120000	5030000	5990000	6	6	11	10	11	11	11	12	Carbamidomethylation	20021	Protein/nucleic acid deglycase DJ-1 OS=Mus musculus OX=10090 GN=Park7 PE=1 SV=1
182	232	P50518|VATE1_MOUSE	172.47	35	17	25	35	24	17	24	9190000	11200000	11200000	13000000	8960000	12200000	12	12	15	21	23	19	19	20	Carbamidomethylation	26157	V-type proton ATPase subunit E 1 OS=Mus musculus OX=10090 GN=Atp6v1e1 PE=1 SV=2
270	127	Q62059|CSPG2_MOUSE	172.41	3	2	2	3	2	3	3	1930000	2370000	3040000	2680000	2360000	2650000	9	9	10	10	10	8	10	11	Carbamidomethylation	366788	Versican core protein OS=Mus musculus OX=10090 GN=Vcan PE=1 SV=2
347	353	Q9Z1P6|NDUA7_MOUSE	171.57	58	58	57	57	40	57	41	6350000	4980000	5960000	7010000	4490000	6470000	8	8	14	9	9	8	11	9	Carbamidomethylation	12576	NADH dehydrogenase [ubiquinone] 1 alpha subcomplex subunit 7 OS=Mus musculus OX=10090 GN=Ndufa7 PE=1 SV=3
502	613	Q62433|NDRG1_MOUSE	171.42	11	11	11	11	11	11	10	1890000	1750000	2580000	4310000	1910000	1730000	4	4	7	6	7	9	6	5	Deamidation N	43009	Protein NDRG1 OS=Mus musculus OX=10090 GN=Ndrg1 PE=1 SV=1
289	211	P47738|ALDH2_MOUSE	171.06	24	21	13	24	13	22	21	3720000	4100000	6190000	5600000	4590000	3970000	8	8	11	9	13	10	13	11	Carbamidomethylation	56538	Aldehyde dehydrogenase mitochondrial OS=Mus musculus OX=10090 GN=Aldh2 PE=1 SV=1
395	178	Q61316|HSP74_MOUSE	170.23	12	7	9	6	7	8	9	1320000	1100000	575000	1010000	704000	766000	9	8	7	8	4	8	7	6	Carbamidomethylation	94133	Heat shock 70 kDa protein 4 OS=Mus musculus OX=10090 GN=Hspa4 PE=1 SV=1
212	287	P63328|PP2BA_MOUSE	169.99	17	14	10	12	10	10	10	5090000	6900000	6790000	8470000	5080000	7950000	8	7	17	15	17	17	15	17		58644	Serine/threonine-protein phosphatase 2B catalytic subunit alpha isoform OS=Mus musculus OX=10090 GN=Ppp3ca PE=1 SV=1
506	304	P47915|RL29_MOUSE	169.84	39	22	22	26	12	18	34	762000	606000	558000	353000	261000	1220000	7	7	7	6	6	4	4	9		17587	60S ribosomal protein L29 OS=Mus musculus OX=10090 GN=Rpl29 PE=1 SV=2
221	325	Q9CR95|NECP1_MOUSE	169.58	28	24	28	28	24	28	24	5980000	9190000	7660000	9320000	9070000	9630000	6	6	12	16	16	15	15	17		29639	Adaptin ear-binding coat-associated protein 1 OS=Mus musculus OX=10090 GN=Necap1 PE=1 SV=2
319	395	Q99LC3|NDUAA_MOUSE	169.36	16	12	16	16	16	16	12	3480000	5390000	5480000	5980000	3680000	3520000	7	7	9	12	11	14	11	7	Carbamidomethylation	40603	NADH dehydrogenase [ubiquinone] 1 alpha subcomplex subunit 10 mitochondrial OS=Mus musculus OX=10090 GN=Ndufa10 PE=1 SV=1
457	541	P62880|GBB2_MOUSE	169.05	11	7	7	6	11	7	11	1410000	1620000	1600000	1930000	1480000	2320000	5	5	6	6	4	7	6	10	Carbamidomethylation	37331	Guanine nucleotide-binding protein G(I)/G(S)/G(T) subunit beta-2 OS=Mus musculus OX=10090 GN=Gnb2 PE=1 SV=3
141	365	Q8R0A5|TCAL3_MOUSE	168.97	33	29	12	17	33	17	33	510000			2230000		1530000	9	3	14	11	14	24	15	20		22468	Transcription elongation factor A protein-like 3 OS=Mus musculus OX=10090 GN=Tceal3 PE=1 SV=2
202	225	P35486|ODPA_MOUSE	168.23	14	14	14	14	14	14	14	5350000	3630000	7000000	7650000	3950000	5340000	9	9	18	17	19	17	15	21		43232	Pyruvate dehydrogenase E1 component subunit alpha somatic form mitochondrial OS=Mus musculus OX=10090 GN=Pdha1 PE=1 SV=1
264	433	Q9WUK2|IF4H_MOUSE	168.23	29	21	26	29	26	26	26	15200000	18300000	20100000	21400000	17800000	14100000	7	7	8	14	13	14	11	10		27341	Eukaryotic translation initiation factor 4H OS=Mus musculus OX=10090 GN=Eif4h PE=1 SV=3
332	305	Q8R0S2|IQEC1_MOUSE	167.93	12	8	7	6	4	4	6	1180000	2130000	2220000	2020000	855000	1100000	7	7	7	7	6	5	5	6	Carbamidomethylation; HPRO	108015	IQ motif and SEC7 domain-containing protein 1 OS=Mus musculus OX=10090 GN=Iqsec1 PE=1 SV=2
288	267	Q8JZP2|SYN3_MOUSE	167.76	19	19	8	8	8	12	16	2060000	1250000	2200000	1880000	2140000	2890000	8	6	9	5	8	9	8	9		63315	Synapsin-3 OS=Mus musculus OX=10090 GN=Syn3 PE=1 SV=2
416	506	P63321|RALA_MOUSE	167.25	23	23	13	23	20	23	23	1590000	970000	1420000	1510000	1370000	1640000	4	4	10	5	6	7	6	9	Deamidation N	23553	Ras-related protein Ral-A OS=Mus musculus OX=10090 GN=Rala PE=1 SV=1
505	273	P46664|PURA2_MOUSE	167.01	14	10	12	14	5	8	8	1140000	665000	1150000	309000	869000	891000	5	4	7	6	8	3	5	6		50021	Adenylosuccinate synthetase isozyme 2 OS=Mus musculus OX=10090 GN=Adss PE=1 SV=2
262	166	Q9QYB8|ADDB_MOUSE	166.91	15	8	8	8	7	6	6	4080000	3350000	1840000	3150000	1650000	3850000	9	6	13	13	11	9	11	12		80642	Beta-adducin OS=Mus musculus OX=10090 GN=Add2 PE=1 SV=4
398	493	Q8BKZ9|ODPX_MOUSE	166.89	20	6	6	10	20	8	6	2180000	2250000	2410000	3470000	1970000	2660000	5	5	8	7	8	11	7	8		53999	Pyruvate dehydrogenase protein X component mitochondrial OS=Mus musculus OX=10090 GN=Pdhx PE=1 SV=1
199	296	Q64436|ATP4A_MOUSE	166.8	10	4	4	4	4	6	7					17000	84200	5	2	15	15	15	16	17	16	Carbamidomethylation; Oxidation (M)	114016	Potassium-transporting ATPase alpha chain 1 OS=Mus musculus OX=10090 GN=Atp4a PE=1 SV=3
233	393	Q3TTY5|K22E_MOUSE	166.58	9	8	7	9	9	7	8	2870000	2500000	7670000	7610000	2130000	5070000	6	5	10	9	13	12	10	11		70923	Keratin type II cytoskeletal 2 epidermal OS=Mus musculus OX=10090 GN=Krt2 PE=1 SV=1
562	333	P62746|RHOB_MOUSE	166.4	34	30	13	26	12	13	13	1880000	1560000	1870000	1530000	1160000	2060000	7	7	8	5	7	4	5	5	Carbamidomethylation	22123	Rho-related GTP-binding protein RhoB OS=Mus musculus OX=10090 GN=Rhob PE=1 SV=1
454	311	Q80XI4|PI42B_MOUSE	166.33	18	14	10	10	10	14	14	955000	933000	1420000	1220000	975000	1180000	5	4	6	5	5	5	6	6		47319	Phosphatidylinositol 5-phosphate 4-kinase type-2 beta OS=Mus musculus OX=10090 GN=Pip4k2b PE=1 SV=1
310	199	Q9Z0E0|NCDN_MOUSE	166.33	13	9	7	11	10	7	9	2630000	3520000	3800000	4720000	3100000	4100000	9	9	9	9	11	11	9	10	Carbamidomethylation	78895	Neurochondrin OS=Mus musculus OX=10090 GN=Ncdn PE=1 SV=1
352	150	Q76MZ3|2AAA_MOUSE	166.28	18	11	12	10	12	8	8	1530000	3220000	3210000	3340000	2190000	2860000	10	8	6	9	7	9	7	7	Carbamidomethylation	65323	Serine/threonine-protein phosphatase 2A 65 kDa regulatory subunit A alpha isoform OS=Mus musculus OX=10090 GN=Ppp2r1a PE=1 SV=3
306	455	P26883|FKB1A_MOUSE	166.15	59	45	59	59	32	45	46	14200000	15900000	17200000	16400000	12500000	19100000	5	5	11	14	12	9	12	12	Carbamidomethylation	11923	Peptidyl-prolyl cis-trans isomerase FKBP1A OS=Mus musculus OX=10090 GN=Fkbp1a PE=1 SV=2
206	324	Q8CCT4|TCAL5_MOUSE	165.94	44	31	26	31	31	30	31	45800	71100	54200	54400	50100	57200	8	2	13	13	15	16	16	17		22038	Transcription elongation factor A protein-like 5 OS=Mus musculus OX=10090 GN=Tceal5 PE=1 SV=1
301	307	P06151|LDHA_MOUSE	165.84	17	15	16	13	14	13	11	2260000	4230000	4350000	3180000	1780000	3210000	7	5	8	11	14	9	7	10	Carbamidomethylation	36499	L-lactate dehydrogenase A chain OS=Mus musculus OX=10090 GN=Ldha PE=1 SV=3
311	239	O88643|PAK1_MOUSE	165.79	17	11	11	15	9	13	15	1080000	1560000	1880000	1870000	1480000	1610000	8	4	10	11	11	9	13	13		60737	Serine/threonine-protein kinase PAK 1 OS=Mus musculus OX=10090 GN=Pak1 PE=1 SV=1
299	192	Q99JR1|SFXN1_MOUSE	165.68	33	21	31	30	13	16	31	1540000	2120000	2060000	1450000	1340000	2690000	9	8	10	14	11	8	9	15	Deamidation N	35649	Sideroflexin-1 OS=Mus musculus OX=10090 GN=Sfxn1 PE=1 SV=3
494	476	P97797|SHPS1_MOUSE	165.64	19	4	12	19	12	4	4	2490000	4970000	5210000	4560000	4080000	4860000	6	6	3	7	8	6	6	5	Oxidation (M); Deamidation N; Nitrotyrosine	56425	Tyrosine-protein phosphatase non-receptor type substrate 1 OS=Mus musculus OX=10090 GN=Sirpa PE=1 SV=1
356	501	P97315|CSRP1_MOUSE	165.44	39	39	37	37	39	37	37	13500000	12300000	10200000	19500000	11300000	11000000	5	5	11	9	8	13	8	9	Carbamidomethylation	20583	Cysteine and glycine-rich protein 1 OS=Mus musculus OX=10090 GN=Csrp1 PE=1 SV=3
389	478	Q9Z140|CPNE6_MOUSE	165.17	11	10	11	9	8	8	10	1290000	2410000	1900000	1410000	1500000	1240000	6	5	7	9	8	6	7	6	Carbamidomethylation; HexNAc; Nitrotyrosine	61781	Copine-6 OS=Mus musculus OX=10090 GN=Cpne6 PE=1 SV=1
379	315	Q9JKK7|TMOD2_MOUSE	165.13	19	16	16	16	14	16	15	2170000	3190000	3990000	4300000	3380000	4690000	6	5	6	7	7	8	7	8	Oxidation (M)	39511	Tropomodulin-2 OS=Mus musculus OX=10090 GN=Tmod2 PE=1 SV=2
325	520	Q9D8N0|EF1G_MOUSE	164.81	10	10	10	10	10	10	10	8310000	9380000	7780000	11900000	8310000	9730000	5	5	9	10	9	13	8	12	Carbamidomethylation	50061	Elongation factor 1-gamma OS=Mus musculus OX=10090 GN=Eef1g PE=1 SV=3
582	466	Q9CQX2|CYB5B_MOUSE	164.68	51	51	42	42	42	42	51	1560000	2300000	2310000	1330000	928000	1860000	4	4	6	6	6	4	4	6		16318	Cytochrome b5 type B OS=Mus musculus OX=10090 GN=Cyb5b PE=1 SV=1
314	627	O09111|NDUBB_MOUSE	164.59	42	42	42	42	42	25	42	6660000	7450000	6870000	8980000	5940000	8560000	7	7	10	12	9	9	9	10		17444	NADH dehydrogenase [ubiquinone] 1 beta subcomplex subunit 11 mitochondrial OS=Mus musculus OX=10090 GN=Ndufb11 PE=1 SV=2
307	460	Q8BVI4|DHPR_MOUSE	164.37	28	28	23	23	23	28	28	4940000	4710000	5090000	5700000	4370000	4010000	6	6	13	10	11	12	12	12	Carbamidomethylation; HPRO; Oxidation (M)	25570	Dihydropteridine reductase OS=Mus musculus OX=10090 GN=Qdpr PE=1 SV=2
282	386	Q9CQA3|SDHB_MOUSE	163.97	18	15	11	18	14	11	15	8780000	11100000	14900000	15500000	9520000	10200000	6	6	12	11	14	13	13	11		31814	Succinate dehydrogenase [ubiquinone] iron-sulfur subunit mitochondrial OS=Mus musculus OX=10090 GN=Sdhb PE=1 SV=1
509	363	P09528|FRIH_MOUSE	163.84	38	23	32	32	17	30	24	2020000	3040000	6410000	2120000	2450000	3160000	7	7	6	7	9	4	7	6	Oxidation (M)	21067	Ferritin heavy chain OS=Mus musculus OX=10090 GN=Fth1 PE=1 SV=2
324	198	Q8BRT1|CLAP2_MOUSE	163.77	8	7	3	4	1	4	3	1440000	1460000	1070000	1320000	1120000	1250000	7	7	8	6	5	4	6	4		140738	CLIP-associating protein 2 OS=Mus musculus OX=10090 GN=Clasp2 PE=1 SV=1
225	274	Q9CQQ7|AT5F1_MOUSE	163.72	27	10	24	27	18	24	18	27000000	33900000	32900000	37000000	28700000	42900000	6	6	15	19	16	15	16	16		28949	ATP synthase F(0) complex subunit B1 mitochondrial OS=Mus musculus OX=10090 GN=Atp5pb PE=1 SV=1
346	344	P80315|TCPD_MOUSE	163.63	14	9	8	9	10	6	8	1800000	1640000	2730000	2230000	970000	2470000	7	6	12	9	11	9	8	8	Carbamidomethylation	58066	T-complex protein 1 subunit delta OS=Mus musculus OX=10090 GN=Cct4 PE=1 SV=3
533	190	Q91V61|SFXN3_MOUSE	163.6	31	18	14	24	14	14	16	639000	552000	1190000	721000	863000	501000	7	6	7	5	6	5	7	6		35406	Sideroflexin-3 OS=Mus musculus OX=10090 GN=Sfxn3 PE=1 SV=1
467	294	P60487|PLPP_MOUSE	163.49	21	17	17	11	15	14	17	1570000	1810000	1720000	1360000	1050000	2660000	6	6	8	8	5	5	4	9		31512	Pyridoxal phosphate phosphatase OS=Mus musculus OX=10090 GN=Pdxp PE=1 SV=1
285	1208	P09602|HMGN2_MOUSE	162.96	58	58	58	58	58	58	52	6650000	6170000	8190000	10900000	4200000	10400000	4	4	11	12	12	14	11	12	Deamidation N	9423	Non-histone chromosomal protein HMG-17 OS=Mus musculus OX=10090 GN=Hmgn2 PE=1 SV=2
330	233	Q8BHN3|GANAB_MOUSE	162.88	8	5	5	6	6	6	5	1820000	2060000	2350000	2820000	2370000	1350000	6	6	5	6	10	9	8	5	Carbamidomethylation	106911	Neutral alpha-glucosidase AB OS=Mus musculus OX=10090 GN=Ganab PE=1 SV=1
633	403	P31324|KAP3_MOUSE	162.2	15	9	9	14	5	11	10	166000	2000000	1910000	436000	1410000	1600000	5	4	3	5	6	1	4	4	Carbamidomethylation	46167	cAMP-dependent protein kinase type II-beta regulatory subunit OS=Mus musculus OX=10090 GN=Prkar2b PE=1 SV=3
360	472	P14206|RSSA_MOUSE	161.34	20	19	19	19	19	20	19	2860000	3300000	3050000	3450000	3210000	3100000	6	6	7	8	8	9	11	7		32838	40S ribosomal protein SA OS=Mus musculus OX=10090 GN=Rpsa PE=1 SV=4
440	302	Q93092|TALDO_MOUSE	161.29	18	14	14	14	11	18	14	1290000	1550000	1570000	1840000	1340000	1560000	6	6	7	7	8	5	9	6		37387	Transaldolase OS=Mus musculus OX=10090 GN=Taldo1 PE=1 SV=2
241	196	P08553|NFM_MOUSE	161.26	10	8	10	8	8	8	8	2650000	5310000	3650000	5800000	4730000	3390000	8	7	13	17	13	15	16	13	HPRO; Oxidation (M); Phosphorylation (STY)	95916	Neurofilament medium polypeptide OS=Mus musculus OX=10090 GN=Nefm PE=1 SV=4
387	399	P32921|SYWC_MOUSE	161.22	13	13	10	10	10	10	13	2440000	3740000	3730000	3870000	3140000	2740000	5	5	8	8	9	7	9	10		54358	Tryptophan--tRNA ligase cytoplasmic OS=Mus musculus OX=10090 GN=Wars PE=1 SV=2
255	266	Q61171|PRDX2_MOUSE	160.11	37	37	37	37	28	37	33	2120000	2620000	2780000	2760000	2100000	2130000	7	6	13	12	13	10	10	10		21779	Peroxiredoxin-2 OS=Mus musculus OX=10090 GN=Prdx2 PE=1 SV=3
304	345	Q8VD37|SGIP1_MOUSE	159.5	7	6	6	6	6	6	7	2370000	2530000	2690000	3370000	2190000	2960000	5	5	8	8	8	8	9	9		86063	SH3-containing GRB2-like protein 3-interacting protein 1 OS=Mus musculus OX=10090 GN=Sgip1 PE=1 SV=1
481	375	P48318|DCE1_MOUSE	159.44	13	4	6	6	3	4	13	886000	676000	799000	1140000	607000	1610000	7	6	5	4	4	4	4	10	Carbamidomethylation	66648	Glutamate decarboxylase 1 OS=Mus musculus OX=10090 GN=Gad1 PE=1 SV=2
561	288	P42932|TCPQ_MOUSE	159.42	10	5	8	8	8	8	7	1180000	1220000	1410000	2290000	1130000	1330000	6	6	6	5	5	8	5	5		59556	T-complex protein 1 subunit theta OS=Mus musculus OX=10090 GN=Cct8 PE=1 SV=3
448	614	Q9CQZ6|NDUB3_MOUSE	159.41	38	35	34	34	34	31	31	1850000	2640000	2770000	2960000	2000000	2830000	6	6	8	8	8	7	6	8		11692	NADH dehydrogenase [ubiquinone] 1 beta subcomplex subunit 3 OS=Mus musculus OX=10090 GN=Ndufb3 PE=1 SV=1
504	212	P47857|PFKAM_MOUSE	159.2	12	6	8	6	7	9	4	956000	1480000	1500000	2270000	1990000	1230000	6	6	4	6	5	8	8	4	Carbamidomethylation	85269	ATP-dependent 6-phosphofructokinase muscle type OS=Mus musculus OX=10090 GN=Pfkm PE=1 SV=3
359	389	P63011|RAB3A_MOUSE	159.19	27	23	18	23	23	22	26	1100000	1160000	1350000	1200000	709000	1360000	6	4	7	6	8	7	6	8	Carbamidomethylation	24970	Ras-related protein Rab-3A OS=Mus musculus OX=10090 GN=Rab3a PE=1 SV=1
318	323	P84086|CPLX2_MOUSE	158.57	57	46	35	57	47	46	35	1090000	687000	1740000	2890000	1840000	986000	6	3	9	7	9	13	9	10	Carbamidomethylation; Oxidation (M)	15394	Complexin-2 OS=Mus musculus OX=10090 GN=Cplx2 PE=1 SV=1
577	284	Q8K596|NAC2_MOUSE	158.43	11	7	4	9	5	5	7	504000	752000	951000	401000	362000	858000	6	6	6	6	7	4	5	6	Carbamidomethylation	100711	Sodium/calcium exchanger 2 OS=Mus musculus OX=10090 GN=Slc8a2 PE=1 SV=1
451	179	P23116|EIF3A_MOUSE	158.28	9	3	3	5	4	4	4	502000	685000	1100000	1410000	758000	688000	8	8	4	4	8	7	6	5		161936	Eukaryotic translation initiation factor 3 subunit A OS=Mus musculus OX=10090 GN=Eif3a PE=1 SV=5
485	547	O88952|LIN7C_MOUSE	158.01	27	27	27	27	27	27	27	829000	1110000	1880000	1130000	1340000	625000	4	2	5	6	8	6	8	5		21834	Protein lin-7 homolog C OS=Mus musculus OX=10090 GN=Lin7c PE=1 SV=2
284	578	Q9CQ54|NDUC2_MOUSE	158	18	18	18	18	18	18	18	5630000	6140000	6240000	7680000	5410000	6160000	5	5	13	12	12	13	13	14		14164	NADH dehydrogenase [ubiquinone] 1 subunit C2 OS=Mus musculus OX=10090 GN=Ndufc2 PE=1 SV=1
578	308	P47911|RL6_MOUSE	157.92	21	13	11	13	6	6	18	787000	495000	850000	300000	234000	1690000	5	5	5	5	5	3	2	7	Carbamidomethylation	33510	60S ribosomal protein L6 OS=Mus musculus OX=10090 GN=Rpl6 PE=1 SV=3
446	567	P58771|TPM1_MOUSE	157.77	17	15	17	17	17	17	15	1250000	1310000	2040000	2030000	1120000	2060000	6	3	7	6	8	8	7	9	Oxidation (M)	32681	Tropomyosin alpha-1 chain OS=Mus musculus OX=10090 GN=Tpm1 PE=1 SV=1
385	243	Q8R0Y6|AL1L1_MOUSE	157.56	13	3	4	11	5	5	3	480000	654000	870000	816000	651000	477000	7	6	5	5	9	5	5	4	HPRO	98709	Cytosolic 10-formyltetrahydrofolate dehydrogenase OS=Mus musculus OX=10090 GN=Aldh1l1 PE=1 SV=1
329	228	P17426|AP2A1_MOUSE	157.46	6	4	6	3	4	4	4	525000	596000	689000	749000	467000	762000	9	5	10	9	7	9	7	10	Carbamidomethylation	107664	AP-2 complex subunit alpha-1 OS=Mus musculus OX=10090 GN=Ap2a1 PE=1 SV=1
263	350	P97300|NPTN_MOUSE	157.26	19	13	13	11	14	13	18	8190000	11200000	12000000	12200000	10000000	9190000	6	6	12	13	11	14	13	14	Carbamidomethylation; Oxidation (M)	44373	Neuroplastin OS=Mus musculus OX=10090 GN=Nptn PE=1 SV=3
336	141	P80318|TCPG_MOUSE	157.24	25	11	13	19	16	12	14	1000000	1170000	1800000	1690000	1350000	1870000	12	12	7	7	10	9	8	9	Carbamidomethylation	60630	T-complex protein 1 subunit gamma OS=Mus musculus OX=10090 GN=Cct3 PE=1 SV=1
442	380	P42125|ECI1_MOUSE	157.03	19	19	19	13	13	14	19	2060000	2030000	1340000	1730000	1710000	2090000	4	4	8	7	6	7	5	7		32250	Enoyl-CoA delta isomerase 1 mitochondrial OS=Mus musculus OX=10090 GN=Eci1 PE=1 SV=2
458	569	Q8JZS0|LIN7A_MOUSE	156.5	23	23	23	23	23	23	23	807000	736000	1090000	1270000	962000	1320000	4	2	6	6	7	6	8	8		25993	Protein lin-7 homolog A OS=Mus musculus OX=10090 GN=Lin7a PE=1 SV=2
366	502	P16460|ASSY_MOUSE	156.18	10	10	10	10	5	8	10	3490000	4000000	4360000	3250000	2430000	5340000	4	4	10	9	10	5	5	10		46585	Argininosuccinate synthase OS=Mus musculus OX=10090 GN=Ass1 PE=1 SV=1
339	226	Q91V14|S12A5_MOUSE	155.84	13	3	6	7	5	8	5	271000	738000	491000	451000	437000	373000	8	6	8	10	9	9	8	9	Carbamidomethylation	126271	Solute carrier family 12 member 5 OS=Mus musculus OX=10090 GN=Slc12a5 PE=1 SV=2
408	336	Q9DC07|LNEBL_MOUSE	155.32	27	22	26	15	21	16	19	980000	1420000	1250000	1780000	318000	1410000	7	7	6	9	5	6	3	7		31113	LIM zinc-binding domain-containing Nebulette OS=Mus musculus OX=10090 GN=Nebl PE=1 SV=1
342	695	Q9CYT6|CAP2_MOUSE	154.5	15	7	7	11	7	7	11	2270000	2120000	2770000	2630000	1950000	2670000	5	5	8	8	9	7	8	10	Phosphorylation (STY)	52862	Adenylyl cyclase-associated protein 2 OS=Mus musculus OX=10090 GN=Cap2 PE=1 SV=1
321	840	P00405|COX2_MOUSE	153.86	19	16	19	19	16	16	16	3010000	2740000	5210000	3070000	1420000	1740000	5	5	13	12	13	10	6	8	Oxidation (M)	25976	Cytochrome c oxidase subunit 2 OS=Mus musculus OX=10090 GN=Mtco2 PE=1 SV=1
604	394	P11983|TCPA_MOUSE	153.77	9	5	9	7	9	7	7	646000	928000	828000	664000	638000	572000	5	5	4	6	6	5	5	4		60449	T-complex protein 1 subunit alpha OS=Mus musculus OX=10090 GN=Tcp1 PE=1 SV=3
420	275	O35526|STX1A_MOUSE	153.72	26	9	12	13	9	12	11		52000	229000		35000	276000	7	3	7	7	8	7	7	8		33054	Syntaxin-1A OS=Mus musculus OX=10090 GN=Stx1a PE=1 SV=3
550	355	Q91V41|RAB14_MOUSE	153.07	37	23	25	37	30	16	37	522000	842000	1320000	1040000	414000	718000	6	5	6	4	9	5	5	6		23897	Ras-related protein Rab-14 OS=Mus musculus OX=10090 GN=Rab14 PE=1 SV=3
333	487	P08226|APOE_MOUSE	152.84	13	13	13	13	13	8	13	4520000	6290000	6920000	7530000	4340000	5050000	5	5	7	9	10	9	6	9		35867	Apolipoprotein E OS=Mus musculus OX=10090 GN=Apoe PE=1 SV=2
375	777	O55091|IMPCT_MOUSE	152.42	16	13	16	13	16	16	16	3930000	5820000	5290000	6750000	5420000	5240000	4	4	5	9	7	12	10	7		36276	Protein IMPACT OS=Mus musculus OX=10090 GN=Impact PE=1 SV=2
378	316	Q63844|MK03_MOUSE	151.74	20	10	17	20	16	14	12	2150000	2570000	3010000	3060000	2180000	2030000	8	6	6	11	12	8	7	6		43067	Mitogen-activated protein kinase 3 OS=Mus musculus OX=10090 GN=Mapk3 PE=1 SV=5
443	503	Q99KB8|GLO2_MOUSE	151.62	14	14	14	14	14	10	14	3910000	3590000	3860000	5580000	3040000	4130000	4	4	7	8	7	8	6	7		34084	Hydroxyacylglutathione hydrolase mitochondrial OS=Mus musculus OX=10090 GN=Hagh PE=1 SV=2
392	351	Q80VP1|EPN1_MOUSE	151.46	21	18	12	15	12	9	18	1260000	1400000	2010000	2710000	1140000	1230000	5	4	8	8	7	8	5	8		60212	Epsin-1 OS=Mus musculus OX=10090 GN=Epn1 PE=1 SV=3
257	373	Q60829|PPR1B_MOUSE	151.2	40	36	36	22	36	22	40	3810000	3480000	2920000	4470000	2090000	4450000	6	6	14	13	10	14	9	16	Phosphorylation (STY)	21781	Protein phosphatase 1 regulatory subunit 1B OS=Mus musculus OX=10090 GN=Ppp1r1b PE=1 SV=2
508	332	O35927|CTND2_MOUSE	150.65	5	2	4	2	1	2	2	648000	468000	733000	394000	376000	760000	4	4	4	4	4	2	3	3		134999	Catenin delta-2 OS=Mus musculus OX=10090 GN=Ctnnd2 PE=1 SV=1
472	572	Q9Z218|DPP6_MOUSE	150.64	5	3	5	5	3	3	4	802000	1030000	1640000	1010000	684000	711000	5	5	4	6	8	5	5	4		91260	Dipeptidyl aminopeptidase-like protein 6 OS=Mus musculus OX=10090 GN=Dpp6 PE=1 SV=1
374	780	P46096|SYT1_MOUSE	150.43	6	6	6	6	5	6	6	1790000	1730000	2010000	1760000	1760000	3600000	5	2	8	8	8	5	7	12	Oxidation (M); Deamidation N	47418	Synaptotagmin-1 OS=Mus musculus OX=10090 GN=Syt1 PE=1 SV=1
388	425	P51150|RAB7A_MOUSE	150.25	29	29	29	29	25	29	29	1870000	2890000	1780000	2650000	2290000	2440000	5	5	8	9	9	7	9	9	Carbamidomethylation	23490	Ras-related protein Rab-7a OS=Mus musculus OX=10090 GN=Rab7a PE=1 SV=2
544	814	P56564|EAA1_MOUSE	150.17	8	8	8	8	8	8	8	1960000	3120000	3320000	1350000	1750000	2930000	3	3	5	6	5	3	5	7	Oxidation (M)	59622	Excitatory amino acid transporter 1 OS=Mus musculus OX=10090 GN=Slc1a3 PE=1 SV=2
580	410	O35129|PHB2_MOUSE	150.13	18	12	18	12	16	18	18	663000	1390000	1260000	1170000	1140000	1210000	5	5	4	7	5	5	6	6		33296	Prohibitin-2 OS=Mus musculus OX=10090 GN=Phb2 PE=1 SV=1
591	441	Q8CGF6|WDR47_MOUSE	149.98	5	2	2	3	5	3	3	357000	215000	533000	472000	559000	600000	3	3	2	1	3	5	4	4	Carbamidomethylation	102312	WD repeat-containing protein 47 OS=Mus musculus OX=10090 GN=Wdr47 PE=1 SV=2
283	442	O55126|NIPS2_MOUSE	149.68	23	14	14	14	23	14	14	2180000	2500000	3630000	3390000	2290000	1500000	7	6	10	13	14	13	13	10	Oxidation (M)	32933	Protein NipSnap homolog 2 OS=Mus musculus OX=10090 GN=Nipsnap2 PE=1 SV=1
495	390	P63158|HMGB1_MOUSE	149.56	25	17	25	20	17	13	13	2590000	3460000	3080000	3510000	2220000	2950000	5	5	7	11	5	6	6	4	Carbamidomethylation	24894	High mobility group protein B1 OS=Mus musculus OX=10090 GN=Hmgb1 PE=1 SV=2
422	348	P09103|PDIA1_MOUSE	149.21	11	6	8	10	6	7	6	895000	639000	982000	1190000	753000	677000	5	5	5	4	6	5	5	5		57059	Protein disulfide-isomerase OS=Mus musculus OX=10090 GN=P4hb PE=1 SV=2
465	875	Q9WTT4|VATG2_MOUSE	149.14	46	32	32	32	46	32	32	2340000	2670000	3090000	3680000	2700000	2720000	7	7	5	6	6	7	7	7	Phosphorylation (STY)	13651	V-type proton ATPase subunit G 2 OS=Mus musculus OX=10090 GN=Atp6v1g2 PE=1 SV=1
435	603	Q7TMF3|NDUAC_MOUSE	148.83	39	39	39	39	39	39	39	3830000	6290000	6470000	6860000	4440000	4260000	4	4	7	9	9	9	7	6	Carbamidomethylation	17086	NADH dehydrogenase [ubiquinone] 1 alpha subcomplex subunit 12 OS=Mus musculus OX=10090 GN=Ndufa12 PE=1 SV=2
430	242	P63085|MK01_MOUSE	148.62	18	7	12	12	7	12	18	2170000	2870000	2880000	2360000	2440000	3810000	6	5	5	9	9	4	8	10		41276	Mitogen-activated protein kinase 1 OS=Mus musculus OX=10090 GN=Mapk1 PE=1 SV=3
383	217	Q4KMM3|OXR1_MOUSE	148.44	12	8	8	10	10	10	3	1460000	1640000	3050000	1930000	1700000	1780000	8	8	8	7	9	8	8	4	Deamidation N	95912	Oxidation resistance protein 1 OS=Mus musculus OX=10090 GN=Oxr1 PE=1 SV=3
258	1219	P43024|CX6A1_MOUSE	148.32	44	26	44	44	44	44	26	9190000	36800000	36200000	25400000	23200000	8180000	4	4	5	19	19	15	14	8		12352	Cytochrome c oxidase subunit 6A1 mitochondrial OS=Mus musculus OX=10090 GN=Cox6a1 PE=1 SV=2
462	391	D3Z7P3|GLSK_MOUSE	148.12	8	4	4	7	7	6	8	783000	914000	1290000	1100000	1080000	1160000	6	6	4	4	6	5	5	7	Carbamidomethylation	73964	Glutaminase kidney isoform mitochondrial OS=Mus musculus OX=10090 GN=Gls PE=1 SV=1
393	439	Q91V92|ACLY_MOUSE	147.88	9	2	6	3	4	5	3	1300000	2760000	2380000	2620000	1840000	2830000	6	6	4	10	5	6	6	7	Phosphorylation (STY)	119728	ATP-citrate synthase OS=Mus musculus OX=10090 GN=Acly PE=1 SV=1
267	281	P60766|CDC42_MOUSE	147.77	42	29	27	42	28	18	27	1700000	1670000	2520000	2400000	946000	1990000	8	8	8	7	12	11	4	7	Carbamidomethylation	21259	Cell division control protein 42 homolog OS=Mus musculus OX=10090 GN=Cdc42 PE=1 SV=2
402	364	Q6IRU5|CLCB_MOUSE	147.72	21	9	13	15	12	14	15	1560000	1170000	1800000	2010000	897000	2190000	8	7	8	7	9	8	7	11	Carbamidomethylation	25172	Clathrin light chain B OS=Mus musculus OX=10090 GN=Cltb PE=1 SV=1
500	468	Q9QUR7|PIN1_MOUSE	147.54	36	36	14	27	14	14	27	2950000	2140000	2850000	3030000	2130000	2620000	4	4	10	5	6	7	6	7	Oxidation (M)	18370	Peptidyl-prolyl cis-trans isomerase NIMA-interacting 1 OS=Mus musculus OX=10090 GN=Pin1 PE=1 SV=1
590	434	Q9D6J6|NDUV2_MOUSE	147.25	33	21	28	20	28	25	25	1430000	2140000	1860000	2680000	2580000	2000000	4	4	4	4	3	5	5	4	Carbamidomethylation	27285	NADH dehydrogenase [ubiquinone] flavoprotein 2 mitochondrial OS=Mus musculus OX=10090 GN=Ndufv2 PE=1 SV=2
417	510	Q9DCT8|CRIP2_MOUSE	147.2	37	23	26	34	34	23	34	3470000	4130000	5620000	5310000	4230000	6390000	4	4	5	6	8	7	6	8	Carbamidomethylation	22727	Cysteine-rich protein 2 OS=Mus musculus OX=10090 GN=Crip2 PE=1 SV=1
605	424	Q8CAY6|THIC_MOUSE	147.16	25	3	14	10	13	7	3	318000	858000	769000	658000	506000	342000	8	8	2	6	3	4	4	2	Carbamidomethylation	41298	Acetyl-CoA acetyltransferase cytosolic OS=Mus musculus OX=10090 GN=Acat2 PE=1 SV=2
368	598	O88485|DC1I1_MOUSE	147	7	7	7	6	6	6	7	2170000	2000000	2860000	3300000	2110000	3000000	4	3	10	7	9	8	8	10		70725	Cytoplasmic dynein 1 intermediate chain 1 OS=Mus musculus OX=10090 GN=Dync1i1 PE=1 SV=2
493	331	P08752|GNAI2_MOUSE	146.64	23	8	13	13	9	13	21	111000	511000	860000	116000	402000	975000	6	4	3	4	6	4	4	7	Carbamidomethylation	40489	Guanine nucleotide-binding protein G(i) subunit alpha-2 OS=Mus musculus OX=10090 GN=Gnai2 PE=1 SV=5
695	771	Q8K212|PACS1_MOUSE	146.55	4	4	2	4	4	2	4	1000000	377000	706000	698000	729000	1100000	3	3	6	2	4	3	3	5		104829	Phosphofurin acidic cluster sorting protein 1 OS=Mus musculus OX=10090 GN=Pacs1 PE=1 SV=2
468	358	Q60930|VDAC2_MOUSE	146	21	17	17	14	21	17	17	3320000	4120000	4470000	2980000	1990000	4130000	5	5	8	7	6	7	7	7		31733	Voltage-dependent anion-selective channel protein 2 OS=Mus musculus OX=10090 GN=Vdac2 PE=1 SV=2
846	914	Q9CPQ8|ATP5L_MOUSE	145.54	28	28	19	28	28	28	28	838000	1470000	1070000	592000	645000	1630000	3	3	4	3	4	2	3	5		11425	ATP synthase subunit g mitochondrial OS=Mus musculus OX=10090 GN=Atp5mg PE=1 SV=1
501	592	Q91Z53|GRHPR_MOUSE	145.36	9	4	4	9	7	6	7	2430000	2740000	2780000	2820000	2620000	2870000	5	4	5	4	7	6	6	7		35329	Glyoxylate reductase/hydroxypyruvate reductase OS=Mus musculus OX=10090 GN=Grhpr PE=1 SV=1
617	426	P61164|ACTZ_MOUSE	144.04	11	10	6	6	7	6	10	2270000	2630000	2530000	3090000	2140000	2870000	5	5	6	4	4	5	5	5	Carbamidomethylation	42614	Alpha-centractin OS=Mus musculus OX=10090 GN=Actr1a PE=1 SV=1
507	318	P61027|RAB10_MOUSE	143.84	34	15	28	15	22	34	27	628000	1330000	865000	1110000	664000	1280000	6	4	5	8	5	5	7	7		22541	Ras-related protein Rab-10 OS=Mus musculus OX=10090 GN=Rab10 PE=1 SV=1
517	317	Q9QWI6|SRCN1_MOUSE	143.77	6	2	1	2	3	2	4	444000	268000	892000	708000	166000	571000	6	6	4	2	3	4	2	5		134858	SRC kinase signaling inhibitor 1 OS=Mus musculus OX=10090 GN=Srcin1 PE=1 SV=2
632	382	Q61490|CD166_MOUSE	143.69	11	3	11	5	9	3	9	223000	1110000	507000	701000	230000	738000	5	5	2	7	3	4	2	4		65092	CD166 antigen OS=Mus musculus OX=10090 GN=Alcam PE=1 SV=3
452	237	Q8BGD9|IF4B_MOUSE	143.42	15	10	12	10	10	12	4	1590000	1940000	2300000	2110000	1630000	783000	7	7	6	7	8	8	8	3		68840	Eukaryotic translation initiation factor 4B OS=Mus musculus OX=10090 GN=Eif4b PE=1 SV=1
433	504	P24288|BCAT1_MOUSE	143.31	9	9	9	9	9	9	9	2170000	2560000	2770000	3290000	2530000	2180000	4	4	7	7	8	8	7	7		42791	Branched-chain-amino-acid aminotransferase cytosolic OS=Mus musculus OX=10090 GN=Bcat1 PE=1 SV=2
412	238	Q8R3V5|SHLB2_MOUSE	143.29	16	10	13	16	8	13	13	1350000	1870000	1780000	1820000	904000	1450000	7	6	6	10	8	6	6	9	Carbamidomethylation	44504	Endophilin-B2 OS=Mus musculus OX=10090 GN=Sh3glb2 PE=1 SV=2
434	552	Q9Z2I9|SUCB1_MOUSE	142.81	7	5	7	5	5	5	5	3570000	3940000	4720000	6020000	3080000	4980000	5	5	7	8	7	8	6	8		50114	Succinate--CoA ligase [ADP-forming] subunit beta mitochondrial OS=Mus musculus OX=10090 GN=Sucla2 PE=1 SV=2
271	444	P23927|CRYAB_MOUSE	142.79	40	10	18	27	23	18	10	10400000	10700000	12900000	17700000	9400000	11600000	5	5	11	12	14	14	14	12		20069	Alpha-crystallin B chain OS=Mus musculus OX=10090 GN=Cryab PE=1 SV=2
691	687	Q8R1Q8|DC1L1_MOUSE	142.77	7	3	3	3	7	3	3	889000	969000	857000	1780000	1280000	1970000	3	3	2	2	2	4	3	4		56614	Cytoplasmic dynein 1 light intermediate chain 1 OS=Mus musculus OX=10090 GN=Dync1li1 PE=1 SV=1
486	582	Q9CXZ1|NDUS4_MOUSE	142.77	21	14	18	11	18	21	11	1860000	1890000	1400000	2500000	1830000	2190000	5	4	7	6	5	7	9	6		19785	NADH dehydrogenase [ubiquinone] iron-sulfur protein 4 mitochondrial OS=Mus musculus OX=10090 GN=Ndufs4 PE=1 SV=3
739	605	O70172|PI42A_MOUSE	142.7	10	10	7	6	6	7	7	1080000	595000	1370000	1310000	441000	673000	3	2	5	5	4	3	3	3		46152	Phosphatidylinositol 5-phosphate 4-kinase type-2 alpha OS=Mus musculus OX=10090 GN=Pip4k2a PE=1 SV=1
477	1210	Q9EQ20|MMSA_MOUSE	142.41	10	10	10	10	10	10	10	2600000	2900000	3030000	2820000	1770000	2600000	3	3	7	8	7	6	6	6		57916	Methylmalonate-semialdehyde dehydrogenase [acylating] mitochondrial OS=Mus musculus OX=10090 GN=Aldh6a1 PE=1 SV=1
775	303	Q8C522|ENDD1_MOUSE	141.74	12	5	9	5	9	5	5	873000	1040000	1260000	1680000	878000	1250000	5	5	3	4	3	5	4	3	Carbamidomethylation	55262	Endonuclease domain-containing 1 protein OS=Mus musculus OX=10090 GN=Endod1 PE=1 SV=2
331	282	Q6PHZ2|KCC2D_MOUSE	141.69	13	13	11	11	11	11	13	512000	668000	756000	645000	456000	1170000	5	2	10	9	9	9	10	11	Carbamidomethylation	56369	Calcium/calmodulin-dependent protein kinase type II subunit delta OS=Mus musculus OX=10090 GN=Camk2d PE=1 SV=1
838	559	P32883|RASK_MOUSE	141.17	25	24	13	24	6	6	25	649000	805000	984000	746000	573000	1270000	4	2	4	3	4	2	2	4	Carbamidomethylation	21656	GTPase KRas OS=Mus musculus OX=10090 GN=Kras PE=1 SV=1
516	289	P51174|ACADL_MOUSE	141.07	26	18	10	10	7	8	4	934000	1080000	2020000	962000	845000	548000	8	8	6	4	5	3	3	2	Carbamidomethylation	47908	Long-chain specific acyl-CoA dehydrogenase mitochondrial OS=Mus musculus OX=10090 GN=Acadl PE=1 SV=2
453	298	Q9WTQ5|AKA12_MOUSE	140.93	4	1	3	3	2	3	2	276000	228000	359000	619000	487000	521000	6	6	4	3	4	5	6	5	Carbamidomethylation	180694	A-kinase anchor protein 12 OS=Mus musculus OX=10090 GN=Akap12 PE=1 SV=1
313	587	P18760|COF1_MOUSE	140.84	28	28	28	28	28	28	28	2860000	2900000	3910000	3900000	3200000	2900000	4	3	9	10	9	11	12	9		18560	Cofilin-1 OS=Mus musculus OX=10090 GN=Cfl1 PE=1 SV=3
521	431	Q4VAA2|CDV3_MOUSE	140.76	22	19	19	19	22	19	19	4420000	4080000	4780000	6150000	3740000	4720000	4	4	4	5	4	6	5	4		29729	Protein CDV3 OS=Mus musculus OX=10090 GN=Cdv3 PE=1 SV=2
641	639	Q61704|ITIH3_MOUSE	140.7	5	3	5	3	3	3	5	719000	1300000	1720000	1420000	1050000	1680000	4	4	4	5	5	4	4	6		99358	Inter-alpha-trypsin inhibitor heavy chain H3 OS=Mus musculus OX=10090 GN=Itih3 PE=1 SV=3
499	447	Q9DC70|NDUS7_MOUSE	140.48	22	18	18	14	12	18	18	1390000	1520000	1480000	1930000	1410000	1930000	5	5	4	4	3	4	4	5		24683	NADH dehydrogenase [ubiquinone] iron-sulfur protein 7 mitochondrial OS=Mus musculus OX=10090 GN=Ndufs7 PE=1 SV=1
551	449	Q9WTR5|CAD13_MOUSE	140.38	12	5	3	8	3	5	7	1030000	1110000	1110000	1160000	599000	1370000	5	5	5	4	5	4	4	6		78186	Cadherin-13 OS=Mus musculus OX=10090 GN=Cdh13 PE=1 SV=2
603	301	Q3U0V1|FUBP2_MOUSE	140.12	14	5	1	11	8	6	3	803000	514000	2730000	1690000	896000	865000	7	7	3	2	5	5	4	3		76776	Far upstream element-binding protein 2 OS=Mus musculus OX=10090 GN=Khsrp PE=1 SV=2
666	443	Q99K85|SERC_MOUSE	140.03	13	5	9	9	8	10	5	1250000	1540000	1560000	2140000	1640000	1130000	5	5	4	5	5	5	5	3		40473	Phosphoserine aminotransferase OS=Mus musculus OX=10090 GN=Psat1 PE=1 SV=1
397	278	Q922D8|C1TC_MOUSE	140.02	7	4	6	5	3	4	4	338000	469000	526000	490000	516000	323000	6	5	6	7	6	5	7	5		101200	C-1-tetrahydrofolate synthase cytoplasmic OS=Mus musculus OX=10090 GN=Mthfd1 PE=1 SV=4
835	507	P62962|PROF1_MOUSE	139.73	31	23	10	10	10	19	23	1490000	931000	860000	851000	873000	1770000	3	3	4	2	2	2	3	6		14957	Profilin-1 OS=Mus musculus OX=10090 GN=Pfn1 PE=1 SV=2
492	277	O35954|PITM1_MOUSE	139.41	7	3	2	3	4	2	4	810000	1050000	1010000	1440000	881000	1280000	6	6	4	4	4	5	4	5	Carbamidomethylation	134940	Membrane-associated phosphatidylinositol transfer protein 1 OS=Mus musculus OX=10090 GN=Pitpnm1 PE=1 SV=1
710	558	Q61411|RASH_MOUSE	139.3	24	17	17	24	24	24	24	394000	237000	1020000	1570000	1310000	2200000	3	2	4	3	4	5	5	5	Carbamidomethylation	21298	GTPase HRas OS=Mus musculus OX=10090 GN=Hras PE=1 SV=2
406	223	P97467|AMD_MOUSE	138.58	8	4	3	6	7	3	8	996000	540000	924000	1030000	327000	1410000	7	7	6	3	6	7	4	11		108963	Peptidyl-glycine alpha-amidating monooxygenase OS=Mus musculus OX=10090 GN=Pam PE=1 SV=2
640	626	Q8R191|SNG3_MOUSE	138.48	15	15	15	15	15	12	15	4140000	4030000	3910000	4360000	2820000	4370000	3	3	5	5	5	6	4	6		24561	Synaptogyrin-3 OS=Mus musculus OX=10090 GN=Syngr3 PE=1 SV=1
774	334	P40124|CAP1_MOUSE	138.45	14	9	4	4	9	6	4	752000	738000	824000	793000	696000	681000	4	4	5	2	2	3	3	2	Carbamidomethylation	51565	Adenylyl cyclase-associated protein 1 OS=Mus musculus OX=10090 GN=Cap1 PE=1 SV=4
539	514	P14211|CALR_MOUSE	138.42	15	9	4	4	9	9	10	1360000	1910000	2510000	3740000	2100000	1590000	5	5	4	4	5	7	7	5		47995	Calreticulin OS=Mus musculus OX=10090 GN=Calr PE=1 SV=1
540	540	Q9D0F9|PGM1_MOUSE	137.91	10	4	3	4	6	4	8	1830000	1310000	2630000	2510000	1530000	2850000	4	4	4	2	4	5	4	6		61418	Phosphoglucomutase-1 OS=Mus musculus OX=10090 GN=Pgm1 PE=1 SV=4
527	662	Q99KJ8|DCTN2_MOUSE	137.61	13	6	6	6	6	13	6	2440000	2220000	2620000	3630000	2980000	2470000	5	5	7	5	5	9	7	4		44117	Dynactin subunit 2 OS=Mus musculus OX=10090 GN=Dctn2 PE=1 SV=3
869	573	P36916|GNL1_MOUSE	137.6	7	7	5	7	5	5	3	510000	534000	689000	907000	529000	193000	4	4	4	3	4	4	4	1		68771	Guanine nucleotide-binding protein-like 1 OS=Mus musculus OX=10090 GN=Gnl1 PE=1 SV=4
363	244	Q61699|HS105_MOUSE	137.18	11	6	7	8	5	7	8	1160000	836000	2020000	713000	904000	1750000	8	6	7	7	10	6	9	9	Carbamidomethylation; Phosphorylation (STY)	96407	Heat shock protein 105 kDa OS=Mus musculus OX=10090 GN=Hsph1 PE=1 SV=2
483	474	Q9CR62|M2OM_MOUSE	136.94	13	10	10	10	10	13	13	1680000	2500000	2620000	2290000	1850000	2140000	4	4	6	8	7	6	6	9		34155	Mitochondrial 2-oxoglutarate/malate carrier protein OS=Mus musculus OX=10090 GN=Slc25a11 PE=1 SV=3
701	1211	P61089|UBE2N_MOUSE	136.91	20	20	12	20	20	12	20	1810000	2490000	3170000	2590000	2250000	2940000	3	3	4	4	6	5	4	5		17138	Ubiquitin-conjugating enzyme E2 N OS=Mus musculus OX=10090 GN=Ube2n PE=1 SV=1
357	202	Q80U49|C170B_MOUSE	136.9	7	3	4	6	4	2	4	669000	608000	900000	1100000	479000	1090000	6	6	4	6	7	9	2	8		170820	Centrosomal protein of 170 kDa protein B OS=Mus musculus OX=10090 GN=Cep170b PE=1 SV=2
390	622	Q91X97|NCALD_MOUSE	136.53	21	21	21	21	18	18	21	987000	876000	887000	301000	249000	918000	6	2	11	9	9	7	6	10	Carbamidomethylation	22245	Neurocalcin-delta OS=Mus musculus OX=10090 GN=Ncald PE=1 SV=4
444	548	Q9R1P4|PSA1_MOUSE	136.31	14	11	14	11	11	11	11	3090000	3430000	4450000	5100000	3020000	3750000	4	4	4	8	9	7	8	6		29547	Proteasome subunit alpha type-1 OS=Mus musculus OX=10090 GN=Psma1 PE=1 SV=1
635	461	Q9R0Y5|KAD1_MOUSE	136.2	29	22	22	29	22	22	22	567000	600000	1260000	1260000	855000	637000	4	4	4	4	7	6	6	4		21540	Adenylate kinase isoenzyme 1 OS=Mus musculus OX=10090 GN=Ak1 PE=1 SV=1
526	571	P59999|ARPC4_MOUSE	136.15	20	7	6	12	7	20	20	1050000	989000	1310000	1280000	1180000	1230000	5	5	6	4	6	6	8	8		19667	Actin-related protein 2/3 complex subunit 4 OS=Mus musculus OX=10090 GN=Arpc4 PE=1 SV=3
441	319	Q9DBT5|AMPD2_MOUSE	135.68	9	5	6	6	9	4	4	1040000	1550000	1090000	1700000	751000	859000	5	5	5	7	6	8	6	5		92024	AMP deaminase 2 OS=Mus musculus OX=10090 GN=Ampd2 PE=1 SV=1
479	335	Q5RJI5|BRSK1_MOUSE	135.61	9	8	4	2	4	9	6	557000	501000	134000	246000	1030000	948000	5	5	4	2	1	2	8	6	HPRO	85155	Serine/threonine-protein kinase BRSK1 OS=Mus musculus OX=10090 GN=Brsk1 PE=1 SV=1
716	707	Q8CBW3|ABI1_MOUSE	135.39	6	6	6	4	2	6	6	367000	439000	334000	276000	516000	287000	3	3	3	3	2	2	4	2		52288	Abl interactor 1 OS=Mus musculus OX=10090 GN=Abi1 PE=1 SV=3
651	377	Q9QXL2|KI21A_MOUSE	135.08	5	3	3	3	4	2	3	1630000	1660000	1580000	1310000	1170000	1800000	6	6	5	3	3	4	3	4	Deamidation N	186535	Kinesin-like protein KIF21A OS=Mus musculus OX=10090 GN=Kif21a PE=1 SV=2
699	955	P31648|SC6A1_MOUSE	135	4	4	4	4	4	4	4	8580000	10200000	4990000	10000000	8320000	11000000	2	2	4	4	3	4	4	4	Ubq	67002	Sodium- and chloride-dependent GABA transporter 1 OS=Mus musculus OX=10090 GN=Slc6a1 PE=1 SV=2
807	610	P61255|RL26_MOUSE	134.75	24	9	9	18	9	15	23	153000	238000	609000	576000	422000	814000	4	4	1	2	4	4	4	4		17258	60S ribosomal protein L26 OS=Mus musculus OX=10090 GN=Rpl26 PE=1 SV=1
460	779	P49312|ROA1_MOUSE	134.68	11	11	11	11	11	11	11	3000000	3630000	3540000	4780000	3610000	3990000	3	3	6	6	5	6	7	7		34196	Heterogeneous nuclear ribonucleoprotein A1 OS=Mus musculus OX=10090 GN=Hnrnpa1 PE=1 SV=2
559	193	P58252|EF2_MOUSE	134.63	10	2	3	5	3	4	2	390000	549000	787000	327000	878000	518000	7	6	3	4	3	2	4	4		95314	Elongation factor 2 OS=Mus musculus OX=10090 GN=Eef2 PE=1 SV=2
555	951	P52760|RIDA_MOUSE	134	21	21	21	21	21	21	21	4000000	5260000	5170000	5820000	4420000	5070000	3	3	5	5	5	7	6	5		14255	2-iminobutanoate/2-iminopropanoate deaminase OS=Mus musculus OX=10090 GN=Rida PE=1 SV=3
732	437	Q91WD5|NDUS2_MOUSE	133.77	10	10	4	7	4	9	7	836000	950000	1180000	956000	756000	853000	5	5	5	2	4	2	4	4	Carbamidomethylation	52626	NADH dehydrogenase [ubiquinone] iron-sulfur protein 2 mitochondrial OS=Mus musculus OX=10090 GN=Ndufs2 PE=1 SV=1
589	421	Q9WV55|VAPA_MOUSE	133.7	22	18	13	22	18	18	22	501000	735000	705000	1210000	792000	758000	4	3	5	3	5	5	5	6	Carbamidomethylation	27855	Vesicle-associated membrane protein-associated protein A OS=Mus musculus OX=10090 GN=Vapa PE=1 SV=2
549	349	Q05920|PYC_MOUSE	133.39	5	3	2	3	4	3	4	1210000	1470000	1630000	2050000	1200000	1800000	5	5	5	4	6	7	6	6		129684	Pyruvate carboxylase mitochondrial OS=Mus musculus OX=10090 GN=Pc PE=1 SV=1
384	227	Q61879|MYH10_MOUSE	133.28	5	1	1	1	2	3	3	202000	133000	203000	533000	267000	438000	7	6	2	2	1	5	4	5		228994	Myosin-10 OS=Mus musculus OX=10090 GN=Myh10 PE=1 SV=2
870	604	P21460|CYTC_MOUSE	132.89	34	20	34	26	20	12	34	1790000	2090000	2210000	2400000	1740000	2200000	3	3	4	4	3	3	2	5	Carbamidomethylation	15531	Cystatin-C OS=Mus musculus OX=10090 GN=Cst3 PE=1 SV=2
489	905	Q9QZM0|UBQL2_MOUSE	132.89	6	6	6	6	6	6	6	3040000	3290000	3630000	3240000	2680000	3920000	3	3	7	6	6	5	7	7		67351	Ubiquilin-2 OS=Mus musculus OX=10090 GN=Ubqln2 PE=1 SV=2
525	568	Q99PT1|GDIR1_MOUSE	132.8	26	10	26	18	26	18	26	1590000	2280000	2250000	2630000	2190000	2330000	4	4	3	7	5	6	7	6		23407	Rho GDP-dissociation inhibitor 1 OS=Mus musculus OX=10090 GN=Arhgdia PE=1 SV=3
952	848	Q9CPV4|GLOD4_MOUSE	132.75	14	6	7	14	7	7	6	674000	783000	1130000	1100000	777000	622000	3	3	2	3	5	3	3	2		33317	Glyoxalase domain-containing protein 4 OS=Mus musculus OX=10090 GN=Glod4 PE=1 SV=1
611	836	P61161|ARP2_MOUSE	132.43	6	6	6	6	6	6	6	908000	853000	964000	834000	629000	1050000	3	3	6	5	6	4	4	6	Carbamidomethylation	44761	Actin-related protein 2 OS=Mus musculus OX=10090 GN=Actr2 PE=1 SV=1
456	379	Q921G7|ETFD_MOUSE	132.28	10	10	10	10	10	10	4	1900000	1610000	1200000	2380000	2100000	1300000	4	4	7	6	6	8	7	4		68091	Electron transfer flavoprotein-ubiquinone oxidoreductase mitochondrial OS=Mus musculus OX=10090 GN=Etfdh PE=1 SV=1
534	283	P80560|PTPR2_MOUSE	131.95	8	1	1	1	3	1	8	490000	299000	290000	555000	628000	1360000	5	4	2	1	1	3	3	8	Carbamidomethylation	111497	Receptor-type tyrosine-protein phosphatase N2 OS=Mus musculus OX=10090 GN=Ptprn2 PE=1 SV=2
748	1212	Q9DCZ4|MIC26_MOUSE	131.91	15	13	13	13	15	13	13	1070000	1240000	1360000	1480000	1060000	1210000	4	4	4	4	4	5	4	4		22604	MICOS complex subunit Mic26 OS=Mus musculus OX=10090 GN=Apoo PE=1 SV=2
908	522	P47757|CAPZB_MOUSE	131.64	18	11	7	15	7	7	7	997000	1270000	1460000	1400000	1230000	1370000	3	3	3	2	3	2	2	2	Carbamidomethylation	31345	F-actin-capping protein subunit beta OS=Mus musculus OX=10090 GN=Capzb PE=1 SV=3
834	451	Q61282|PGCA_MOUSE	131.64	2	1	1	1	2	1	0	571000	308000	214000	917000	53500		4	4	4	1	2	6	1	0	Carbamidomethylation	221939	Aggrecan core protein OS=Mus musculus OX=10090 GN=Acan PE=1 SV=2
403	409	P34022|RANG_MOUSE	131.63	24	18	14	19	18	14	14	3820000	4120000	4980000	5890000	4720000	4370000	5	5	8	3	6	8	7	5		23596	Ran-specific GTPase-activating protein OS=Mus musculus OX=10090 GN=Ranbp1 PE=1 SV=2
455	342	Q9Z0H8|CLIP2_MOUSE	131.6	5	5	4	3	5	4	4	979000	629000	670000	1060000	696000	977000	4	4	6	4	4	5	5	5		115910	CAP-Gly domain-containing linker protein 2 OS=Mus musculus OX=10090 GN=Clip2 PE=1 SV=2
744	861	Q71M36|CSPG5_MOUSE	131.46	6	6	6	6	6	6	6	1520000	1500000	1350000	1940000	1470000	1930000	3	3	4	4	4	4	4	5		60406	Chondroitin sulfate proteoglycan 5 OS=Mus musculus OX=10090 GN=Cspg5 PE=1 SV=2
717	762	P60840|ENSA_MOUSE	131.35	36	33	36	36	36	36	33	1400000	1650000	1610000	2620000	1420000	2240000	3	3	3	4	4	4	4	5	Oxidation (M)	13335	Alpha-endosulfine OS=Mus musculus OX=10090 GN=Ensa PE=1 SV=1
637	532	Q9CQZ5|NDUA6_MOUSE	130.33	31	18	31	31	18	18	31	2740000	4570000	3720000	3960000	2020000	4370000	3	3	4	6	5	4	3	5		15283	NADH dehydrogenase [ubiquinone] 1 alpha subcomplex subunit 6 OS=Mus musculus OX=10090 GN=Ndufa6 PE=1 SV=1
566	488	P49615|CDK5_MOUSE	130.13	17	14	14	14	14	14	17	446000	637000	736000	973000	519000	943000	4	3	6	5	5	6	5	7	Carbamidomethylation	33288	Cyclin-dependent-like kinase 5 OS=Mus musculus OX=10090 GN=Cdk5 PE=1 SV=1
765	791	Q59J78|NDUF2_MOUSE	129.55	21	21	21	21	21	21	8	1170000	1350000	1670000	2280000	1310000	907000	2	2	4	3	4	4	5	2		19628	NADH dehydrogenase [ubiquinone] 1 alpha subcomplex assembly factor 2 OS=Mus musculus OX=10090 GN=Ndufaf2 PE=1 SV=1
803	470	Q9CZW5|TOM70_MOUSE	129.54	13	4	9	9	2	5	13	327000	1350000	997000	155000	722000	1230000	4	4	1	5	5	1	3	6		67590	Mitochondrial import receptor subunit TOM70 OS=Mus musculus OX=10090 GN=Tomm70 PE=1 SV=2
490	1088	Q63912|OMGP_MOUSE	129.46	7	7	7	7	7	7	7	5350000	6040000	6610000	8020000	6180000	5760000	3	3	6	7	6	7	7	7	Carbamidomethylation	49284	Oligodendrocyte-myelin glycoprotein OS=Mus musculus OX=10090 GN=Omg PE=1 SV=1
538	467	Q9DCT2|NDUS3_MOUSE	129.35	20	15	20	15	15	20	15	940000	990000	1010000	951000	944000	865000	4	4	6	7	6	6	7	6		30149	NADH dehydrogenase [ubiquinone] iron-sulfur protein 3 mitochondrial OS=Mus musculus OX=10090 GN=Ndufs3 PE=1 SV=2
496	401	Q91XF0|PNPO_MOUSE	129.19	18	18	18	18	13	13	18	1880000	2470000	3130000	3410000	2330000	2620000	4	4	6	8	7	5	6	6		30114	Pyridoxine-5'-phosphate oxidase OS=Mus musculus OX=10090 GN=Pnpo PE=1 SV=1
474	688	Q8K3H0|DP13A_MOUSE	129.09	5	5	5	5	5	5	5	1750000	1780000	1950000	2260000	1760000	1790000	2	2	6	4	5	6	5	5		79328	DCC-interacting protein 13-alpha OS=Mus musculus OX=10090 GN=Appl1 PE=1 SV=1
1009	346	Q80VC9|CAMP3_MOUSE	128.95	4	1	3	1	0	0	3	162000	97500	133000			609000	4	4	1	2	1	0	0	4		135175	Calmodulin-regulated spectrin-associated protein 3 OS=Mus musculus OX=10090 GN=Camsap3 PE=1 SV=1
788	810	P97825|JUPI1_MOUSE	128.88	28	28	28	28	28	28	28	2160000	2220000	2420000	2900000	2480000	2280000	2	2	4	3	4	4	4	4		16081	Jupiter microtubule associated homolog 1 OS=Mus musculus OX=10090 GN=Jpt1 PE=1 SV=3
396	248	P51863|VA0D1_MOUSE	128.62	15	6	9	8	8	9	6	4520000	3460000	5240000	5520000	3780000	4780000	7	7	7	10	9	9	9	5	Carbamidomethylation	40301	V-type proton ATPase subunit d 1 OS=Mus musculus OX=10090 GN=Atp6v0d1 PE=1 SV=2
488	807	Q9CQS4|S2546_MOUSE	128.15	6	3	6	3	3	6	6	247000	745000	376000	652000	749000	1250000	2	2	2	3	2	3	3	5		46224	Solute carrier family 25 member 46 OS=Mus musculus OX=10090 GN=Slc25a46 PE=1 SV=1
552	464	P62827|RAN_MOUSE	128.13	24	17	22	17	22	17	24	918000	1160000	1540000	1300000	773000	1090000	5	5	6	5	5	7	5	8		24423	GTP-binding nuclear protein Ran OS=Mus musculus OX=10090 GN=Ran PE=1 SV=3
682	404	Q99LC5|ETFA_MOUSE	127.99	27	12	15	19	17	15	12	714000	1020000	695000	910000	979000	821000	5	5	4	5	4	4	5	4		35009	Electron transfer flavoprotein subunit alpha mitochondrial OS=Mus musculus OX=10090 GN=Etfa PE=1 SV=2
425	523	Q8BLE7|VGLU2_MOUSE	127.97	5	5	5	5	4	5	5	3750000	4380000	4400000	5090000	3170000	4950000	4	3	7	7	7	7	7	9		64561	Vesicular glutamate transporter 2 OS=Mus musculus OX=10090 GN=Slc17a6 PE=1 SV=1
734	469	P60335|PCBP1_MOUSE	127.89	19	9	9	3	19	10	9				624000	322000		4	2	4	3	2	5	4	3	Carbamidomethylation	37498	Poly(rC)-binding protein 1 OS=Mus musculus OX=10090 GN=Pcbp1 PE=1 SV=1
607	553	Q9ERS2|NDUAD_MOUSE	127.48	28	19	22	22	22	12	19	3500000	2200000	2330000	5680000	2060000	5720000	3	3	5	3	6	5	4	7	Oxidation (M)	16860	NADH dehydrogenase [ubiquinone] 1 alpha subcomplex subunit 13 OS=Mus musculus OX=10090 GN=Ndufa13 PE=1 SV=3
326	588	Q8R001|MARE2_MOUSE	127.13	16	15	16	16	16	16	16	1670000	1670000	1200000	3310000	2480000	1140000	5	5	8	7	7	13	11	5		36946	Microtubule-associated protein RP/EB family member 2 OS=Mus musculus OX=10090 GN=Mapre2 PE=1 SV=1
337	321	Q9QYB5|ADDG_MOUSE	127.1	13	13	11	11	13	11	11	1820000	1870000	1760000	1720000	954000	2290000	6	4	11	11	11	8	11	11		78777	Gamma-adducin OS=Mus musculus OX=10090 GN=Add3 PE=1 SV=2
498	432	P45376|ALDR_MOUSE	127.02	16	9	13	16	13	9	9	1390000	1770000	2380000	2280000	1330000	1960000	5	5	5	7	9	7	5	6		35732	Aldose reductase OS=Mus musculus OX=10090 GN=Akr1b1 PE=1 SV=3
909	542	P23242|CXA1_MOUSE	126.97	14	10	5	5	5	5	8	1300000	1380000	1520000	1800000	1370000	2670000	4	4	3	2	3	2	2	5		43004	Gap junction alpha-1 protein OS=Mus musculus OX=10090 GN=Gja1 PE=1 SV=2
480	361	P48320|DCE2_MOUSE	126.69	12	4	7	8	5	4	7	646000	958000	1140000	1130000	242000	1010000	6	5	4	7	5	5	2	6	Carbamidomethylation	65224	Glutamate decarboxylase 2 OS=Mus musculus OX=10090 GN=Gad2 PE=1 SV=1
874	754	Q921F2|TADBP_MOUSE	126.56	7	7	7	7	7	4	4	549000	659000	715000	860000	617000	748000	2	2	3	3	3	4	2	2		44548	TAR DNA-binding protein 43 OS=Mus musculus OX=10090 GN=Tardbp PE=1 SV=1
608	616	Q9CWS0|DDAH1_MOUSE	126.53	10	10	10	7	10	10	10	2030000	2420000	1800000	3360000	1570000	4250000	4	4	4	5	4	5	6	8	Carbamidomethylation	31381	N(G) N(G)-dimethylarginine dimethylaminohydrolase 1 OS=Mus musculus OX=10090 GN=Ddah1 PE=1 SV=3
681	249	Q9WUM4|COR1C_MOUSE	126.47	14	6	10	10	10	10	10	328000	231000	306000	457000	237000	522000	6	6	3	3	3	4	3	5	Carbamidomethylation	53121	Coronin-1C OS=Mus musculus OX=10090 GN=Coro1c PE=1 SV=2
380	383	P48453|PP2BB_MOUSE	126.16	13	8	5	6	5	6	8	2570000	2350000	2730000	2780000	2140000	3090000	5	4	10	7	10	9	9	8	Carbamidomethylation	59174	Serine/threonine-protein phosphatase 2B catalytic subunit beta isoform OS=Mus musculus OX=10090 GN=Ppp3cb PE=1 SV=2
350	415	Q8BLQ9|CADM2_MOUSE	126.09	17	17	17	17	17	17	17	4210000	6020000	5990000	6820000	4700000	5170000	4	4	9	10	10	9	8	8	Carbamidomethylation	47559	Cell adhesion molecule 2 OS=Mus musculus OX=10090 GN=Cadm2 PE=1 SV=2
519	370	Q7TQ95|LNP_MOUSE	126.08	15	2	11	7	8	13	2	307000	580000	27100000	798000	574000	201000	5	5	2	5	2	4	4	1		47500	Endoplasmic reticulum junction formation protein lunapark OS=Mus musculus OX=10090 GN=Lnpk PE=1 SV=1
715	699	Q7M6Y3|PICAL_MOUSE	126	5	4	0	4	5	3	5	898000		220000	709000	471000	559000	3	3	3	0	2	3	2	3		71543	Phosphatidylinositol-binding clathrin assembly protein OS=Mus musculus OX=10090 GN=Picalm PE=1 SV=1
626	1348	P59648|FXYD7_MOUSE	125.7	29	20	29	29	20	20	20	5230000	5810000	6390000	7040000	4840000	7350000	3	2	4	5	6	4	5	4	Carbamidomethylation	8487	FXYD domain-containing ion transport regulator 7 OS=Mus musculus OX=10090 GN=Fxyd7 PE=3 SV=1
683	429	P50247|SAHH_MOUSE	125.68	11	2	8	11	8	5	5	44500	781000	837000	752000	261000	245000	5	5	2	6	5	6	3	3		47688	Adenosylhomocysteinase OS=Mus musculus OX=10090 GN=Ahcy PE=1 SV=3
234	419	P70404|IDHG1_MOUSE	125.35	13	8	13	8	8	13	8	4080000	5330000	6370000	7950000	4090000	6830000	4	4	14	17	16	17	9	16	Carbamidomethylation	42785	Isocitrate dehydrogenase [NAD] subunit gamma 1 mitochondrial OS=Mus musculus OX=10090 GN=Idh3g PE=1 SV=1
618	471	Q64105|SPRE_MOUSE	124.98	21	18	15	12	18	18	21	1060000	1530000	1210000	1460000	1230000	1460000	4	4	5	5	4	5	5	6		27883	Sepiapterin reductase OS=Mus musculus OX=10090 GN=Spr PE=1 SV=1
664	2196	Q9D164|FXYD6_MOUSE	124.87	27	27	27	27	27	27	27	4650000	4800000	5540000	4860000	4520000	3440000	2	2	3	5	6	3	4	3		10374	FXYD domain-containing ion transport regulator 6 OS=Mus musculus OX=10090 GN=Fxyd6 PE=1 SV=2
592	453	Q11011|PSA_MOUSE	124.28	4	3	3	2	3	3	4	1270000	1100000	1020000	1630000	809000	1390000	4	4	5	4	4	5	3	5		103325	Puromycin-sensitive aminopeptidase OS=Mus musculus OX=10090 GN=Npepps PE=1 SV=2
802	452	Q9Z2Y8|PLPHP_MOUSE	123.66	20	9	8	16	9	9	9	541000	122000	290000	358000	521000	257000	4	4	4	3	4	3	4	3		30049	Pyridoxal phosphate homeostasis protein OS=Mus musculus OX=10090 GN=Plpbp PE=1 SV=1
654	555	Q8JZQ2|AFG32_MOUSE	123.61	7	1	2	3	5	7	5	202000	350000	105000	443000	360000	500000	5	5	1	2	2	3	4	5		89519	AFG3-like protein 2 OS=Mus musculus OX=10090 GN=Afg3l2 PE=1 SV=1
567	608	Q9D3D9|ATPD_MOUSE	123.44	34	34	34	34	34	14	34	3390000	2580000	4810000	5560000	2350000	4340000	3	3	5	5	6	6	4	5		17600	ATP synthase subunit delta mitochondrial OS=Mus musculus OX=10090 GN=Atp5f1d PE=1 SV=1
984	747	Q9QYF9|NDRG3_MOUSE	123.23	9	5	0	5	5	9	5	578000		308000	851000	409000	315000	3	3	4	0	2	4	4	2		41555	Protein NDRG3 OS=Mus musculus OX=10090 GN=Ndrg3 PE=1 SV=1
463	446	Q8BGT8|PHIPL_MOUSE	123.21	10	7	7	7	7	10	7	132000	140000	205000	232000	32100	287000	5	2	6	7	7	6	6	6	Carbamidomethylation	42341	Phytanoyl-CoA hydroxylase-interacting protein-like OS=Mus musculus OX=10090 GN=Phyhipl PE=1 SV=1
581	422	Q9DC69|NDUA9_MOUSE	123.16	14	11	11	8	14	8	11	1990000	2750000	2650000	2870000	1810000	2710000	4	4	5	6	5	6	3	7		42525	NADH dehydrogenase [ubiquinone] 1 alpha subcomplex subunit 9 mitochondrial OS=Mus musculus OX=10090 GN=Ndufa9 PE=1 SV=2
564	387	Q6R0H7|GNAS1_MOUSE	122.71	5	3	3	4	4	3	5	600000	753000	969000	508000	521000	1160000	5	4	4	4	7	5	4	6		121505	Guanine nucleotide-binding protein G(s) subunit alpha isoforms XLas OS=Mus musculus OX=10090 GN=Gnas PE=1 SV=1
473	585	Q9DBP5|KCY_MOUSE	122.6	22	18	18	21	18	19	19	575000	976000	566000	1210000	739000	525000	5	4	5	5	6	7	9	9		22165	UMP-CMP kinase OS=Mus musculus OX=10090 GN=Cmpk1 PE=1 SV=1
497	412	P26638|SYSC_MOUSE	122.13	11	6	5	8	7	5	6	767000	1020000	1200000	1520000	937000	662000	5	5	5	5	6	5	5	5		58389	Serine--tRNA ligase cytoplasmic OS=Mus musculus OX=10090 GN=Sars PE=1 SV=3
707	417	Q8R464|CADM4_MOUSE	122.08	14	10	4	2	8	6	2	1020000	673000	613000	1060000	943000	545000	7	7	5	3	3	4	5	2		42723	Cell adhesion molecule 4 OS=Mus musculus OX=10090 GN=Cadm4 PE=1 SV=1
1092	1216	Q91ZZ3|SYUB_MOUSE	122.04	28	28	28	23	15	28	15	545000	706000	454000	108000	145000	511000	4	2	4	3	3	1	3	2		14052	Beta-synuclein OS=Mus musculus OX=10090 GN=Sncb PE=1 SV=1
808	635	P12367|KAP2_MOUSE	121.99	15	5	15	12	12	12	12	592000	1800000	807000	2190000	1490000	1500000	4	3	3	6	4	3	3	3	Carbamidomethylation	45389	cAMP-dependent protein kinase type II-alpha regulatory subunit OS=Mus musculus OX=10090 GN=Prkar2a PE=1 SV=2
401	245	P80313|TCPH_MOUSE	121.45	12	5	10	10	10	12	6	323000	1390000	1470000	1220000	1150000	1040000	7	7	4	9	8	7	9	5	Carbamidomethylation	59652	T-complex protein 1 subunit eta OS=Mus musculus OX=10090 GN=Cct7 PE=1 SV=1
757	290	O88703|HCN2_MOUSE	121.39	7	4	2	2	3	3	2	384000	235000	502000	1300000	421000	522000	5	5	3	1	2	4	3	3		94722	Potassium/sodium hyperpolarization-activated cyclic nucleotide-gated channel 2 OS=Mus musculus OX=10090 GN=Hcn2 PE=1 SV=1
1011	1055	Q8K400|STXB5_MOUSE	121.31	6	4	4	4	4	2	4	339000	520000	641000	742000	404000	325000	3	3	3	3	3	3	2	2	Phosphorylation (STY)	127650	Syntaxin-binding protein 5 OS=Mus musculus OX=10090 GN=Stxbp5 PE=1 SV=3
588	388	O35643|AP1B1_MOUSE	121.3	5	5	3	3	4	4	3	641000	507000	623000	809000	334000	727000	5	4	5	4	4	5	4	3	Carbamidomethylation	103935	AP-1 complex subunit beta-1 OS=Mus musculus OX=10090 GN=Ap1b1 PE=1 SV=2
668	500	Q99PU5|ACBG1_MOUSE	121.01	11	11	2	4	9	7	9	705000	187000	381000	1240000	1330000	1090000	4	4	4	2	3	4	3	4		80426	Long-chain-fatty-acid--CoA ligase ACSBG1 OS=Mus musculus OX=10090 GN=Acsbg1 PE=1 SV=1
358	269	Q9Z0R4|ITSN1_MOUSE	120.98	6	1	4	3	4	3	4	295000	822000	622000	621000	373000	992000	6	6	2	4	4	3	3	6		194296	Intersectin-1 OS=Mus musculus OX=10090 GN=Itsn1 PE=1 SV=2
373	759	P04104|K2C1_MOUSE	120.95	3	3	3	3	3	3	3	7590000	8540000	8510000	9400000	5410000	10700000	3	2	8	8	8	8	6	8		65606	Keratin type II cytoskeletal 1 OS=Mus musculus OX=10090 GN=Krt1 PE=1 SV=4
747	1132	Q80Z24|NEGR1_MOUSE	120.82	6	6	6	6	6	6	6	1190000	1630000	992000	1440000	1070000	1320000	2	2	4	4	3	4	4	4	Deamidation N	37900	Neuronal growth regulator 1 OS=Mus musculus OX=10090 GN=Negr1 PE=1 SV=1
759	408	Q91WQ3|SYYC_MOUSE	120.52	9	4	4	5	5	4	7	4080000	661000	942000	1110000	571000	1120000	4	4	3	3	3	3	3	4		59105	Tyrosine--tRNA ligase cytoplasmic OS=Mus musculus OX=10090 GN=Yars PE=1 SV=3
1357	473	Q8C0M9|ASGL1_MOUSE	120.34	13	2	4	13	0	6	7	77200	489000	657000		192000	349000	4	4	1	2	4	0	2	2	Carbamidomethylation	33950	Isoaspartyl peptidase/L-asparaginase OS=Mus musculus OX=10090 GN=Asrgl1 PE=1 SV=1
583	716	P14148|RL7_MOUSE	120.08	11	7	7	7	7	7	11	387000	166000	281000	154000	115000	622000	2	2	3	1	1	1	1	3		31420	60S ribosomal protein L7 OS=Mus musculus OX=10090 GN=Rpl7 PE=1 SV=2
431	366	Q9Z2I0|LETM1_MOUSE	119.91	7	5	5	5	7	5	5	5990000	637000	892000	13200000	6700000	2460000	5	5	8	4	6	9	6	7		82989	Mitochondrial proton/calcium exchanger protein OS=Mus musculus OX=10090 GN=Letm1 PE=1 SV=1
804	706	Q99JY8|PLPP3_MOUSE	119.84	22	6	10	6	10	13	16	474000	462000	758000	554000	449000	353000	4	4	2	2	2	2	3	3	Deamidation N	35216	Phospholipid phosphatase 3 OS=Mus musculus OX=10090 GN=Plpp3 PE=1 SV=1
652	534	Q8BTG7|NDRG4_MOUSE	119.73	18	4	4	8	18	18	4	2640000	3030000	3670000	4110000	3200000	3020000	5	5	4	3	5	6	6	2	Carbamidomethylation	38509	Protein NDRG4 OS=Mus musculus OX=10090 GN=Ndrg4 PE=1 SV=1
880	841	Q8K1L5|PP1RB_MOUSE	119.7	39	13	13	37	37	37	15	597000	626000	1810000	1850000	1110000	710000	3	3	2	2	3	3	3	3		14544	E3 ubiquitin-protein ligase PPP1R11 OS=Mus musculus OX=10090 GN=Ppp1r11 PE=1 SV=1
362	584	P56135|ATPK_MOUSE	119.33	42	42	42	42	27	27	27	3180000	3730000	3680000	4160000	3200000	3160000	3	3	9	10	10	9	10	9	Oxidation (M)	10344	ATP synthase subunit f mitochondrial OS=Mus musculus OX=10090 GN=Atp5mf PE=1 SV=3
563	372	A2AGT5|CKAP5_MOUSE	119.19	3	2	2	2	3	1	3	68800	175000	208000	191000	213000	142000	5	5	2	2	3	4	3	3		225633	Cytoskeleton-associated protein 5 OS=Mus musculus OX=10090 GN=Ckap5 PE=1 SV=1
426	825	O88342|WDR1_MOUSE	119.01	4	4	4	4	4	4	4	2340000	3070000	2990000	3010000	2290000	2010000	3	3	8	7	7	7	7	7		66407	WD repeat-containing protein 1 OS=Mus musculus OX=10090 GN=Wdr1 PE=1 SV=3
656	698	Q3UPL0|SC31A_MOUSE	118.94	3	3	3	3	3	3	3	581000	559000	219000	281000	136000	667000	3	3	5	5	2	3	3	4	Carbamidomethylation	133569	Protein transport protein Sec31A OS=Mus musculus OX=10090 GN=Sec31a PE=1 SV=2
528	680	Q9Z239|PLM_MOUSE	118.87	43	36	25	25	17	17	17	3610000	3040000	4140000	4640000	2840000	3970000	4	3	6	6	8	6	6	5		10323	Phospholemman OS=Mus musculus OX=10090 GN=Fxyd1 PE=1 SV=1
906	371	Q8BUV3|GEPH_MOUSE	118.83	8	7	0	4	5	4	4	654000		271000	825000	546000	320000	4	4	4	0	1	3	2	1	Carbamidomethylation	83282	Gephyrin OS=Mus musculus OX=10090 GN=Gphn PE=1 SV=2
586	1047	Q6X893|CTL1_MOUSE	118.38	3	3	3	3	3	3	3	1520000	1970000	1840000	2230000	1690000	1230000	2	2	4	3	4	5	4	5	Carbamidomethylation	73067	Choline transporter-like protein 1 OS=Mus musculus OX=10090 GN=Slc44a1 PE=1 SV=3
1245	2222	P62858|RS28_MOUSE	118.32	32	17	32	28	17	32	17	52400	379000	191000	83300	389000	64000	4	4	1	2	2	1	3	1		7841	40S ribosomal protein S28 OS=Mus musculus OX=10090 GN=Rps28 PE=1 SV=1
864	1955	P17095|HMGA1_MOUSE	118.29	26	23	26	26	26	26	26	434000	3560000	4770000	4050000	2010000	3410000	2	2	1	4	5	4	2	4		11614	High mobility group protein HMG-I/HMG-Y OS=Mus musculus OX=10090 GN=Hmga1 PE=1 SV=4
520	430	Q9R111|GUAD_MOUSE	118.2	12	6	4	9	4	2	6	670000	616000	1070000	721000	365000	710000	5	5	6	5	6	5	2	5	Deamidation N; Nitrotyrosine	51013	Guanine deaminase OS=Mus musculus OX=10090 GN=Gda PE=1 SV=1
815	752	O08529|CAN2_MOUSE	118.07	3	2	3	2	2	2	3	242000	371000	781000	575000	311000	397000	3	3	2	5	4	3	3	3		79872	Calpain-2 catalytic subunit OS=Mus musculus OX=10090 GN=Capn2 PE=1 SV=4
557	2194	P62774|MTPN_MOUSE	117.86	24	24	24	24	24	24	24	1560000	1670000	2210000	2520000	1890000	1800000	2	2	4	3	4	5	4	3		12861	Myotrophin OS=Mus musculus OX=10090 GN=Mtpn PE=1 SV=2
667	497	Q5SQX6|CYFP2_MOUSE	117.79	4	2	4	2	0	2	2	460000	575000	432000		201000	511000	4	4	4	4	2	0	2	3	Carbamidomethylation	145659	Cytoplasmic FMR1-interacting protein 2 OS=Mus musculus OX=10090 GN=Cyfip2 PE=1 SV=2
1556	612	Q9CR00|PSMD9_MOUSE	117.74	16	5	6	0	12	9	12	46500	232000		580000	581000	516000	3	3	1	1	0	3	2	3		24720	26S proteasome non-ATPase regulatory subunit 9 OS=Mus musculus OX=10090 GN=Psmd9 PE=1 SV=1
596	618	Q9CQ75|NDUA2_MOUSE	117.69	31	31	24	31	31	24	24	2160000	2610000	2620000	3970000	1990000	2160000	3	3	5	4	4	5	4	4		10916	NADH dehydrogenase [ubiquinone] 1 alpha subcomplex subunit 2 OS=Mus musculus OX=10090 GN=Ndufa2 PE=1 SV=3
981	693	O88741|GDAP1_MOUSE	117.52	12	3	8	8	8	3	12	171000	1290000	1300000	570000	319000	632000	4	3	1	4	4	2	1	4	Oxidation (M)	41311	Ganglioside-induced differentiation-associated protein 1 OS=Mus musculus OX=10090 GN=Gdap1 PE=1 SV=1
535	341	Q6ZQ38|CAND1_MOUSE	117.35	4	3	2	2	3	2	3	587000	681000	490000	713000	387000	981000	4	4	4	4	3	4	3	5		136331	Cullin-associated NEDD8-dissociated protein 1 OS=Mus musculus OX=10090 GN=Cand1 PE=1 SV=2
543	658	Q99L13|3HIDH_MOUSE	117.18	19	6	19	11	6	6	6	1770000	1570000	1470000	2350000	1660000	1170000	4	4	6	7	5	7	5	4	Oxidation (M)	35440	3-hydroxyisobutyrate dehydrogenase mitochondrial OS=Mus musculus OX=10090 GN=Hibadh PE=1 SV=1
841	697	P52196|THTR_MOUSE	117.01	9	6	6	6	6	9	9	2020000	2160000	2340000	2900000	2370000	1980000	2	2	2	2	2	2	3	3		33466	Thiosulfate sulfurtransferase OS=Mus musculus OX=10090 GN=Tst PE=1 SV=3
548	2197	Q9DCB1|HMGN3_MOUSE	116.93	16	16	16	16	16	16	16	1080000	837000	1190000	1750000	884000	2070000	2	2	6	6	7	6	7	6		10769	High mobility group nucleosome-binding domain-containing protein 3 OS=Mus musculus OX=10090 GN=Hmgn3 PE=1 SV=1
594	499	Q3UHL1|CAMKV_MOUSE	116.75	15	13	4	6	6	4	15	2780000	859000	583000	9350000	1160000	7510000	3	3	5	3	3	6	4	6	Carbamidomethylation	54819	CaM kinase-like vesicle-associated protein OS=Mus musculus OX=10090 GN=Camkv PE=1 SV=2
810	654	Q5SV85|SYNRG_MOUSE	116.68	5	2	2	2	2	4	3	282000	258000	389000	606000	431000	639000	5	5	2	2	2	2	4	4	Carbamidomethylation	139616	Synergin gamma OS=Mus musculus OX=10090 GN=Synrg PE=1 SV=1
1183	511	Q91W50|CSDE1_MOUSE	116.48	4	0	3	1	3	3	3		175000	140000	449000	101000	316000	3	3	0	2	2	3	2	2		88791	Cold shock domain-containing protein E1 OS=Mus musculus OX=10090 GN=Csde1 PE=1 SV=1
776	400	Q505F5|LRC47_MOUSE	116.33	9	6	4	6	4	4	8	267000	429000	296000	499000	347000	435000	4	4	2	3	3	4	3	4		63590	Leucine-rich repeat-containing protein 47 OS=Mus musculus OX=10090 GN=Lrrc47 PE=1 SV=1
1455	607	P12970|RL7A_MOUSE	116.06	12	4	4	8	8	4	9	160000	409000	372000	411000	156000	914000	3	3	1	2	2	2	1	3		29977	60S ribosomal protein L7a OS=Mus musculus OX=10090 GN=Rpl7a PE=1 SV=2
738	535	Q8BVE3|VATH_MOUSE	115.74	10	6	10	6	3	6	10	1450000	1620000	1790000	1480000	1260000	1850000	3	3	4	4	4	2	3	5	Carbamidomethylation	55855	V-type proton ATPase subunit H OS=Mus musculus OX=10090 GN=Atp6v1h PE=1 SV=1
513	696	Q9R1V7|ADA23_MOUSE	115.66	5	3	3	5	3	3	3	1520000	1630000	1750000	1600000	1720000	1340000	3	3	4	4	5	3	4	4		91548	Disintegrin and metalloproteinase domain-containing protein 23 OS=Mus musculus OX=10090 GN=Adam23 PE=1 SV=1
542	586	P24472|GSTA4_MOUSE	115.41	17	9	15	11	15	17	15	910000	3150000	1760000	2380000	1650000	1990000	4	3	4	7	4	7	6	5		25564	Glutathione S-transferase A4 OS=Mus musculus OX=10090 GN=Gsta4 PE=1 SV=3
820	872	Q9DCN2|NB5R3_MOUSE	115.32	10	10	10	10	10	10	10	1270000	1450000	1400000	1300000	1160000	1710000	2	2	3	3	4	3	3	4		34128	NADH-cytochrome b5 reductase 3 OS=Mus musculus OX=10090 GN=Cyb5r3 PE=1 SV=3
1554	479	P97379|G3BP2_MOUSE	114.97	12	3	5	5	2	5	0	296000	547000	15500	122000	566000		4	4	1	3	1	1	3	0		54088	Ras GTPase-activating protein-binding protein 2 OS=Mus musculus OX=10090 GN=G3bp2 PE=1 SV=2
1082	954	Q61545|EWS_MOUSE	114.9	5	0	5	5	2	4	4		249000	652000	490000	368000	274000	3	3	0	2	4	2	3	2		68462	RNA-binding protein EWS OS=Mus musculus OX=10090 GN=Ewsr1 PE=1 SV=2
512	666	P53810|PIPNA_MOUSE	114.84	12	10	12	12	12	12	12	1190000	1360000	1250000	2280000	1550000	2300000	4	4	5	6	6	7	6	7		31893	Phosphatidylinositol transfer protein alpha isoform OS=Mus musculus OX=10090 GN=Pitpna PE=1 SV=2
735	483	Q9D8B3|CHM4B_MOUSE	114.84	31	18	5	6	20	16	11	323000	192000	182000	584000	498000	464000	5	5	3	1	2	3	4	3		24936	Charged multivesicular body protein 4b OS=Mus musculus OX=10090 GN=Chmp4b PE=1 SV=2
334	649	Q9JKY5|HIP1R_MOUSE	114.75	4	3	4	4	3	4	3	551000	9940000	26800000	982000	17300000	362000	3	3	3	5	5	4	5	2		119426	Huntingtin-interacting protein 1-related protein OS=Mus musculus OX=10090 GN=Hip1r PE=1 SV=2
778	512	O88685|PRS6A_MOUSE	114.63	9	9	4	7	7	9	7	650000	93100	424000	646000	625000	183000	3	3	5	1	4	4	4	3	Deamidation N	49549	26S proteasome regulatory subunit 6A OS=Mus musculus OX=10090 GN=Psmc3 PE=1 SV=2
573	895	P48771|CX7A2_MOUSE	114.45	28	28	28	28	28	28	28	3380000	3460000	2940000	3690000	3150000	3490000	4	4	6	6	7	7	4	5		9291	Cytochrome c oxidase subunit 7A2 mitochondrial OS=Mus musculus OX=10090 GN=Cox7a2 PE=1 SV=2
619	435	P14824|ANXA6_MOUSE	114.4	9	4	6	9	6	6	4	1090000	1120000	1610000	1790000	1050000	993000	4	4	3	5	6	6	6	4		75885	Annexin A6 OS=Mus musculus OX=10090 GN=Anxa6 PE=1 SV=3
470	617	Q8VEK0|CC50A_MOUSE	114.14	15	15	9	15	9	9	9	868000	808000	1200000	955000	679000	1100000	4	3	7	5	7	6	6	7	Ubq	41061	Cell cycle control protein 50A OS=Mus musculus OX=10090 GN=Tmem30a PE=1 SV=1
491	271	A2AJI0|MA7D1_MOUSE	114.08	8	1	5	3	4	4	7	395000	320000	612000	590000	503000	983000	5	5	2	4	3	4	4	5	Carbamidomethylation	93276	MAP7 domain-containing protein 1 OS=Mus musculus OX=10090 GN=Map7d1 PE=1 SV=1
761	528	P42669|PURA_MOUSE	113.98	10	8	10	7	7	4	7	282000	241000	341000	312000	289000	668000	4	2	5	4	2	3	2	4		34884	Transcriptional activator protein Pur-alpha OS=Mus musculus OX=10090 GN=Pura PE=1 SV=1
1068	611	Q8BP67|RL24_MOUSE	113.92	22	8	14	8	14	8	17	333000	646000	705000	602000	540000	403000	3	3	2	3	2	3	2	3		17779	60S ribosomal protein L24 OS=Mus musculus OX=10090 GN=Rpl24 PE=1 SV=2
736	521	O08788|DCTN1_MOUSE	113.8	5	3	3	3	4	3	2	641000	591000	1030000	921000	953000	457000	4	4	3	3	4	4	4	2		141675	Dynactin subunit 1 OS=Mus musculus OX=10090 GN=Dctn1 PE=1 SV=3
414	407	Q8C419|GP158_MOUSE	113.65	5	2	3	3	5	5	4	759000	1120000	943000	1360000	868000	992000	4	4	2	4	3	6	5	5		134426	Probable G-protein coupled receptor 158 OS=Mus musculus OX=10090 GN=Gpr158 PE=1 SV=2
762	620	Q9JM14|NT5C_MOUSE	113.34	20	12	12	7	20	7	12	1660000	2220000	1800000	2940000	650000	1210000	3	3	5	5	2	6	3	3		23076	5'(3')-deoxyribonucleotidase cytosolic type OS=Mus musculus OX=10090 GN=Nt5c PE=1 SV=1
709	516	Q99J99|THTM_MOUSE	113.3	15	9	5	15	9	9	9	520000	463000	790000	744000	531000	446000	4	4	3	2	4	3	3	3		33097	3-mercaptopyruvate sulfurtransferase OS=Mus musculus OX=10090 GN=Mpst PE=1 SV=4
636	519	Q8BP47|SYNC_MOUSE	112.91	8	5	2	8	8	5	2	761000	562000	1050000	1050000	1060000	677000	3	3	3	2	4	4	4	2	Carbamidomethylation	64279	Asparagine--tRNA ligase cytoplasmic OS=Mus musculus OX=10090 GN=Nars PE=1 SV=2
665	436	Q9WV69|DEMA_MOUSE	112.83	12	10	5	7	5	7	7	2090000	1540000	1790000	2000000	1500000	1950000	4	4	5	4	5	4	5	5		45468	Dematin OS=Mus musculus OX=10090 GN=Dmtn PE=1 SV=1
1007	2213	Q8R404|MIC13_MOUSE	112.75	14	13	9	14	13	14	9	772000	194000	763000	1070000	1830000	614000	3	3	3	2	3	3	5	2		13373	MICOS complex subunit MIC13 OS=Mus musculus OX=10090 GN=Micos13 PE=1 SV=1
758	376	P35980|RL18_MOUSE	112.59	30	17	5	5	5	4	27	451000	264000	314000	109000	1680000	810000	5	5	4	1	2	1	1	6		21645	60S ribosomal protein L18 OS=Mus musculus OX=10090 GN=Rpl18 PE=1 SV=3
634	428	P20108|PRDX3_MOUSE	112.51	18	18	12	11	7	8	12	1100000	777000	1000000	623000	431000	1790000	6	6	7	4	4	3	4	6		28127	Thioredoxin-dependent peroxide reductase mitochondrial OS=Mus musculus OX=10090 GN=Prdx3 PE=1 SV=1
742	843	P62281|RS11_MOUSE	112.4	17	17	17	17	17	17	17	628000	978000	764000	954000	604000	1120000	3	3	3	5	4	5	3	5		18431	40S ribosomal protein S11 OS=Mus musculus OX=10090 GN=Rps11 PE=1 SV=3
292	1755	Q99LY9|NDUS5_MOUSE	111.96	17	17	17	17	17	17	17	1430000	1300000	2310000	2340000	1090000	2060000	2	2	10	11	12	9	12	13		12648	NADH dehydrogenase [ubiquinone] iron-sulfur protein 5 OS=Mus musculus OX=10090 GN=Ndufs5 PE=1 SV=3
852	1207	Q9D0S9|HINT2_MOUSE	111.75	17	17	17	17	17	17	17	2090000	2380000	2390000	2900000	2120000	1320000	2	2	4	4	4	3	4	3		17320	Histidine triad nucleotide-binding protein 2 mitochondrial OS=Mus musculus OX=10090 GN=Hint2 PE=1 SV=1
530	781	Q8VEK3|HNRPU_MOUSE	111.65	4	4	4	4	4	4	4	1270000	1370000	1350000	2110000	1400000	1580000	2	2	6	5	4	5	6	6		87918	Heterogeneous nuclear ribonucleoprotein U OS=Mus musculus OX=10090 GN=Hnrnpu PE=1 SV=1
574	1226	Q9JMG7|HDGR3_MOUSE	111.58	14	13	5	13	14	13	5	1020000	1310000	1920000	2230000	1560000	1540000	4	4	4	4	7	9	6	4		22431	Hepatoma-derived growth factor-related protein 3 OS=Mus musculus OX=10090 GN=Hdgfl3 PE=1 SV=2
1127	659	Q9CWJ9|PUR9_MOUSE	111.07	6	2	0	2	2	6	2	356000		275000	254000	175000	459000	4	4	2	0	1	1	3	2		64217	Bifunctional purine biosynthesis protein PURH OS=Mus musculus OX=10090 GN=Atic PE=1 SV=2
948	750	Q99L47|F10A1_MOUSE	111.02	6	6	4	4	4	6	4	1350000	1970000	2330000	1730000	1560000	1570000	3	3	3	3	4	2	3	2		41656	Hsc70-interacting protein OS=Mus musculus OX=10090 GN=St13 PE=1 SV=1
809	642	Q02248|CTNB1_MOUSE	110.78	8	2	2	0	0	2	5	109000	116000			21900	349000	3	3	2	2	0	0	1	3		85471	Catenin beta-1 OS=Mus musculus OX=10090 GN=Ctnnb1 PE=1 SV=1
723	934	P56959|FUS_MOUSE	110.74	4	4	4	4	4	4	3	776000	1390000	1200000	1170000	920000	777000	2	2	3	4	4	4	4	2		52673	RNA-binding protein FUS OS=Mus musculus OX=10090 GN=Fus PE=1 SV=1
840	681	Q9CYG7|TOM34_MOUSE	110.47	13	8	3	8	8	3	8	201000	165000	713000	913000	56600	358000	3	3	3	2	4	4	1	3		34278	Mitochondrial import receptor subunit TOM34 OS=Mus musculus OX=10090 GN=Tomm34 PE=1 SV=1
1673	976	Q5M8N4|D39U1_MOUSE	110.43	5	0	0	0	5	5	0				95500	53500		2	2	0	0	0	1	1	0		31458	Epimerase family protein SDR39U1 OS=Mus musculus OX=10090 GN=Sdr39u1 PE=1 SV=2
783	648	Q9QZ06|TOLIP_MOUSE	110.18	18	11	5	5	5	12	5	1040000	790000	997000	1110000	888000	926000	3	3	4	2	2	3	5	2		30345	Toll-interacting protein OS=Mus musculus OX=10090 GN=Tollip PE=1 SV=1
670	615	P61082|UBC12_MOUSE	110.12	17	17	13	13	17	13	17	1000000	451000	839000	1380000	929000	932000	3	3	5	2	4	5	4	4		20900	NEDD8-conjugating enzyme Ubc12 OS=Mus musculus OX=10090 GN=Ube2m PE=1 SV=1
459	619	Q925N0|SFXN5_MOUSE	109.92	10	10	10	10	10	10	10	1850000	2180000	2240000	2720000	1880000	2530000	4	4	8	7	6	8	8	8		37329	Sideroflexin-5 OS=Mus musculus OX=10090 GN=Sfxn5 PE=1 SV=2
773	2200	P51859|HDGF_MOUSE	109.85	7	7	7	7	7	7	7	780000	978000	1000000	1200000	1010000	604000	2	2	4	5	4	5	4	3		26269	Hepatoma-derived growth factor OS=Mus musculus OX=10090 GN=Hdgf PE=1 SV=2
2800	482	P47963|RL13_MOUSE	109.81	28	11	0	5	0	0	12	38800		25100			265000	4	4	1	0	1	0	0	2		24305	60S ribosomal protein L13 OS=Mus musculus OX=10090 GN=Rpl13 PE=1 SV=3
546	1740	Q7M750|OPALI_MOUSE	109.63	27	16	27	26	27	27	27	3890000	5480000	4800000	7110000	4560000	3990000	3	3	4	7	4	6	5	5	Phosphorylation (STY)	15833	Opalin OS=Mus musculus OX=10090 GN=Opalin PE=1 SV=1
912	678	Q9WUM3|COR1B_MOUSE	109.21	10	6	6	3	6	3	3	963000	795000	931000	1060000	687000	864000	4	4	3	3	2	3	3	2		53912	Coronin-1B OS=Mus musculus OX=10090 GN=Coro1b PE=1 SV=1
800	338	Q8C052|MAP1S_MOUSE	108.77	8	1	3	3	5	3	6	239000	446000	419000	364000	284000	682000	5	5	2	4	3	4	3	5		102939	Microtubule-associated protein 1S OS=Mus musculus OX=10090 GN=Map1s PE=1 SV=2
685	538	P80316|TCPE_MOUSE	108.75	7	6	6	6	5	7	6	1640000	1230000	1010000	1600000	1620000	1950000	4	4	5	3	3	3	4	4	Carbamidomethylation	59624	T-complex protein 1 subunit epsilon OS=Mus musculus OX=10090 GN=Cct5 PE=1 SV=1
789	818	Q5M8N0|CNRP1_MOUSE	108.71	16	16	16	16	16	16	16	829000	1610000	932000	2090000	1320000	1060000	2	2	4	4	3	4	4	3		18612	CB1 cannabinoid receptor-interacting protein 1 OS=Mus musculus OX=10090 GN=Cnrip1 PE=1 SV=1
579	340	Q9WUA3|PFKAP_MOUSE	108.65	6	3	4	5	4	4	4	216000	458000	669000	557000	446000	654000	5	5	3	4	5	4	6	5		85455	ATP-dependent 6-phosphofructokinase platelet type OS=Mus musculus OX=10090 GN=Pfkp PE=1 SV=1
806	575	Q06185|ATP5I_MOUSE	108.63	44	44	44	28	44	32	17	2430000	1510000	1120000	1750000	1040000	1640000	3	3	5	4	3	5	3	2		8236	ATP synthase subunit e mitochondrial OS=Mus musculus OX=10090 GN=Atp5me PE=1 SV=2
598	700	Q8CHT0|AL4A1_MOUSE	108.63	6	3	3	3	6	6	3	729000	1230000	1140000	1870000	1200000	1490000	2	2	2	4	3	5	5	4		61841	Delta-1-pyrroline-5-carboxylate dehydrogenase mitochondrial OS=Mus musculus OX=10090 GN=Aldh4a1 PE=1 SV=3
692	686	Q9DBF1|AL7A1_MOUSE	108.48	9	6	6	3	6	6	6	300000	779000	257000	783000	204000	450000	5	5	3	6	2	4	2	3		58862	Alpha-aminoadipic semialdehyde dehydrogenase OS=Mus musculus OX=10090 GN=Aldh7a1 PE=1 SV=4
606	652	P84104|SRSF3_MOUSE	108.3	29	22	22	9	29	22	22	825000	853000	952000	936000	698000	1030000	4	4	5	4	4	6	6	6	Deamidation N	19330	Serine/arginine-rich splicing factor 3 OS=Mus musculus OX=10090 GN=Srsf3 PE=1 SV=1
882	859	Q8R3P0|ACY2_MOUSE	108.21	9	8	9	8	4	4	8	724000	1240000	1340000	1140000	862000	494000	3	3	4	4	4	2	2	2		35345	Aspartoacylase OS=Mus musculus OX=10090 GN=Aspa PE=1 SV=2
593	496	P35278|RAB5C_MOUSE	108.04	18	13	18	6	13	6	6	1450000	1470000	2030000	2120000	1280000	1810000	3	2	5	6	3	5	4	4		23412	Ras-related protein Rab-5C OS=Mus musculus OX=10090 GN=Rab5c PE=1 SV=2
911	650	P54071|IDHP_MOUSE	107.81	10	7	10	7	4	7	7	98500	814000	295000	56900	274000	1340000	3	3	2	3	3	1	4	3	Carbamidomethylation	50906	Isocitrate dehydrogenase [NADP] mitochondrial OS=Mus musculus OX=10090 GN=Idh2 PE=1 SV=3
447	591	P48758|CBR1_MOUSE	107.75	20	17	17	17	20	17	20	349000	660000	1690000	1350000	788000	958000	5	3	3	3	5	6	4	6		30641	Carbonyl reductase [NADPH] 1 OS=Mus musculus OX=10090 GN=Cbr1 PE=1 SV=3
689	643	Q99K48|NONO_MOUSE	107.2	7	5	5	5	5	7	5	484000	546000	539000	653000	528000	481000	3	2	4	4	4	3	5	4		54541	Non-POU domain-containing octamer-binding protein OS=Mus musculus OX=10090 GN=Nono PE=1 SV=3
487	672	P19246|NFH_MOUSE	107.08	4	4	4	2	4	2	2	592000	836000	941000	1380000	795000	568000	4	4	4	6	4	5	5	3		116994	Neurofilament heavy polypeptide OS=Mus musculus OX=10090 GN=Nefh PE=1 SV=3
536	381	Q6PEV3|WIPF2_MOUSE	107.05	12	8	5	8	8	9	12	1270000	760000	1210000	1570000	900000	1330000	4	4	6	4	5	6	5	7		46298	WAS/WASL-interacting protein family member 2 OS=Mus musculus OX=10090 GN=Wipf2 PE=1 SV=1
947	711	O35136|NCAM2_MOUSE	106.94	3	3	2	2	2	2	2	615000	240000	605000	239000	152000	548000	2	2	4	1	2	1	1	2		93204	Neural cell adhesion molecule 2 OS=Mus musculus OX=10090 GN=Ncam2 PE=1 SV=1
511	489	P63318|KPCG_MOUSE	106.8	10	7	4	7	4	4	7	1780000	2140000	2210000	2960000	1900000	2570000	4	2	7	3	4	4	3	6	Carbamidomethylation	78358	Protein kinase C gamma type OS=Mus musculus OX=10090 GN=Prkcg PE=1 SV=1
1244	2203	P62264|RS14_MOUSE	106.77	11	11	11	11	11	11	11	1060000	848000	949000	485000	571000	1480000	2	2	3	2	2	1	2	4		16273	40S ribosomal protein S14 OS=Mus musculus OX=10090 GN=Rps14 PE=1 SV=3
711	570	P12658|CALB1_MOUSE	106.51	11	8	8	11	8	8	11	600000	914000	545000	845000	634000	1070000	3	2	4	4	4	4	4	5		29994	Calbindin OS=Mus musculus OX=10090 GN=Calb1 PE=1 SV=2
620	527	Q8R146|APEH_MOUSE	106.32	8	5	5	3	4	5	2	341000	236000	227000	276000	223000	100000	4	3	3	3	3	2	4	1		81581	Acylamino-acid-releasing enzyme OS=Mus musculus OX=10090 GN=Apeh PE=1 SV=3
595	904	P61759|PFD3_MOUSE	105.72	16	16	16	16	16	16	16	928000	1210000	1420000	1210000	806000	1420000	3	3	5	6	6	5	5	6	Carbamidomethylation; Deamidation N	22436	Prefoldin subunit 3 OS=Mus musculus OX=10090 GN=Vbp1 PE=1 SV=2
733	465	Q99KY4|GAK_MOUSE	105.31	5	2	2	4	2	2	5	42300	50100	122000	27300	19300	307000	4	3	3	3	4	2	3	6	Carbamidomethylation	143640	Cyclin-G-associated kinase OS=Mus musculus OX=10090 GN=Gak PE=1 SV=2
1189	776	Q9EQH3|VPS35_MOUSE	105.3	6	2	6	6	0	2	2	392000	994000	606000		90100	426000	2	2	2	3	2	0	1	2		91713	Vacuolar protein sorting-associated protein 35 OS=Mus musculus OX=10090 GN=Vps35 PE=1 SV=1
777	418	Q80TJ1|CAPS1_MOUSE	105.26	5	4	3	1	2	4	3	419000	250000	154000	299000	556000	493000	4	4	3	3	1	2	4	2		153112	Calcium-dependent secretion activator 1 OS=Mus musculus OX=10090 GN=Cadps PE=1 SV=3
684	509	Q61553|FSCN1_MOUSE	104.82	8	5	8	3	5	5	8	611000	468000	591000	734000	392000	861000	3	3	4	3	2	3	3	5	Carbamidomethylation	54508	Fascin OS=Mus musculus OX=10090 GN=Fscn1 PE=1 SV=4
1224	1045	P43274|H14_MOUSE	104.5	9	9	9	9	9	9	9	130000	173000	372000	379000	555000	246000	2	2	1	1	2	2	4	1		21977	Histone H1.4 OS=Mus musculus OX=10090 GN=Hist1h1e PE=1 SV=2
719	881	Q8VE47|UBA5_MOUSE	104.47	9	9	9	9	9	6	9	873000	469000	607000	1100000	502000	776000	2	2	4	2	3	4	2	3		44790	Ubiquitin-like modifier-activating enzyme 5 OS=Mus musculus OX=10090 GN=Uba5 PE=1 SV=2
655	580	P68037|UB2L3_MOUSE	104.35	32	18	18	32	18	18	10	1140000	1680000	1610000	2130000	1250000	1320000	3	3	4	6	6	5	5	4		17862	Ubiquitin-conjugating enzyme E2 L3 OS=Mus musculus OX=10090 GN=Ube2l3 PE=1 SV=1
367	566	Q5SRX1|TM1L2_MOUSE	104.21	9	9	5	9	9	9	9	3780000	4150000	4800000	5310000	4660000	4890000	3	3	9	6	8	7	7	8	Oxidation (M)	55663	TOM1-like protein 2 OS=Mus musculus OX=10090 GN=Tom1l2 PE=1 SV=1
708	413	Q8CHH9|SEPT8_MOUSE	104.07	13	8	3	7	13	7	8	152000		234000	417000	158000	245000	4	2	5	3	3	5	4	6		49812	Septin-8 OS=Mus musculus OX=10090 GN=Sept8 PE=1 SV=4
771	1657	P58389|PTPA_MOUSE	103.67	4	4	4	4	4	4	4	1760000	2010000	2110000	3050000	1450000	2320000	2	2	4	4	4	4	4	4		36710	Serine/threonine-protein phosphatase 2A activator OS=Mus musculus OX=10090 GN=Ptpa PE=1 SV=1
675	916	P40237|CD82_MOUSE	103.45	8	8	8	8	8	8	8	953000	2380000	1330000	1680000	927000	532000	4	4	5	6	4	6	5	2	Carbamidomethylation	29629	CD82 antigen OS=Mus musculus OX=10090 GN=Cd82 PE=1 SV=1
801	420	Q6ZPE2|MTMR5_MOUSE	102.8	3	1	0	2	1	1	2	56800		159000	66100	41500	180000	4	4	2	0	6	2	1	4		208691	Myotubularin-related protein 5 OS=Mus musculus OX=10090 GN=Sbf1 PE=1 SV=2
1464	823	Q91YD9|WASL_MOUSE	102.8	6	6	0	4	4	4	0	985000		1030000	1350000	231000		2	2	3	0	2	2	1	0		54274	Neural Wiskott-Aldrich syndrome protein OS=Mus musculus OX=10090 GN=Wasl PE=1 SV=1
1071	669	Q62446|FKBP3_MOUSE	102.62	25	11	25	19	11	11	11	1070000	1720000	326000	778000	947000	699000	4	4	2	5	3	1	2	1		25148	Peptidyl-prolyl cis-trans isomerase FKBP3 OS=Mus musculus OX=10090 GN=Fkbp3 PE=1 SV=2
816	794	Q07076|ANXA7_MOUSE	102.56	6	6	6	6	6	3	6	389000	454000	312000	510000	379000	401000	2	2	3	3	3	3	3	3		49925	Annexin A7 OS=Mus musculus OX=10090 GN=Anxa7 PE=1 SV=2
978	551	P27601|GNA13_MOUSE	102.46	10	3	6	3	3	10	7		111000			168000	109000	3	2	2	3	3	2	4	3		44055	Guanine nucleotide-binding protein subunit alpha-13 OS=Mus musculus OX=10090 GN=Gna13 PE=1 SV=1
597	628	P61021|RAB5B_MOUSE	102.43	22	12	12	22	6	15	6	822000	909000	1410000	1260000	717000	580000	3	3	5	5	7	3	5	2		23707	Ras-related protein Rab-5B OS=Mus musculus OX=10090 GN=Rab5b PE=1 SV=1
1121	508	Q8BLK3|LSAMP_MOUSE	102.03	9	2	0	9	6	4	6	181000		959000	543000	51300	608000	3	3	1	0	4	3	1	3		38086	Limbic system-associated membrane protein OS=Mus musculus OX=10090 GN=Lsamp PE=1 SV=1
1974	664	P62242|RS8_MOUSE	101.75	22	0	0	14	0	0	14			149000			496000	4	4	0	0	2	0	0	5		24205	40S ribosomal protein S8 OS=Mus musculus OX=10090 GN=Rps8 PE=1 SV=2
554	855	Q61937|NPM_MOUSE	101.69	13	10	13	10	10	10	10	487000	1100000	1610000	746000	511000	1900000	3	3	3	9	8	4	4	7	Deamidation N	32560	Nucleophosmin OS=Mus musculus OX=10090 GN=Npm1 PE=1 SV=1
518	326	Q8BKX1|BAIP2_MOUSE	101.42	15	9	9	7	12	4	13	343000	354000	583000	604000	97300	386000	5	5	4	4	5	6	2	4		59237	Brain-specific angiogenesis inhibitor 1-associated protein 2 OS=Mus musculus OX=10090 GN=Baiap2 PE=1 SV=2
697	852	Q9D0K2|SCOT1_MOUSE	101.37	8	2	8	8	8	8	8	80600	921000	924000	1000000	374000	798000	3	3	2	6	3	5	3	5		55989	Succinyl-CoA:3-ketoacid coenzyme A transferase 1 mitochondrial OS=Mus musculus OX=10090 GN=Oxct1 PE=1 SV=1
1271	938	P28663|SNAB_MOUSE	101.28	9	4	5	4	8	4	4	559000	1040000	634000	1710000	833000	1510000	3	3	1	3	1	3	2	2		33557	Beta-soluble NSF attachment protein OS=Mus musculus OX=10090 GN=Napb PE=1 SV=2
1031	1221	Q9D394|RUFY3_MOUSE	101.01	5	3	3	5	3	5	5	401000	707000	903000	1000000	935000	944000	3	3	1	2	3	2	3	4		53007	Protein RUFY3 OS=Mus musculus OX=10090 GN=Rufy3 PE=1 SV=1
706	402	Q91ZX7|LRP1_MOUSE	100.98	1	0	0	0	0	1	0		292000	167000	230000	871000	240000	4	4	0	2	1	2	3	1	Carbamidomethylation	504745	Prolow-density lipoprotein receptor-related protein 1 OS=Mus musculus OX=10090 GN=Lrp1 PE=1 SV=1
865	2219	P63054|PCP4_MOUSE	100.92	18	18	18	18	18	18	18	527000	1020000	1110000	1240000	754000	897000	2	2	3	4	4	4	4	3		6807	Calmodulin regulator protein PCP4 OS=Mus musculus OX=10090 GN=Pcp4 PE=3 SV=2
1268	862	Q8BH95|ECHM_MOUSE	100.65	10	10	6	6	4	6	6	410000	298000	88600	157000	424000	156000	3	3	4	2	1	1	3	1		31474	Enoyl-CoA hydratase mitochondrial OS=Mus musculus OX=10090 GN=Echs1 PE=1 SV=1
672	737	Q8BG05|ROA3_MOUSE	100.3	10	6	6	6	6	6	10	755000	751000	840000	955000	736000	937000	2	2	2	2	2	2	2	3		39652	Heterogeneous nuclear ribonucleoprotein A3 OS=Mus musculus OX=10090 GN=Hnrnpa3 PE=1 SV=1
644	977	Q7TQI3|OTUB1_MOUSE	100.13	13	6	13	13	6	6	6	1000000	3830000	4000000	2790000	2120000	726000	2	2	2	8	8	4	4	3		31270	Ubiquitin thioesterase OTUB1 OS=Mus musculus OX=10090 GN=Otub1 PE=1 SV=2
712	579	Q99LF4|RTCB_MOUSE	99.88	10	8	10	8	10	8	8	1100000	1280000	1470000	1660000	1070000	941000	3	3	4	5	4	5	4	3		55249	tRNA-splicing ligase RtcB homolog OS=Mus musculus OX=10090 GN=Rtcb PE=1 SV=1
721	893	Q60931|VDAC3_MOUSE	99.08	8	8	7	7	7	7	8	552000	581000	807000	561000	466000	814000	3	2	5	4	4	4	4	5		30753	Voltage-dependent anion-selective channel protein 3 OS=Mus musculus OX=10090 GN=Vdac3 PE=1 SV=1
622	596	Q60749|KHDR1_MOUSE	99.05	7	7	7	5	7	7	5	583000	568000	560000	1210000	432000	680000	3	2	5	5	4	6	5	4		48371	KH domain-containing RNA-binding signal transduction-associated protein 1 OS=Mus musculus OX=10090 GN=Khdrbs1 PE=1 SV=2
1196	943	O54901|OX2G_MOUSE	98.81	9	9	4	4	4	4	4	856000	816000	717000	705000	593000	800000	2	2	3	2	2	2	2	2		31256	OX-2 membrane glycoprotein OS=Mus musculus OX=10090 GN=Cd200 PE=1 SV=1
1066	560	P35235|PTN11_MOUSE	98.55	7	4	4	5	2	4	4	301000	1140000	471000	1090000	537000	917000	3	3	2	3	3	2	2	3		68460	Tyrosine-protein phosphatase non-receptor type 11 OS=Mus musculus OX=10090 GN=Ptpn11 PE=1 SV=2
764	772	P20060|HEXB_MOUSE	98.43	4	4	2	2	4	2	2	589000	428000	476000	894000	462000	286000	3	3	4	4	2	6	2	3	Carbamidomethylation	61116	Beta-hexosaminidase subunit beta OS=Mus musculus OX=10090 GN=Hexb PE=1 SV=2
814	720	Q80WC7|AGFG2_MOUSE	98.4	13	4	4	10	4	4	8	199000	263000	340000	586000	438000	557000	3	3	1	1	2	2	2	3		48968	Arf-GAP domain and FG repeat-containing protein 2 OS=Mus musculus OX=10090 GN=Agfg2 PE=1 SV=1
1034	1287	Q99M71|EPDR1_MOUSE	98.27	18	5	6	11	5	18	5	545000	512000	709000	813000	1340000	599000	4	4	2	2	3	2	5	2	Carbamidomethylation	25485	Mammalian ependymin-related protein 1 OS=Mus musculus OX=10090 GN=Epdr1 PE=1 SV=1
1211	1227	P12023|A4_MOUSE	98.19	3	3	3	3	1	1	3	297000	404000	366000	217000	74100	400000	2	2	3	3	3	1	1	3		86722	Amyloid-beta A4 protein OS=Mus musculus OX=10090 GN=App PE=1 SV=3
1078	851	Q9WUR9|KAD4_MOUSE	98.17	11	5	11	11	11	11	11	127000	569000	496000	261000	260000	264000	2	2	1	4	3	2	3	2		25062	Adenylate kinase 4 mitochondrial OS=Mus musculus OX=10090 GN=Ak4 PE=1 SV=1
639	621	O35215|DOPD_MOUSE	97.25	25	25	18	25	18	25	25	1410000	2140000	2270000	1630000	1300000	2230000	3	3	6	4	4	4	5	6		13077	D-dopachrome decarboxylase OS=Mus musculus OX=10090 GN=Ddt PE=1 SV=3
979	655	P35279|RAB6A_MOUSE	97.25	16	12	11	5	12	12	12	766000	451000		914000	273000	597000	3	2	3	2	2	3	2	4		23590	Ras-related protein Rab-6A OS=Mus musculus OX=10090 GN=Rab6a PE=1 SV=4
537	450	Q8C3W1|CA198_MOUSE	97.23	30	10	26	19	14	6	14	189000	865000	694000	507000	103000	576000	4	4	2	3	4	3	2	4		35316	Uncharacterized protein C1orf198 homolog OS=Mus musculus OX=10090 PE=1 SV=1
643	899	Q6ZWU9|RS27_MOUSE	96.94	30	30	30	30	20	20	30	833000	739000	622000	522000	217000	834000	2	2	4	5	4	4	2	6	Carbamidomethylation	9461	40S ribosomal protein S27 OS=Mus musculus OX=10090 GN=Rps27 PE=1 SV=3
510	411	Q6NZJ6|IF4G1_MOUSE	96.64	5	4	5	4	2	4	2	1170000	1330000	1290000	1470000	1040000	929000	4	4	4	5	5	4	4	3		176076	Eukaryotic translation initiation factor 4 gamma 1 OS=Mus musculus OX=10090 GN=Eif4g1 PE=1 SV=1
828	2231	Q62048|PEA15_MOUSE	96.5	12	10	10	12	10	10	10	1260000	715000	1280000	1160000	501000	1470000	3	3	4	3	5	4	3	4		15054	Astrocytic phosphoprotein PEA-15 OS=Mus musculus OX=10090 GN=Pea15 PE=1 SV=1
3298	1383	Q8BK30|NDUV3_MOUSE	96.43	29	16	0	0	11	0	12	360000			76400		30600	3	3	1	0	0	1	0	1		11813	NADH dehydrogenase [ubiquinone] flavoprotein 3 mitochondrial OS=Mus musculus OX=10090 GN=Ndufv3 PE=1 SV=1
962	1241	P17809|GTR1_MOUSE	96.25	9	7	7	9	7	9	7	518000	929000	1060000	866000	1410000	715000	3	3	2	2	3	2	5	2		53985	Solute carrier family 2 facilitated glucose transporter member 1 OS=Mus musculus OX=10090 GN=Slc2a1 PE=1 SV=4
1122	550	Q9DCS3|MECR_MOUSE	96.01	7	5	5	3	3	3	3	383000	387000	364000	444000	377000	247000	3	3	3	3	2	2	2	2	Carbamidomethylation	40343	Enoyl-[acyl-carrier-protein] reductase mitochondrial OS=Mus musculus OX=10090 GN=Mecr PE=1 SV=2
907	445	Q8CI94|PYGB_MOUSE	95.63	6	1	3	2	2	2	1	23200	391000	359000	175000	356000		4	3	1	3	2	1	2	1		96730	Glycogen phosphorylase brain form OS=Mus musculus OX=10090 GN=Pygb PE=1 SV=3
1671	884	P30416|FKBP4_MOUSE	95.61	6	3	3	3	0	0	3	134000	946000	197000			74000	2	2	2	1	2	0	0	1		51572	Peptidyl-prolyl cis-trans isomerase FKBP4 OS=Mus musculus OX=10090 GN=Fkbp4 PE=1 SV=5
818	837	P32848|PRVA_MOUSE	95.57	36	13	13	36	36	25	0	79000	49800	492000	893000	407000		3	3	1	1	4	3	3	0		11931	Parvalbumin alpha OS=Mus musculus OX=10090 GN=Pvalb PE=1 SV=3
1032	1003	O70591|PFD2_MOUSE	95.5	16	9	16	16	16	16	16	251000	250000	381000	358000	331000	356000	2	2	2	3	3	3	3	3		16534	Prefoldin subunit 2 OS=Mus musculus OX=10090 GN=Pfdn2 PE=1 SV=2
995	1253	Q9CQ92|FIS1_MOUSE	95.33	16	9	9	16	16	9	9	158000	185000	374000	310000	125000	356000	3	3	3	2	4	3	2	3		17009	Mitochondrial fission 1 protein OS=Mus musculus OX=10090 GN=Fis1 PE=1 SV=1
1260	726	O35668|HAP1_MOUSE	95.09	4	1	1	1	0	1	4	203000	138000	276000		44300	586000	2	2	2	1	2	0	1	3		70116	Huntingtin-associated protein 1 OS=Mus musculus OX=10090 GN=Hap1 PE=1 SV=1
1185	583	G5E8K5|ANK3_MOUSE	95.06	3	1	2	3	1	2	1	138000	143000	272000	184000	117000	159000	3	3	2	1	3	2	1	2		214061	Ankyrin-3 OS=Mus musculus OX=10090 GN=Ank3 PE=1 SV=1
1018	879	P47809|MP2K4_MOUSE	95.03	8	8	5	7	8	5	8	605000	343000	540000	990000	649000	347000	3	3	3	1	2	3	2	2		44114	Dual specificity mitogen-activated protein kinase kinase 4 OS=Mus musculus OX=10090 GN=Map2k4 PE=1 SV=2
837	531	Q9JME5|AP3B2_MOUSE	94.95	4	3	1	3	2	1	1	735000	768000	805000	944000	598000	836000	3	3	3	2	3	3	2	2		119192	AP-3 complex subunit beta-2 OS=Mus musculus OX=10090 GN=Ap3b2 PE=1 SV=2
961	1217	Q8BVU5|NUDT9_MOUSE	94.94	7	7	7	3	7	7	7	430000	590000	205000	523000	268000	633000	2	2	3	4	2	3	3	4		38604	ADP-ribose pyrophosphatase mitochondrial OS=Mus musculus OX=10090 GN=Nudt9 PE=1 SV=1
1069	625	Q9ESN6|TRIM2_MOUSE	94.81	6	2	6	4	2	4	6	479000	912000	570000	64900	524000	949000	4	4	1	4	3	1	2	4		81445	Tripartite motif-containing protein 2 OS=Mus musculus OX=10090 GN=Trim2 PE=1 SV=1
345	2204	P20065|TYB4_MOUSE	94.76	48	48	48	48	48	48	48	43700000	51600000	60000000	65800000	41300000	61800000	4	4	11	8	10	10	7	9		5679	Thymosin beta-4 OS=Mus musculus OX=10090 GN=Tmsb4x PE=1 SV=1
1294	1426	O35609|SCAM3_MOUSE	94.6	10	5	5	5	5	5	10	512000	573000	622000	646000	471000	844000	2	2	2	2	2	2	2	3		38458	Secretory carrier-associated membrane protein 3 OS=Mus musculus OX=10090 GN=Scamp3 PE=1 SV=3
915	743	Q9DCW4|ETFB_MOUSE	94.48	11	11	9	4	11	9	9	476000	929000	1160000	1310000	627000	1340000	3	3	2	3	2	4	3	3		27623	Electron transfer flavoprotein subunit beta OS=Mus musculus OX=10090 GN=Etfb PE=1 SV=3
780	595	O88844|IDHC_MOUSE	94.47	13	8	8	13	8	8	8	459000	654000	600000	528000	384000	395000	3	3	3	4	4	3	3	3		46674	Isocitrate dehydrogenase [NADP] cytoplasmic OS=Mus musculus OX=10090 GN=Idh1 PE=1 SV=2
943	600	Q9DBG3|AP2B1_MOUSE	94.27	3	3	2	1	2	3	1	510000	161000		121000	410000	897000	3	2	3	3	2	2	4	2		104583	AP-2 complex subunit beta OS=Mus musculus OX=10090 GN=Ap2b1 PE=1 SV=1
1010	545	P46471|PRS7_MOUSE	94.02	11	11	5	3	7	2	7	551000	127000	96000	478000	162000	477000	5	5	3	2	1	2	1	3		48648	26S proteasome regulatory subunit 7 OS=Mus musculus OX=10090 GN=Psmc2 PE=1 SV=5
1459	727	Q7TPB0|PLPR3_MOUSE	93.9	5	3	0	3	2	0	0	201000		270000	141000			2	2	1	0	1	1	0	0		76693	Phospholipid phosphatase-related protein type 3 OS=Mus musculus OX=10090 GN=Plppr3 PE=1 SV=1
602	826	Q9Z2Q6|SEPT5_MOUSE	93.82	11	4	11	11	2	9	10	196000	439000	502000		148000	621000	4	3	4	6	5	3	5	6		42748	Septin-5 OS=Mus musculus OX=10090 GN=Sept5 PE=1 SV=2
944	640	P62812|GBRA1_MOUSE	93.8	9	6	5	9	6	6	6	403000	883000	1650000	570000	420000	608000	3	3	3	3	5	3	2	3		51754	Gamma-aminobutyric acid receptor subunit alpha-1 OS=Mus musculus OX=10090 GN=Gabra1 PE=1 SV=1
842	722	Q9DCD0|6PGD_MOUSE	93.8	9	4	4	4	5	7	4	423000	411000	449000	466000	369000	428000	3	3	2	2	2	3	3	2		53247	6-phosphogluconate dehydrogenase decarboxylating OS=Mus musculus OX=10090 GN=Pgd PE=1 SV=3
696	838	P53986|MOT1_MOUSE	93.71	8	8	8	8	8	8	8	1450000	1420000	1750000	2330000	1220000	1600000	2	2	4	4	5	4	5	4		53267	Monocarboxylate transporter 1 OS=Mus musculus OX=10090 GN=Slc16a1 PE=1 SV=1
1012	624	Q3UM45|PP1R7_MOUSE	93.71	7	7	2	2	5	5	2	716000	133000	801000	1110000	800000	81100	3	3	4	1	2	4	4	1		41292	Protein phosphatase 1 regulatory subunit 7 OS=Mus musculus OX=10090 GN=Ppp1r7 PE=1 SV=2
884	877	Q99JY0|ECHB_MOUSE	93.63	7	5	7	5	5	5	7	896000	1010000	1140000	1300000	1490000	990000	2	2	3	3	3	3	4	3		51386	Trifunctional enzyme subunit beta mitochondrial OS=Mus musculus OX=10090 GN=Hadhb PE=1 SV=1
482	423	Q8K3J1|NDUS8_MOUSE	93.51	22	12	22	20	15	17	21	443000	1300000	575000	503000	744000	1450000	6	6	4	9	6	5	6	8		24038	NADH dehydrogenase [ubiquinone] iron-sulfur protein 8 mitochondrial OS=Mus musculus OX=10090 GN=Ndufs8 PE=1 SV=1
1129	813	Q9DCG9|TR112_MOUSE	92.78	22	10	10	22	10	10	10	259000	121000	282000	319000	245000	222000	2	2	2	1	2	2	2	2		14141	Multifunctional methyltransferase subunit TRM112-like protein OS=Mus musculus OX=10090 GN=Trmt112 PE=1 SV=1
676	1022	Q9JJV2|PROF2_MOUSE	92.68	15	15	15	15	15	15	15	4130000	5020000	5480000	6190000	3970000	5720000	2	2	5	4	5	4	4	6		15032	Profilin-2 OS=Mus musculus OX=10090 GN=Pfn2 PE=1 SV=3
523	484	Q6ZQ58|LARP1_MOUSE	92.09	4	3	3	3	3	3	4	131000	148000	131000	177000	230000	432000	3	3	3	3	2	3	4	5		121125	La-related protein 1 OS=Mus musculus OX=10090 GN=Larp1 PE=1 SV=3
812	667	Q8C996|TM163_MOUSE	92.01	20	12	12	18	18	8	15	520000	896000	1020000	929000	350000	1170000	4	4	2	3	4	4	1	5		31193	Transmembrane protein 163 OS=Mus musculus OX=10090 GN=Tmem163 PE=1 SV=1
1756	2216	Q9WTX5|SKP1_MOUSE	91.76	16	16	16	16	16	16	0	343000	554000	624000	681000	397000		2	2	2	1	2	2	1	0	Carbamidomethylation	18672	S-phase kinase-associated protein 1 OS=Mus musculus OX=10090 GN=Skp1 PE=1 SV=3
1097	1406	Q9JHR9|NRIP2_MOUSE	91.71	11	5	0	5	11	5	5	221000		111000	304000	196000	36600	3	3	4	0	2	5	2	1		29284	Nuclear receptor-interacting protein 2 OS=Mus musculus OX=10090 GN=Nrip2 PE=1 SV=2
572	717	Q80TR1|AGRL1_MOUSE	91.48	2	2	0	2	1	2	2	230000		292000	71600	195000	248000	2	2	3	0	3	1	3	3		161685	Adhesion G protein-coupled receptor L1 OS=Mus musculus OX=10090 GN=Adgrl1 PE=1 SV=2
343	1222	Q3UIU2|NDUB6_MOUSE	91.38	27	27	27	27	27	27	27	3070000	6790000	7890000	7550000	5930000	5440000	3	3	4	8	10	8	7	8		15515	NADH dehydrogenase [ubiquinone] 1 beta subcomplex subunit 6 OS=Mus musculus OX=10090 GN=Ndufb6 PE=1 SV=3
726	1284	P70429|EVL_MOUSE	91.33	12	7	7	12	12	7	12	134000	201000	259000	250000	182000	440000	3	3	2	3	4	4	3	5		44337	Ena/VASP-like protein OS=Mus musculus OX=10090 GN=Evl PE=1 SV=2
688	633	P32037|GTR3_MOUSE	91.25	9	3	3	9	9	9	3	745000	979000	1470000	1450000	1040000	1050000	3	3	4	4	5	5	5	4		53479	Solute carrier family 2 facilitated glucose transporter member 3 OS=Mus musculus OX=10090 GN=Slc2a3 PE=1 SV=1
782	637	P63325|RS10_MOUSE	91.23	35	15	15	27	22	15	22	1730000	1850000	1890000	2500000	1890000	2460000	3	3	2	2	3	4	3	3		18916	40S ribosomal protein S10 OS=Mus musculus OX=10090 GN=Rps10 PE=1 SV=1
1216	1247	Q9DBS2|TPRGL_MOUSE	91.21	8	8	5	5	5	5	5	499000	530000	840000	274000	405000	534000	3	3	3	2	3	1	3	2		29814	Tumor protein p63-regulated gene 1-like protein OS=Mus musculus OX=10090 GN=Tprg1l PE=1 SV=1
1686	1313	Q8CAE9|PDXL2_MOUSE	91.15	4	2	2	2	4	0	2	285000	202000	199000	286000		518000	2	2	2	1	1	2	0	2		64973	Podocalyxin-like protein 2 OS=Mus musculus OX=10090 GN=Podxl2 PE=1 SV=2
2891	2199	Q9CYH2|PXL2A_MOUSE	91.11	9	9	0	9	0	0	9	192000		47800			267000	2	2	1	0	1	0	0	2		24395	Peroxiredoxin-like 2A OS=Mus musculus OX=10090 GN=Prxl2a PE=1 SV=2
784	729	Q810U4|NRCAM_MOUSE	90.8	2	1	1	2	1	1	1	735000	828000	932000	1010000	744000	845000	2	2	2	2	3	2	2	2		138521	Neuronal cell adhesion molecule OS=Mus musculus OX=10090 GN=Nrcam PE=1 SV=2
885	937	Q8R5H6|WASF1_MOUSE	90.78	4	4	4	4	4	4	4	826000	493000	514000	405000	677000	1270000	2	2	4	3	3	2	4	4	Carbamidomethylation	61509	Wiskott-Aldrich syndrome protein family member 1 OS=Mus musculus OX=10090 GN=Wasf1 PE=1 SV=2
811	656	Q8VBV7|CSN8_MOUSE	90.7	28	5	10	21	15	10	17	90900	254000	765000	927000	277000	394000	4	4	1	1	3	4	2	2		23256	COP9 signalosome complex subunit 8 OS=Mus musculus OX=10090 GN=Cops8 PE=1 SV=1
1360	684	Q6PAJ1|BCR_MOUSE	90.66	4	1	2	1	0	0	1	153000	144000	211000			31000	3	3	1	1	1	0	0	1		143071	Breakpoint cluster region protein OS=Mus musculus OX=10090 GN=Bcr PE=1 SV=3
1006	2205	P18608|HMGN1_MOUSE	90.65	17	16	16	17	17	16	17	319000	289000	481000	658000	184000	511000	2	2	2	2	3	5	2	3		10152	Non-histone chromosomal protein HMG-14 OS=Mus musculus OX=10090 GN=Hmgn1 PE=1 SV=2
1281	1231	O70251|EF1B_MOUSE	90.34	10	6	6	6	6	10	6	530000	602000	557000	676000	841000	471000	2	2	2	2	2	2	3	2		24694	Elongation factor 1-beta OS=Mus musculus OX=10090 GN=Eef1b PE=1 SV=5
1070	638	Q61165|SL9A1_MOUSE	89.77	8	5	5	2	2	5	0	411000	620000	207000	664000	686000		3	3	2	3	1	2	3	0	Carbamidomethylation	91468	Sodium/hydrogen exchanger 1 OS=Mus musculus OX=10090 GN=Slc9a1 PE=1 SV=1
1461	753	P70414|NAC1_MOUSE	89.7	4	2	1	0	2	2	4	268000	119000		146000	97500	236000	2	2	2	1	0	1	1	2		108035	Sodium/calcium exchanger 1 OS=Mus musculus OX=10090 GN=Slc8a1 PE=1 SV=1
1184	581	Q8VHK5|MLC1_MOUSE	89.69	11	9	5	5	8	5	5	673000	950000	563000	887000	365000	193000	3	3	3	2	1	3	1	1		41596	Membrane protein MLC1 OS=Mus musculus OX=10090 GN=Mlc1 PE=1 SV=1
794	1220	P84096|RHOG_MOUSE	89.59	20	20	20	20	20	20	20	1240000	2090000	2300000	2090000	1460000	1480000	2	2	4	4	4	4	4	4		21308	Rho-related GTP-binding protein RhoG OS=Mus musculus OX=10090 GN=Rhog PE=1 SV=1
601	820	Q8BIJ6|SYIM_MOUSE	89.58	4	2	2	2	2	4	2	664000	802000	274000	695000	473000	640000	2	2	2	2	1	2	2	2	Carbamidomethylation	112804	Isoleucine--tRNA ligase mitochondrial OS=Mus musculus OX=10090 GN=Iars2 PE=1 SV=1
671	631	Q9D1Q6|ERP44_MOUSE	89.45	9	9	9	6	9	9	9	360000	454000	480000	517000	560000	873000	3	3	4	4	3	5	4	6	Carbamidomethylation	46853	Endoplasmic reticulum resident protein 44 OS=Mus musculus OX=10090 GN=Erp44 PE=1 SV=1
753	1702	Q3TDK6|ROGDI_MOUSE	89.05	7	7	7	7	7	7	7	410000	435000	512000	616000	442000	574000	2	2	2	2	2	3	2	3		32100	Protein rogdi homolog OS=Mus musculus OX=10090 GN=Rogdi PE=1 SV=2
730	2206	Q9JM76|ARPC3_MOUSE	89	19	13	13	19	13	13	13	425000	1440000	1970000	1530000	894000	464000	3	3	2	5	6	5	3	3	HPRO; Oxidation (M)	20525	Actin-related protein 2/3 complex subunit 3 OS=Mus musculus OX=10090 GN=Arpc3 PE=1 SV=3
819	844	Q8BHE3|ATCAY_MOUSE	88.9	11	11	11	11	11	4	11	2080000	2660000	2030000	2550000	1130000	1660000	2	2	4	4	3	4	2	3		42178	Caytaxin OS=Mus musculus OX=10090 GN=Atcay PE=1 SV=1
1187	738	O08532|CA2D1_MOUSE	88.87	2	1	1	1	0	1	2	120000	76900	243000		174000	220000	2	2	2	1	2	0	1	2		124630	Voltage-dependent calcium channel subunit alpha-2/delta-1 OS=Mus musculus OX=10090 GN=Cacna2d1 PE=1 SV=1
1555	491	Q8K4Z3|NNRE_MOUSE	88.86	16	6	3	0	0	4	12	41000	174000			48300	863000	5	5	1	1	0	0	1	4	Carbamidomethylation	30973	NAD(P)H-hydrate epimerase OS=Mus musculus OX=10090 GN=Naxe PE=1 SV=1
1665	701	P24529|TY3H_MOUSE	88.69	8	3	2	0	2	0	0	175000	21700		0			3	3	1	1	0	1	0	0		55993	Tyrosine 3-monooxygenase OS=Mus musculus OX=10090 GN=Th PE=1 SV=3
1979	939	Q8R4N0|CLYBL_MOUSE	88.63	8	4	0	0	4	0	4	45200			32100		52500	2	2	1	0	0	1	0	2		37549	Citramalyl-CoA lyase mitochondrial OS=Mus musculus OX=10090 GN=Clybl PE=1 SV=2
584	800	Q61206|PA1B2_MOUSE	88.58	10	7	10	10	7	7	4	788000	864000	1110000	1270000	766000	369000	3	2	6	6	7	6	5	2		25581	Platelet-activating factor acetylhydrolase IB subunit beta OS=Mus musculus OX=10090 GN=Pafah1b2 PE=1 SV=2
1358	629	Q791V5|MTCH2_MOUSE	88.38	10	10	5	7	2	5	2	376000	342000	170000	109000	189000	154000	3	3	3	2	2	1	3	1	Carbamidomethylation	33499	Mitochondrial carrier homolog 2 OS=Mus musculus OX=10090 GN=Mtch2 PE=1 SV=1
1210	1215	Q6WVG3|KCD12_MOUSE	88.14	9	9	9	4	9	9	9	329000	220000	57100	314000	110000	339000	2	2	3	2	1	3	2	3		35892	BTB/POZ domain-containing protein KCTD12 OS=Mus musculus OX=10090 GN=Kctd12 PE=1 SV=1
1074	748	O88737|BSN_MOUSE	88.03	1	0	0	0	0	0	1		97700	157000		75600	42900	3	3	0	1	1	0	1	2	HexNAcHex	418848	Protein bassoon OS=Mus musculus OX=10090 GN=Bsn PE=1 SV=4
982	694	Q8BPN8|DMXL2_MOUSE	87.94	1	0	1	1	0	0	1		39900	195000	72700	30300	319000	3	3	0	1	3	1	1	4	Deamidation N	338209	DmX-like protein 2 OS=Mus musculus OX=10090 GN=Dmxl2 PE=1 SV=3
740	671	Q3ULD5|MCCB_MOUSE	87.79	7	3	3	7	3	3	3	129000	253000	760000	281000	270000	245000	4	4	2	4	5	3	5	4	Carbamidomethylation	61379	Methylcrotonoyl-CoA carboxylase beta chain mitochondrial OS=Mus musculus OX=10090 GN=Mccc2 PE=1 SV=1
642	736	Q3UNH4|GRIN1_MOUSE	87.02	4	2	2	3	3	2	2	566000	301000	420000	1740000	474000	857000	3	3	2	1	2	3	2	2		95496	G protein-regulated inducer of neurite outgrowth 1 OS=Mus musculus OX=10090 GN=Gprin1 PE=1 SV=2
1458	692	Q8R127|SCPDL_MOUSE	86.91	11	6	0	3	8	0	6	676000		57700	164000		510000	3	3	2	0	1	2	0	2	Carbamidomethylation	47129	Saccharopine dehydrogenase-like oxidoreductase OS=Mus musculus OX=10090 GN=Sccpdh PE=1 SV=1
1359	665	Q8R164|BPHL_MOUSE	86.62	11	3	7	11	3	3	0	51700	265000	250000	168000	60800		3	3	1	3	3	2	1	0		32851	Valacyclovir hydrolase OS=Mus musculus OX=10090 GN=Bphl PE=1 SV=1
1454	677	Q9QXS6|DREB_MOUSE	86.56	7	4	2	1	1	3	1	413000	107000	285000	148000	199000	173000	4	4	2	2	2	1	2	1	Carbamidomethylation; Phosphorylation (STY)	77287	Drebrin OS=Mus musculus OX=10090 GN=Dbn1 PE=1 SV=4
1013	641	Q3V3R1|C1TM_MOUSE	86.18	3	3	2	2	0	2	2	103000	164000	73900		108000	90300	3	2	3	3	2	0	2	3		105729	Monofunctional C1-tetrahydrofolate synthase mitochondrial OS=Mus musculus OX=10090 GN=Mthfd1l PE=1 SV=2
918	827	Q8R3R8|GBRL1_MOUSE	85.36	23	23	23	23	23	23	23	709000	820000	795000	965000	619000	812000	2	2	4	3	3	3	3	3		14044	Gamma-aminobutyric acid receptor-associated protein-like 1 OS=Mus musculus OX=10090 GN=Gabarapl1 PE=1 SV=2
1666	708	Q61768|KINH_MOUSE	85.33	5	2	2	3	0	2	2	106000	160000	21900		102000	19900	3	2	1	2	2	0	1	1		109551	Kinesin-1 heavy chain OS=Mus musculus OX=10090 GN=Kif5b PE=1 SV=3
625	1251	P0DN34|NDUB1_MOUSE	85.31	30	19	30	30	30	30	30	5100000	6800000	6500000	7630000	6300000	7210000	2	2	4	6	5	6	6	5		6954	NADH dehydrogenase [ubiquinone] 1 beta subcomplex subunit 1 OS=Mus musculus OX=10090 GN=Ndufb1 PE=1 SV=1
873	864	A2ALS5|RPGP1_MOUSE	84.88	4	2	2	2	4	2	2	284000	259000	546000	3570000	567000	357000	2	2	1	1	2	3	2	1	HexNAcHex	73433	Rap1 GTPase-activating protein 1 OS=Mus musculus OX=10090 GN=Rap1gap PE=1 SV=2
845	907	Q9CPX6|ATG3_MOUSE	84.75	9	9	8	5	9	9	9	525000	470000	118000	497000	588000	618000	3	3	4	3	2	3	4	4		35796	Ubiquitin-like-conjugating enzyme ATG3 OS=Mus musculus OX=10090 GN=Atg3 PE=1 SV=1
4012	1255	O89053|COR1A_MOUSE	84.73	5	0	0	0	0	2	3					62000	135000	2	2	0	0	0	0	1	1	Carbamidomethylation	50989	Coronin-1A OS=Mus musculus OX=10090 GN=Coro1a PE=1 SV=5
621	549	Q9QXY6|EHD3_MOUSE	84.68	7	1	7	4	7	7	4		131000	167000	169000	208000	80200	3	2	2	4	4	4	5	3		60821	EH domain-containing protein 3 OS=Mus musculus OX=10090 GN=Ehd3 PE=1 SV=2
1246	2276	Q64674|SPEE_MOUSE	84.67	4	3	4	3	3	3	3	421000	507000	441000	497000	387000	394000	2	2	2	3	2	2	2	2		33995	Spermidine synthase OS=Mus musculus OX=10090 GN=Srm PE=1 SV=1
2461	1239	Q62523|ZYX_MOUSE	84.67	6	0	0	3	6	3	0			331000	739000	324000		2	2	0	0	1	3	1	0		60546	Zyxin OS=Mus musculus OX=10090 GN=Zyx PE=1 SV=2
1214	1233	P18572|BASI_MOUSE	84.52	6	3	3	3	3	3	6	726000	905000	455000	1410000	855000	1020000	2	2	2	2	2	3	2	3		42445	Basigin OS=Mus musculus OX=10090 GN=Bsg PE=1 SV=2
713	594	Q8QZS1|HIBCH_MOUSE	84.41	7	7	4	7	7	7	4	623000	707000	873000	997000	347000	341000	3	2	5	4	5	5	4	3		43038	3-hydroxyisobutyryl-CoA hydrolase mitochondrial OS=Mus musculus OX=10090 GN=Hibch PE=1 SV=1
986	782	Q68FF6|GIT1_MOUSE	84.34	6	2	0	3	5	3	2	82600		0	565000	131000	143000	3	3	1	0	2	4	1	2	Carbamidomethylation	85300	ARF GTPase-activating protein GIT1 OS=Mus musculus OX=10090 GN=Git1 PE=1 SV=1
916	749	P18242|CATD_MOUSE	84.34	8	7	2	2	8	7	7	2150000	2540000	2170000	2960000	1360000	2290000	3	2	4	2	2	5	3	4	Carbamidomethylation	44954	Cathepsin D OS=Mus musculus OX=10090 GN=Ctsd PE=1 SV=1
1128	742	Q9CZD3|GARS_MOUSE	84.31	4	2	2	2	2	4	2	557000	911000	777000	568000	715000	726000	2	2	2	2	2	1	3	2		81878	Glycine--tRNA ligase OS=Mus musculus OX=10090 GN=Gars PE=1 SV=1
2177	623	Q922R8|PDIA6_MOUSE	84.2	12	4	6	6	0	8	4	75500	276000	270000		242000	115000	3	3	1	1	1	0	2	1		48100	Protein disulfide-isomerase A6 OS=Mus musculus OX=10090 GN=Pdia6 PE=1 SV=3
1465	902	Q3THS6|METK2_MOUSE	83.58	7	0	4	0	3	7	7		138000		138000	505000	503000	2	2	0	1	0	1	4	3		43689	S-adenosylmethionine synthase isoform type-2 OS=Mus musculus OX=10090 GN=Mat2a PE=1 SV=2
1990	1223	P56812|PDCD5_MOUSE	83.5	19	9	0	9	19	10	19	82200		87700	120000	47700	175000	2	2	1	0	1	2	1	2		14275	Programmed cell death protein 5 OS=Mus musculus OX=10090 GN=Pdcd5 PE=1 SV=3
2436	731	P28738|KIF5C_MOUSE	83.49	5	0	2	5	0	0	0		434000	228000				3	2	0	2	3	0	0	0		109275	Kinesin heavy chain isoform 5C OS=Mus musculus OX=10090 GN=Kif5c PE=1 SV=3
1125	647	Q9CZX8|RS19_MOUSE	83.11	41	8	10	41	10	18	14	125000	464000	502000	233000	390000	285000	4	4	1	2	4	1	2	3		16085	40S ribosomal protein S19 OS=Mus musculus OX=10090 GN=Rps19 PE=1 SV=3
1466	913	Q91YP0|L2HDH_MOUSE	83.04	5	3	3	3	0	5	3	299000	159000	349000		230000	230000	2	2	2	1	2	0	3	1		50899	L-2-hydroxyglutarate dehydrogenase mitochondrial OS=Mus musculus OX=10090 GN=L2hgdh PE=1 SV=1
1667	721	Q6A065|CE170_MOUSE	82.95	2	1	0	0	1	0	1	97000			85600		175000	2	2	1	0	0	1	0	1		175049	Centrosomal protein of 170 kDa OS=Mus musculus OX=10090 GN=Cep170 PE=1 SV=2
1562	811	Q9JIY5|HTRA2_MOUSE	82.85	5	0	2	0	2	5	5		327000		904000	633000	809000	2	2	0	1	0	2	3	3		49348	Serine protease HTRA2 mitochondrial OS=Mus musculus OX=10090 GN=Htra2 PE=1 SV=2
1021	947	Q9D1J3|SARNP_MOUSE	82.74	9	4	9	9	9	9	9	159000	288000	323000	244000	299000	344000	2	2	2	3	3	2	3	3		23533	SAP domain-containing ribonucleoprotein OS=Mus musculus OX=10090 GN=Sarnp PE=1 SV=3
1148	1225	Q9CXW3|CYBP_MOUSE	82.64	9	9	4	9	4	9	4	362000	401000	548000	529000	384000	393000	2	2	3	2	3	2	3	2		26510	Calcyclin-binding protein OS=Mus musculus OX=10090 GN=Cacybp PE=1 SV=1
1872	1818	Q922B2|SYDC_MOUSE	82.57	3	0	3	2	3	3	3		124000	159000	153000	128000	163000	2	2	0	1	2	2	1	1		57147	Aspartate--tRNA ligase cytoplasmic OS=Mus musculus OX=10090 GN=Dars PE=1 SV=2
891	1252	Q3TC72|FAHD2_MOUSE	82.54	6	6	6	6	6	6	6	610000	395000	549000	895000	454000	880000	2	2	4	2	3	4	3	4		34690	Fumarylacetoacetate hydrolase domain-containing protein 2A OS=Mus musculus OX=10090 GN=Fahd2 PE=1 SV=1
1123	630	Q8CGK3|LONM_MOUSE	82.47	3	2	2	2	3	1	3	49800	69600	146000	258000	38900	242000	3	3	1	1	3	3	1	2		105843	Lon protease homolog mitochondrial OS=Mus musculus OX=10090 GN=Lonp1 PE=1 SV=2
779	565	Q61205|PA1B3_MOUSE	82.35	12	4	9	9	4	10	7	601000	834000	856000	763000	973000	872000	4	3	2	4	4	3	5	6	Carbamidomethylation	25853	Platelet-activating factor acetylhydrolase IB subunit gamma OS=Mus musculus OX=10090 GN=Pafah1b3 PE=1 SV=1
1559	819	Q99PL6|UBXN6_MOUSE	82.02	9	4	4	9	9	5	0	150000	188000	260000	201000	197000		2	2	1	1	2	2	1	0		49796	UBX domain-containing protein 6 OS=Mus musculus OX=10090 GN=Ubxn6 PE=1 SV=1
854	1278	Q9R1P3|PSB2_MOUSE	81.97	14	13	13	10	10	10	14	1460000	1610000	0	1670000	1460000	978000	4	4	6	3	1	2	2	3	Carbamidomethylation	22906	Proteasome subunit beta type-2 OS=Mus musculus OX=10090 GN=Psmb2 PE=1 SV=1
1975	718	Q9CWE0|MFR1L_MOUSE	81.94	13	0	4	8	0	4	0		74600	16100000		98400		3	3	0	1	3	0	1	0		31726	Mitochondrial fission regulator 1-like OS=Mus musculus OX=10090 GN=Mtfr1l PE=1 SV=1
853	1236	Q9WTP6|KAD2_MOUSE	81.76	11	3	3	3	11	4	3				209000	34300		3	2	2	2	2	7	5	4	Deamidation N	26469	Adenylate kinase 2 mitochondrial OS=Mus musculus OX=10090 GN=Ak2 PE=1 SV=5
751	1042	Q9JLZ3|AUHM_MOUSE	81.5	10	4	4	4	10	4	4	589000	393000	773000	1000000	432000	414000	3	3	5	3	4	5	4	3		33395	Methylglutaconyl-CoA hydratase mitochondrial OS=Mus musculus OX=10090 GN=Auh PE=1 SV=1
1131	1553	P02535|K1C10_MOUSE	81.4	4	2	4	2	0	2	2	139000	293000	521000		146000	732000	2	2	1	2	2	0	1	2	Deamidation N	57770	Keratin type I cytoskeletal 10 OS=Mus musculus OX=10090 GN=Krt10 PE=1 SV=3
1191	803	Q01065|PDE1B_MOUSE	81.27	4	2	4	2	2	2	2	210000	571000	357000	454000	86000	377000	2	2	2	3	2	2	1	2		61226	Calcium/calmodulin-dependent 3' 5'-cyclic nucleotide phosphodiesterase 1B OS=Mus musculus OX=10090 GN=Pde1b PE=1 SV=2
985	769	Q8K2K6|AGFG1_MOUSE	81.22	4	4	2	2	2	4	2	300000	231000	324000	378000	345000	294000	2	2	3	2	2	2	3	2		58043	Arf-GAP domain and FG repeat-containing protein 1 OS=Mus musculus OX=10090 GN=Agfg1 PE=1 SV=2
2439	801	Q9JLJ2|AL9A1_MOUSE	81.17	6	0	3	2	3	3	0		76600	123000	42100	121000		3	3	0	1	1	1	1	0		53515	4-trimethylaminobutyraldehyde dehydrogenase OS=Mus musculus OX=10090 GN=Aldh9a1 PE=1 SV=1
1065	554	Q922Q1|MARC2_MOUSE	80.77	11	2	4	9	4	4	4	254000	860000	449000	418000	342000	854000	3	3	1	4	2	2	2	3	Carbamidomethylation	38194	Mitochondrial amidoxime reducing component 2 OS=Mus musculus OX=10090 GN=Marc2 PE=1 SV=1
942	589	O70161|PI51C_MOUSE	80.76	10	0	5	5	8	10	10		281000	306000	818000	788000	1180000	3	3	0	1	1	3	5	5		72408	Phosphatidylinositol 4-phosphate 5-kinase type-1 gamma OS=Mus musculus OX=10090 GN=Pip5k1c PE=1 SV=2
1557	787	Q8CI43|MYL6B_MOUSE	80.75	11	6	11	0	6	6	0	113000	268000		214000	287000		2	2	1	2	0	1	2	0		22749	Myosin light chain 6B OS=Mus musculus OX=10090 GN=Myl6b PE=1 SV=1
1973	577	P31938|MP2K1_MOUSE	80.7	11	0	3	2	8	0	6		58100	49300	185000		94500	3	3	0	1	1	2	0	1		43474	Dual specificity mitogen-activated protein kinase kinase 1 OS=Mus musculus OX=10090 GN=Map2k1 PE=1 SV=2
1492	1542	Q8VCD6|REEP2_MOUSE	80.44	9	6	6	6	6	9	6	165000	80300	104000	262000	177000	231000	2	2	2	1	1	2	2	2		28437	Receptor expression-enhancing protein 2 OS=Mus musculus OX=10090 GN=Reep2 PE=1 SV=2
1264	804	Q9R0P5|DEST_MOUSE	80.24	12	7	12	7	7	0	7	290000	148000	271000	167000		161000	2	2	2	2	2	1	0	1		18522	Destrin OS=Mus musculus OX=10090 GN=Dstn PE=1 SV=3
1014	661	Q8BVQ5|PPME1_MOUSE	80.19	11	8	9	8	6	2	8	658000	390000	524000	546000	70400	512000	3	3	3	2	2	1	1	3		42256	Protein phosphatase methylesterase 1 OS=Mus musculus OX=10090 GN=Ppme1 PE=1 SV=5
1212	1228	Q80XU3|NUCKS_MOUSE	79.83	18	6	6	6	18	6	6	325000	309000	370000	742000	211000	441000	2	2	2	2	2	3	2	2		26313	Nuclear ubiquitous casein and cyclin-dependent kinase substrate 1 OS=Mus musculus OX=10090 GN=Nucks1 PE=1 SV=1
1149	1238	Q9CQF3|CPSF5_MOUSE	79.74	21	9	9	21	21	9	9	495000	696000	804000	495000	555000	485000	2	2	2	2	3	2	2	2		26240	Cleavage and polyadenylation specificity factor subunit 5 OS=Mus musculus OX=10090 GN=Nudt21 PE=1 SV=1
855	1283	Q9D710|TMX2_MOUSE	79.62	14	14	9	9	14	9	9	1420000	1470000	1560000	3110000	1760000	1870000	2	2	3	3	2	5	4	4		33943	Thioredoxin-related transmembrane protein 2 OS=Mus musculus OX=10090 GN=Tmx2 PE=1 SV=1
1266	815	Q791T5|MTCH1_MOUSE	79.52	7	3	3	3	3	3	7	159000	397000	396000	197000	258000	462000	2	2	1	2	2	1	2	4		41565	Mitochondrial carrier homolog 1 OS=Mus musculus OX=10090 GN=Mtch1 PE=1 SV=1
1664	674	Q9D1A2|CNDP2_MOUSE	79.45	11	4	0	7	0	4	0	44000		282000		16300		3	3	1	0	2	0	1	0		52767	Cytosolic non-specific dipeptidase OS=Mus musculus OX=10090 GN=Cndp2 PE=1 SV=1
1668	725	Q71LX4|TLN2_MOUSE	79.12	1	1	0	0	1	0	1	108000			29800		76000	2	2	1	0	0	1	0	1		253618	Talin-2 OS=Mus musculus OX=10090 GN=Tln2 PE=1 SV=3
1093	1267	P15116|CADH2_MOUSE	78.91	4	2	4	3	2	2	2	281000	1040000	107000	154000	611000	393000	2	2	1	4	1	1	2	1		99796	Cadherin-2 OS=Mus musculus OX=10090 GN=Cdh2 PE=1 SV=2
1283	1243	O88696|CLPP_MOUSE	78.87	10	10	4	4	4	4	6	1070000	252000	335000	63800	432000	933000	2	2	3	1	1	1	2	2	Oxidation (M)	29800	ATP-dependent Clp protease proteolytic subunit mitochondrial OS=Mus musculus OX=10090 GN=Clpp PE=1 SV=1
859	1430	P28571|SC6A9_MOUSE	78.78	3	1	2	1	3	2	2	570000	1620000	580000	1830000	1180000	1450000	3	3	2	4	2	4	3	3		76544	Sodium- and chloride-dependent glycine transporter 1 OS=Mus musculus OX=10090 GN=Slc6a9 PE=1 SV=3
763	636	P60761|NEUG_MOUSE	78.77	50	37	8	37	50	40	50	74500		133000	405000	46900	275000	4	3	3	2	3	7	3	6	Carbamidomethylation	7496	Neurogranin OS=Mus musculus OX=10090 GN=Nrgn PE=1 SV=1
1153	1293	P40630|TFAM_MOUSE	78.74	7	4	7	4	4	7	4	305000	289000	435000	445000	487000	948000	3	3	2	3	2	2	3	3		27988	Transcription factor A mitochondrial OS=Mus musculus OX=10090 GN=Tfam PE=1 SV=2
787	798	B9EKR1|PTPRZ_MOUSE	78.72	1	1	1	0	1	1	0	1220000	821000	745000	2780000	708000	764000	3	3	4	3	2	4	3	2	Phosphorylation (STY); Deamidation N	254403	Receptor-type tyrosine-protein phosphatase zeta OS=Mus musculus OX=10090 GN=Ptprz1 PE=1 SV=1
1984	1063	O08919|NUMBL_MOUSE	78.25	3	0	0	3	2	0	2			520000	181000		95300	2	2	0	0	3	1	0	1		64130	Numb-like protein OS=Mus musculus OX=10090 GN=Numbl PE=1 SV=3
1512	1950	Q9ER00|STX12_MOUSE	77.61	7	0	0	7	7	7	7			272000	280000	76200	85400	2	2	0	0	2	3	1	1		31195	Syntaxin-12 OS=Mus musculus OX=10090 GN=Stx12 PE=1 SV=1
1139	1032	Q9JMA1|UBP14_MOUSE	77.35	5	2	2	2	5	5	2	641000	784000	646000	907000	627000	691000	2	2	2	2	2	3	3	2		56002	Ubiquitin carboxyl-terminal hydrolase 14 OS=Mus musculus OX=10090 GN=Usp14 PE=1 SV=3
3287	740	Q60631|GRB2_MOUSE	76.91	7	0	0	0	0	3	4					57700	535000	2	2	0	0	0	0	1	1		25238	Growth factor receptor-bound protein 2 OS=Mus musculus OX=10090 GN=Grb2 PE=1 SV=1
1456	634	Q9DBR7|MYPT1_MOUSE	76.78	4	0	1	0	1	2	0		241000		165000	0		3	3	0	1	0	1	1	0		114996	Protein phosphatase 1 regulatory subunit 12A OS=Mus musculus OX=10090 GN=Ppp1r12a PE=1 SV=2
1261	744	Q8C437|PEX5R_MOUSE	76.77	5	2	0	0	5	5	2	281000			565000	630000	293000	2	2	2	0	0	3	3	2		63135	PEX5-related protein OS=Mus musculus OX=10090 GN=Pex5l PE=1 SV=2
2555	2275	P19253|RL13A_MOUSE	76.53	5	0	4	0	0	0	5		120000				285000	2	2	0	2	0	0	0	3		23464	60S ribosomal protein L13a OS=Mus musculus OX=10090 GN=Rpl13a PE=1 SV=4
2178	806	Q9R0P3|ESTD_MOUSE	76.5	13	8	8	0	5	5	8	120000	296000		132000	92500	463000	2	2	1	1	0	1	1	1		31320	S-formylglutathione hydrolase OS=Mus musculus OX=10090 GN=Esd PE=1 SV=1
1263	797	Q148V7|RELCH_MOUSE	76.46	2	1	2	0	0	1	1	122000	146000			296000	329000	2	2	1	2	0	0	2	2		134586	RAB11-binding protein RELCH OS=Mus musculus OX=10090 GN=Relch PE=1 SV=1
1821	892	Q9CPW0|CNTP2_MOUSE	76.14	2	1	0	1	1	2	0	125000		334000	344000	419000		2	2	1	0	1	1	2	0		148197	Contactin-associated protein-like 2 OS=Mus musculus OX=10090 GN=Cntnap2 PE=1 SV=2
1215	1237	Q9DCM0|ETHE1_MOUSE	76	11	5	5	5	5	11	5	597000	643000	659000	903000	823000	782000	2	2	2	2	2	2	3	2	Carbamidomethylation	27739	Persulfide dioxygenase ETHE1 mitochondrial OS=Mus musculus OX=10090 GN=Ethe1 PE=1 SV=2
872	715	Q9Z1Q9|SYVC_MOUSE	75.95	3	0	0	2	0	0	1			207000			150000	2	2	0	0	1	0	0	1		140215	Valine--tRNA ligase OS=Mus musculus OX=10090 GN=Vars PE=1 SV=1
1481	1245	O89112|LANC1_MOUSE	75.93	5	0	2	5	5	5	3		303000	506000	781000	426000	715000	2	2	0	2	2	3	2	2		45341	Glutathione S-transferase LANCL1 OS=Mus musculus OX=10090 GN=Lancl1 PE=1 SV=1
1462	758	Q5SSM3|RHG44_MOUSE	75.7	3	0	2	0	2	3	0		195000		185000	256000		2	2	0	1	0	1	2	0		88994	Rho GTPase-activating protein 44 OS=Mus musculus OX=10090 GN=Arhgap44 PE=1 SV=1
941	556	Q8R5M8|CADM1_MOUSE	75.7	11	2	2	2	7	0	11	50500	111000	246000	642000		904000	3	3	1	1	2	1	0	3	Carbamidomethylation	49789	Cell adhesion molecule 1 OS=Mus musculus OX=10090 GN=Cadm1 PE=1 SV=2
919	831	Q8BNW9|KBTBB_MOUSE	75.6	6	2	0	3	2	2	6	59000		335000	71000	50200	173000	2	2	1	0	2	1	1	3	Carbamidomethylation	67946	Kelch repeat and BTB domain-containing protein 11 OS=Mus musculus OX=10090 GN=Kbtbd11 PE=1 SV=3
745	1025	P62192|PRS4_MOUSE	75.53	7	2	2	7	2	2	2	260000	370000	778000	442000	181000	489000	3	3	3	4	5	2	4	4		49185	26S proteasome regulatory subunit 4 OS=Mus musculus OX=10090 GN=Psmc1 PE=1 SV=1
868	562	Q9QYX7|PCLO_MOUSE	75.02	1	1	1	0	1	0	1	196000	226000	64100	75800		111000	5	5	3	1	1	2	0	2		550842	Protein piccolo OS=Mus musculus OX=10090 GN=Pclo PE=1 SV=4
871	676	O54774|AP3D1_MOUSE	75.01	4	2	2	4	3	2	1	216000	242000	881000	419000	319000	199000	3	3	1	1	4	2	1	1	Phosphorylation (STY)	135081	AP-3 complex subunit delta-1 OS=Mus musculus OX=10090 GN=Ap3d1 PE=1 SV=1
836	524	P80317|TCPZ_MOUSE	74.83	10	6	6	4	4	4	6	242000	1010000	171000	243000	392000	218000	4	4	3	2	1	1	2	2		58004	T-complex protein 1 subunit zeta OS=Mus musculus OX=10090 GN=Cct6a PE=1 SV=3
1188	741	Q91Z38|TTC1_MOUSE	74.47	8	6	3	6	8	3	2	240000	205000	248000	414000	80500	266000	3	2	2	2	3	4	1	2		33263	Tetratricopeptide repeat protein 1 OS=Mus musculus OX=10090 GN=Ttc1 PE=1 SV=1
1683	1229	Q99LB6|MAT2B_MOUSE	74.08	10	5	4	4	4	4	4	58300	97800	121000	102000	55700	23800	2	2	1	2	2	2	1	1	Carbamidomethylation	37393	Methionine adenosyltransferase 2 subunit beta OS=Mus musculus OX=10090 GN=Mat2b PE=1 SV=1
857	1364	Q8BXR1|S7A14_MOUSE	73.75	2	2	2	2	2	2	2	610000	642000	886000	471000	137000	768000	2	2	4	3	4	3	1	4		83984	Probable cationic amino acid transporter OS=Mus musculus OX=10090 GN=Slc7a14 PE=1 SV=1
875	739	Q64514|TPP2_MOUSE	73.74	4	3	1	1	1	0	1	83600	140000	129000	254000		194000	2	2	1	1	1	2	0	2		139878	Tripeptidyl-peptidase 2 OS=Mus musculus OX=10090 GN=Tpp2 PE=1 SV=3
568	632	Q91ZA3|PCCA_MOUSE	73.67	5	3	1	3	1	3	3	89600		725000		61100	182000	3	2	5	4	5	4	5	6		79922	Propionyl-CoA carboxylase alpha chain mitochondrial OS=Mus musculus OX=10090 GN=Pcca PE=1 SV=2
2804	871	Q8BG39|SV2B_MOUSE	73.6	4	0	2	0	0	0	4		111000				257000	2	2	0	1	0	0	0	2		77457	Synaptic vesicle glycoprotein 2B OS=Mus musculus OX=10090 GN=Sv2b PE=1 SV=1
1980	967	P10605|CATB_MOUSE	73.19	8	3	0	5	0	2	2	227000		97400		153000	134000	3	3	2	0	1	0	1	1	Carbamidomethylation	37280	Cathepsin B OS=Mus musculus OX=10090 GN=Ctsb PE=1 SV=2
1077	830	P37040|NCPR_MOUSE	72.78	4	4	3	4	1	4	1	122000	143000	294000	53900	182000	64900	2	2	2	1	4	1	3	2		77044	NADPH--cytochrome P450 reductase OS=Mus musculus OX=10090 GN=Por PE=1 SV=2
687	602	Q9CPU0|LGUL_MOUSE	72.72	17	8	8	8	8	17	8	1320000	1940000	2070000	1780000	1690000	1910000	3	3	4	4	4	5	5	4	Carbamidomethylation	20810	Lactoylglutathione lyase OS=Mus musculus OX=10090 GN=Glo1 PE=1 SV=3
1072	683	Q7TN29|SMAP2_MOUSE	72.65	11	5	0	0	9	9	3	110000			502000	388000	197000	4	4	2	0	0	4	5	2		46578	Stromal membrane-associated protein 2 OS=Mus musculus OX=10090 GN=Smap2 PE=1 SV=1
2460	1235	Q9JKD3|SCAM5_MOUSE	72.47	9	5	0	5	0	5	4	124000		61900		41400	544000	2	2	2	0	1	0	1	1		26068	Secretory carrier-associated membrane protein 5 OS=Mus musculus OX=10090 GN=Scamp5 PE=1 SV=1
1274	992	Q9Z172|SUMO3_MOUSE	72.3	19	11	0	11	11	19	11	196000		393000	226000	365000	38900	2	2	2	0	2	2	3	1		12430	Small ubiquitin-related modifier 3 OS=Mus musculus OX=10090 GN=Sumo3 PE=1 SV=1
1269	874	Q8BVI5|STX16_MOUSE	72.28	5	5	2	3	3	3	5	111000	37800	37100	67300	59600	88300	2	2	3	1	1	2	2	3		37080	Syntaxin-16 OS=Mus musculus OX=10090 GN=Stx16 PE=1 SV=3
1016	709	O88851|RBBP9_MOUSE	72.09	19	12	14	14	7	7	7	260000	311000	382000	136000	139000	132000	4	4	3	2	3	1	1	1	Carbamidomethylation	20912	Putative hydrolase RBBP9 OS=Mus musculus OX=10090 GN=Rbbp9 PE=1 SV=2
1991	1271	P61971|NTF2_MOUSE	71.95	17	11	6	11	0	17	11	92500	187000	95400		194000	70000	2	2	1	2	1	0	2	1		14478	Nuclear transport factor 2 OS=Mus musculus OX=10090 GN=Nutf2 PE=1 SV=1
1558	799	Q8C0L0|TMX4_MOUSE	71.41	8	0	8	4	4	4	4		342000	55500	197000	230000	255000	2	2	0	2	1	2	1	2		37131	Thioredoxin-related transmembrane protein 4 OS=Mus musculus OX=10090 GN=Tmx4 PE=1 SV=2
737	530	Q9D1P4|CHRD1_MOUSE	71.33	14	5	5	9	9	5	5	98200	128000	309000	715000	168000	413000	3	3	1	1	2	4	2	3		37351	Cysteine and histidine-rich domain-containing protein 1 OS=Mus musculus OX=10090 GN=Chordc1 PE=1 SV=1
2803	773	Q8R550|SH3K1_MOUSE	71.16	3	0	0	1	1	0	2			11200	14700		197000	2	2	0	0	1	1	0	1		78170	SH3 domain-containing kinase-binding protein 1 OS=Mus musculus OX=10090 GN=Sh3kbp1 PE=1 SV=1
805	557	Q9CY58|PAIRB_MOUSE	71.12	14	5	9	10	9	5	5	111000	69900	743000	188000	54400	107000	3	3	2	2	2	3	1	1		44714	Plasminogen activator inhibitor 1 RNA-binding protein OS=Mus musculus OX=10090 GN=Serbp1 PE=1 SV=2
813	668	Q99KR7|PPIF_MOUSE	70.83	23	17	13	7	7	5	16	1190000	688000	551000	739000	210000	262000	3	3	3	2	1	1	2	3	Carbamidomethylation	21737	Peptidyl-prolyl cis-trans isomerase F mitochondrial OS=Mus musculus OX=10090 GN=Ppif PE=1 SV=1
826	1259	P48428|TBCA_MOUSE	70.82	18	18	18	18	18	18	18	697000	781000	817000	1220000	1060000	1360000	2	2	3	3	3	3	4	4		12758	Tubulin-specific chaperone A OS=Mus musculus OX=10090 GN=Tbca PE=1 SV=3
1043	1476	Q9D2P8|MOBP_MOUSE	70.58	16	6	6	6	6	6	16	201000	82100	259000	326000	185000	922000	3	3	2	1	2	2	2	4		19197	Myelin-associated oligodendrocyte basic protein OS=Mus musculus OX=10090 GN=Mobp PE=1 SV=1
3345	2300	P63280|UBC9_MOUSE	70.08	8	8	0	0	0	8	6	59100				55400	116000	2	2	1	0	0	0	1	1		18007	SUMO-conjugating enzyme UBC9 OS=Mus musculus OX=10090 GN=Ube2i PE=1 SV=1
1460	732	Q6IR34|GPSM1_MOUSE	70.02	4	0	0	0	0	1	3					79700	144000	2	2	0	0	0	0	1	1		74362	G-protein-signaling modulator 1 OS=Mus musculus OX=10090 GN=Gpsm1 PE=1 SV=3
1073	822	Q3UV17|K22O_MOUSE	69.32	4	0	2	2	2	0	4		658000	601000	1140000		1110000	2	2	0	1	1	2	0	2	Methoxy	62845	Keratin type II cytoskeletal 2 oral OS=Mus musculus OX=10090 GN=Krt76 PE=1 SV=1
3289	998	Q8BY89|CTL2_MOUSE	69.3	4	0	0	2	2	0	0			58600	0			2	2	0	0	1	1	0	0	Carbamidomethylation	80110	Choline transporter-like protein 2 OS=Mus musculus OX=10090 GN=Slc44a2 PE=1 SV=2
4011	1240	Q9DCR2|AP3S1_MOUSE	69.16	11	0	6	0	0	0	5		59500				141000	2	2	0	1	0	0	0	1		21732	AP-3 complex subunit sigma-1 OS=Mus musculus OX=10090 GN=Ap3s1 PE=1 SV=2
821	927	Q80WJ7|LYRIC_MOUSE	69.05	6	6	2	2	2	2	2	904000	836000	901000	1070000	752000	1050000	2	2	3	2	2	2	2	2		63846	Protein LYRIC OS=Mus musculus OX=10090 GN=Mtdh PE=1 SV=1
1186	670	Q9QYB1|CLIC4_MOUSE	68.86	9	5	2	5	7	5	5	167000	66900	83100	178000	125000	285000	3	3	3	1	1	2	2	3		28729	Chloride intracellular channel protein 4 OS=Mus musculus OX=10090 GN=Clic4 PE=1 SV=3
1163	1645	Q9R0Q7|TEBP_MOUSE	68.78	6	4	4	6	4	6	4	528000	466000	1050000	796000	1080000	633000	2	2	2	2	3	2	3	2	Carbamidomethylation	18721	Prostaglandin E synthase 3 OS=Mus musculus OX=10090 GN=Ptges3 PE=1 SV=1
1194	878	Q6ZPJ3|UBE2O_MOUSE	68.12	2	0	0	0	0	2	2	150000	91400	188000		83800	208000	2	2	2	1	2	0	2	3		140834	(E3-independent) E2 ubiquitin-conjugating enzyme UBE2O OS=Mus musculus OX=10090 GN=Ube2o PE=1 SV=3
1197	929	Q8K394|PLCL2_MOUSE	67.86	3	1	0	3	1	0	1	104000		361000	139000		364000	2	2	1	0	3	1	0	2		125772	Inactive phospholipase C-like protein 2 OS=Mus musculus OX=10090 GN=Plcl2 PE=1 SV=2
1814	675	Q9Z1S5|SEPT3_MOUSE	67.64	9	6	6	0	3	0	0	84700	0		168000			3	2	2	2	0	1	0	0		40038	Neuronal-specific septin-3 OS=Mus musculus OX=10090 GN=Sept3 PE=1 SV=2
1151	1257	Q9DAK9|PHP14_MOUSE	67.29	22	22	12	22	22	22	12	406000	217000	668000	727000	546000	224000	2	2	2	1	3	3	3	1		13997	14 kDa phosphohistidine phosphatase OS=Mus musculus OX=10090 GN=Phpt1 PE=1 SV=1
1282	1232	Q99PJ0|NTRI_MOUSE	67.27	7	7	7	4	4	7	4	362000	309000	172000	220000	181000	164000	2	2	4	3	1	1	2	1		37984	Neurotrimin OS=Mus musculus OX=10090 GN=Ntm PE=1 SV=2
1280	1258	Q6NXK7|DPP10_MOUSE	67	3	1	1	1	1	1	3	799000	448000	864000	449000	801000	1170000	2	2	2	1	2	1	2	4		90827	Inactive dipeptidyl peptidase 10 OS=Mus musculus OX=10090 GN=Dpp10 PE=1 SV=1
1193	845	Q8BWR2|PITH1_MOUSE	65.77	10	0	10	6	6	10	6		380000	466000	132000	391000	412000	2	2	0	3	2	1	3	2		24192	PITH domain-containing protein 1 OS=Mus musculus OX=10090 GN=Pithd1 PE=1 SV=1
2444	969	Q9JLM8|DCLK1_MOUSE	64.96	5	0	5	0	0	0	2		348000				254000	2	2	0	1	0	0	0	1		84153	Serine/threonine-protein kinase DCLK1 OS=Mus musculus OX=10090 GN=Dclk1 PE=1 SV=1
2204	1254	Q8K406|LGI3_MOUSE	64.65	3	2	0	3	2	2	0	63000		293000	150000	52700		2	2	1	0	3	1	1	0	Carbamidomethylation	61818	Leucine-rich repeat LGI family member 3 OS=Mus musculus OX=10090 GN=Lgi3 PE=1 SV=1
1024	993	O35658|C1QBP_MOUSE	64.1	8	0	8	8	8	8	0		879000	883000	169000	140000		2	2	0	2	3	1	1	0		31013	Complement component 1 Q subcomponent-binding protein mitochondrial OS=Mus musculus OX=10090 GN=C1qbp PE=1 SV=1
1817	790	P57759|ERP29_MOUSE	64.01	8	5	3	0	0	3	3	344000	300000			279000	319000	2	2	1	2	0	0	2	2		28823	Endoplasmic reticulum resident protein 29 OS=Mus musculus OX=10090 GN=Erp29 PE=1 SV=2
394	760	Q8BMS1|ECHA_MOUSE	63.88	4	2	2	2	4	2	2	178000	209000	155000	327000	193000	186000	2	2	2	2	2	5	2	2		82670	Trifunctional enzyme subunit alpha mitochondrial OS=Mus musculus OX=10090 GN=Hadha PE=1 SV=1
2802	710	Q9QYS9|QKI_MOUSE	63.55	14	0	0	5	4	4	5			0	22200	37000	57500	3	3	0	0	1	1	1	1	Carbamidomethylation	37671	Protein quaking OS=Mus musculus OX=10090 GN=Qki PE=1 SV=1
2448	1030	Q8CHP8|PGP_MOUSE	63.52	6	0	6	0	3	0	0		98800		115000			2	2	0	2	0	1	0	0		34541	Glycerol-3-phosphate phosphatase OS=Mus musculus OX=10090 GN=Pgp PE=1 SV=1
1076	802	Q78PY7|SND1_MOUSE	63.37	3	2	1	1	1	1	1	28900	25100	16100	20100	223000	22500	3	2	3	2	2	2	1	2		102088	Staphylococcal nuclease domain-containing protein 1 OS=Mus musculus OX=10090 GN=Snd1 PE=1 SV=1
1816	788	Q61330|CNTN2_MOUSE	63.26	2	0	0	1	1	1	1			53600	211000	118000	114000	2	2	0	0	1	1	1	1	Carbamidomethylation	113217	Contactin-2 OS=Mus musculus OX=10090 GN=Cntn2 PE=1 SV=2
1976	817	Q9ES28|ARHG7_MOUSE	62.9	5	1	0	0	1	1	3	63600			82200	57400	149000	2	2	1	0	0	1	1	1		97056	Rho guanine nucleotide exchange factor 7 OS=Mus musculus OX=10090 GN=Arhgef7 PE=1 SV=2
2806	946	Q812A2|SRGP3_MOUSE	62.82	3	1	0	2	0	0	1	104000		97500			75200	2	2	1	0	1	0	0	1		124420	SLIT-ROBO Rho GTPase-activating protein 3 OS=Mus musculus OX=10090 GN=Srgap3 PE=1 SV=1
2179	863	Q91WC3|ACSL6_MOUSE	62.47	3	0	0	0	0	3	3					113000	256000	2	2	0	0	0	0	2	2	Carbamidomethylation	78017	Long-chain-fatty-acid--CoA ligase 6 OS=Mus musculus OX=10090 GN=Acsl6 PE=1 SV=1
1977	868	Q9CZ30|OLA1_MOUSE	62.35	8	0	0	8	0	0	0			135000				2	2	0	0	2	0	0	0		44730	Obg-like ATPase 1 OS=Mus musculus OX=10090 GN=Ola1 PE=1 SV=1
1150	1248	Q8VIM9|IRGQ_MOUSE	62.07	3	3	1	3	1	3	3	351000	126000	397000	273000	270000	418000	2	2	3	1	3	2	3	3		59323	Immunity-related GTPase family Q protein OS=Mus musculus OX=10090 GN=Irgq PE=1 SV=1
2441	894	P09055|ITB1_MOUSE	61.81	3	1	1	0	3	0	0	67500	95100		161000			2	2	1	1	0	2	0	0		88231	Integrin beta-1 OS=Mus musculus OX=10090 GN=Itgb1 PE=1 SV=1
1376	1242	Q9D8B7|JAM3_MOUSE	60.76	6	3	3	3	3	6	3	340000	411000	405000	582000	373000	178000	2	2	2	2	2	2	3	1		34838	Junctional adhesion molecule C OS=Mus musculus OX=10090 GN=Jam3 PE=1 SV=2
1015	663	Q9CQV6|MLP3B_MOUSE	60.7	20	20	14	0	6	20	14	154000	201000			203000	419000	4	2	4	2	0	2	3	5		14617	Microtubule-associated proteins 1A/1B light chain 3B OS=Mus musculus OX=10090 GN=Map1lc3b PE=1 SV=3
2463	920	O08795|GLU2B_MOUSE	60.68	4	2	0	0	0	2	2	172000				28400	558000	2	2	1	0	0	0	1	2		58793	Glucosidase 2 subunit beta OS=Mus musculus OX=10090 GN=Prkcsh PE=1 SV=1
1381	1322	P62270|RS18_MOUSE	60.37	18	5	18	5	5	5	5	60500	106000	32900	36700	57500	63400	2	2	2	3	1	1	2	2		17719	40S ribosomal protein S18 OS=Mus musculus OX=10090 GN=Rps18 PE=1 SV=3
1284	1244	Q9QYJ3|DNJB1_MOUSE	60.23	6	6	3	3	3	3	3	244000	88200	107000	135000	89800	79800	2	2	3	2	2	2	2	2		38167	DnaJ homolog subfamily B member 1 OS=Mus musculus OX=10090 GN=Dnajb1 PE=1 SV=3
1285	1246	P03930|ATP8_MOUSE	59.66	31	31	31	15	16	31	15	1080000	2020000	875000	112000	1180000	478000	2	2	3	4	1	1	3	1		7766	ATP synthase protein 8 OS=Mus musculus OX=10090 GN=Mtatp8 PE=1 SV=1
949	755	Q99MV7|RNF17_MOUSE	59.04	2	1	0	0	0	0	1	864000					34100	3	2	3	3	2	2	3	3	Carbamidomethylation	185598	RING finger protein 17 OS=Mus musculus OX=10090 GN=Rnf17 PE=1 SV=2
957	974	P80314|TCPB_MOUSE	58.91	4	1	4	1	1	1	1	604000	751000	693000	401000	537000	691000	2	2	2	3	2	1	2	2		57477	T-complex protein 1 subunit beta OS=Mus musculus OX=10090 GN=Cct2 PE=1 SV=4
1564	978	Q9ESM3|HPLN2_MOUSE	58.85	9	6	6	6	6	9	0	206000	380000	732000	434000	294000		2	2	1	2	2	1	2	0	Carbamidomethylation	37925	Hyaluronan and proteoglycan link protein 2 OS=Mus musculus OX=10090 GN=Hapln2 PE=1 SV=1
1081	928	Q9D6U8|F162A_MOUSE	58.8	12	12	5	5	12	5	5	224000	95900	182000	415000	181000	168000	2	2	3	1	2	4	2	2		17725	Protein FAM162A OS=Mus musculus OX=10090 GN=Fam162a PE=1 SV=1
1036	1308	Q6ZWY8|TYB10_MOUSE	58.79	61	61	41	61	0	41	61	183000	413000	495000		408000	522000	2	2	2	2	4	0	2	4		5026	Thymosin beta-10 OS=Mus musculus OX=10090 GN=Tmsb10 PE=1 SV=3
1377	1250	Q8BFU3|RN214_MOUSE	58.68	9	0	4	4	9	4	4		147000	321000	608000	0	57100	2	2	0	1	1	2	2	1		73625	RING finger protein 214 OS=Mus musculus OX=10090 GN=Rnf214 PE=1 SV=1
1247	2295	O09131|GSTO1_MOUSE	58.14	8	4	4	8	4	4	4	139000	122000	151000	139000	102000	60200	2	2	2	2	3	2	2	1		27498	Glutathione S-transferase omega-1 OS=Mus musculus OX=10090 GN=Gsto1 PE=1 SV=2
923	950	Q9Z0P4|PALM_MOUSE	58.09	6	2	6	2	2	6	2	2680000	2500000	2600000	3240000	2200000	3240000	2	2	2	4	3	2	5	3		41614	Paralemmin-1 OS=Mus musculus OX=10090 GN=Palm PE=1 SV=1
1067	597	Q5FWK3|RHG01_MOUSE	57.94	9	2	2	2	2	4	5	81300	154000	171000	93900	54900	208000	3	3	1	1	2	1	1	2		50411	Rho GTPase-activating protein 1 OS=Mus musculus OX=10090 GN=Arhgap1 PE=1 SV=1
951	821	P57746|VATD_MOUSE	57.42	12	3	3	12	3	0	3	103000	169000	604000	143000		288000	2	2	1	1	2	1	0	2		28369	V-type proton ATPase subunit D OS=Mus musculus OX=10090 GN=Atp6v1d PE=1 SV=1
2900	2333	O89023|TPP1_MOUSE	56.89	2	2	2	0	0	0	0	109000	141000					2	2	2	1	0	0	0	0		61342	Tripeptidyl-peptidase 1 OS=Mus musculus OX=10090 GN=Tpp1 PE=1 SV=2
1160	1479	Q9CR09|UFC1_MOUSE	55.99	24	5	5	24	5	5	5	598000	812000	769000	902000	673000	799000	2	2	2	2	3	2	2	2		19481	Ubiquitin-fold modifier-conjugating enzyme 1 OS=Mus musculus OX=10090 GN=Ufc1 PE=1 SV=1
1566	1028	Q80TT2|BAIP3_MOUSE	55.95	1	0	1	0	0	0	1		119000				155000	2	2	0	1	0	0	0	2		127075	BAI1-associated protein 3 OS=Mus musculus OX=10090 GN=Baiap3 PE=1 SV=3
2462	1263	Q9D1F4|AKTS1_MOUSE	55.54	8	8	0	0	3	0	3	167000			305000		101000	2	2	2	0	0	2	0	1		27483	Proline-rich AKT1 substrate 1 OS=Mus musculus OX=10090 GN=Akt1s1 PE=1 SV=1
1378	1270	P29391|FRIL1_MOUSE	55.39	19	6	6	6	6	6	19	505000	689000	295000	365000	198000	357000	2	2	2	2	2	1	2	3		20802	Ferritin light chain 1 OS=Mus musculus OX=10090 GN=Ftl1 PE=1 SV=2
2188	1054	Q9CY27|TECR_MOUSE	55.06	4	4	0	0	4	3	0	56000			201000	23500		2	2	1	0	0	1	1	0		36090	Very-long-chain enoyl-CoA reductase OS=Mus musculus OX=10090 GN=Tecr PE=1 SV=1
1094	1276	P35803|GPM6B_MOUSE	53.23	7	7	4	7	7	7	3	184000	111000	319000	215000	226000	207000	2	2	2	2	2	2	3	1		36210	Neuronal membrane glycoprotein M6-b OS=Mus musculus OX=10090 GN=Gpm6b PE=1 SV=2
2437	756	Q64010|CRK_MOUSE	53.08	10	0	0	0	10	0	0				507000			2	2	0	0	0	2	0	0		33815	Adapter molecule crk OS=Mus musculus OX=10090 GN=Crk PE=1 SV=1
2183	960	P28474|ADHX_MOUSE	52.48	8	0	3	0	3	0	8		89300		104000		161000	2	2	0	1	0	1	0	3	Carbamidomethylation	39548	Alcohol dehydrogenase class-3 OS=Mus musculus OX=10090 GN=Adh5 PE=1 SV=3
2454	932	P70699|LYAG_MOUSE	51.82	4	0	0	0	0	2	2					23600	100000	2	2	0	0	0	0	1	1		106248	Lysosomal alpha-glucosidase OS=Mus musculus OX=10090 GN=Gaa PE=1 SV=2
1818	816	Q6P1F6|2ABA_MOUSE	51.77	6	3	3	0	3	3	0	0	162000		276000	89700		2	2	1	1	0	1	1	0		51692	Serine/threonine-protein phosphatase 2A 55 kDa regulatory subunit B alpha isoform OS=Mus musculus OX=10090 GN=Ppp2r2a PE=1 SV=1
2207	1298	Q9EP69|SAC1_MOUSE	51.38	4	0	4	1	1	1	1		161000	63100	87900	49200	114000	2	2	0	2	1	1	1	1		66944	Phosphatidylinositide phosphatase SAC1 OS=Mus musculus OX=10090 GN=Sacm1l PE=1 SV=1
1669	778	Q91V64|ISOC1_MOUSE	51.22	9	5	4	4	5	4	5	28900	264000	182000	32700	192000	34800	2	2	1	2	1	1	1	1		32033	Isochorismatase domain-containing protein 1 OS=Mus musculus OX=10090 GN=Isoc1 PE=1 SV=1
1815	761	Q8BGQ7|SYAC_MOUSE	50.74	3	2	1	0	2	2	0	52800	39800		38000	42900		2	2	1	1	0	1	1	0		106908	Alanine--tRNA ligase cytoplasmic OS=Mus musculus OX=10090 GN=Aars PE=1 SV=1
2206	1288	P21279|GNAQ_MOUSE	50.38	9	5	0	0	0	0	4	214000					91700	2	2	2	0	0	0	0	1		42158	Guanine nucleotide-binding protein G(q) subunit alpha OS=Mus musculus OX=10090 GN=Gnaq PE=1 SV=4
2180	915	Q8BH66|ATLA1_MOUSE	50.37	4	0	2	2	0	2	0		77800	41800		74600		2	2	0	2	1	0	1	0		63378	Atlastin-1 OS=Mus musculus OX=10090 GN=Atl1 PE=1 SV=1
4013	1474	Q62318|TIF1B_MOUSE	49.95	4	0	0	0	2	1	0				14900	152000		2	2	0	0	0	1	1	0		88847	Transcription intermediary factor 1-beta OS=Mus musculus OX=10090 GN=Trim28 PE=1 SV=3
2465	1307	Q8CCN5|BCAS3_MOUSE	49.66	2	0	0	0	2	0	2				60700		100000	2	2	0	0	0	1	0	2		101021	Breast carcinoma-amplified sequence 3 homolog OS=Mus musculus OX=10090 GN=Bcas3 PE=1 SV=2
702	1543	Q9D0J8|PTMS_MOUSE	49.66	21	21	21	21	21	21	21	174000	86900	253000	425000	139000	274000	2	2	2	2	2	3	2	2		11430	Parathymosin OS=Mus musculus OX=10090 GN=Ptms PE=1 SV=3
2811	882	Q61037|TSC2_MOUSE	49.35	1	0	0	1	0	0	1			49700			15200	2	2	0	0	1	0	0	1	Carbamidomethylation	202070	Tuberin OS=Mus musculus OX=10090 GN=Tsc2 PE=1 SV=1
1262	768	P28660|NCKP1_MOUSE	49.01	3	1	0	0	1	0	3	606000			766000		889000	2	2	2	0	0	2	0	4		128784	Nck-associated protein 1 OS=Mus musculus OX=10090 GN=Nckap1 PE=1 SV=2
1995	1331	Q920I9|WDR7_MOUSE	48.49	2	1	0	2	1	0	1	420000		831000	678000		1230000	2	2	1	0	2	1	0	2		163449	WD repeat-containing protein 7 OS=Mus musculus OX=10090 GN=Wdr7 PE=1 SV=3
3288	887	Q62417|SRBS1_MOUSE	47.72	2	0	1	0	0	1	0		33300			34000		2	2	0	1	0	0	1	0		143070	Sorbin and SH3 domain-containing protein 1 OS=Mus musculus OX=10090 GN=Sorbs1 PE=1 SV=2
1561	898	Q6PE13|PRRT3_MOUSE	47.11	3	0	2	1	1	1	0		157000	41500	34800	30300		2	2	0	1	1	1	1	0		101224	Proline-rich transmembrane protein 3 OS=Mus musculus OX=10090 GN=Prrt3 PE=1 SV=1
2824	1405	P06797|CATL1_MOUSE	46.49	7	2	0	0	5	0	0	124000			212000			2	2	1	0	0	2	0	0		37547	Cathepsin L1 OS=Mus musculus OX=10090 GN=Ctsl PE=1 SV=2
2438	764	Q9WV60|GSK3B_MOUSE	46.44	6	2	0	4	0	0	0	299000		368000				2	2	1	0	1	0	0	0		46710	Glycogen synthase kinase-3 beta OS=Mus musculus OX=10090 GN=Gsk3b PE=1 SV=2
1694	1384	Q9WV98|TIM9_MOUSE	46.06	26	9	0	9	9	26	9	451000		226000	342000	623000	725000	2	2	2	0	1	1	3	2		10344	Mitochondrial import inner membrane translocase subunit Tim9 OS=Mus musculus OX=10090 GN=Timm9 PE=1 SV=1
1054	2379	Q8CJ61|CKLF4_MOUSE	46.05	8	8	8	8	8	6	8	423000	784000	851000	660000	104000	961000	2	2	1	3	2	2	1	2		22921	CKLF-like MARVEL transmembrane domain-containing protein 4 OS=Mus musculus OX=10090 GN=Cmtm4 PE=1 SV=1
2805	922	P47754|CAZA2_MOUSE	45.89	10	0	4	0	4	0	6		91400		58300		115000	2	2	0	1	0	1	0	1		32967	F-actin-capping protein subunit alpha-2 OS=Mus musculus OX=10090 GN=Capza2 PE=1 SV=3
2286	2423	P56376|ACYP1_MOUSE	45.03	21	0	0	21	21	0	0			89100	191000			2	2	0	0	1	2	0	0		11241	Acylphosphatase-1 OS=Mus musculus OX=10090 GN=Acyp1 PE=1 SV=2
2473	1436	Q7TT50|MRCKB_MOUSE	44.05	2	0	0	0	1	2	0				238000	263000		2	2	0	0	0	1	2	0		194751	Serine/threonine-protein kinase MRCK beta OS=Mus musculus OX=10090 GN=Cdc42bpb PE=1 SV=2
3301	1439	Q9CZM2|RL15_MOUSE	44.05	12	4	0	8	8	0	0	40300		60100	53900			2	2	1	0	1	1	0	0		24146	60S ribosomal protein L15 OS=Mus musculus OX=10090 GN=Rpl15 PE=1 SV=4
2807	948	Q80U28|MADD_MOUSE	43.7	2	1	0	0	0	1	0	34900				61400		2	2	1	0	0	0	1	0		175179	MAP kinase-activating death domain protein OS=Mus musculus OX=10090 GN=Madd PE=1 SV=2
2440	870	Q8VBY2|KKCC1_MOUSE	43.62	5	0	0	0	0	5	0					126000		2	2	0	0	0	0	2	0		55838	Calcium/calmodulin-dependent protein kinase kinase 1 OS=Mus musculus OX=10090 GN=Camkk1 PE=1 SV=1
2826	1432	Q9CX34|SGT1_MOUSE	43.59	5	0	0	5	2	0	2			108000	58700		69000	2	2	0	0	2	1	0	1		38159	Protein SGT1 homolog OS=Mus musculus OX=10090 GN=Sugt1 PE=1 SV=3
3291	1019	Q60625|ICAM5_MOUSE	43.03	3	1	0	2	0	0	0	41700		37600				2	2	1	0	1	0	0	0	Carbamidomethylation	96946	Intercellular adhesion molecule 5 OS=Mus musculus OX=10090 GN=Icam5 PE=1 SV=2
1369	958	Q9EPN1|NBEA_MOUSE	42.65	1	1	1	1	1	0	1	85300	63700	158000	208000		135000	2	2	2	1	2	2	0	1		326742	Neurobeachin OS=Mus musculus OX=10090 GN=Nbea PE=1 SV=1
609	809	O08784|TCOF_MOUSE	40.76	3	3	2	2	2	2	3	294000	13600	24300	38400	11600	167000	3	3	3	1	1	1	1	2		135001	Treacle protein OS=Mus musculus OX=10090 GN=Tcof1 PE=1 SV=1
623	1016	Q8BZ32|ASXL2_MOUSE	39.83	3	1	0	1	0	2	0	220000		290000		248000		3	3	1	0	1	0	1	0		147106	Putative Polycomb group protein ASXL2 OS=Mus musculus OX=10090 GN=Asxl2 PE=1 SV=1
3290	1012	Q9EQP2|EHD4_MOUSE	38.93	6	6	0	0	0	0	0	107000						2	2	2	0	0	0	0	0		61481	EH domain-containing protein 4 OS=Mus musculus OX=10090 GN=Ehd4 PE=1 SV=1
674	766	A2ARZ3|FSIP2_MOUSE	38.67	0	0	0	0	0	0	0	3310000	2760000	1210000	3530000	2250000	3590000	2	2	3	3	2	2	2	2		784873	Fibrous sheath-interacting protein 2 OS=Mus musculus OX=10090 GN=Fsip2 PE=1 SV=3
2917	2538	P53996|CNBP_MOUSE	37.23	10	0	0	0	0	10	0					70500		2	2	0	0	0	0	2	0	Carbamidomethylation	19592	Cellular nucleic acid-binding protein OS=Mus musculus OX=10090 GN=Cnbp PE=1 SV=2
1563	968	P13020|GELS_MOUSE	36.85	2	0	1	0	1	1	0		103000		90400	135000		2	2	0	1	0	1	1	0		85942	Gelsolin OS=Mus musculus OX=10090 GN=Gsn PE=1 SV=3
2014	1575	Q8R1X6|SPART_MOUSE	36.05	5	2	3	0	3	0	0	0	95100		284000			2	2	1	1	0	1	0	0		72655	Spartin OS=Mus musculus OX=10090 GN=Spart PE=1 SV=1
2818	1143	A2AVA0|SVEP1_MOUSE	33.02	1	0	0	0	0	0	0			394000		237000		2	2	0	0	1	0	1	0	Carbamidomethylation	387458	Sushi von Willebrand factor type A EGF and pentraxin domain-containing protein 1 OS=Mus musculus OX=10090 GN=Svep1 PE=1 SV=1
1831	1125	Q9QX47|SON_MOUSE	31.63	1	0	0	1	0	0	0			8.69		7710000	16600000	2	2	0	0	1	0	1	1		265649	Protein SON OS=Mus musculus OX=10090 GN=Son PE=1 SV=2
937	2356	Q0P5W1|VPS8_MOUSE	30.32	2	2	0	2	1	0	1	7190000		14000000	21300000		23400000	2	2	2	0	2	2	0	2		161145	Vacuolar protein sorting-associated protein 8 homolog OS=Mus musculus OX=10090 GN=Vps8 PE=1 SV=1
964	1336	Q5NBX1|COBL_MOUSE	28.88	3	0	0	0	3	0	0			830000	51600			2	2	0	0	1	3	0	0	Carbamidomethylation	143864	Protein cordon-bleu OS=Mus musculus OX=10090 GN=Cobl PE=1 SV=1
348	2655	O88623|UBP2_MOUSE	28.78	3	3	0	1	0	0	0	2540000		5740000				2	2	2	0	2	0	0	0		68846	Ubiquitin carboxyl-terminal hydrolase 2 OS=Mus musculus OX=10090 GN=Usp2 PE=1 SV=2
2457	1173	Q1W617|SHRM4_MOUSE	27.45	2	0	0	0	1	1	0				25700	101000		2	2	0	0	0	1	1	0		163238	Protein Shroom4 OS=Mus musculus OX=10090 GN=Shroom4 PE=1 SV=1

## Sheet: M1-6
Protein Group	Protein ID	Accession	-10lgP	Coverage (%)	Coverage (%) Sample 1	Coverage (%) Sample 2	Coverage (%) Sample 3	Coverage (%) Sample 4	Coverage (%) Sample 5	Coverage (%) Sample 6	Area Sample 1	Area Sample 2	Area Sample 3	Area Sample 4	Area Sample 5	Area Sample 6	#Peptides	#Unique	#Spec Sample 1	#Spec Sample 2	#Spec Sample 3	#Spec Sample 4	#Spec Sample 5	#Spec Sample 6	PTM	Avg. Mass	Description
12	1	Q7TSJ2|MAP6_MOUSE	442.4	74	64	64	62	68	65	65	165000000	176000000	147000000	197000000	145000000	201000000	76	76	169	171	177	178	173	167	Carbamidomethylation; HPRO; Oxidation (M); Deamidation N	96450	Microtubule-associated protein 6 OS=Mus musculus OX=10090 GN=Map6 PE=1 SV=2
8	8	Q6PIC6|AT1A3_MOUSE	440.07	47	43	44	39	43	46	43	149000000	174000000	108000000	173000000	113000000	195000000	74	47	204	207	189	205	204	216	Carbamidomethylation; Oxidation (M); HLys; Deamidation N	111691	Sodium/potassium-transporting ATPase subunit alpha-3 OS=Mus musculus OX=10090 GN=Atp1a3 PE=1 SV=1
1	89	P04370|MBP_MOUSE	435.89	43	40	39	43	39	40	39	3630000000	3990000000	3750000000	4750000000	3730000000	4360000000	74	72	605	636	673	680	700	661	HPRO; Oxidation (M); HLys-Hex; HexNAc; Phosphorylation (STY); 3 more	27168	Myelin basic protein OS=Mus musculus OX=10090 GN=Mbp PE=1 SV=2
7	2	O08553|DPYL2_MOUSE	420.67	66	61	64	60	61	64	65	385000000	401000000	303000000	461000000	323000000	480000000	62	54	202	206	200	207	213	220	Carbamidomethylation; Oxidation (M); HexNAcHex; Phosphorylation (STY); Deamidation N	62278	Dihydropyrimidinase-related protein 2 OS=Mus musculus OX=10090 GN=Dpysl2 PE=1 SV=2
25	12	Q9QYR6|MAP1A_MOUSE	410.49	28	23	21	20	25	23	20	56400000	59500000	61700000	62000000	57500000	75800000	69	67	123	106	110	119	122	123	Carbamidomethylation; HPRO; Oxidation (M); Phosphorylation (STY); Deamidation N	300139	Microtubule-associated protein 1A OS=Mus musculus OX=10090 GN=Map1a PE=1 SV=2
15	5	Q6PIE5|AT1A2_MOUSE	401.4	54	45	48	41	47	49	47	67300000	74500000	46100000	75000000	39300000	67900000	71	46	170	172	144	163	159	178	Carbamidomethylation; Oxidation (M); Deamidation N	112217	Sodium/potassium-transporting ATPase subunit alpha-2 OS=Mus musculus OX=10090 GN=Atp1a2 PE=1 SV=1
11	6	P20357|MTAP2_MOUSE	398.24	41	33	36	34	34	34	37	109000000	125000000	88500000	125000000	86100000	137000000	79	79	169	168	158	164	162	168	Carbamidomethylation; HPRO; Oxidation (M); HexNAcHex; Phosphorylation (STY); 3 more	199130	Microtubule-associated protein 2 OS=Mus musculus OX=10090 GN=Map2 PE=1 SV=2
9	28	P10637|TAU_MOUSE	395.12	40	38	34	34	35	35	34	178000000	203000000	164000000	214000000	152000000	214000000	52	51	175	182	189	199	195	184	Carbamidomethylation; HPRO; Oxidation (M); HLys; HLys-Hex; 5 more	76243	Microtubule-associated protein tau OS=Mus musculus OX=10090 GN=Mapt PE=1 SV=3
2	17	Q7TMM9|TBB2A_MOUSE	393.05	71	71	71	71	71	65	71	60400000	72300000	48400000	79800000	47000000	82200000	42	2	312	325	270	313	279	328	Carbamidomethylation; HPRO; Oxidation (M); HLys; Deamidation N; Methoxy	49907	Tubulin beta-2A chain OS=Mus musculus OX=10090 GN=Tubb2a PE=1 SV=1
3	18	Q9CWF2|TBB2B_MOUSE	390.63	71	71	71	71	71	65	71	5680000	6330000	3330000	7280000	4270000	7690000	42	2	303	317	258	304	271	319	Carbamidomethylation; HPRO; Oxidation (M); HLys; Phosphorylation (STY); 2 more	49953	Tubulin beta-2B chain OS=Mus musculus OX=10090 GN=Tubb2b PE=1 SV=1
4	16	P68372|TBB4B_MOUSE	387.67	71	58	71	64	64	58	64	21300000	26300000	17100000	29000000	18000000	30100000	41	2	274	280	234	281	248	292	Carbamidomethylation; HPRO; Oxidation (M); Deamidation N; Methoxy	49831	Tubulin beta-4B chain OS=Mus musculus OX=10090 GN=Tubb4b PE=1 SV=1
5	23	P99024|TBB5_MOUSE	384.85	72	55	68	54	54	59	64	14900000	16800000	9260000	17000000	12400000	21000000	42	7	264	277	228	270	245	287	Carbamidomethylation; HPRO; Oxidation (M); Phosphorylation (STY); Deamidation N; Methoxy	49671	Tubulin beta-5 chain OS=Mus musculus OX=10090 GN=Tubb5 PE=1 SV=1
13	67	P60710|ACTB_MOUSE	382.77	58	58	58	57	58	57	57	122000	622000	1040000	1860000	1510000	740000	38	3	174	179	171	183	160	189	Carbamidomethylation; HPRO; Oxidation (M); HLys-Hex-Hex; HexNAc; 4 more	41737	Actin cytoplasmic 1 OS=Mus musculus OX=10090 GN=Actb PE=1 SV=1
21	19	O88935|SYN1_MOUSE	381.5	61	56	58	55	57	56	54	207000000	252000000	197000000	249000000	170000000	241000000	49	46	125	127	119	128	122	133	Phosphorylation (STY)	74097	Synapsin-1 OS=Mus musculus OX=10090 GN=Syn1 PE=1 SV=2
14	66	P63260|ACTG_MOUSE	380.76	58	58	58	53	58	56	57	252000	780000		318000	371000	927000	37	2	174	179	169	181	158	189	Carbamidomethylation; HPRO; Oxidation (M); HLys-Hex-Hex; HexNAc; 3 more	41793	Actin cytoplasmic 2 OS=Mus musculus OX=10090 GN=Actg1 PE=1 SV=1
40	7	Q99KI0|ACON_MOUSE	376.96	45	36	44	32	34	34	40	63400000	70100000	36800000	68400000	44000000	78100000	43	41	84	87	58	74	69	83	Carbamidomethylation; Oxidation (M); Deamidation N	85464	Aconitate hydratase mitochondrial OS=Mus musculus OX=10090 GN=Aco2 PE=1 SV=1
37	13	P14873|MAP1B_MOUSE	373.75	21	15	13	15	16	17	17	43100000	50000000	40100000	45700000	34100000	45800000	48	47	80	76	73	80	77	82	Carbamidomethylation; Phosphorylation (STY)	270252	Microtubule-associated protein 1B OS=Mus musculus OX=10090 GN=Map1b PE=1 SV=2
43	11	P16546|SPTN1_MOUSE	373.4	26	17	22	17	21	20	19	20000000	26800000	13300000	33100000	14100000	28100000	59	58	63	78	54	68	67	70	HPRO; Oxidation (M); Ubq; Deamidation N; Methoxy	284596	Spectrin alpha chain non-erythrocytic 1 OS=Mus musculus OX=10090 GN=Sptan1 PE=1 SV=4
10	29	Q9ERD7|TBB3_MOUSE	372.19	58	55	58	54	57	55	57	33600000	35400000	24200000	44400000	27800000	52800000	34	9	181	186	157	195	165	207	Carbamidomethylation; HPRO; Oxidation (M); Deamidation N; Methoxy	50419	Tubulin beta-3 chain OS=Mus musculus OX=10090 GN=Tubb3 PE=1 SV=1
34	4	P63017|HSP7C_MOUSE	369.61	49	43	47	40	41	38	47	79700000	80800000	51700000	87200000	53900000	91000000	39	28	108	104	89	103	94	106	Carbamidomethylation; HPRO; Oxidation (M); HLys; HexNAc; 2 more	70871	Heat shock cognate 71 kDa protein OS=Mus musculus OX=10090 GN=Hspa8 PE=1 SV=1
26	36	P68368|TBA4A_MOUSE	368.23	62	54	54	62	55	55	54	9580000	13500000	6380000	13100000	13500000	17000000	33	13	125	137	118	127	121	127	Carbamidomethylation; HPRO; Oxidation (M); HLys; Deamidation N	49924	Tubulin alpha-4A chain OS=Mus musculus OX=10090 GN=Tuba4a PE=1 SV=1
6	22	Q9D6F9|TBB4A_MOUSE	367.74	72	54	72	60	64	58	64	18600000	21900000	13000000	21100000	14100000	24200000	36	7	222	233	196	235	210	247	Carbamidomethylation; HPRO; Oxidation (M); Deamidation N; Methoxy	49586	Tubulin beta-4A chain OS=Mus musculus OX=10090 GN=Tubb4a PE=1 SV=3
29	10	Q8VDN2|AT1A1_MOUSE	367.53	36	35	32	33	35	35	31	15200000	15300000	12700000	17100000	11500000	19200000	44	22	110	109	101	109	99	111	Carbamidomethylation; Oxidation (M); HLys; HLys-Hex-Hex; Phosphorylation (STY); Deamidation N	112982	Sodium/potassium-transporting ATPase subunit alpha-1 OS=Mus musculus OX=10090 GN=Atp1a1 PE=1 SV=1
36	34	P08249|MDHM_MOUSE	365.4	70	69	68	69	69	69	68	63300000	72500000	37900000	72800000	48300000	82900000	38	38	88	92	79	92	88	97	Carbamidomethylation; HPRO; Oxidation (M); Deamidation N	35611	Malate dehydrogenase mitochondrial OS=Mus musculus OX=10090 GN=Mdh2 PE=1 SV=3
33	40	P05064|ALDOA_MOUSE	363.57	68	66	68	59	65	60	64	91600000	104000000	64300000	117000000	71100000	129000000	38	33	97	101	87	109	97	108	Carbamidomethylation; Oxidation (M); Deamidation N	39356	Fructose-bisphosphate aldolase A OS=Mus musculus OX=10090 GN=Aldoa PE=1 SV=2
30	20	Q03265|ATPA_MOUSE	353.85	50	41	41	38	39	38	41	191000000	186000000	127000000	193000000	135000000	240000000	43	42	110	111	101	108	99	111	HPRO; Oxidation (M)	59753	ATP synthase subunit alpha mitochondrial OS=Mus musculus OX=10090 GN=Atp5f1a PE=1 SV=1
19	140	P68134|ACTS_MOUSE	352.34	40	32	33	28	33	27	40		374000		312000		609000	28	2	152	156	148	157	137	169	Carbamidomethylation; HPRO; Oxidation (M); HLys-Hex; HLys-Hex-Hex; 5 more	42051	Actin alpha skeletal muscle OS=Mus musculus OX=10090 GN=Acta1 PE=1 SV=1
20	122	P62737|ACTA_MOUSE	351.59	33	32	33	28	32	27	32	1340000	702000		1300000		1360000	27	2	152	155	148	156	137	166	Carbamidomethylation; HPRO; Oxidation (M); HLys-Hex-Hex; Deamidation N; Nitrotyrosine	42009	Actin aortic smooth muscle OS=Mus musculus OX=10090 GN=Acta2 PE=1 SV=1
47	14	Q8C8R3|ANK2_MOUSE	349.51	15	11	12	9	12	9	12	11300000	14900000	7590000	15100000	10100000	14200000	42	41	49	54	40	52	48	53	Carbamidomethylation; Deamidation N	426265	Ankyrin-2 OS=Mus musculus OX=10090 GN=Ank2 PE=1 SV=2
28	58	Q04447|KCRB_MOUSE	345.91	52	47	48	39	45	47	51	244000000	238000000	175000000	296000000	210000000	319000000	25	23	111	118	100	114	115	117	Carbamidomethylation; Oxidation (M); Deamidation N	42713	Creatine kinase B-type OS=Mus musculus OX=10090 GN=Ckb PE=1 SV=1
27	3	P16330|CN37_MOUSE	342.62	68	63	64	57	64	66	66	74700000	89400000	55500000	92600000	57200000	100000000	51	50	113	118	111	114	112	128	Carbamidomethylation; Oxidation (M); Ubq; Deamidation N	47123	2' 3'-cyclic-nucleotide 3'-phosphodiesterase OS=Mus musculus OX=10090 GN=Cnp PE=1 SV=3
38	30	P17182|ENOA_MOUSE	341.69	63	60	50	51	48	47	56	67800000	77600000	51700000	86700000	53100000	90800000	39	31	93	92	79	89	80	99	Carbamidomethylation; Oxidation (M); Deamidation N	47141	Alpha-enolase OS=Mus musculus OX=10090 GN=Eno1 PE=1 SV=3
44	31	P52480|KPYM_MOUSE	337.48	56	44	51	42	49	47	56	79700000	84600000	50200000	90500000	52500000	96700000	28	26	76	77	59	81	68	81	Carbamidomethylation; Oxidation (M); HLys; Deamidation N	57845	Pyruvate kinase PKM OS=Mus musculus OX=10090 GN=Pkm PE=1 SV=4
32	41	P56480|ATPB_MOUSE	337.42	50	43	50	37	40	43	43	165000000	175000000	106000000	185000000	132000000	210000000	24	24	99	108	88	104	93	100	Oxidation (M); Deamidation N	56301	ATP synthase subunit beta mitochondrial OS=Mus musculus OX=10090 GN=Atp5f1b PE=1 SV=2
41	26	O08599|STXB1_MOUSE	336.38	38	31	38	28	34	28	34	62100000	74000000	47300000	75900000	46200000	82500000	30	27	79	88	69	81	68	88	Carbamidomethylation; Oxidation (M); Deamidation N	67569	Syntaxin-binding protein 1 OS=Mus musculus OX=10090 GN=Stxbp1 PE=1 SV=2
23	50	P16858|G3P_MOUSE	335.33	63	55	54	54	54	55	63	256000000	313000000	225000000	355000000	215000000	371000000	30	26	128	126	117	138	125	142	Carbamidomethylation; Oxidation (M); Deamidation N	35810	Glyceraldehyde-3-phosphate dehydrogenase OS=Mus musculus OX=10090 GN=Gapdh PE=1 SV=2
35	82	P06837|NEUM_MOUSE	332.43	94	94	89	88	91	89	86	85600000	102000000	74400000	91800000	61200000	99900000	30	29	91	100	90	85	80	95	Phosphorylation (STY); Ubq; Deamidation N	23632	Neuromodulin OS=Mus musculus OX=10090 GN=Gap43 PE=1 SV=1
49	53	P30275|KCRU_MOUSE	328.59	48	45	47	39	42	45	43	49600000	59400000	33600000	58600000	39800000	65000000	30	26	68	73	63	66	73	71	Carbamidomethylation; HPRO; Oxidation (M); HexNAcHex; Deamidation N; Nitrotyrosine	47004	Creatine kinase U-type mitochondrial OS=Mus musculus OX=10090 GN=Ckmt1 PE=1 SV=1
58	155	P15105|GLNA_MOUSE	328.31	38	29	29	33	31	26	29	106000000	111000000	92600000	125000000	89500000	129000000	22	22	57	54	59	61	56	56	Carbamidomethylation; HexNAc; Deamidation N; Methoxy	42120	Glutamine synthetase OS=Mus musculus OX=10090 GN=Glul PE=1 SV=6
48	25	P26443|DHE3_MOUSE	328.19	49	44	47	40	41	42	45	45400000	47700000	24500000	48100000	28700000	57000000	31	31	73	71	54	65	59	77	Carbamidomethylation; Oxidation (M); Deamidation N	61337	Glutamate dehydrogenase 1 mitochondrial OS=Mus musculus OX=10090 GN=Glud1 PE=1 SV=1
53	62	P62814|VATB2_MOUSE	325.06	37	36	36	35	36	36	37	33500000	35100000	21400000	41500000	23600000	39000000	23	23	64	67	52	70	59	65	Carbamidomethylation; Oxidation (M); Deamidation N	56551	V-type proton ATPase subunit B brain isoform OS=Mus musculus OX=10090 GN=Atp6v1b2 PE=1 SV=1
67	32	P97427|DPYL1_MOUSE	321.27	42	37	40	27	35	29	40	24900000	23000000	17100000	31300000	22100000	32600000	24	18	53	47	44	54	48	53	Carbamidomethylation; Oxidation (M); Phosphorylation (STY); Deamidation N	62168	Dihydropyrimidinase-related protein 1 OS=Mus musculus OX=10090 GN=Crmp1 PE=1 SV=1
24	75	Q922F4|TBB6_MOUSE	319.85	38	35	34	32	37	32	37	578000	572000	565000	1380000	838000	509000	24	2	130	130	104	134	111	143	Carbamidomethylation; HPRO; Oxidation (M); Phosphorylation (STY); Deamidation N	50090	Tubulin beta-6 chain OS=Mus musculus OX=10090 GN=Tubb6 PE=1 SV=1
39	100	Q7TQD2|TPPP_MOUSE	318.92	78	78	78	78	78	78	78	60500000	65900000	50700000	69900000	55200000	83500000	26	26	79	79	71	83	77	94	Phosphorylation (STY); Deamidation N; Methoxy	23575	Tubulin polymerization-promoting protein OS=Mus musculus OX=10090 GN=Tppp PE=1 SV=1
64	256	P08228|SODC_MOUSE	317.3	97	97	97	97	97	97	97	61100000	73300000	49100000	71900000	46800000	77200000	17	17	53	61	46	54	54	58	Carbamidomethylation; Oxidation (M); Deamidation N	15943	Superoxide dismutase [Cu-Zn] OS=Mus musculus OX=10090 GN=Sod1 PE=1 SV=2
46	21	P13595|NCAM1_MOUSE	317.13	35	30	31	31	32	31	31	45600000	47000000	31800000	47300000	28800000	54800000	31	31	72	69	61	65	55	74	Carbamidomethylation; Oxidation (M); Phosphorylation (STY); Deamidation N	119427	Neural cell adhesion molecule 1 OS=Mus musculus OX=10090 GN=Ncam1 PE=1 SV=3
68	126	Q9DBJ1|PGAM1_MOUSE	317.12	58	58	54	50	54	54	54	56400000	49700000	36500000	64200000	44300000	70300000	20	13	49	46	41	59	44	57	Carbamidomethylation; HPRO; Oxidation (M); Deamidation N	28832	Phosphoglycerate mutase 1 OS=Mus musculus OX=10090 GN=Pgam1 PE=1 SV=3
62	38	P63038|CH60_MOUSE	314.56	43	35	37	33	34	36	39	53200000	49700000	35700000	57800000	36600000	60500000	25	25	58	58	48	59	54	63	Carbamidomethylation; Oxidation (M)	60956	60 kDa heat shock protein mitochondrial OS=Mus musculus OX=10090 GN=Hspd1 PE=1 SV=1
31	83	P17742|PPIA_MOUSE	312.79	98	98	98	98	98	98	98	180000000	200000000	131000000	212000000	153000000	201000000	25	25	101	105	99	98	104	102	Carbamidomethylation; HPRO; Oxidation (M); Deamidation N	17971	Peptidyl-prolyl cis-trans isomerase A OS=Mus musculus OX=10090 GN=Ppia PE=1 SV=2
65	60	P05063|ALDOC_MOUSE	311.03	64	51	54	51	51	61	51	23200000	24400000	13700000	27500000	15300000	29500000	26	21	53	55	46	54	49	60	Carbamidomethylation; Oxidation (M); Deamidation N	39395	Fructose-bisphosphate aldolase C OS=Mus musculus OX=10090 GN=Aldoc PE=1 SV=4
59	153	Q91XV3|BASP1_MOUSE	308.62	85	85	80	85	85	85	85	82700000	103000000	69500000	84800000	65600000	97500000	21	21	54	65	56	55	55	56		22087	Brain acid soluble protein 1 OS=Mus musculus OX=10090 GN=Basp1 PE=1 SV=3
73	43	P11499|HS90B_MOUSE	305.08	27	24	22	23	23	23	23	7510000	10700000	4620000	8900000	4680000	10200000	23	12	49	43	39	47	32	44	Oxidation (M); Phosphorylation (STY)	83281	Heat shock protein HSP 90-beta OS=Mus musculus OX=10090 GN=Hsp90ab1 PE=1 SV=3
77	124	Q80YN3|BCAS1_MOUSE	304.61	22	18	20	22	22	20	20	18100000	21400000	19600000	22300000	18800000	30900000	21	20	37	44	44	42	45	44	Carbamidomethylation; Oxidation (M); HexNAc	67378	Breast carcinoma-amplified sequence 1 homolog OS=Mus musculus OX=10090 GN=Bcas1 PE=1 SV=3
85	56	P09411|PGK1_MOUSE	302.96	52	50	47	41	47	41	52	19200000	21500000	11700000	21300000	12300000	22700000	23	18	47	43	33	42	33	44	Carbamidomethylation; HPRO; Oxidation (M); Deamidation N	44550	Phosphoglycerate kinase 1 OS=Mus musculus OX=10090 GN=Pgk1 PE=1 SV=4
81	24	P20029|BIP_MOUSE	302.4	45	34	35	29	38	30	38	13100000	13400000	8030000	15700000	8180000	17000000	29	27	43	39	36	46	32	42	Oxidation (M); HexNAc	72422	Endoplasmic reticulum chaperone BiP OS=Mus musculus OX=10090 GN=Hspa5 PE=1 SV=3
55	15	Q62261|SPTB2_MOUSE	297.77	18	10	13	9	13	12	16	18700000	22300000	15800000	22500000	13900000	24600000	36	36	48	52	39	53	43	56	Oxidation (M); Deamidation N	274221	Spectrin beta chain non-erythrocytic 1 OS=Mus musculus OX=10090 GN=Sptbn1 PE=1 SV=2
79	161	Q8QZT1|THIL_MOUSE	297.41	37	31	34	31	31	37	31	27900000	31900000	17000000	33300000	23900000	35400000	16	16	42	47	37	43	47	44	HPRO; Oxidation (M); HLys; Deamidation N	44816	Acetyl-CoA acetyltransferase mitochondrial OS=Mus musculus OX=10090 GN=Acat1 PE=1 SV=1
60	213	P63101|1433Z_MOUSE	295.29	43	43	43	40	40	40	43	32700000	40500000	21400000	39200000	33500000	58300000	20	17	53	56	49	54	54	62	Carbamidomethylation; Oxidation (M)	27771	14-3-3 protein zeta/delta OS=Mus musculus OX=10090 GN=Ywhaz PE=1 SV=1
69	68	P46460|NSF_MOUSE	295.04	25	21	25	21	21	25	21	37400000	38400000	23200000	41700000	25200000	42900000	19	19	52	50	43	49	42	47	Carbamidomethylation; Oxidation (M)	82613	Vesicle-fusing ATPase OS=Mus musculus OX=10090 GN=Nsf PE=1 SV=2
56	63	P17183|ENOG_MOUSE	294.56	49	42	41	37	37	36	43	48500000	50400000	31200000	55900000	35500000	63100000	27	19	63	64	45	57	52	65	Carbamidomethylation; Oxidation (M); Deamidation N	47297	Gamma-enolase OS=Mus musculus OX=10090 GN=Eno2 PE=1 SV=2
57	71	P05202|AATM_MOUSE	294.26	48	33	45	31	39	41	43	37700000	41800000	24800000	47300000	29900000	50000000	19	19	60	64	51	66	62	65	Carbamidomethylation; HPRO; Oxidation (M); HLys; HLys-Hex; Deamidation N	47411	Aspartate aminotransferase mitochondrial OS=Mus musculus OX=10090 GN=Got2 PE=1 SV=1
84	147	Q9QXV0|PCSK1_MOUSE	294.21	52	50	52	50	50	52	52	31200000	26500000	20400000	39100000	23800000	33600000	18	18	39	38	34	43	33	48		27270	ProSAAS OS=Mus musculus OX=10090 GN=Pcsk1n PE=1 SV=2
66	79	Q9CZ13|QCR1_MOUSE	293.72	36	31	30	25	25	25	35	39500000	34000000	26600000	39600000	28200000	52500000	21	20	50	49	46	49	48	54	Carbamidomethylation; Oxidation (M)	52852	Cytochrome b-c1 complex subunit 1 mitochondrial OS=Mus musculus OX=10090 GN=Uqcrc1 PE=1 SV=2
74	127	P48962|ADT1_MOUSE	293.47	37	31	31	31	37	31	37	16900000	17200000	6610000	14600000	6530000	16100000	20	14	49	45	41	47	41	48	Carbamidomethylation; Oxidation (M); Methoxy	32904	ADP/ATP translocase 1 OS=Mus musculus OX=10090 GN=Slc25a4 PE=1 SV=4
61	27	Q68FD5|CLH1_MOUSE	293.4	18	14	13	8	11	12	12	30200000	32700000	28700000	31900000	15900000	33000000	31	31	52	55	40	47	38	48	Carbamidomethylation; Deamidation N	191555	Clathrin heavy chain 1 OS=Mus musculus OX=10090 GN=Cltc PE=1 SV=3
109	9	Q6P9K8|CSKI1_MOUSE	292.56	29	19	15	19	20	22	24	5750000	7290000	6060000	7780000	6760000	9940000	26	26	23	23	22	24	25	32	HPRO; Oxidation (M); Phosphorylation (STY)	150495	Caskin-1 OS=Mus musculus OX=10090 GN=Caskin1 PE=1 SV=2
75	33	Q810U3|NFASC_MOUSE	292.56	23	17	20	14	18	15	18	13500000	16500000	9650000	15100000	9180000	16500000	29	29	39	44	34	35	30	39	Carbamidomethylation; HexNAc	137975	Neurofascin OS=Mus musculus OX=10090 GN=Nfasc PE=1 SV=1
80	150	P99029|PRDX5_MOUSE	291.25	54	44	48	44	48	53	54	20800000	24500000	13400000	27100000	17600000	33400000	20	20	39	44	36	46	44	53	Carbamidomethylation; HPRO; Oxidation (M); HexNAc	21897	Peroxiredoxin-5 mitochondrial OS=Mus musculus OX=10090 GN=Prdx5 PE=1 SV=2
50	254	Q9JKC6|CEND_MOUSE	291.24	74	74	71	74	74	71	74	71100000	103000000	82800000	90400000	56100000	84300000	15	15	62	61	66	64	59	63	Phosphorylation (STY); Deamidation N	14987	Cell cycle exit and neuronal differentiation protein 1 OS=Mus musculus OX=10090 GN=Cend1 PE=1 SV=1
72	119	Q64433|CH10_MOUSE	291.23	93	93	93	93	93	93	93	24600000	28100000	21300000	32100000	20200000	32900000	21	21	45	49	49	53	43	47	Oxidation (M)	10963	10 kDa heat shock protein mitochondrial OS=Mus musculus OX=10090 GN=Hspe1 PE=1 SV=2
63	185	P62897|CYC_MOUSE	290.78	87	87	72	73	72	72	72	49000000	56300000	40300000	60500000	36900000	60300000	22	20	57	60	50	63	50	56	Carbamidomethylation; Oxidation (M); HexNAc; Deamidation N	11605	Cytochrome c somatic OS=Mus musculus OX=10090 GN=Cycs PE=1 SV=2
82	55	P27773|PDIA3_MOUSE	287.48	41	33	41	37	41	32	41	14600000	19800000	11900000	20800000	12600000	24300000	25	25	36	41	43	42	38	47	Carbamidomethylation	56678	Protein disulfide-isomerase A3 OS=Mus musculus OX=10090 GN=Pdia3 PE=1 SV=2
91	37	P07901|HS90A_MOUSE	280.38	24	20	19	14	19	17	15	5620000	7210000	2570000	5680000	2960000	6500000	22	11	41	40	31	39	27	35	Oxidation (M)	84788	Heat shock protein HSP 90-alpha OS=Mus musculus OX=10090 GN=Hsp90aa1 PE=1 SV=4
86	168	Q8BMF4|ODP2_MOUSE	280.12	20	18	14	14	17	14	20	15800000	20800000	13300000	21200000	13600000	22900000	19	19	31	35	31	40	37	42	Oxidation (M); HLys; HLys-Hex-Hex	67942	Dihydrolipoyllysine-residue acetyltransferase component of pyruvate dehydrogenase complex mitochondrial OS=Mus musculus OX=10090 GN=Dlat PE=1 SV=2
42	180	P31650|S6A11_MOUSE	279.71	16	15	14	15	15	16	15	128000000	136000000	101000000	155000000	111000000	158000000	22	21	75	76	70	77	82	75	Carbamidomethylation; HPRO; Oxidation (M); HexNAc; Ubq; Deamidation N	69961	Sodium- and chloride-dependent GABA transporter 3 OS=Mus musculus OX=10090 GN=Slc6a11 PE=1 SV=2
118	303	O55022|PGRC1_MOUSE	278.92	52	32	32	39	21	41	39	17900000	22300000	15800000	22500000	16700000	25100000	18	18	31	35	29	30	34	33	Phosphorylation (STY)	21694	Membrane-associated progesterone receptor component 1 OS=Mus musculus OX=10090 GN=Pgrmc1 PE=1 SV=4
87	165	P60879|SNP25_MOUSE	278.72	65	65	57	65	57	65	65	39600000	44000000	33300000	47400000	34700000	51500000	17	17	41	43	36	40	43	47	Oxidation (M); Deamidation N	23315	Synaptosomal-associated protein 25 OS=Mus musculus OX=10090 GN=Snap25 PE=1 SV=1
88	51	P27546|MAP4_MOUSE	278.16	24	19	17	17	20	20	17	12200000	16200000	12900000	14900000	11700000	15700000	22	22	37	36	36	34	38	34	HPRO; Oxidation (M); HLys-Hex; HexNAc; Phosphorylation (STY)	117429	Microtubule-associated protein 4 OS=Mus musculus OX=10090 GN=Map4 PE=1 SV=3
104	81	Q64332|SYN2_MOUSE	275.02	40	39	39	32	40	35	39	22100000	25000000	10400000	20300000	11000000	23200000	20	17	32	35	22	32	25	36	Carbamidomethylation; Oxidation (M)	63373	Synapsin-2 OS=Mus musculus OX=10090 GN=Syn2 PE=1 SV=2
108	93	Q8BWF0|SSDH_MOUSE	274.73	36	29	33	23	29	26	26	16700000	17200000	8510000	16500000	11100000	19100000	16	16	31	28	24	27	27	34	Carbamidomethylation; Deamidation N	55968	Succinate-semialdehyde dehydrogenase mitochondrial OS=Mus musculus OX=10090 GN=Aldh5a1 PE=1 SV=1
98	42	Q9WV92|E41L3_MOUSE	274.02	27	25	23	20	23	20	21	13900000	18600000	9510000	15900000	12100000	18600000	27	25	31	34	23	33	26	34	Carbamidomethylation; Deamidation N	103338	Band 4.1-like protein 3 OS=Mus musculus OX=10090 GN=Epb41l3 PE=1 SV=1
93	44	P40142|TKT_MOUSE	273.97	32	29	29	23	26	25	29	18800000	23000000	13200000	24400000	14400000	25400000	21	19	38	34	30	38	34	40	Carbamidomethylation; HPRO; HLys; HexNAc	67631	Transketolase OS=Mus musculus OX=10090 GN=Tkt PE=1 SV=1
103	39	Q60864|STIP1_MOUSE	272.86	50	28	38	32	43	31	40	6180000	8850000	3940000	8450000	5210000	9900000	24	24	22	33	23	32	26	32	Carbamidomethylation; Oxidation (M)	62582	Stress-induced-phosphoprotein 1 OS=Mus musculus OX=10090 GN=Stip1 PE=1 SV=1
45	80	Q9CZU6|CISY_MOUSE	271.84	29	29	29	28	29	29	28	53000000	58400000	38500000	62800000	41600000	63700000	22	22	76	69	65	70	72	68	Carbamidomethylation; Oxidation (M); HLys	51737	Citrate synthase mitochondrial OS=Mus musculus OX=10090 GN=Cs PE=1 SV=1
112	52	Q61644|PACN1_MOUSE	270.83	49	39	40	35	34	40	39	13200000	15200000	7340000	14700000	9880000	19000000	20	20	29	30	21	29	26	34	Carbamidomethylation; Deamidation N	50575	Protein kinase C and casein kinase substrate in neurons protein 1 OS=Mus musculus OX=10090 GN=Pacsin1 PE=1 SV=1
123	57	Q8CHC4|SYNJ1_MOUSE	269.72	18	15	15	12	15	14	14	16600000	18800000	12800000	20900000	16200000	18400000	22	22	27	26	20	26	27	20	Carbamidomethylation	172616	Synaptojanin-1 OS=Mus musculus OX=10090 GN=Synj1 PE=1 SV=3
102	87	P50516|VATA_MOUSE	267.93	24	23	23	18	24	21	23	23900000	27200000	15000000	28300000	16700000	28600000	13	13	33	34	26	34	30	41	Oxidation (M); Phosphorylation (STY)	68326	V-type proton ATPase catalytic subunit A OS=Mus musculus OX=10090 GN=Atp6v1a PE=1 SV=2
71	70	P38647|GRP75_MOUSE	267.32	31	22	25	25	26	26	24	19500000	19700000	14300000	21900000	16000000	25200000	20	19	35	36	36	33	36	38	Oxidation (M); Phosphorylation (STY)	73461	Stress-70 protein mitochondrial OS=Mus musculus OX=10090 GN=Hspa9 PE=1 SV=3
83	78	P05201|AATC_MOUSE	266.61	41	36	38	36	41	38	41	23000000	23100000	10500000	27400000	12900000	29300000	19	19	42	46	32	42	32	46	Carbamidomethylation; Deamidation N	46248	Aspartate aminotransferase cytoplasmic OS=Mus musculus OX=10090 GN=Got1 PE=1 SV=3
137	77	Q3UHJ0|AAK1_MOUSE	264.18	24	15	15	18	16	18	20	9830000	10700000	8380000	12900000	10300000	13000000	17	17	22	24	24	25	29	25	Deamidation N	103346	AP2-associated protein kinase 1 OS=Mus musculus OX=10090 GN=Aak1 PE=1 SV=2
96	405	O35143|ATIF1_MOUSE	263.32	50	49	49	33	49	35	49	13200000	15400000	13400000	16900000	14000000	18300000	19	19	37	37	33	36	36	34	Oxidation (M)	12159	ATPase inhibitor mitochondrial OS=Mus musculus OX=10090 GN=ATP5IF1 PE=1 SV=2
99	164	Q9DCX2|ATP5H_MOUSE	263.28	84	81	71	81	81	71	84	23500000	23800000	15800000	27800000	16300000	28000000	16	16	32	34	31	32	27	34	Carbamidomethylation; HPRO	18749	ATP synthase subunit d mitochondrial OS=Mus musculus OX=10090 GN=Atp5pd PE=1 SV=3
106	69	P17710|HXK1_MOUSE	263.27	17	16	15	12	14	14	15	20200000	21400000	12300000	21800000	12200000	24100000	17	16	36	34	29	31	29	36	Carbamidomethylation; Oxidation (M)	108303	Hexokinase-1 OS=Mus musculus OX=10090 GN=Hk1 PE=1 SV=3
124	61	Q62188|DPYL3_MOUSE	263.12	28	19	21	20	19	18	23	5730000	5930000	4470000	8070000	3390000	7170000	17	11	29	28	29	30	27	31	Carbamidomethylation; Oxidation (M)	61936	Dihydropyrimidinase-related protein 3 OS=Mus musculus OX=10090 GN=Dpysl3 PE=1 SV=1
90	111	P50396|GDIA_MOUSE	262.46	33	27	25	23	27	32	30	28900000	30700000	20900000	33600000	18800000	36000000	17	12	41	41	31	42	31	42	Carbamidomethylation; HPRO; Oxidation (M)	50522	Rab GDP dissociation inhibitor alpha OS=Mus musculus OX=10090 GN=Gdi1 PE=1 SV=3
76	312	P43006|EAA2_MOUSE	261.73	18	17	17	14	17	17	18	44700000	41600000	25900000	37900000	25900000	47300000	13	13	43	42	29	41	40	43	Carbamidomethylation; HPRO; Oxidation (M); Phosphorylation (STY); Ubq; Deamidation N	62030	Excitatory amino acid transporter 2 OS=Mus musculus OX=10090 GN=Slc1a2 PE=1 SV=1
89	105	P17751|TPIS_MOUSE	260.06	45	35	45	35	35	35	35	26400000	29800000	17500000	31900000	17100000	35200000	15	15	41	41	36	42	41	41	Carbamidomethylation; HPRO; HLys; Deamidation N	32192	Triosephosphate isomerase OS=Mus musculus OX=10090 GN=Tpi1 PE=1 SV=4
142	129	P61264|STX1B_MOUSE	259.76	37	36	36	34	36	33	36	10100000	11700000	7660000	12600000	6750000	15100000	13	10	30	29	24	28	20	29	Oxidation (M)	33245	Syntaxin-1B OS=Mus musculus OX=10090 GN=Stx1b PE=1 SV=1
110	45	Q99P72|RTN4_MOUSE	258.3	27	18	22	19	24	20	22	14500000	17800000	12800000	18900000	14300000	20600000	19	19	25	30	23	34	31	30	Carbamidomethylation	126613	Reticulon-4 OS=Mus musculus OX=10090 GN=Rtn4 PE=1 SV=2
122	35	Q9JHU4|DYHC1_MOUSE	258.23	6	4	5	3	3	3	4	5230000	5490000	3160000	6460000	3530000	7500000	22	22	24	24	18	23	19	26	Carbamidomethylation	532050	Cytoplasmic dynein 1 heavy chain 1 OS=Mus musculus OX=10090 GN=Dync1h1 PE=1 SV=2
132	113	Q9DB20|ATPO_MOUSE	258.23	54	39	41	43	49	38	39	14300000	16300000	9080000	16600000	9200000	17800000	16	16	27	32	27	30	26	28		23364	ATP synthase subunit O mitochondrial OS=Mus musculus OX=10090 GN=Atp5po PE=1 SV=1
126	64	Q9Z2H5|E41L1_MOUSE	257.59	26	16	18	20	20	23	17	10200000	13800000	9930000	11800000	8900000	14700000	17	17	24	28	28	25	27	27	Carbamidomethylation; HPRO; HexNAc; Phosphorylation (STY)	98315	Band 4.1-like protein 1 OS=Mus musculus OX=10090 GN=Epb41l1 PE=1 SV=2
146	131	Q9EQF6|DPYL5_MOUSE	257.59	29	19	25	18	20	16	21	16700000	20200000	15600000	21300000	15900000	25900000	12	12	21	28	24	24	21	26	Oxidation (M)	61516	Dihydropyrimidinase-related protein 5 OS=Mus musculus OX=10090 GN=Dpysl5 PE=1 SV=1
121	234	P26645|MARCS_MOUSE	257.48	54	49	49	39	33	39	43	17200000	16300000	15000000	19700000	13600000	15700000	18	18	30	31	27	28	29	29	Deamidation N	29661	Myristoylated alanine-rich C-kinase substrate OS=Mus musculus OX=10090 GN=Marcks PE=1 SV=2
101	144	P14152|MDHC_MOUSE	256.2	41	31	31	25	32	33	38	35500000	43400000	22400000	45600000	29700000	56600000	17	17	31	34	24	35	32	39	Carbamidomethylation; Deamidation N	36511	Malate dehydrogenase cytoplasmic OS=Mus musculus OX=10090 GN=Mdh1 PE=1 SV=3
78	120	P14094|AT1B1_MOUSE	255.13	45	32	39	33	42	37	43	134000000	141000000	99000000	158000000	99300000	167000000	18	18	44	48	43	45	45	46	Carbamidomethylation; HexNAcHex	35195	Sodium/potassium-transporting ATPase subunit beta-1 OS=Mus musculus OX=10090 GN=Atp1b1 PE=1 SV=1
187	141	O08709|PRDX6_MOUSE	254.6	50	43	39	30	41	30	48	7970000	9990000	6600000	9710000	6890000	11500000	13	13	19	19	17	19	15	21	Carbamidomethylation	24871	Peroxiredoxin-6 OS=Mus musculus OX=10090 GN=Prdx6 PE=1 SV=3
114	255	P19783|COX41_MOUSE	252.97	55	55	55	55	55	55	54	30100000	39500000	24500000	40400000	23600000	41500000	13	13	33	40	25	35	31	33	Oxidation (M)	19530	Cytochrome c oxidase subunit 4 isoform 1 mitochondrial OS=Mus musculus OX=10090 GN=Cox4i1 PE=1 SV=2
138	59	P12960|CNTN1_MOUSE	252.32	23	14	19	13	15	10	16	6240000	7710000	4240000	7700000	4520000	8730000	20	20	24	28	21	25	20	27		113388	Contactin-1 OS=Mus musculus OX=10090 GN=Cntn1 PE=1 SV=1
212	154	Q80TZ3|AUXI_MOUSE	251.22	16	14	14	7	8	11	7	3880000	3850000	3120000	4280000	3460000	4010000	14	13	15	16	11	16	15	13	Carbamidomethylation	102299	Putative tyrosine-protein phosphatase auxilin OS=Mus musculus OX=10090 GN=Dnajc6 PE=1 SV=2
145	46	Q8BYI9|TENR_MOUSE	250.93	17	13	11	10	14	15	11	10400000	9840000	6390000	8950000	7320000	12200000	19	19	26	25	21	29	27	23	Carbamidomethylation; Oxidation (M)	149589	Tenascin-R OS=Mus musculus OX=10090 GN=Tnr PE=1 SV=2
185	121	Q8R366|IGSF8_MOUSE	249.94	22	18	20	12	13	12	14	10900000	13300000	9060000	13800000	8070000	15100000	11	11	21	20	17	18	14	19	Carbamidomethylation; Oxidation (M)	65011	Immunoglobulin superfamily member 8 OS=Mus musculus OX=10090 GN=Igsf8 PE=1 SV=2
125	92	Q9D6R2|IDH3A_MOUSE	248.04	36	27	36	28	28	28	36	10500000	12800000	8110000	13000000	7750000	15300000	15	15	26	27	28	26	26	32	Carbamidomethylation; Oxidation (M)	39639	Isocitrate dehydrogenase [NAD] subunit alpha mitochondrial OS=Mus musculus OX=10090 GN=Idh3a PE=1 SV=1
143	104	Q9QYC0|ADDA_MOUSE	247.05	23	16	18	13	16	12	16	8470000	10300000	7800000	10100000	6670000	11800000	16	13	21	25	21	24	20	26	Carbamidomethylation; Deamidation N	80647	Alpha-adducin OS=Mus musculus OX=10090 GN=Add1 PE=1 SV=2
167	148	Q62465|VAT1_MOUSE	246.31	31	29	30	26	31	26	28	15200000	15500000	8980000	17200000	10000000	18500000	13	13	19	23	18	23	19	23	Carbamidomethylation; Oxidation (M)	43097	Synaptic vesicle membrane protein VAT-1 homolog OS=Mus musculus OX=10090 GN=Vat1 PE=1 SV=3
161	103	P61922|GABT_MOUSE	245.38	31	30	27	25	27	25	29	11200000	7500000	7150000	13400000	7820000	16300000	12	12	23	22	17	23	19	26	Carbamidomethylation; Deamidation N	56452	4-aminobutyrate aminotransferase mitochondrial OS=Mus musculus OX=10090 GN=Abat PE=1 SV=1
182	65	P46660|AINX_MOUSE	245.22	34	18	15	23	25	23	27	5580000	5850000	6250000	7630000	5780000	8270000	18	18	17	14	22	20	20	20		55383	Alpha-internexin OS=Mus musculus OX=10090 GN=Ina PE=1 SV=3
179	171	Q9DB77|QCR2_MOUSE	244.89	28	24	23	16	21	18	21	13100000	14300000	7750000	12100000	7410000	12900000	13	13	22	21	15	18	16	20	Carbamidomethylation; Deamidation N	48235	Cytochrome b-c1 complex subunit 2 mitochondrial OS=Mus musculus OX=10090 GN=Uqcrc2 PE=1 SV=1
113	133	Q9R0P9|UCHL1_MOUSE	244.49	52	50	52	51	51	48	39	21800000	22700000	15200000	25500000	15300000	26200000	14	14	37	37	26	33	26	33	Carbamidomethylation; HPRO; Oxidation (M)	24838	Ubiquitin carboxyl-terminal hydrolase isozyme L1 OS=Mus musculus OX=10090 GN=Uchl1 PE=1 SV=1
100	264	Q9CQV8|1433B_MOUSE	243.88	33	31	33	33	33	33	28	7960000	10800000	6100000	11300000	7310000	13300000	17	10	29	35	33	35	31	37	Oxidation (M)	28086	14-3-3 protein beta/alpha OS=Mus musculus OX=10090 GN=Ywhab PE=1 SV=3
94	169	P16125|LDHB_MOUSE	243.88	32	24	25	26	27	21	25	29600000	34800000	19100000	37900000	25000000	42700000	17	15	35	33	29	38	34	37	Carbamidomethylation	36572	L-lactate dehydrogenase B chain OS=Mus musculus OX=10090 GN=Ldhb PE=1 SV=2
127	173	P61982|1433G_MOUSE	242.58	46	43	32	29	32	40	38	4870000	7050000	972000	5130000	4500000	8750000	17	11	27	30	21	27	25	31	Oxidation (M)	28303	14-3-3 protein gamma OS=Mus musculus OX=10090 GN=Ywhag PE=1 SV=2
198	132	O35098|DPYL4_MOUSE	241.64	21	21	16	6	20	7	15	1970000	2210000	1110000	2630000	1410000	3060000	10	7	22	18	14	17	15	16		61962	Dihydropyrimidinase-related protein 4 OS=Mus musculus OX=10090 GN=Dpysl4 PE=1 SV=1
153	123	Q9QYG0|NDRG2_MOUSE	241.36	52	40	46	30	33	33	40	13300000	18500000	8450000	16900000	10900000	15000000	15	15	24	28	18	25	21	23	Carbamidomethylation; HPRO; Phosphorylation (STY); Ubq	40789	Protein NDRG2 OS=Mus musculus OX=10090 GN=Ndrg2 PE=1 SV=1
170	199	Q9CRB6|TPPP3_MOUSE	237.99	70	66	70	70	70	66	70	5700000	6860000	4570000	8080000	5760000	8630000	11	11	17	20	19	25	19	20	Carbamidomethylation; Deamidation N	18965	Tubulin polymerization-promoting protein family member 3 OS=Mus musculus OX=10090 GN=Tppp3 PE=1 SV=1
134	146	P51881|ADT2_MOUSE	237.56	36	27	27	31	33	27	33	2800000	3800000	1730000	3360000	1640000	2220000	14	8	28	29	25	30	24	27	Carbamidomethylation; Oxidation (M)	32931	ADP/ATP translocase 2 OS=Mus musculus OX=10090 GN=Slc25a5 PE=1 SV=3
165	72	Q02053|UBA1_MOUSE	237.38	19	17	13	10	13	13	15	7510000	7860000	3850000	8450000	4760000	9750000	13	11	23	20	14	20	16	23	Carbamidomethylation; Oxidation (M)	117809	Ubiquitin-like modifier-activating enzyme 1 OS=Mus musculus OX=10090 GN=Uba1 PE=1 SV=1
166	99	P06745|G6PI_MOUSE	236.72	30	23	18	19	21	21	30	12400000	14000000	6180000	13900000	6380000	17200000	12	12	22	24	14	21	17	28	Carbamidomethylation; Deamidation N	62767	Glucose-6-phosphate isomerase OS=Mus musculus OX=10090 GN=Gpi PE=1 SV=4
216	201	Q99N28|CADM3_MOUSE	236	33	33	33	22	30	33	31	10400000	10300000	5070000	10900000	7540000	11100000	8	8	17	15	10	15	15	16	Carbamidomethylation	42964	Cell adhesion molecule 3 OS=Mus musculus OX=10090 GN=Cadm3 PE=1 SV=1
136	222	Q9CQC7|NDUB4_MOUSE	234.6	65	65	65	65	65	65	65	12500000	15100000	10100000	18400000	11000000	19000000	11	11	26	25	27	29	25	31		15081	NADH dehydrogenase [ubiquinone] 1 beta subcomplex subunit 4 OS=Mus musculus OX=10090 GN=Ndufb4 PE=1 SV=3
105	49	P39053|DYN1_MOUSE	234.09	26	19	23	16	16	18	23	7790000	6510000	3950000	8420000	3020000	7920000	19	12	31	28	22	30	21	29		97803	Dynamin-1 OS=Mus musculus OX=10090 GN=Dnm1 PE=1 SV=2
189	217	P47708|RP3A_MOUSE	233.65	25	20	20	17	20	21	23	12800000	15900000	12000000	14700000	9460000	17100000	11	11	18	19	17	18	16	19		75489	Rabphilin-3A OS=Mus musculus OX=10090 GN=Rph3a PE=1 SV=2
140	101	P18872|GNAO_MOUSE	233.03	38	38	32	36	36	36	38	11300000	14500000	7800000	12700000	7850000	15300000	14	13	28	29	24	27	24	30	Carbamidomethylation; Oxidation (M)	40085	Guanine nucleotide-binding protein G(o) subunit alpha OS=Mus musculus OX=10090 GN=Gnao1 PE=1 SV=3
174	208	P00920|CAH2_MOUSE	231.75	62	42	44	42	42	38	56	11800000	14700000	8210000	15300000	12400000	19000000	12	12	17	20	17	18	18	22	Oxidation (M); Deamidation N	29033	Carbonic anhydrase 2 OS=Mus musculus OX=10090 GN=Ca2 PE=1 SV=4
128	220	P19157|GSTP1_MOUSE	230.74	49	47	47	37	47	49	47	32000000	31500000	14100000	48400000	21000000	49900000	11	11	29	31	18	36	26	37	Deamidation N	23609	Glutathione S-transferase P 1 OS=Mus musculus OX=10090 GN=Gstp1 PE=1 SV=2
148	357	Q9DCJ5|NDUA8_MOUSE	229.63	33	31	31	33	24	24	31	28000000	30300000	25000000	31000000	22800000	31600000	8	8	23	25	25	25	23	25	Carbamidomethylation	19992	NADH dehydrogenase [ubiquinone] 1 alpha subcomplex subunit 8 OS=Mus musculus OX=10090 GN=Ndufa8 PE=1 SV=3
154	160	O88343|S4A4_MOUSE	228.44	14	10	11	11	11	9	14	10500000	13000000	7240000	12500000	8050000	14000000	13	13	20	24	22	23	21	23	Carbamidomethylation; Oxidation (M); Deamidation N	121483	Electrogenic sodium bicarbonate cotransporter 1 OS=Mus musculus OX=10090 GN=Slc4a4 PE=1 SV=2
120	274	Q9Z1W8|AT12A_MOUSE	227.94	11	5	5	5	7	9	5				3040000	107000		11	3	29	29	30	33	31	33	Carbamidomethylation; Oxidation (M); Deamidation N	114726	Potassium-transporting ATPase alpha chain 2 OS=Mus musculus OX=10090 GN=Atp12a PE=1 SV=3
305	570	P70349|HINT1_MOUSE	227.69	58	58	54	58	58	54	54	5730000	6210000	4140000	7710000	5100000	7210000	6	6	10	12	11	12	11	11	Oxidation (M)	13777	Histidine triad nucleotide-binding protein 1 OS=Mus musculus OX=10090 GN=Hint1 PE=1 SV=3
97	337	P19536|COX5B_MOUSE	227.54	57	57	57	57	57	57	57	31600000	32600000	25300000	35300000	25100000	37400000	12	12	39	37	38	37	32	38	Carbamidomethylation; HPRO; Oxidation (M)	13813	Cytochrome c oxidase subunit 5B mitochondrial OS=Mus musculus OX=10090 GN=Cox5b PE=1 SV=1
107	102	Q91VD9|NDUS1_MOUSE	226.69	20	15	12	10	13	15	16	14400000	23800000	2480000	123000000	17000000	5680000	15	15	17	13	11	22	14	20	Carbamidomethylation	79777	NADH-ubiquinone oxidoreductase 75 kDa subunit mitochondrial OS=Mus musculus OX=10090 GN=Ndufs1 PE=1 SV=2
133	211	Q9JIS5|SV2A_MOUSE	225.34	10	10	8	8	8	8	10	43400000	53400000	41000000	53600000	30100000	39700000	13	13	29	29	26	28	24	24	Oxidation (M)	82647	Synaptic vesicle glycoprotein 2A OS=Mus musculus OX=10090 GN=Sv2a PE=1 SV=1
131	115	Q61598|GDIB_MOUSE	225.33	32	30	17	23	29	21	24	7740000	6830000	4340000	9080000	4610000	7730000	13	7	29	26	20	29	21	25	Carbamidomethylation; Oxidation (M)	50537	Rab GDP dissociation inhibitor beta OS=Mus musculus OX=10090 GN=Gdi2 PE=1 SV=1
210	411	Q9WUM5|SUCA_MOUSE	225.11	20	20	20	14	20	14	20	10100000	10800000	6890000	12200000	7930000	12600000	7	7	20	20	13	19	15	17	Carbamidomethylation	36155	Succinate--CoA ligase [ADP/GDP-forming] subunit alpha mitochondrial OS=Mus musculus OX=10090 GN=Suclg1 PE=1 SV=4
205	205	P11627|L1CAM_MOUSE	224.59	7	6	6	6	6	6	7	8480000	8070000	6430000	10200000	8120000	9330000	9	9	17	15	17	18	18	15	Carbamidomethylation	140968	Neural cell adhesion molecule L1 OS=Mus musculus OX=10090 GN=L1cam PE=1 SV=1
176	106	Q9CZ44|NSF1C_MOUSE	224.39	45	37	37	28	43	41	45	4680000	6990000	3800000	7290000	4510000	7390000	12	12	15	21	14	24	17	20		40710	NSFL1 cofactor p47 OS=Mus musculus OX=10090 GN=Nsfl1c PE=1 SV=1
239	98	P56399|UBP5_MOUSE	223.46	24	13	15	14	16	9	10	4110000	5150000	2790000	4970000	2310000	3410000	14	14	13	14	12	15	8	10		95833	Ubiquitin carboxyl-terminal hydrolase 5 OS=Mus musculus OX=10090 GN=Usp5 PE=1 SV=1
158	84	O08539|BIN1_MOUSE	223.3	31	31	17	19	26	22	19	12600000	12600000	12200000	17100000	11900000	17700000	14	13	24	18	21	23	24	21	Carbamidomethylation	64470	Myc box-dependent-interacting protein 1 OS=Mus musculus OX=10090 GN=Bin1 PE=1 SV=1
289	149	Q8K1M6|DNM1L_MOUSE	222.4	18	16	14	14	12	12	16	3580000	4000000	3230000	4320000	3440000	5040000	10	10	10	11	10	8	10	12		82658	Dynamin-1-like protein OS=Mus musculus OX=10090 GN=Dnm1l PE=1 SV=2
245	215	Q91YT0|NDUV1_MOUSE	222.17	21	18	18	13	15	21	16	5560000	6050000	3760000	5710000	4040000	4960000	12	12	17	17	12	11	14	13	Carbamidomethylation	50834	NADH dehydrogenase [ubiquinone] flavoprotein 1 mitochondrial OS=Mus musculus OX=10090 GN=Ndufv1 PE=1 SV=1
201	95	P48722|HS74L_MOUSE	221.19	21	9	13	7	13	7	17	5050000	5400000	3350000	6210000	3430000	6350000	13	13	14	16	14	15	13	16	Carbamidomethylation	94382	Heat shock 70 kDa protein 4L OS=Mus musculus OX=10090 GN=Hspa4l PE=1 SV=2
116	304	Q61885|MOG_MOUSE	220.14	24	24	24	24	19	24	24	58500000	61600000	55300000	73000000	56500000	76500000	11	11	29	31	33	32	33	31	Carbamidomethylation; Deamidation N	28271	Myelin-oligodendrocyte glycoprotein OS=Mus musculus OX=10090 GN=Mog PE=1 SV=1
221	181	Q61792|LASP1_MOUSE	219.78	57	43	30	30	35	49	38	7100000	8500000	5780000	8410000	5240000	9250000	12	12	15	16	12	16	15	18	Oxidation (M)	29994	LIM and SH3 domain protein 1 OS=Mus musculus OX=10090 GN=Lasp1 PE=1 SV=1
139	156	Q8VEM8|MPCP_MOUSE	218.96	20	20	20	18	18	20	20	26700000	27900000	17700000	29100000	16900000	31400000	12	12	29	30	23	28	26	27	Carbamidomethylation; Oxidation (M)	39632	Phosphate carrier protein mitochondrial OS=Mus musculus OX=10090 GN=Slc25a3 PE=1 SV=1
159	90	Q8BZ98|DYN3_MOUSE	218.8	20	16	19	16	13	14	19	4990000	5340000	2510000	4460000	3170000	6290000	15	8	22	22	18	23	17	26		97190	Dynamin-3 OS=Mus musculus OX=10090 GN=Dnm3 PE=1 SV=1
147	136	P10126|EF1A1_MOUSE	217.74	28	25	26	23	25	23	23	6780000	8170000	4780000	7620000	5330000	8710000	14	5	24	25	22	26	22	24	Carbamidomethylation	50114	Elongation factor 1-alpha 1 OS=Mus musculus OX=10090 GN=Eef1a1 PE=1 SV=3
149	392	P01942|HBA_MOUSE	216.92	42	42	42	42	42	42	42	22100000	23500000	19500000	26600000	21900000	31200000	7	7	21	21	23	26	26	25	Oxidation (M)	15085	Hemoglobin subunit alpha OS=Mus musculus OX=10090 GN=Hba PE=1 SV=2
238	418	Q91WS0|CISD1_MOUSE	216.9	55	55	55	55	55	55	55	10600000	11400000	8800000	10700000	9460000	14600000	6	6	13	15	16	12	15	17	Carbamidomethylation	12097	CDGSH iron-sulfur domain-containing protein 1 OS=Mus musculus OX=10090 GN=Cisd1 PE=1 SV=1
226	86	O70318|E41L2_MOUSE	216.54	18	12	12	12	12	10	10	3630000	6010000	2800000	6260000	3060000	5080000	12	10	13	12	9	15	9	13		109940	Band 4.1-like protein 2 OS=Mus musculus OX=10090 GN=Epb41l2 PE=1 SV=2
155	333	P52503|NDUS6_MOUSE	216.44	81	81	81	81	81	81	81	15100000	15900000	14700000	19100000	13200000	17800000	10	10	22	22	24	26	25	22	Carbamidomethylation	13020	NADH dehydrogenase [ubiquinone] iron-sulfur protein 6 mitochondrial OS=Mus musculus OX=10090 GN=Ndufs6 PE=1 SV=2
152	88	P62631|EF1A2_MOUSE	216.09	38	23	33	16	25	31	28	2980000	3400000	1640000	3170000	2460000	3970000	17	8	24	27	20	24	22	26	Carbamidomethylation	50454	Elongation factor 1-alpha 2 OS=Mus musculus OX=10090 GN=Eef1a2 PE=1 SV=1
95	280	P68510|1433F_MOUSE	215.5	27	22	26	22	27	19	22	24100000	30300000	18800000	31200000	17900000	35000000	12	8	33	38	35	41	31	39	Oxidation (M)	28212	14-3-3 protein eta OS=Mus musculus OX=10090 GN=Ywhah PE=1 SV=2
162	219	Q9CZC8|SCRN1_MOUSE	213.86	25	18	21	18	18	21	18	13000000	18500000	11900000	18200000	13200000	19100000	9	9	18	25	17	25	20	21	Carbamidomethylation; HexNAc	46326	Secernin-1 OS=Mus musculus OX=10090 GN=Scrn1 PE=1 SV=1
111	184	P60202|MYPR_MOUSE	213.44	27	27	27	27	27	27	27	52600000	82400000	55000000	74500000	53300000	88400000	10	10	34	31	30	30	35	36	Carbamidomethylation; HPRO; Oxidation (M)	30077	Myelin proteolipid protein OS=Mus musculus OX=10090 GN=Plp1 PE=1 SV=2
219	230	Q60932|VDAC1_MOUSE	213.34	30	25	27	25	29	20	27	11800000	12100000	7160000	12800000	8250000	13700000	10	9	18	17	14	17	11	16	Carbamidomethylation	32351	Voltage-dependent anion-selective channel protein 1 OS=Mus musculus OX=10090 GN=Vdac1 PE=1 SV=3
175	73	Q01853|TERA_MOUSE	212.84	32	9	18	8	13	16	16	3110000	3870000	2120000	3130000	2940000	4320000	18	17	17	21	14	19	19	19	Carbamidomethylation	89322	Transitional endoplasmic reticulum ATPase OS=Mus musculus OX=10090 GN=Vcp PE=1 SV=4
190	288	O55125|NIPS1_MOUSE	212.77	26	21	16	21	23	21	20	6540000	7510000	4490000	7300000	4490000	7600000	10	9	20	22	19	20	16	19	Oxidation (M)	33363	Protein NipSnap homolog 1 OS=Mus musculus OX=10090 GN=Nipsnap1 PE=1 SV=1
157	112	P35564|CALX_MOUSE	212.33	28	19	22	14	22	14	26	13400000	15400000	9210000	17900000	11100000	17500000	12	12	21	22	18	25	20	24	Carbamidomethylation; HPRO; Oxidation (M)	67278	Calnexin OS=Mus musculus OX=10090 GN=Canx PE=1 SV=1
276	308	Q8K183|PDXK_MOUSE	212.07	28	18	26	6	18	20	21	6860000	10300000	5250000	10100000	5920000	11900000	9	9	11	13	4	10	10	14	Carbamidomethylation	35015	Pyridoxal kinase OS=Mus musculus OX=10090 GN=Pdxk PE=1 SV=1
192	355	Q6PER3|MARE3_MOUSE	212.06	25	20	17	22	17	17	22	12400000	9920000	8740000	13700000	9030000	15400000	11	11	18	18	19	18	15	18	Carbamidomethylation; Phosphorylation (STY)	31966	Microtubule-associated protein RP/EB family member 3 OS=Mus musculus OX=10090 GN=Mapre3 PE=1 SV=1
214	130	Q68FL4|SAHH3_MOUSE	211.96	17	15	15	9	15	11	14	2960000	1410000	775000	3120000	1800000	1910000	10	6	17	17	12	20	14	16	Carbamidomethylation; Deamidation N	66899	Putative adenosylhomocysteinase 3 OS=Mus musculus OX=10090 GN=Ahcyl2 PE=1 SV=1
115	340	P14231|AT1B2_MOUSE	211.64	29	28	28	29	29	29	28	37600000	38800000	24600000	44500000	25600000	47800000	8	8	31	32	31	36	29	34	Carbamidomethylation; Oxidation (M); Deamidation N	33344	Sodium/potassium-transporting ATPase subunit beta-2 OS=Mus musculus OX=10090 GN=Atp1b2 PE=1 SV=2
243	309	Q9QUI0|RHOA_MOUSE	210.52	40	40	40	40	40	40	40	3800000	4940000	2730000	5320000	1880000	4980000	10	8	13	15	12	19	10	16	Carbamidomethylation; HPRO; Oxidation (M); Ubq	21782	Transforming protein RhoA OS=Mus musculus OX=10090 GN=Rhoa PE=1 SV=1
257	391	Q9D8Y0|EFHD2_MOUSE	209.95	22	18	18	18	18	18	22	5670000	8020000	5760000	7160000	5240000	7530000	8	8	12	14	14	13	14	15		26791	EF-hand domain-containing protein D2 OS=Mus musculus OX=10090 GN=Efhd2 PE=1 SV=1
321	174	Q60598|SRC8_MOUSE	209.39	22	16	22	16	16	13	16	3340000	4540000	2900000	5010000	2900000	4080000	8	8	8	14	9	10	9	8		61250	Src substrate cortactin OS=Mus musculus OX=10090 GN=Cttn PE=1 SV=2
279	118	Q9R0K7|AT2B2_MOUSE	209.09	12	9	7	8	4	5	7	1260000	1600000	1520000	1700000	1090000	2560000	12	8	11	11	15	7	10	11	Carbamidomethylation	132587	Plasma membrane calcium-transporting ATPase 2 OS=Mus musculus OX=10090 GN=Atp2b2 PE=1 SV=2
229	167	Q9Z1G4|VPP1_MOUSE	208.11	11	10	8	9	10	8	10	5630000	5970000	3450000	7030000	3160000	6720000	10	10	19	14	12	18	9	16	Carbamidomethylation	96467	V-type proton ATPase 116 kDa subunit a isoform 1 OS=Mus musculus OX=10090 GN=Atp6v0a1 PE=1 SV=3
183	142	Q8K0U4|HS12A_MOUSE	207.69	19	15	15	10	13	9	17	2240000	2500000	1080000	2290000	1520000	2470000	10	8	15	14	9	14	11	16		74871	Heat shock 70 kDa protein 12A OS=Mus musculus OX=10090 GN=Hspa12a PE=1 SV=1
251	96	Q9ES97|RTN3_MOUSE	207.54	17	9	13	10	9	7	13	2620000	3800000	1950000	2880000	1740000	4450000	13	13	12	13	12	11	10	13	Carbamidomethylation	103879	Reticulon-3 OS=Mus musculus OX=10090 GN=Rtn3 PE=1 SV=2
281	298	O88569|ROA2_MOUSE	207.09	28	27	27	21	27	21	27	2510000	3890000	2050000	2160000	3130000	2600000	13	13	12	15	9	10	11	11	Oxidation (M)	37403	Heterogeneous nuclear ribonucleoproteins A2/B1 OS=Mus musculus OX=10090 GN=Hnrnpa2b1 PE=1 SV=2
195	175	Q62420|SH3G2_MOUSE	206.23	24	17	24	17	14	14	24	3600000	3890000	1800000	3890000	2160000	5050000	12	6	18	20	13	19	14	22	Oxidation (M)	39955	Endophilin-A1 OS=Mus musculus OX=10090 GN=Sh3gl2 PE=1 SV=2
254	137	P08551|NFL_MOUSE	206.02	22	13	13	13	17	16	14	3230000	3670000	2820000	5690000	3330000	5530000	10	10	11	10	10	14	12	13	Carbamidomethylation	61509	Neurofilament light polypeptide OS=Mus musculus OX=10090 GN=Nefl PE=1 SV=5
188	128	Q8CAQ8|MIC60_MOUSE	205.48	19	14	10	10	19	10	14	6590000	6330000	4200000	6390000	4170000	7230000	13	13	19	17	16	19	16	19		83900	MICOS complex subunit Mic60 OS=Mus musculus OX=10090 GN=Immt PE=1 SV=1
172	313	Q9CR68|UCRI_MOUSE	205.3	33	19	24	11	19	28	24	23100000	21400000	18500000	26300000	18400000	29100000	9	9	20	18	18	21	20	24		29368	Cytochrome b-c1 complex subunit Rieske mitochondrial OS=Mus musculus OX=10090 GN=Uqcrfs1 PE=1 SV=1
191	297	Q9CQ69|QCR8_MOUSE	205.23	60	60	60	60	49	49	60	15600000	14100000	11100000	17700000	10900000	18900000	8	8	18	18	17	16	17	18	Deamidation N	9768	Cytochrome b-c1 complex subunit 8 OS=Mus musculus OX=10090 GN=Uqcrq PE=1 SV=3
164	474	P54227|STMN1_MOUSE	204.42	32	26	26	26	26	26	32	13900000	15100000	9880000	18600000	14800000	21100000	7	5	22	21	18	23	20	24	Phosphorylation (STY)	17274	Stathmin OS=Mus musculus OX=10090 GN=Stmn1 PE=1 SV=2
181	108	P11798|KCC2A_MOUSE	202.57	27	21	22	16	26	18	22	2400000	3580000	2050000	4060000	1720000	3630000	13	7	17	20	14	25	13	22		54115	Calcium/calmodulin-dependent protein kinase type II subunit alpha OS=Mus musculus OX=10090 GN=Camk2a PE=1 SV=2
156	447	P12787|COX5A_MOUSE	202.3	43	43	43	43	43	43	43	13600000	16200000	10300000	16700000	11700000	19900000	9	9	21	20	20	23	23	29	Oxidation (M)	16101	Cytochrome c oxidase subunit 5A mitochondrial OS=Mus musculus OX=10090 GN=Cox5a PE=1 SV=2
213	449	O08585|CLCA_MOUSE	201.52	22	17	20	17	21	18	17	7460000	7600000	7140000	9260000	7010000	8820000	10	7	16	16	18	18	19	16	Carbamidomethylation	25604	Clathrin light chain A OS=Mus musculus OX=10090 GN=Clta PE=1 SV=2
160	163	P10852|4F2_MOUSE	201.09	18	16	16	18	16	18	18	13600000	14000000	9010000	15600000	10100000	16800000	10	10	22	22	20	20	22	21		58337	4F2 cell-surface antigen heavy chain OS=Mus musculus OX=10090 GN=Slc3a2 PE=1 SV=1
163	74	Q03517|SCG2_MOUSE	200.74	27	20	19	19	23	21	21	9610000	10800000	7320000	12300000	7460000	12800000	15	15	19	20	15	20	17	20		70644	Secretogranin-2 OS=Mus musculus OX=10090 GN=Scg2 PE=1 SV=1
248	206	P17427|AP2A2_MOUSE	200.45	7	5	6	4	5	4	5	2470000	3540000	2370000	2990000	1650000	4250000	10	7	12	14	11	12	8	16		104016	AP-2 complex subunit alpha-2 OS=Mus musculus OX=10090 GN=Ap2a2 PE=1 SV=2
327	339	Q00493|CBPE_MOUSE	200.43	23	16	16	23	16	16	16	4600000	5410000	2930000	6210000	4170000	6050000	6	6	10	9	8	10	9	11	Carbamidomethylation	53256	Carboxypeptidase E OS=Mus musculus OX=10090 GN=Cpe PE=1 SV=2
168	413	Q62425|NDUA4_MOUSE	200.25	70	70	70	70	70	70	70	12900000	16300000	8930000	14600000	9960000	17000000	10	10	24	24	20	21	20	20	Deamidation N	9327	Cytochrome c oxidase subunit NDUFA4 OS=Mus musculus OX=10090 GN=Ndufa4 PE=1 SV=2
241	162	Q8K0T0|RTN1_MOUSE	200.15	19	18	19	17	14	13	13	7410000	7610000	5060000	8740000	5800000	5760000	10	10	17	16	12	15	13	11		83572	Reticulon-1 OS=Mus musculus OX=10090 GN=Rtn1 PE=1 SV=1
177	338	Q60829|PPR1B_MOUSE	199.96	48	36	36	48	48	47	36	6670000	6880000	10500000	9800000	9320000	9390000	9	9	16	16	22	20	25	20	Phosphorylation (STY)	21781	Protein phosphatase 1 regulatory subunit 1B OS=Mus musculus OX=10090 GN=Ppp1r1b PE=1 SV=2
194	899	P35802|GPM6A_MOUSE	199.58	11	11	11	11	11	11	11	15800000	20700000	12900000	20600000	11500000	22500000	6	6	17	20	16	20	18	18	Oxidation (M)	31149	Neuronal membrane glycoprotein M6-a OS=Mus musculus OX=10090 GN=Gpm6a PE=1 SV=1
117	97	Q61548|AP180_MOUSE	199.28	19	12	14	9	15	16	14	14100000	16500000	10300000	17800000	13900000	19400000	14	13	25	26	22	27	25	24	Oxidation (M); HexNAc	91851	Clathrin coat assembly protein AP180 OS=Mus musculus OX=10090 GN=Snap91 PE=1 SV=1
341	247	Q9Z1G3|VATC1_MOUSE	199.21	23	17	17	12	17	14	23	2700000	2800000	1390000	3100000	1470000	3770000	8	8	10	8	6	10	8	14	Carbamidomethylation	43888	V-type proton ATPase subunit C 1 OS=Mus musculus OX=10090 GN=Atp6v1c1 PE=1 SV=4
171	290	P35700|PRDX1_MOUSE	199.18	34	34	34	34	34	30	34	14400000	14600000	10200000	18000000	10700000	18700000	9	9	22	22	21	21	19	21		22176	Peroxiredoxin-1 OS=Mus musculus OX=10090 GN=Prdx1 PE=1 SV=1
225	441	Q9D6J5|NDUB8_MOUSE	199.05	34	31	34	31	31	31	31	16600000	17200000	12200000	19600000	13700000	21700000	7	7	15	16	15	17	15	15		21876	NADH dehydrogenase [ubiquinone] 1 beta subcomplex subunit 8 mitochondrial OS=Mus musculus OX=10090 GN=Ndufb8 PE=1 SV=1
240	152	O08749|DLDH_MOUSE	198.96	23	16	17	12	19	15	21	3780000	3990000	2210000	4390000	2190000	5280000	11	11	13	13	8	14	9	15		54272	Dihydrolipoyl dehydrogenase mitochondrial OS=Mus musculus OX=10090 GN=Dld PE=1 SV=2
369	257	Q9EPJ9|ARFG1_MOUSE	198.94	27	27	19	19	16	19	27	2180000	1840000	2130000	2110000	2170000	2560000	7	7	10	7	10	6	10	9	Carbamidomethylation	45288	ADP-ribosylation factor GTPase-activating protein 1 OS=Mus musculus OX=10090 GN=Arfgap1 PE=1 SV=2
186	226	Q80SW1|SAHH2_MOUSE	198.92	14	10	13	8	13	10	12	6110000	4760000	3120000	5560000	4630000	6980000	9	5	20	21	16	24	17	19	Carbamidomethylation; Oxidation (M); Deamidation N	58952	S-adenosylhomocysteine hydrolase-like protein 1 OS=Mus musculus OX=10090 GN=Ahcyl1 PE=1 SV=1
235	356	Q6NZL0|SOGA3_MOUSE	198.73	9	6	6	7	7	7	6	2950000	3390000	3050000	3630000	2530000	2860000	7	7	14	12	13	13	10	10	HexNAc; Phosphorylation (STY)	103480	Protein SOGA3 OS=Mus musculus OX=10090 GN=Soga3 PE=1 SV=2
202	341	Q9CQJ8|NDUB9_MOUSE	198.62	42	30	42	25	31	30	42	3640000	4840000	1950000	5200000	3190000	5460000	8	8	17	22	11	18	17	20		21984	NADH dehydrogenase [ubiquinone] 1 beta subcomplex subunit 9 OS=Mus musculus OX=10090 GN=Ndufb9 PE=1 SV=3
129	269	Q91VR2|ATPG_MOUSE	198.58	23	23	23	20	23	20	23	7060000	8510000	3670000	9860000	6330000	11800000	9	9	20	23	14	24	20	26	Oxidation (M); Deamidation N	32886	ATP synthase subunit gamma mitochondrial OS=Mus musculus OX=10090 GN=Atp5f1c PE=1 SV=1
234	145	Q7TQF7|AMPH_MOUSE	198.31	18	10	9	10	10	11	13	5890000	6620000	5730000	7010000	4930000	7770000	12	11	13	14	15	12	14	15		75013	Amphiphysin OS=Mus musculus OX=10090 GN=Amph PE=1 SV=1
150	242	Q9D051|ODPB_MOUSE	197.72	22	19	19	19	19	17	22	13900000	17500000	8880000	18300000	11600000	17900000	8	7	23	26	17	28	24	24	HPRO; Oxidation (M)	38937	Pyruvate dehydrogenase E1 component subunit beta mitochondrial OS=Mus musculus OX=10090 GN=Pdhb PE=1 SV=1
200	94	P28652|KCC2B_MOUSE	197.61	30	27	22	18	23	18	22	3410000	3440000	1970000	3650000	2040000	3150000	11	5	19	17	13	19	13	18	Carbamidomethylation	60461	Calcium/calmodulin-dependent protein kinase type II subunit beta OS=Mus musculus OX=10090 GN=Camk2b PE=1 SV=2
275	267	P62821|RAB1A_MOUSE	197.61	41	29	29	26	26	29	41	3240000	3100000	1840000	3420000	1680000	3760000	8	6	16	11	10	12	12	13	Carbamidomethylation; Oxidation (M)	22678	Ras-related protein Rab-1A OS=Mus musculus OX=10090 GN=Rab1A PE=1 SV=3
203	114	Q8BH59|CMC1_MOUSE	197.13	23	14	13	12	14	13	13	3530000	4580000	2780000	4520000	4050000	6990000	14	11	16	16	12	14	15	18	Carbamidomethylation	74570	Calcium-binding mitochondrial carrier protein Aralar1 OS=Mus musculus OX=10090 GN=Slc25a12 PE=1 SV=1
260	91	Q8BFR5|EFTU_MOUSE	197	31	25	24	20	19	5	30	2190000	2440000	676000	1990000	398000	2880000	12	12	12	14	8	10	3	14		49508	Elongation factor Tu mitochondrial OS=Mus musculus OX=10090 GN=Tufm PE=1 SV=1
265	159	G5E829|AT2B1_MOUSE	196.46	8	6	7	5	5	3	6	1720000	1450000	188000	522000	76000	2190000	8	4	11	11	10	6	5	9		134747	Plasma membrane calcium-transporting ATPase 1 OS=Mus musculus OX=10090 GN=Atp2b1 PE=1 SV=1
209	107	Q61361|PGCB_MOUSE	196.02	14	10	9	7	11	9	9	3960000	4120000	2850000	3760000	2890000	4780000	15	13	18	18	16	16	16	14	Carbamidomethylation; HPRO	95815	Brevican core protein OS=Mus musculus OX=10090 GN=Bcan PE=1 SV=2
218	193	P70296|PEBP1_MOUSE	194.92	57	45	45	45	57	57	45	11000000	13500000	8240000	9700000	8650000	14300000	10	10	15	17	14	17	16	15	Carbamidomethylation	20830	Phosphatidylethanolamine-binding protein 1 OS=Mus musculus OX=10090 GN=Pebp1 PE=1 SV=3
452	439	Q9CQX8|RT36_MOUSE	194.58	83	48	83	75	83	79	62	2820000	4890000	2410000	5500000	4090000	4540000	7	7	5	9	6	8	9	6	Oxidation (M); Ubq	11101	28S ribosomal protein S36 mitochondrial OS=Mus musculus OX=10090 GN=Mrps36 PE=1 SV=1
287	110	Q64521|GPDM_MOUSE	194.44	22	8	12	9	15	7	18	1050000	2390000	1260000	2440000	662000	1810000	11	11	6	11	7	12	5	12	Carbamidomethylation	80954	Glycerol-3-phosphate dehydrogenase mitochondrial OS=Mus musculus OX=10090 GN=Gpd2 PE=1 SV=2
211	85	Q60597|ODO1_MOUSE	194.18	16	8	10	9	9	9	9	8340000	7500000	5630000	8910000	6220000	10300000	12	12	17	15	16	15	16	17	Carbamidomethylation; Oxidation (M)	116449	2-oxoglutarate dehydrogenase mitochondrial OS=Mus musculus OX=10090 GN=Ogdh PE=1 SV=3
204	125	A2AG50|MA7D2_MOUSE	193.55	15	9	10	10	10	9	8	2260000	2720000	1720000	2930000	1570000	2510000	12	11	15	18	14	16	12	15	Carbamidomethylation	86050	MAP7 domain-containing protein 2 OS=Mus musculus OX=10090 GN=Map7d2 PE=1 SV=1
293	207	Q62418|DBNL_MOUSE	193.45	21	19	14	14	21	14	14	3570000	4450000	2670000	4320000	2280000	4190000	8	8	12	10	12	11	11	12	Oxidation (M)	48700	Drebrin-like protein OS=Mus musculus OX=10090 GN=Dbnl PE=1 SV=2
135	277	Q9D0M3|CY1_MOUSE	193.19	26	18	26	18	18	18	26	26800000	30100000	20800000	34600000	21000000	30400000	6	6	26	27	25	31	25	29	Carbamidomethylation; Deamidation N	35328	Cytochrome c1 heme protein mitochondrial OS=Mus musculus OX=10090 GN=Cyc1 PE=1 SV=1
393	382	Q923Z0|GPC5B_MOUSE	193.14	21	11	11	11	18	11	14	2060000	2840000	1490000	2200000	1740000	3170000	7	7	7	6	7	7	5	8	Deamidation N	45899	G-protein coupled receptor family C group 5 member B OS=Mus musculus OX=10090 GN=Gprc5b PE=1 SV=1
300	322	Q9D8N0|EF1G_MOUSE	193.12	17	13	11	10	10	10	15	9690000	9560000	6700000	11000000	7410000	12700000	8	8	12	10	10	10	11	13	Carbamidomethylation; HexNAcHex	50061	Elongation factor 1-gamma OS=Mus musculus OX=10090 GN=Eef1g PE=1 SV=3
258	209	Q80TL4|PHF24_MOUSE	193.02	24	24	12	11	19	19	12	5070000	5360000	3160000	4800000	3120000	5270000	8	8	15	14	11	13	13	13	Carbamidomethylation	45223	PHD finger protein 24 OS=Mus musculus OX=10090 GN=Phf24 PE=1 SV=2
207	134	Q8K2B3|SDHA_MOUSE	192.87	18	15	18	11	15	13	16	4580000	8470000	3030000	6170000	3780000	7560000	10	10	15	20	13	16	13	17	Carbamidomethylation; Oxidation (M)	72585	Succinate dehydrogenase [ubiquinone] flavoprotein subunit mitochondrial OS=Mus musculus OX=10090 GN=Sdha PE=1 SV=1
255	182	Q8BRT1|CLAP2_MOUSE	192.67	10	5	5	4	8	7	6	1610000	1730000	972000	2310000	1680000	2880000	8	8	8	8	6	9	10	9		140738	CLIP-associating protein 2 OS=Mus musculus OX=10090 GN=Clasp2 PE=1 SV=1
222	575	P99028|QCR6_MOUSE	192.42	79	67	67	58	75	67	76	7150000	8330000	4940000	7370000	6100000	8110000	10	10	17	16	14	13	16	17	Carbamidomethylation	10435	Cytochrome b-c1 complex subunit 6 mitochondrial OS=Mus musculus OX=10090 GN=Uqcrh PE=1 SV=2
196	214	P63328|PP2BA_MOUSE	192.34	19	10	14	10	14	10	10	6670000	7670000	5320000	9060000	5280000	8940000	10	8	16	18	16	21	15	17	Oxidation (M)	58644	Serine/threonine-protein phosphatase 2B catalytic subunit alpha isoform OS=Mus musculus OX=10090 GN=Ppp3ca PE=1 SV=1
173	366	P68254|1433T_MOUSE	191.61	25	25	24	24	25	22	25	6700000	9420000	2730000	11300000	8550000	12600000	9	6	21	20	12	22	18	21	Carbamidomethylation; Oxidation (M)	27778	14-3-3 protein theta OS=Mus musculus OX=10090 GN=Ywhaq PE=1 SV=1
223	221	P67778|PHB_MOUSE	190.6	37	28	28	28	24	18	24	4460000	4600000	2690000	4880000	3120000	5150000	8	8	17	16	15	16	14	15		29820	Prohibitin OS=Mus musculus OX=10090 GN=Phb PE=1 SV=1
450	278	P07724|ALBU_MOUSE	189.84	16	9	8	5	3	8	8	1930000	1840000	1170000	1770000	1020000	1910000	7	7	7	6	4	3	4	6	Carbamidomethylation	68693	Serum albumin OS=Mus musculus OX=10090 GN=Alb PE=1 SV=3
206	343	P31786|ACBP_MOUSE	189.8	68	63	68	66	63	66	68	8370000	8790000	4830000	8580000	5320000	10200000	10	10	16	17	14	14	16	17	Oxidation (M)	10000	Acyl-CoA-binding protein OS=Mus musculus OX=10090 GN=Dbi PE=1 SV=2
514	344	Q8K212|PACS1_MOUSE	188.85	7	2	2	4	5	2	2	1690000	2390000	993000	1620000	1310000	2020000	5	5	6	4	5	7	6	4		104829	Phosphofurin acidic cluster sorting protein 1 OS=Mus musculus OX=10090 GN=Pacs1 PE=1 SV=2
217	424	Q9DCS9|NDUBA_MOUSE	187.87	37	34	37	34	37	37	37	10400000	12900000	8060000	13600000	9430000	10100000	7	7	14	17	11	14	12	15		21024	NADH dehydrogenase [ubiquinone] 1 beta subcomplex subunit 10 OS=Mus musculus OX=10090 GN=Ndufb10 PE=1 SV=3
323	183	Q61753|SERA_MOUSE	187.81	19	18	11	12	9	12	9	4250000	3430000	2060000	2370000	1700000	4120000	11	10	13	10	9	8	11	8	Carbamidomethylation	56586	D-3-phosphoglycerate dehydrogenase OS=Mus musculus OX=10090 GN=Phgdh PE=1 SV=3
252	188	Q6Q477|AT2B4_MOUSE	187.73	7	7	7	4	5	7	7	1880000	1850000	597000	1640000	1250000	2340000	7	5	13	12	9	9	10	11		133068	Plasma membrane calcium-transporting ATPase 4 OS=Mus musculus OX=10090 GN=Atp2b4 PE=1 SV=1
303	263	O55131|SEPT7_MOUSE	186.55	23	23	18	19	23	14	23	3130000	3380000	1810000	4100000	1880000	5000000	8	7	10	11	8	11	9	13	Oxidation (M); Deamidation N	50550	Septin-7 OS=Mus musculus OX=10090 GN=Sept7 PE=1 SV=1
358	179	O35927|CTND2_MOUSE	186.33	10	6	4	4	4	6	4	1810000	1260000	1450000	828000	1420000	1700000	7	7	7	5	6	5	7	6		134999	Catenin delta-2 OS=Mus musculus OX=10090 GN=Ctnnd2 PE=1 SV=1
296	300	Q9D172|GAL3A_MOUSE	186.22	36	21	31	17	21	21	22	7630000	9430000	5420000	8650000	5650000	8690000	9	9	10	12	11	11	11	13	Carbamidomethylation	28090	Glutamine amidotransferase-like class 1 domain-containing protein 3A mitochondrial OS=Mus musculus OX=10090 GN=Gatd3a PE=1 SV=1
236	436	P56391|CX6B1_MOUSE	186	59	59	48	48	58	48	48	13300000	15000000	10900000	18200000	11500000	18900000	7	7	14	15	12	15	12	13	Carbamidomethylation	10071	Cytochrome c oxidase subunit 6B1 OS=Mus musculus OX=10090 GN=Cox6b1 PE=1 SV=2
307	495	Q640R3|HECAM_MOUSE	185.16	25	17	19	16	13	13	20	6090000	7590000	6070000	7170000	5910000	7770000	8	7	10	13	11	12	10	12	HLys-Hex; Phosphorylation (STY); Methoxy	46367	Hepatocyte cell adhesion molecule OS=Mus musculus OX=10090 GN=Hepacam PE=1 SV=2
290	170	P47738|ALDH2_MOUSE	184.77	24	20	13	6	15	20	18	2870000	2190000	2150000	4950000	3460000	5000000	8	8	8	8	7	10	10	12	Carbamidomethylation	56538	Aldehyde dehydrogenase mitochondrial OS=Mus musculus OX=10090 GN=Aldh2 PE=1 SV=1
372	189	P58281|OPA1_MOUSE	184.71	11	5	10	4	8	7	6	1270000	1370000	616000	1730000	926000	1310000	10	10	7	9	4	8	7	8	Carbamidomethylation	111339	Dynamin-like 120 kDa protein mitochondrial OS=Mus musculus OX=10090 GN=Opa1 PE=1 SV=1
357	178	P08113|ENPL_MOUSE	184.46	11	8	8	6	10	5	6	3020000	3370000	2020000	3120000	2520000	3040000	7	7	10	8	6	10	6	7		92476	Endoplasmin OS=Mus musculus OX=10090 GN=Hsp90b1 PE=1 SV=2
322	194	Q08331|CALB2_MOUSE	184.2	35	20	18	17	27	17	17	2080000	2100000	1300000	2750000	1200000	2430000	9	8	10	10	8	12	8	9	Carbamidomethylation; Oxidation (M)	31373	Calretinin OS=Mus musculus OX=10090 GN=Calb2 PE=1 SV=3
315	265	P70441|NHRF1_MOUSE	184.08	28	20	21	18	14	18	20	1980000	2400000	2440000	2280000	2140000	2990000	8	8	8	10	8	8	8	9	Deamidation N	38600	Na(+)/H(+) exchange regulatory cofactor NHE-RF1 OS=Mus musculus OX=10090 GN=Slc9a3r1 PE=1 SV=3
392	212	Q60673|PTPRN_MOUSE	183.72	9	6	5	2	6	5	6	1540000	1230000	336000	1660000	354000	1240000	7	6	6	5	2	8	4	6	Carbamidomethylation	106083	Receptor-type tyrosine-protein phosphatase-like N OS=Mus musculus OX=10090 GN=Ptprn PE=1 SV=2
262	579	Q9CQH3|NDUB5_MOUSE	183.53	23	15	15	23	23	15	23	8200000	9130000	6710000	11600000	8220000	11400000	5	5	12	10	13	15	15	13		21710	NADH dehydrogenase [ubiquinone] 1 beta subcomplex subunit 5 mitochondrial OS=Mus musculus OX=10090 GN=Ndufb5 PE=1 SV=1
184	186	P62259|1433E_MOUSE	183.47	33	33	33	33	33	33	33	8290000	9590000	6430000	11800000	6120000	12600000	11	9	18	19	20	20	18	19	Phosphorylation (STY); Nitrotyrosine	29174	14-3-3 protein epsilon OS=Mus musculus OX=10090 GN=Ywhae PE=1 SV=1
311	166	Q8BJH1|ZC21A_MOUSE	183.45	34	34	26	31	28	31	19	2930000	3370000	2700000	2540000	2080000	2200000	10	10	13	10	9	11	9	8	Carbamidomethylation	35152	Zinc finger C2HC domain-containing protein 1A OS=Mus musculus OX=10090 GN=Zc2hc1a PE=1 SV=1
301	379	Q9CWZ7|SNAG_MOUSE	182.89	21	17	17	20	17	17	14	3710000	6210000	3920000	7130000	3970000	4100000	8	8	11	12	12	12	10	11		34732	Gamma-soluble NSF attachment protein OS=Mus musculus OX=10090 GN=Napg PE=1 SV=1
355	371	Q99LX0|PARK7_MOUSE	182.71	30	30	28	20	20	12	30	4830000	4560000	2820000	5160000	2220000	6010000	7	7	12	9	7	9	4	13	Carbamidomethylation; Oxidation (M)	20021	Protein/nucleic acid deglycase DJ-1 OS=Mus musculus OX=10090 GN=Park7 PE=1 SV=1
428	143	P23116|EIF3A_MOUSE	182.38	7	6	3	5	5	4	5	757000	1010000	691000	1180000	736000	854000	8	8	8	4	6	8	8	9		161936	Eukaryotic translation initiation factor 3 subunit A OS=Mus musculus OX=10090 GN=Eif3a PE=1 SV=5
336	560	Q62277|SYPH_MOUSE	182.3	20	11	11	9	11	20	11	4840000	5600000	3170000	5320000	2850000	6630000	7	7	10	12	8	10	10	10	Carbamidomethylation; Oxidation (M)	34025	Synaptophysin OS=Mus musculus OX=10090 GN=Syp PE=1 SV=2
407	448	P56564|EAA1_MOUSE	182.26	10	8	10	8	10	8	8	3610000	3460000	1740000	3460000	1770000	4920000	5	5	8	7	6	7	6	8	Oxidation (M)	59622	Excitatory amino acid transporter 1 OS=Mus musculus OX=10090 GN=Slc1a3 PE=1 SV=2
354	301	P16460|ASSY_MOUSE	181.45	26	8	13	19	15	11	11	3190000	4080000	1790000	4830000	2410000	4760000	8	8	5	10	7	11	8	9	Carbamidomethylation	46585	Argininosuccinate synthase OS=Mus musculus OX=10090 GN=Ass1 PE=1 SV=1
263	1194	P63044|VAMP2_MOUSE	181.29	25	25	25	25	25	25	25	5200000	5490000	3430000	5410000	3610000	6180000	4	2	13	12	13	16	12	14	Oxidation (M)	12691	Vesicle-associated membrane protein 2 OS=Mus musculus OX=10090 GN=Vamp2 PE=1 SV=2
264	158	Q9QYB8|ADDB_MOUSE	180.73	15	3	4	5	8	8	10	1170000	2630000	1150000	2730000	2180000	2060000	9	5	9	10	11	13	11	12		80642	Beta-adducin OS=Mus musculus OX=10090 GN=Add2 PE=1 SV=4
453	467	Q9D855|QCR7_MOUSE	180.52	33	24	24	24	24	33	33	2230000	2860000	1330000	3080000	2030000	3600000	5	5	6	7	5	6	8	8	Oxidation (M)	13527	Cytochrome b-c1 complex subunit 7 OS=Mus musculus OX=10090 GN=Uqcrb PE=1 SV=3
230	316	Q9D1G1|RAB1B_MOUSE	180.38	38	38	38	35	35	38	38	4420000	5790000	2390000	5090000	3250000	5420000	6	4	15	17	11	15	15	13	Carbamidomethylation; Oxidation (M)	22187	Ras-related protein Rab-1B OS=Mus musculus OX=10090 GN=Rab1b PE=1 SV=1
294	227	Q9CPY7|AMPL_MOUSE	180.16	19	9	17	7	9	11	9	1420000	1350000	668000	1720000	1250000	1890000	7	7	6	7	3	9	6	5	Deamidation N	56141	Cytosol aminopeptidase OS=Mus musculus OX=10090 GN=Lap3 PE=1 SV=3
312	377	P63040|CPLX1_MOUSE	179.52	53	36	36	53	46	36	46	242000	712000	632000	977000	357000	997000	6	4	8	7	13	12	7	11	Oxidation (M)	15122	Complexin-1 OS=Mus musculus OX=10090 GN=Cplx1 PE=1 SV=1
228	809	Q9D1K2|VATF_MOUSE	179.51	30	30	30	30	30	30	30	9370000	9670000	8580000	13800000	9000000	13500000	5	5	14	15	14	18	14	17	Oxidation (M)	13370	V-type proton ATPase subunit F OS=Mus musculus OX=10090 GN=Atp6v1f PE=1 SV=2
351	151	Q76MZ3|2AAA_MOUSE	179.36	18	16	9	10	12	8	11	2850000	2650000	1040000	3190000	1340000	3350000	10	10	11	8	6	10	6	9	Oxidation (M)	65323	Serine/threonine-protein phosphatase 2A 65 kDa regulatory subunit A alpha isoform OS=Mus musculus OX=10090 GN=Ppp2r1a PE=1 SV=3
325	238	P84091|AP2M1_MOUSE	179.11	19	15	14	5	11	13	15	1120000	1360000	263000	977000	740000	1370000	9	9	12	11	4	7	9	10	Carbamidomethylation; Oxidation (M)	49655	AP-2 complex subunit mu OS=Mus musculus OX=10090 GN=Ap2m1 PE=1 SV=1
249	336	E9PUL5|PRRT2_MOUSE	178.61	32	22	32	10	32	32	32	3640000	4600000	922000	4460000	2700000	3800000	8	8	14	15	6	15	14	15		35924	Proline-rich transmembrane protein 2 OS=Mus musculus OX=10090 GN=Prrt2 PE=1 SV=1
278	109	P19096|FAS_MOUSE	178.58	5	3	3	3	2	4	4	1430000	1330000	914000	1980000	1260000	2520000	13	11	8	6	9	8	8	11	Carbamidomethylation; Deamidation N	272426	Fatty acid synthase OS=Mus musculus OX=10090 GN=Fasn PE=1 SV=2
199	287	Q9CR95|NECP1_MOUSE	178.11	28	24	24	24	28	28	24	9280000	8770000	7000000	11700000	7460000	9630000	7	7	16	15	15	21	13	16		29639	Adaptin ear-binding coat-associated protein 1 OS=Mus musculus OX=10090 GN=Necap1 PE=1 SV=2
384	539	P97797|SHPS1_MOUSE	178.09	19	13	6	6	10	13	12	5430000	6460000	4840000	5920000	5730000	7490000	7	7	9	8	5	8	11	9	HexNAcHex; Ubq; Deamidation N; Nitrotyrosine	56425	Tyrosine-protein phosphatase non-receptor type substrate 1 OS=Mus musculus OX=10090 GN=Sirpa PE=1 SV=1
247	202	P10649|GSTM1_MOUSE	177.87	35	34	26	27	26	26	26	14400000	14400000	8300000	16300000	9610000	17300000	8	8	15	12	12	16	13	14	HPRO; Oxidation (M)	25970	Glutathione S-transferase Mu 1 OS=Mus musculus OX=10090 GN=Gstm1 PE=1 SV=2
360	243	Q8VDQ8|SIR2_MOUSE	177.79	23	18	18	9	15	11	15	2880000	3440000	1960000	3190000	1650000	3170000	9	9	10	12	8	9	6	8	Carbamidomethylation	43256	NAD-dependent protein deacetylase sirtuin-2 OS=Mus musculus OX=10090 GN=Sirt2 PE=1 SV=2
141	365	Q8R0A5|TCAL3_MOUSE	177.72	33	33	29	29	29	33	29	827000	1520000	453000	1390000	384000	946000	9	3	20	21	15	18	18	17	Oxidation (M)	22468	Transcription elongation factor A protein-like 3 OS=Mus musculus OX=10090 GN=Tceal3 PE=1 SV=2
440	542	Q61166|MARE1_MOUSE	177.64	19	14	14	14	19	14	14	3930000	3990000	3240000	4440000	2840000	4900000	4	4	8	7	7	8	7	8		30016	Microtubule-associated protein RP/EB family member 1 OS=Mus musculus OX=10090 GN=Mapre1 PE=1 SV=3
231	348	Q99JF8|PSIP1_MOUSE	177.59	10	9	9	10	9	10	10	2620000	2900000	2620000	3060000	2760000	3370000	8	8	14	12	15	14	15	14		59697	PC4 and SFRS1-interacting protein OS=Mus musculus OX=10090 GN=Psip1 PE=1 SV=1
316	252	Q5EBJ4|ERMIN_MOUSE	177.23	29	23	19	19	19	25	19	4270000	4520000	3840000	4870000	4820000	4520000	10	10	9	10	9	9	14	6		32148	Ermin OS=Mus musculus OX=10090 GN=Ermn PE=1 SV=1
398	192	P09103|PDIA1_MOUSE	177.01	18	12	3	8	9	6	12	1370000	468000	369000	1010000	410000	833000	9	8	8	3	5	6	5	8		57059	Protein disulfide-isomerase OS=Mus musculus OX=10090 GN=P4hb PE=1 SV=2
417	319	P32921|SYWC_MOUSE	176.66	16	13	10	10	10	10	14	3250000	2310000	1820000	3870000	1770000	3150000	6	6	9	5	6	10	5	8		54358	Tryptophan--tRNA ligase cytoplasmic OS=Mus musculus OX=10090 GN=Wars PE=1 SV=2
246	446	Q9CPQ1|COX6C_MOUSE	175.43	49	49	49	49	49	49	49	8040000	10300000	5550000	11700000	5040000	12900000	8	8	14	18	13	16	13	14	Oxidation (M); HLys	8469	Cytochrome c oxidase subunit 6C OS=Mus musculus OX=10090 GN=Cox6c PE=1 SV=3
431	328	P63001|RAC1_MOUSE	175.4	28	21	23	4	17	9	17	831000	1470000	400000	1830000	450000	1070000	7	4	8	11	2	10	7	9	Carbamidomethylation; Oxidation (M)	21450	Ras-related C3 botulinum toxin substrate 1 OS=Mus musculus OX=10090 GN=Rac1 PE=1 SV=1
333	116	Q8BGD9|IF4B_MOUSE	175.28	23	9	14	12	12	18	12	1580000	2040000	2260000	2050000	2300000	2390000	10	10	7	9	8	8	11	9		68840	Eukaryotic translation initiation factor 4B OS=Mus musculus OX=10090 GN=Eif4b PE=1 SV=1
385	613	P01831|THY1_MOUSE	175.26	25	23	23	25	23	23	25	5550000	6400000	4010000	4780000	3970000	6020000	6	6	9	10	9	9	9	10		18080	Thy-1 membrane glycoprotein OS=Mus musculus OX=10090 GN=Thy1 PE=1 SV=1
490	415	Q9R1Q8|TAGL3_MOUSE	175.21	22	22	22	18	22	18	22	1370000	1500000	996000	1610000	898000	1780000	6	4	7	8	5	7	6	8	Oxidation (M)	22471	Transgelin-3 OS=Mus musculus OX=10090 GN=Tagln3 PE=1 SV=1
671	305	Q80XI4|PI42B_MOUSE	175.14	18	10	14	8	3	6	15	980000	1180000	620000	823000	540000	1160000	6	4	4	6	3	2	3	5		47319	Phosphatidylinositol 5-phosphate 4-kinase type-2 beta OS=Mus musculus OX=10090 GN=Pip4k2b PE=1 SV=1
366	454	Q61081|CDC37_MOUSE	175.03	16	12	11	16	16	16	12	3800000	6160000	3400000	4510000	3440000	4110000	6	6	9	6	8	11	9	6	Carbamidomethylation	44593	Hsp90 co-chaperone Cdc37 OS=Mus musculus OX=10090 GN=Cdc37 PE=1 SV=1
387	210	P47911|RL6_MOUSE	174.69	24	18	21	9	24	13	19	1530000	1470000	571000	1810000	726000	2140000	7	7	8	7	5	10	5	9	Carbamidomethylation	33510	60S ribosomal protein L6 OS=Mus musculus OX=10090 GN=Rpl6 PE=1 SV=3
347	380	P62874|GBB1_MOUSE	174.56	16	16	9	15	16	12	16	2080000	1920000	1430000	3300000	1410000	3360000	7	7	7	5	7	10	6	9	Carbamidomethylation; HexNAc; Phosphorylation (STY)	37377	Guanine nucleotide-binding protein G(I)/G(S)/G(T) subunit beta-1 OS=Mus musculus OX=10090 GN=Gnb1 PE=1 SV=3
309	440	P26883|FKB1A_MOUSE	174.51	59	45	45	29	55	32	59	14100000	15500000	12200000	18800000	11800000	19400000	6	6	10	10	11	13	11	13	Carbamidomethylation	11923	Peptidyl-prolyl cis-trans isomerase FKBP1A OS=Mus musculus OX=10090 GN=Fkbp1a PE=1 SV=2
524	250	Q8VIJ6|SFPQ_MOUSE	173.6	15	4	12	4	7	4	9	1600000	2250000	1610000	1800000	1330000	1800000	7	6	4	7	4	5	4	6		75442	Splicing factor proline- and glutamine-rich OS=Mus musculus OX=10090 GN=Sfpq PE=1 SV=1
208	198	P08553|NFM_MOUSE	172.5	9	8	9	8	8	9	9	4390000	6360000	3960000	6850000	5650000	6860000	8	8	15	16	16	15	20	19	HPRO; Phosphorylation (STY)	95916	Neurofilament medium polypeptide OS=Mus musculus OX=10090 GN=Nefm PE=1 SV=4
277	369	P80315|TCPD_MOUSE	172.48	11	11	10	11	11	8	8	2180000	2430000	1320000	2300000	1200000	2180000	7	7	11	10	10	13	10	9		58066	T-complex protein 1 subunit delta OS=Mus musculus OX=10090 GN=Cct4 PE=1 SV=3
455	554	Q9R1T4|SEPT6_MOUSE	171.94	12	10	12	10	12	5	5	5070000	5550000	3320000	4920000	3250000	4980000	4	3	8	9	6	8	6	4		49620	Septin-6 OS=Mus musculus OX=10090 GN=Sept6 PE=1 SV=4
292	386	Q99LC3|NDUAA_MOUSE	171.69	16	16	16	16	16	16	16	3320000	3880000	2610000	5130000	2780000	4510000	7	7	12	11	11	13	10	11	Carbamidomethylation	40603	NADH dehydrogenase [ubiquinone] 1 alpha subcomplex subunit 10 mitochondrial OS=Mus musculus OX=10090 GN=Ndufa10 PE=1 SV=1
274	260	Q61171|PRDX2_MOUSE	171.59	37	33	32	29	37	32	37	2380000	2690000	1110000	2850000	1830000	4250000	7	7	13	12	8	11	10	14		21779	Peroxiredoxin-2 OS=Mus musculus OX=10090 GN=Prdx2 PE=1 SV=3
232	367	Q3TTY5|K22E_MOUSE	171.3	10	9	7	8	8	9	8	3070000	3200000	3010000	2800000	4670000	8170000	7	6	12	10	10	11	11	13		70923	Keratin type II cytoskeletal 2 epidermal OS=Mus musculus OX=10090 GN=Krt2 PE=1 SV=1
269	317	P06151|LDHA_MOUSE	171.21	17	13	15	13	17	15	15	2310000	3340000	1370000	4330000	1970000	4010000	8	6	10	12	7	15	8	11	Carbamidomethylation	36499	L-lactate dehydrogenase A chain OS=Mus musculus OX=10090 GN=Ldha PE=1 SV=3
482	723	Q9CQD1|RAB5A_MOUSE	170.98	16	16	16	16	16	16	16	2930000	3250000	2130000	3320000	2060000	3630000	3	3	7	6	6	6	6	7		23599	Ras-related protein Rab-5A OS=Mus musculus OX=10090 GN=Rab5a PE=1 SV=1
266	190	Q99JR1|SFXN1_MOUSE	170.93	31	25	26	21	26	21	22	1950000	2620000	1340000	2560000	1130000	2470000	8	7	12	16	12	12	9	12	Deamidation N	35649	Sideroflexin-1 OS=Mus musculus OX=10090 GN=Sfxn1 PE=1 SV=3
464	429	Q80TB8|VAT1L_MOUSE	169.97	12	8	8	8	12	10	10	1960000	2350000	1270000	2490000	1330000	2790000	6	6	6	7	6	9	7	8		45817	Synaptic vesicle membrane protein VAT-1 homolog-like OS=Mus musculus OX=10090 GN=Vat1l PE=1 SV=2
253	258	Q61696|HS71A_MOUSE	169.82	17	7	12	7	13	5	9	135000	563000	163000	527000		192000	7	2	11	14	10	14	9	13		70079	Heat shock 70 kDa protein 1A OS=Mus musculus OX=10090 GN=Hspa1a PE=1 SV=2
253	259	P17879|HS71B_MOUSE	169.82	17	7	12	7	13	5	9	135000	563000	163000	527000		192000	7	2	11	14	10	14	9	13		70176	Heat shock 70 kDa protein 1B OS=Mus musculus OX=10090 GN=Hspa1b PE=1 SV=3
267	203	O88643|PAK1_MOUSE	169.64	17	11	15	13	15	13	17	1390000	1880000	984000	1550000	1160000	2340000	8	4	11	13	10	11	11	13	Oxidation (M)	60737	Serine/threonine-protein kinase PAK 1 OS=Mus musculus OX=10090 GN=Pak1 PE=1 SV=1
394	314	P47915|RL29_MOUSE	169.57	39	31	34	17	39	29	29	1410000	1330000	568000	1340000	600000	1550000	7	7	10	9	6	10	7	10		17587	60S ribosomal protein L29 OS=Mus musculus OX=10090 GN=Rpl29 PE=1 SV=2
295	282	P23506|PIMT_MOUSE	169.55	45	30	44	26	30	45	44	4870000	5260000	1080000	6550000	2770000	6340000	6	6	13	10	3	15	7	12	HPRO; Oxidation (M)	24634	Protein-L-isoaspartate(D-aspartate) O-methyltransferase OS=Mus musculus OX=10090 GN=Pcmt1 PE=1 SV=3
270	576	Q9WUK2|IF4H_MOUSE	169.2	26	26	26	26	26	26	26	19200000	16100000	14900000	23000000	17400000	22100000	5	5	13	9	10	14	12	11	Oxidation (M)	27341	Eukaryotic translation initiation factor 4H OS=Mus musculus OX=10090 GN=Eif4h PE=1 SV=3
220	302	P16627|HS71L_MOUSE	168.96	16	8	10	12	10	10	10			149000		2090000		7	2	12	11	12	13	13	14		70637	Heat shock 70 kDa protein 1-like OS=Mus musculus OX=10090 GN=Hspa1l PE=1 SV=4
370	700	P62627|DLRB1_MOUSE	168.86	66	19	44	19	41	44	44	3910000	4280000	3170000	4700000	4160000	4880000	5	5	8	9	6	7	9	7		10990	Dynein light chain roadblock-type 1 OS=Mus musculus OX=10090 GN=Dynlrb1 PE=1 SV=3
193	332	Q8CCT4|TCAL5_MOUSE	168.76	31	17	31	31	31	31	31		114000	12900	129000	33500	141000	8	2	15	16	14	16	15	14	Oxidation (M)	22038	Transcription elongation factor A protein-like 5 OS=Mus musculus OX=10090 GN=Tceal5 PE=1 SV=1
291	231	P61979|HNRPK_MOUSE	168.52	21	8	16	11	6	11	8	5830000	6310000	3850000	5660000	4100000	6200000	8	8	12	15	11	10	12	10	Oxidation (M)	50976	Heterogeneous nuclear ribonucleoprotein K OS=Mus musculus OX=10090 GN=Hnrnpk PE=1 SV=1
461	387	O88952|LIN7C_MOUSE	168.26	33	27	18	13	33	27	27	939000	590000	243000	1570000	1570000	1290000	5	3	6	6	5	7	9	7	Oxidation (M); Deamidation N	21834	Protein lin-7 homolog C OS=Mus musculus OX=10090 GN=Lin7c PE=1 SV=2
180	195	P50518|VATE1_MOUSE	168.19	38	25	17	18	24	29	35	9510000	10800000	7590000	11500000	7210000	12000000	12	12	24	18	19	19	21	21	Carbamidomethylation	26157	V-type proton ATPase subunit E 1 OS=Mus musculus OX=10090 GN=Atp6v1e1 PE=1 SV=2
346	342	Q9Z1P6|NDUA7_MOUSE	168.16	58	58	51	41	41	58	40	3530000	5270000	3750000	5550000	3150000	5180000	7	7	11	9	10	9	10	8	Carbamidomethylation; Deamidation N	12576	NADH dehydrogenase [ubiquinone] 1 alpha subcomplex subunit 7 OS=Mus musculus OX=10090 GN=Ndufa7 PE=1 SV=3
343	354	P97450|ATP5J_MOUSE	167.99	55	37	40	37	55	37	40	2700000	2350000	1150000	3290000	1890000	3590000	6	6	10	7	6	11	7	10	Oxidation (M)	12496	ATP synthase-coupling factor 6 mitochondrial OS=Mus musculus OX=10090 GN=Atp5pf PE=1 SV=1
506	545	P62880|GBB2_MOUSE	167.71	11	11	11	7	6	11	7	1530000	1820000	630000	1310000	837000	1570000	5	4	7	7	5	4	6	5	Carbamidomethylation	37331	Guanine nucleotide-binding protein G(I)/G(S)/G(T) subunit beta-2 OS=Mus musculus OX=10090 GN=Gnb2 PE=1 SV=3
297	522	P48036|ANXA5_MOUSE	167.65	14	14	11	11	11	11	11	5140000	5250000	3860000	6700000	4360000	7020000	5	5	11	11	9	10	11	11		35752	Annexin A5 OS=Mus musculus OX=10090 GN=Anxa5 PE=1 SV=1
536	521	Q9EQ20|MMSA_MOUSE	167.51	12	10	12	10	10	10	10	2140000	1540000	822000	2650000	1640000	2410000	4	4	7	5	4	6	6	5		57916	Methylmalonate-semialdehyde dehydrogenase [acylating] mitochondrial OS=Mus musculus OX=10090 GN=Aldh6a1 PE=1 SV=1
237	284	Q9D2G2|ODO2_MOUSE	167.05	29	24	19	11	14	26	19	6030000	3290000	1670000	3110000	2630000	3500000	8	8	15	13	7	11	13	13		48995	Dihydrolipoyllysine-residue succinyltransferase component of 2-oxoglutarate dehydrogenase complex mitochondrial OS=Mus musculus OX=10090 GN=Dlst PE=1 SV=1
437	512	Q8BKZ9|ODPX_MOUSE	166.77	10	10	6	8	8	10	10	2290000	2470000	1310000	2630000	1850000	2220000	4	4	8	8	6	7	8	9		53999	Pyruvate dehydrogenase protein X component mitochondrial OS=Mus musculus OX=10090 GN=Pdhx PE=1 SV=1
261	117	Q6PHZ2|KCC2D_MOUSE	166.75	28	16	18	18	16	11	16	658000	432000	835000	709000	428000	827000	11	4	12	12	10	13	7	13	Carbamidomethylation	56369	Calcium/calmodulin-dependent protein kinase type II subunit delta OS=Mus musculus OX=10090 GN=Camk2d PE=1 SV=1
573	248	Q91V61|SFXN3_MOUSE	166.55	26	20	12	8	21	7	14	704000	544000	144000	903000	88500	597000	6	5	7	6	4	7	3	5		35406	Sideroflexin-3 OS=Mus musculus OX=10090 GN=Sfxn3 PE=1 SV=1
256	295	Q9CQA3|SDHB_MOUSE	166.53	27	27	11	11	18	11	14	9590000	9380000	6310000	12500000	6470000	14300000	7	7	15	10	11	13	9	13	Carbamidomethylation	31814	Succinate dehydrogenase [ubiquinone] iron-sulfur subunit mitochondrial OS=Mus musculus OX=10090 GN=Sdhb PE=1 SV=1
244	138	Q62059|CSPG2_MOUSE	166.46	4	3	3	3	3	1	2	1570000	2060000	1880000	3300000	1370000	2400000	10	10	9	11	10	14	6	10	Carbamidomethylation	366788	Versican core protein OS=Mus musculus OX=10090 GN=Vcan PE=1 SV=2
215	157	P35486|ODPA_MOUSE	165.94	19	14	14	14	16	12	12	4720000	4110000	2690000	6370000	2880000	6150000	11	11	16	15	16	19	17	17		43232	Pyruvate dehydrogenase E1 component subunit alpha somatic form mitochondrial OS=Mus musculus OX=10090 GN=Pdha1 PE=1 SV=1
310	470	O55091|IMPCT_MOUSE	165.74	24	16	23	16	23	16	24	5380000	5400000	3380000	6170000	4530000	7200000	7	7	10	10	7	10	8	12		36276	Protein IMPACT OS=Mus musculus OX=10090 GN=Impact PE=1 SV=2
485	270	P42932|TCPQ_MOUSE	165.69	10	8	8	5	7	7	7	1480000	1920000	525000	1200000	808000	1430000	6	6	6	8	3	4	5	5		59556	T-complex protein 1 subunit theta OS=Mus musculus OX=10090 GN=Cct8 PE=1 SV=3
759	800	Q9CPQ8|ATP5L_MOUSE	165.53	31	28	28	28	31	28	31	798000	1380000	276000	1430000	220000	1190000	4	4	4	5	2	5	2	4		11425	ATP synthase subunit g mitochondrial OS=Mus musculus OX=10090 GN=Atp5mg PE=1 SV=1
390	681	O09111|NDUBB_MOUSE	165.3	42	25	28	25	25	25	25	6430000	6540000	6640000	6840000	5640000	8170000	6	6	8	7	10	8	9	9		17444	NADH dehydrogenase [ubiquinone] 1 beta subcomplex subunit 11 mitochondrial OS=Mus musculus OX=10090 GN=Ndufb11 PE=1 SV=2
306	271	Q9JII6|AK1A1_MOUSE	165.24	19	15	17	15	19	15	17	3740000	4250000	2770000	4800000	3010000	4580000	6	6	10	11	9	12	10	11		36587	Aldo-keto reductase family 1 member A1 OS=Mus musculus OX=10090 GN=Akr1a1 PE=1 SV=3
388	236	Q91V92|ACLY_MOUSE	163.68	9	4	6	5	3	5	7	2280000	2550000	1800000	1590000	1400000	2530000	7	7	7	7	6	6	6	9		119728	ATP-citrate synthase OS=Mus musculus OX=10090 GN=Acly PE=1 SV=1
383	401	P63011|RAB3A_MOUSE	163.36	27	27	23	15	23	23	27	1100000	938000	490000	1200000	600000	1130000	6	4	10	8	6	9	7	8	Carbamidomethylation	24970	Ras-related protein Rab-3A OS=Mus musculus OX=10090 GN=Rab3a PE=1 SV=1
404	228	Q3U0V1|FUBP2_MOUSE	163.21	13	6	5	7	7	5	10	1340000	912000	990000	1650000	973000	1780000	7	7	5	3	5	4	4	7		76776	Far upstream element-binding protein 2 OS=Mus musculus OX=10090 GN=Khsrp PE=1 SV=2
578	533	Q62433|NDRG1_MOUSE	162.38	11	10	10	11	11	11	11	1530000	772000	2400000	2180000	1390000	1160000	4	4	5	2	8	7	5	4	Deamidation N	43009	Protein NDRG1 OS=Mus musculus OX=10090 GN=Ndrg1 PE=1 SV=1
313	525	Q9CQ54|NDUC2_MOUSE	161.89	18	18	18	18	18	18	18	3880000	4860000	3050000	5420000	3420000	5370000	5	5	10	12	11	11	9	12		14164	NADH dehydrogenase [ubiquinone] 1 subunit C2 OS=Mus musculus OX=10090 GN=Ndufc2 PE=1 SV=1
376	499	Q9Z218|DPP6_MOUSE	161.62	10	5	5	5	5	6	4	827000	931000	480000	1090000	225000	997000	8	7	7	7	6	8	2	8	Carbamidomethylation	91260	Dipeptidyl aminopeptidase-like protein 6 OS=Mus musculus OX=10090 GN=Dpp6 PE=1 SV=1
419	399	O35633|VIAAT_MOUSE	161.62	11	11	11	9	9	9	9	4080000	5120000	2950000	4820000	2960000	5160000	5	5	8	10	6	8	8	8	Carbamidomethylation	57381	Vesicular inhibitory amino acid transporter OS=Mus musculus OX=10090 GN=Slc32a1 PE=1 SV=3
408	478	Q99KJ8|DCTN2_MOUSE	161.5	6	6	6	6	6	6	6	2720000	2210000	2390000	2950000	2780000	2310000	6	6	7	4	8	7	11	6		44117	Dynactin subunit 2 OS=Mus musculus OX=10090 GN=Dctn2 PE=1 SV=3
435	425	P60840|ENSA_MOUSE	161.47	60	36	33	47	47	47	60	1710000	1450000	2260000	1810000	1170000	2680000	6	4	6	5	8	8	9	10	Oxidation (M); Deamidation N	13335	Alpha-endosulfine OS=Mus musculus OX=10090 GN=Ensa PE=1 SV=1
443	588	Q8JZS0|LIN7A_MOUSE	161.32	23	23	23	23	23	23	23	1230000	1530000	918000	1180000	718000	1230000	5	3	7	9	7	6	8	7	Oxidation (M); HLys-Hex	25993	Protein lin-7 homolog A OS=Mus musculus OX=10090 GN=Lin7a PE=1 SV=2
565	573	P63321|RALA_MOUSE	160.51	25	23	23	13	23	13	21	787000	1020000	314000	919000	172000	816000	5	3	6	6	4	6	3	7		23553	Ras-related protein Ral-A OS=Mus musculus OX=10090 GN=Rala PE=1 SV=1
463	419	Q8R1Q8|DC1L1_MOUSE	160.49	23	11	20	6	11	11	20	1150000	2300000	1520000	2850000	2310000	2570000	7	7	4	6	5	6	7	7		56614	Cytoplasmic dynein 1 light intermediate chain 1 OS=Mus musculus OX=10090 GN=Dync1li1 PE=1 SV=1
572	187	Q9QY76|VAPB_MOUSE	159.86	45	29	16	23	15	29	14	584000	293000	909000	730000	859000	463000	10	9	6	2	6	4	7	5	Carbamidomethylation	26946	Vesicle-associated membrane protein-associated protein B OS=Mus musculus OX=10090 GN=Vapb PE=1 SV=3
406	409	P14206|RSSA_MOUSE	159.52	28	19	19	19	19	28	19	2400000	3080000	1780000	2590000	1710000	3570000	6	6	7	8	7	7	11	8	Carbamidomethylation	32838	40S ribosomal protein SA OS=Mus musculus OX=10090 GN=Rpsa PE=1 SV=4
601	361	P20917|MAG_MOUSE	159.44	10	8	8	6	6	8	6	4200000	3240000	2530000	4920000	3010000	5130000	5	5	6	5	3	4	4	4		69260	Myelin-associated glycoprotein OS=Mus musculus OX=10090 GN=Mag PE=1 SV=2
568	599	Q9CQZ6|NDUB3_MOUSE	159.07	38	31	34	35	31	24	34	1570000	1540000	1200000	2220000	1070000	2070000	6	6	6	5	7	7	4	6		11692	NADH dehydrogenase [ubiquinone] 1 beta subcomplex subunit 3 OS=Mus musculus OX=10090 GN=Ndufb3 PE=1 SV=1
430	296	Q93092|TALDO_MOUSE	158.93	18	14	14	14	18	14	14	1340000	1660000	1070000	1900000	851000	1930000	5	5	8	7	6	7	7	8		37387	Transaldolase OS=Mus musculus OX=10090 GN=Taldo1 PE=1 SV=2
592	471	Q61704|ITIH3_MOUSE	158.83	5	3	5	3	5	3	3	1420000	1750000	593000	1580000	788000	1590000	4	4	5	5	3	5	4	4		99358	Inter-alpha-trypsin inhibitor heavy chain H3 OS=Mus musculus OX=10090 GN=Itih3 PE=1 SV=3
727	683	Q8CBW3|ABI1_MOUSE	158.52	6	6	4	4	6	6	6	472000	294000	382000	723000	460000	325000	3	3	3	2	4	4	4	2		52288	Abl interactor 1 OS=Mus musculus OX=10090 GN=Abi1 PE=1 SV=3
487	350	P09528|FRIH_MOUSE	158.34	38	25	23	17	25	25	25	3360000	3170000	2610000	5830000	1050000	3150000	6	6	6	7	5	9	5	6	Oxidation (M)	21067	Ferritin heavy chain OS=Mus musculus OX=10090 GN=Fth1 PE=1 SV=2
308	407	P84086|CPLX2_MOUSE	158.25	46	46	35	46	46	46	35	1610000	949000	1700000	1700000	2070000	993000	4	2	10	7	12	11	9	9	Carbamidomethylation; Oxidation (M)	15394	Complexin-2 OS=Mus musculus OX=10090 GN=Cplx2 PE=1 SV=1
285	829	P46096|SYT1_MOUSE	158.07	6	6	6	6	6	6	6	2790000	3230000	1810000	3960000	2020000	3960000	5	5	12	12	7	12	10	13	Oxidation (M); Deamidation N	47418	Synaptotagmin-1 OS=Mus musculus OX=10090 GN=Syt1 PE=1 SV=1
340	200	Q91V14|S12A5_MOUSE	157.3	9	5	6	3	5	4	6	327000	495000	157000	690000	340	1060000	8	6	8	11	6	9	5	12		126271	Solute carrier family 12 member 5 OS=Mus musculus OX=10090 GN=Slc12a5 PE=1 SV=2
674	571	Q9CQX2|CYB5B_MOUSE	157.23	45	22	42	19	19	42	45	1710000	1520000	880000	1370000	1220000	1900000	4	4	5	5	3	3	6	6		16318	Cytochrome b5 type B OS=Mus musculus OX=10090 GN=Cyb5b PE=1 SV=1
318	457	Q9Z140|CPNE6_MOUSE	156.93	11	9	11	9	11	11	11	2180000	2730000	1250000	3180000	2090000	3620000	5	5	8	10	7	11	10	11	Carbamidomethylation; HexNAc; Nitrotyrosine	61781	Copine-6 OS=Mus musculus OX=10090 GN=Cpne6 PE=1 SV=1
361	251	Q8BHN3|GANAB_MOUSE	156.67	6	5	5	3	6	4	6	2160000	2140000	1170000	2530000	1660000	2770000	5	5	8	7	3	9	7	10	Carbamidomethylation	106911	Neutral alpha-glucosidase AB OS=Mus musculus OX=10090 GN=Ganab PE=1 SV=1
378	684	Q9CYT6|CAP2_MOUSE	156.54	11	7	7	7	7	7	11	2200000	2420000	1610000	2400000	1530000	2650000	4	4	9	8	8	7	8	9		52862	Adenylyl cyclase-associated protein 2 OS=Mus musculus OX=10090 GN=Cap2 PE=1 SV=1
314	1211	P09602|HMGN2_MOUSE	156.42	58	58	58	58	58	57	58	5780000	8270000	6830000	7440000	4200000	809000	4	4	10	12	12	12	8	10	Deamidation N	9423	Non-histone chromosomal protein HMG-17 OS=Mus musculus OX=10090 GN=Hmgn2 PE=1 SV=2
317	394	P60766|CDC42_MOUSE	156.32	41	30	27	18	27	29	29	2070000	2050000	870000	1820000	578000	2210000	9	9	8	10	5	7	6	11	Carbamidomethylation	21259	Cell division control protein 42 homolog OS=Mus musculus OX=10090 GN=Cdc42 PE=1 SV=2
233	1205	P43024|CX6A1_MOUSE	156.06	44	44	44	44	44	44	44	22400000	24800000	18100000	31900000	28000000	32300000	4	4	14	14	10	18	15	12		12352	Cytochrome c oxidase subunit 6A1 mitochondrial OS=Mus musculus OX=10090 GN=Cox6a1 PE=1 SV=2
242	225	Q8JZP2|SYN3_MOUSE	156.06	19	16	10	19	12	16	12	1850000	2950000	6640000	2720000	2050000	3620000	8	7	9	9	13	9	9	11		63315	Synapsin-3 OS=Mus musculus OX=10090 GN=Syn3 PE=1 SV=2
589	286	Q9D0E1|HNRPM_MOUSE	155.84	8	6	5	5	7	2	3	726000	837000	683000	813000	198000	426000	6	6	5	6	6	5	2	3		77649	Heterogeneous nuclear ribonucleoprotein M OS=Mus musculus OX=10090 GN=Hnrnpm PE=1 SV=3
304	262	Q63844|MK03_MOUSE	155.7	22	16	20	16	15	15	17	2090000	2970000	1520000	2980000	1890000	2960000	9	7	8	12	7	8	10	10		43067	Mitogen-activated protein kinase 3 OS=Mus musculus OX=10090 GN=Mapk3 PE=1 SV=5
620	515	O70172|PI42A_MOUSE	155.52	11	6	11	11	6	6	10	1040000	1210000	996000	1190000	799000	887000	4	2	4	6	5	4	4	4		46152	Phosphatidylinositol 5-phosphate 4-kinase type-2 alpha OS=Mus musculus OX=10090 GN=Pip4k2a PE=1 SV=1
462	400	P48318|DCE1_MOUSE	155.5	9	9	7	4	7	3	7	986000	1250000	739000	1150000	581000	1480000	6	5	8	6	5	6	4	9	Carbamidomethylation	66648	Glutamate decarboxylase 1 OS=Mus musculus OX=10090 GN=Gad1 PE=1 SV=2
272	233	Q9QYB5|ADDG_MOUSE	155.33	15	11	7	11	15	11	11	1810000	1760000	1300000	1720000	1610000	2020000	7	5	12	10	11	12	11	11		78777	Gamma-adducin OS=Mus musculus OX=10090 GN=Add3 PE=1 SV=2
395	442	Q8BVI4|DHPR_MOUSE	154.69	28	23	23	23	23	23	28	3150000	3100000	1570000	3400000	2050000	4610000	5	5	9	9	8	9	7	11	Carbamidomethylation; HPRO; Oxidation (M)	25570	Dihydropteridine reductase OS=Mus musculus OX=10090 GN=Qdpr PE=1 SV=2
268	229	Q8BKX1|BAIP2_MOUSE	154.21	22	14	12	13	12	18	12	928000	1130000	913000	693000	1360000	1580000	8	8	8	8	8	5	11	9		59237	Brain-specific angiogenesis inhibitor 1-associated protein 2 OS=Mus musculus OX=10090 GN=Baiap2 PE=1 SV=2
513	310	P47857|PFKAM_MOUSE	153.8	9	8	7	4	6	6	4	1030000	1100000	448000	1190000	644000	867000	5	5	6	6	4	5	5	4	Carbamidomethylation	85269	ATP-dependent 6-phosphofructokinase muscle type OS=Mus musculus OX=10090 GN=Pfkm PE=1 SV=3
459	347	P42125|ECI1_MOUSE	153.66	23	19	19	13	14	18	13	1430000	1610000	564000	1800000	1690000	1490000	5	5	6	7	5	5	7	6		32250	Enoyl-CoA delta isomerase 1 mitochondrial OS=Mus musculus OX=10090 GN=Eci1 PE=1 SV=2
342	279	Q8VD37|SGIP1_MOUSE	153.54	8	6	7	7	7	6	6	2750000	3260000	2680000	3390000	2150000	3160000	6	6	9	9	9	9	8	9		86063	SH3-containing GRB2-like protein 3-interacting protein 1 OS=Mus musculus OX=10090 GN=Sgip1 PE=1 SV=1
442	572	Q7TMF3|NDUAC_MOUSE	153.49	39	39	22	27	27	39	39	3880000	4200000	2880000	6400000	4540000	7290000	4	4	8	6	7	7	9	10	Carbamidomethylation	17086	NADH dehydrogenase [ubiquinone] 1 alpha subcomplex subunit 12 OS=Mus musculus OX=10090 GN=Ndufa12 PE=1 SV=2
288	404	P97300|NPTN_MOUSE	153.38	17	11	13	17	13	13	11	7930000	8500000	6430000	9480000	7560000	9370000	5	5	12	12	14	12	12	10	Carbamidomethylation; Oxidation (M)	44373	Neuroplastin OS=Mus musculus OX=10090 GN=Nptn PE=1 SV=3
337	241	P63085|MK01_MOUSE	153.36	18	18	13	10	10	10	13	4570000	5370000	3310000	5380000	2740000	5860000	7	6	10	13	9	9	8	12		41276	Mitogen-activated protein kinase 1 OS=Mus musculus OX=10090 GN=Mapk1 PE=1 SV=3
400	396	P51150|RAB7A_MOUSE	153.15	29	29	29	29	29	29	29	2350000	2710000	1050000	2740000	1710000	3320000	4	4	9	9	7	7	7	10	Carbamidomethylation	23490	Ras-related protein Rab-7a OS=Mus musculus OX=10090 GN=Rab7a PE=1 SV=2
282	547	O55126|NIPS2_MOUSE	153.15	14	14	14	9	14	14	14	2580000	3020000	1690000	2350000	1750000	2540000	6	5	14	13	12	12	12	12	Oxidation (M)	32933	Protein NipSnap homolog 2 OS=Mus musculus OX=10090 GN=Nipsnap2 PE=1 SV=1
375	450	Q6IRU5|CLCB_MOUSE	152.63	17	12	13	12	12	14	12	2070000	1600000	884000	2140000	1440000	2260000	7	5	10	9	7	9	11	9	Carbamidomethylation	25172	Clathrin light chain B OS=Mus musculus OX=10090 GN=Cltb PE=1 SV=1
335	246	Q9Z0E0|NCDN_MOUSE	152.56	11	9	10	3	9	7	7	2990000	3590000	1240000	5910000	13500000	6640000	7	7	9	10	3	11	9	10	Carbamidomethylation	78895	Neurochondrin OS=Mus musculus OX=10090 GN=Ncdn PE=1 SV=1
344	408	Q8R0S2|IQEC1_MOUSE	152.45	7	4	6	5	4	4	4	1370000	1750000	1490000	1210000	1150000	1710000	5	5	6	7	7	5	6	6	Carbamidomethylation	108015	IQ motif and SEC7 domain-containing protein 1 OS=Mus musculus OX=10090 GN=Iqsec1 PE=1 SV=2
553	422	P62746|RHOB_MOUSE	152.35	26	13	13	13	22	13	26	1730000	2100000	1010000	1630000	987000	1830000	5	5	5	5	5	7	5	7	Carbamidomethylation	22123	Rho-related GTP-binding protein RhoB OS=Mus musculus OX=10090 GN=Rhob PE=1 SV=1
434	482	P97315|CSRP1_MOUSE	152.29	39	39	37	19	37	39	39	8430000	6560000	5270000	9720000	7350000	9730000	5	5	9	4	8	9	9	7	Carbamidomethylation	20583	Cysteine and glycine-rich protein 1 OS=Mus musculus OX=10090 GN=Csrp1 PE=1 SV=3
359	191	A2AJI0|MA7D1_MOUSE	152.23	10	8	8	7	8	9	8	1210000	1320000	840000	1340000	1050000	1700000	7	7	8	7	6	6	8	8	Carbamidomethylation	93276	MAP7 domain-containing protein 1 OS=Mus musculus OX=10090 GN=Map7d1 PE=1 SV=1
562	468	P61161|ARP2_MOUSE	152.01	12	6	6	6	12	6	12	858000	752000	753000	932000	486000	1110000	4	4	6	5	6	6	4	5	Carbamidomethylation	44761	Actin-related protein 2 OS=Mus musculus OX=10090 GN=Actr2 PE=1 SV=1
502	323	P61027|RAB10_MOUSE	151.99	34	27	22	12	27	18	34	1240000	1000000	477000	1130000	368000	1560000	5	3	7	8	4	7	5	7		22541	Ras-related protein Rab-10 OS=Mus musculus OX=10090 GN=Rab10 PE=1 SV=1
508	786	Q9WTT4|VATG2_MOUSE	151.58	32	32	32	32	32	32	32	2080000	2910000	1270000	3710000	917000	3150000	6	6	6	7	5	11	3	6	Oxidation (M)	13651	V-type proton ATPase subunit G 2 OS=Mus musculus OX=10090 GN=Atp6v1g2 PE=1 SV=1
670	292	P46664|PURA2_MOUSE	150.74	14	8	9	4	2	5	9	612000	370000	166000	115000	350000	393000	5	5	4	4	3	1	4	3		50021	Adenylosuccinate synthetase isozyme 2 OS=Mus musculus OX=10090 GN=Adss PE=1 SV=2
777	385	P36916|GNL1_MOUSE	150.02	8	5	7	5	5	7	5	482000	862000	266000	413000	562000	1050000	5	5	3	5	2	2	5	5		68771	Guanine nucleotide-binding protein-like 1 OS=Mus musculus OX=10090 GN=Gnl1 PE=1 SV=4
603	388	P31324|KAP3_MOUSE	149.99	15	9	10	12	5	5	11	659000	1170000	1190000	1040000	674000	2170000	6	5	3	3	4	2	2	4	Carbamidomethylation	46167	cAMP-dependent protein kinase type II-beta regulatory subunit OS=Mus musculus OX=10090 GN=Prkar2b PE=1 SV=3
600	331	Q8CGF6|WDR47_MOUSE	149.96	7	3	3	4	4	1	5	630000	499000	508000	165000	58300	489000	5	5	4	3	4	4	1	4	Carbamidomethylation	102312	WD repeat-containing protein 47 OS=Mus musculus OX=10090 GN=Wdr47 PE=1 SV=2
501	320	Q80VC9|CAMP3_MOUSE	149.58	4	3	1	2	1	3	2	485000	144000	96600	288000	564000	561000	4	4	3	1	2	2	5	3		135175	Calmodulin-regulated spectrin-associated protein 3 OS=Mus musculus OX=10090 GN=Camsap3 PE=1 SV=1
399	498	P15532|NDKA_MOUSE	149.54	44	14	14	25	25	25	44						177000	5	2	8	6	9	9	7	11	Carbamidomethylation; Oxidation (M)	17208	Nucleoside diphosphate kinase A OS=Mus musculus OX=10090 GN=Nme1 PE=1 SV=1
559	283	Q8K596|NAC2_MOUSE	149.47	11	7	4	3	5	3	9	736000	540000	94700	496000	146000	931000	6	6	7	4	2	5	3	8	Carbamidomethylation	100711	Sodium/calcium exchanger 2 OS=Mus musculus OX=10090 GN=Slc8a2 PE=1 SV=1
467	627	Q9CXZ1|NDUS4_MOUSE	149.08	21	11	14	11	18	14	21	2280000	2530000	1460000	3150000	1660000	3300000	5	5	7	8	5	8	7	9		19785	NADH dehydrogenase [ubiquinone] iron-sulfur protein 4 mitochondrial OS=Mus musculus OX=10090 GN=Ndufs4 PE=1 SV=3
420	423	Q9DC07|LNEBL_MOUSE	148.65	22	22	21	22	22	22	22	1040000	1360000	705000	1560000	701000	763000	6	6	7	7	5	8	7	5		31113	LIM zinc-binding domain-containing Nebulette OS=Mus musculus OX=10090 GN=Nebl PE=1 SV=1
345	629	Q9DCT8|CRIP2_MOUSE	148.65	36	36	23	34	34	36	36	6450000	5740000	4100000	7240000	4730000	7730000	4	4	11	6	8	8	9	11	Carbamidomethylation	22727	Cysteine-rich protein 2 OS=Mus musculus OX=10090 GN=Crip2 PE=1 SV=1
374	237	P17426|AP2A1_MOUSE	147.75	8	3	5	6	3	3	3	578000	1220000	914000	533000	249000	97100	8	5	7	11	7	7	6	6	Carbamidomethylation	107664	AP-2 complex subunit alpha-1 OS=Mus musculus OX=10090 GN=Ap2a1 PE=1 SV=1
326	315	Q9Z0H8|CLIP2_MOUSE	147.72	5	4	5	5	5	3	4	421000	1120000	716000	3810000	429000	2910000	4	4	3	7	6	6	4	4		115910	CAP-Gly domain-containing linker protein 2 OS=Mus musculus OX=10090 GN=Clip2 PE=1 SV=2
566	574	Q91ZZ3|SYUB_MOUSE	147.66	38	32	28	28	25	28	18	472000	756000	425000	381000	357000		6	3	4	4	8	6	8	5		14052	Beta-synuclein OS=Mus musculus OX=10090 GN=Sncb PE=1 SV=1
477	406	P62761|VISL1_MOUSE	147.13	33	23	19	19	33	29	14	3880000	3110000	1640000	2700000	1890000	3680000	6	6	8	5	5	9	6	6	Oxidation (M)	22142	Visinin-like protein 1 OS=Mus musculus OX=10090 GN=Vsnl1 PE=1 SV=2
526	294	Q5RJI5|BRSK1_MOUSE	147.1	14	6	12	9	6	6	11	418000	1080000	626000	1320000	840000	955000	6	6	3	6	5	5	5	6	Carbamidomethylation	85155	Serine/threonine-protein kinase BRSK1 OS=Mus musculus OX=10090 GN=Brsk1 PE=1 SV=1
561	417	Q99PT1|GDIR1_MOUSE	147.03	33	18	26	18	18	17	18	1380000	2070000	689000	1930000	1050000	1980000	5	5	4	7	5	5	5	6		23407	Rho GDP-dissociation inhibitor 1 OS=Mus musculus OX=10090 GN=Arhgdia PE=1 SV=3
511	216	O35954|PITM1_MOUSE	146.98	7	3	3	1	3	4	5	1120000	1390000	689000	538000	833000	1750000	6	6	5	5	2	3	5	6	Carbamidomethylation	134940	Membrane-associated phosphatidylinositol transfer protein 1 OS=Mus musculus OX=10090 GN=Pitpnm1 PE=1 SV=1
280	374	Q61699|HS105_MOUSE	146.8	8	8	8	6	8	8	8	2040000	1450000	1310000	2070000	1300000	2370000	7	6	11	7	8	10	9	10	Carbamidomethylation; Phosphorylation (STY)	96407	Heat shock protein 105 kDa OS=Mus musculus OX=10090 GN=Hsph1 PE=1 SV=2
380	224	P80318|TCPG_MOUSE	146.61	15	15	10	3	8	4	8	1750000	1770000	569000	1540000	395000	1380000	7	7	10	7	4	7	4	6		60630	T-complex protein 1 subunit gamma OS=Mus musculus OX=10090 GN=Cct3 PE=1 SV=1
283	564	P18760|COF1_MOUSE	146.36	28	28	28	28	28	28	28	2170000	3480000	1800000	3600000	2560000	3680000	5	4	10	11	9	14	10	12		18560	Cofilin-1 OS=Mus musculus OX=10090 GN=Cfl1 PE=1 SV=3
458	273	D3Z7P3|GLSK_MOUSE	146.33	9	7	6	6	7	6	8	1490000	811000	375000	471000	543000	1100000	6	6	6	4	4	3	4	6	Carbamidomethylation	73964	Glutaminase kidney isoform mitochondrial OS=Mus musculus OX=10090 GN=Gls PE=1 SV=1
722	466	Q61411|RASH_MOUSE	146.15	32	17	32	11	24	24	24	179000	1170000	166000	1100000	846000	2240000	4	3	3	5	1	4	4	5	Carbamidomethylation	21298	GTPase HRas OS=Mus musculus OX=10090 GN=Hras PE=1 SV=2
560	306	P60487|PLPP_MOUSE	145.55	21	17	15	10	17	7	14	1430000	2020000	535000	1990000	316000	1800000	6	6	5	8	3	7	2	6		31512	Pyridoxal phosphate phosphatase OS=Mus musculus OX=10090 GN=Pdxp PE=1 SV=1
751	578	Q8K1L5|PP1RB_MOUSE	145.34	44	37	37	37	44	37	37	1130000	2380000	1170000	2450000	1930000	2720000	3	3	3	5	3	5	4	4	Carbamidomethylation	14544	E3 ubiquitin-protein ligase PPP1R11 OS=Mus musculus OX=10090 GN=Ppp1r11 PE=1 SV=1
349	1198	P00405|COX2_MOUSE	145.33	16	16	16	16	16	16	16	1480000	2910000	550000	1560000	2310000	3720000	4	4	10	11	5	8	10	14	Oxidation (M)	25976	Cytochrome c oxidase subunit 2 OS=Mus musculus OX=10090 GN=Mtco2 PE=1 SV=1
381	325	Q80VP1|EPN1_MOUSE	144.95	20	9	12	9	12	9	20	1570000	1180000	1040000	1830000	1520000	3100000	5	4	6	8	5	9	6	12		60212	Epsin-1 OS=Mus musculus OX=10090 GN=Epn1 PE=1 SV=3
541	443	P62827|RAN_MOUSE	144.5	24	17	24	22	17	22	17	848000	1440000	749000	957000	681000	1120000	5	5	5	8	7	5	6	5		24423	GTP-binding nuclear protein Ran OS=Mus musculus OX=10090 GN=Ran PE=1 SV=3
567	595	Q91Z53|GRHPR_MOUSE	144.5	9	7	9	4	7	6	4	2340000	2560000	1930000	3050000	1960000	3150000	4	3	5	7	5	7	6	4		35329	Glyoxylate reductase/hydroxypyruvate reductase OS=Mus musculus OX=10090 GN=Grhpr PE=1 SV=1
528	461	P58771|TPM1_MOUSE	143.91	15	15	15	15	15	15	15	1530000	1880000	767000	1780000	1060000	1380000	3	2	7	6	4	6	6	4	Oxidation (M)	32681	Tropomyosin alpha-1 chain OS=Mus musculus OX=10090 GN=Tpm1 PE=1 SV=1
334	177	P80560|PTPR2_MOUSE	143.87	14	7	5	8	8	8	5	1190000	989000	1050000	1280000	1290000	1500000	8	7	8	5	7	8	9	6	Carbamidomethylation	111497	Receptor-type tyrosine-protein phosphatase N2 OS=Mus musculus OX=10090 GN=Ptprn2 PE=1 SV=2
512	245	Q61316|HSP74_MOUSE	143.87	10	4	6	7	3	5	6	676000	618000	450000	700000	132000	1100000	7	6	4	4	5	4	3	6	Carbamidomethylation	94133	Heat shock 70 kDa protein 4 OS=Mus musculus OX=10090 GN=Hspa4 PE=1 SV=1
505	444	Q60930|VDAC2_MOUSE	143.74	17	17	17	10	17	14	17	3480000	3690000	1840000	3650000	1880000	4090000	4	4	8	7	5	8	5	7		31733	Voltage-dependent anion-selective channel protein 2 OS=Mus musculus OX=10090 GN=Vdac2 PE=1 SV=2
488	352	Q91V41|RAB14_MOUSE	143.7	37	23	16	16	23	37	16	712000	295000	310000	647000	563000	970000	6	5	9	6	5	8	7	5		23897	Ras-related protein Rab-14 OS=Mus musculus OX=10090 GN=Rab14 PE=1 SV=3
410	291	P97807|FUMH_MOUSE	143.01	17	13	17	13	14	17	12	1370000	1380000	708000	1700000	639000	2060000	5	5	6	6	5	7	6	8		54357	Fumarate hydratase mitochondrial OS=Mus musculus OX=10090 GN=Fh PE=1 SV=3
555	530	P24288|BCAT1_MOUSE	142.78	9	9	9	9	9	9	9	1810000	1730000	972000	2350000	1060000	2560000	4	4	6	6	5	7	5	7		42791	Branched-chain-amino-acid aminotransferase cytosolic OS=Mus musculus OX=10090 GN=Bcat1 PE=1 SV=2
449	253	P97467|AMD_MOUSE	142.5	9	7	7	6	5	3	9	1440000	1120000	442000	1300000	616000	1410000	7	7	11	8	4	7	3	9	Carbamidomethylation	108963	Peptidyl-glycine alpha-amidating monooxygenase OS=Mus musculus OX=10090 GN=Pam PE=1 SV=2
432	373	Q9JKK7|TMOD2_MOUSE	142.26	16	16	14	10	14	10	14	2700000	3530000	2070000	4540000	2440000	3900000	4	4	7	8	4	9	4	5	Oxidation (M)	39511	Tropomodulin-2 OS=Mus musculus OX=10090 GN=Tmod2 PE=1 SV=2
460	378	P55012|S12A2_MOUSE	142.1	9	6	7	7	7	6	7	1300000	1950000	1160000	2110000	1400000	2310000	5	5	4	6	6	6	5	6		131033	Solute carrier family 12 member 2 OS=Mus musculus OX=10090 GN=Slc12a2 PE=1 SV=2
479	420	Q8R0Y6|AL1L1_MOUSE	141.61	10	3	3	6	3	4	7	438000	529000	340000	506000	456000	842000	5	4	4	3	5	4	5	7	HPRO	98709	Cytosolic 10-formyltetrahydrofolate dehydrogenase OS=Mus musculus OX=10090 GN=Aldh1l1 PE=1 SV=1
843	353	Q7TPB0|PLPR3_MOUSE	141.58	13	5	0	0	10	7	5	256000			874000	296000	335000	5	5	2	0	0	3	3	2		76693	Phospholipid phosphatase-related protein type 3 OS=Mus musculus OX=10090 GN=Plppr3 PE=1 SV=1
637	612	Q8R191|SNG3_MOUSE	141.51	15	15	15	12	15	12	12	3740000	4730000	2870000	5570000	3140000	4780000	3	3	6	5	4	7	4	4		24561	Synaptogyrin-3 OS=Mus musculus OX=10090 GN=Syngr3 PE=1 SV=1
429	249	Q9DBT5|AMPD2_MOUSE	140.84	10	6	5	4	9	8	6	1260000	1110000	508000	1450000	638000	1340000	6	6	7	7	6	7	7	6		92024	AMP deaminase 2 OS=Mus musculus OX=10090 GN=Ampd2 PE=1 SV=1
448	244	Q4KMM3|OXR1_MOUSE	140.83	12	6	7	9	7	8	5	1470000	2210000	1700000	2050000	941000	1530000	8	8	5	7	7	5	6	4		95912	Oxidation resistance protein 1 OS=Mus musculus OX=10090 GN=Oxr1 PE=1 SV=3
389	299	Q922D8|C1TC_MOUSE	140.77	9	8	4	5	4	6	6	883000	260000	1240000	563000	188000	584000	7	6	10	5	3	6	4	9	Carbamidomethylation	101200	C-1-tetrahydrofolate synthase cytoplasmic OS=Mus musculus OX=10090 GN=Mthfd1 PE=1 SV=4
471	591	P59999|ARPC4_MOUSE	140.66	20	20	20	7	20	7	20	1240000	1350000	539000	1490000	877000	1660000	5	5	8	8	5	8	6	8		19667	Actin-related protein 2/3 complex subunit 4 OS=Mus musculus OX=10090 GN=Arpc4 PE=1 SV=3
786	658	Q59J78|NDUF2_MOUSE	140.58	30	21	21	8	8	21	30	1420000	1360000	831000	1030000	1090000	2330000	3	3	4	4	2	2	3	5		19628	NADH dehydrogenase [ubiquinone] 1 alpha subcomplex assembly factor 2 OS=Mus musculus OX=10090 GN=Ndufaf2 PE=1 SV=1
224	360	Q9CQQ7|AT5F1_MOUSE	140.48	24	10	24	17	18	17	18	28200000	26400000	20700000	31300000	21100000	34000000	5	5	15	15	14	15	14	14		28949	ATP synthase F(0) complex subunit B1 mitochondrial OS=Mus musculus OX=10090 GN=Atp5pb PE=1 SV=1
775	281	Q8BUV3|GEPH_MOUSE	139.87	9	7	6	4	5	7	6	351000	515000	371000	584000	518000	666000	6	6	2	3	4	3	4	3	Carbamidomethylation	83282	Gephyrin OS=Mus musculus OX=10090 GN=Gphn PE=1 SV=2
812	568	Q9QXL2|KI21A_MOUSE	139.71	4	2	2	2	3	2	3	1430000	1600000	1240000	1840000	982000	1960000	4	4	4	2	3	4	2	4	Deamidation N	186535	Kinesin-like protein KIF21A OS=Mus musculus OX=10090 GN=Kif21a PE=1 SV=2
363	326	Q921G7|ETFD_MOUSE	139.58	10	7	10	7	10	7	10	937000	1530000	1220000	1590000	1360000	2520000	4	4	5	6	6	7	6	8		68091	Electron transfer flavoprotein-ubiquinone oxidoreductase mitochondrial OS=Mus musculus OX=10090 GN=Etfdh PE=1 SV=1
688	1009	P31648|SC6A1_MOUSE	139.53	4	4	4	4	4	4	4	7920000	8810000	6170000	8950000	6580000	10900000	2	2	4	5	4	4	4	5	Ubq	67002	Sodium- and chloride-dependent GABA transporter 1 OS=Mus musculus OX=10090 GN=Slc6a1 PE=1 SV=2
845	486	P23242|CXA1_MOUSE	139.51	24	10	15	5	14	5	8	1550000	1490000	1080000	3220000	1090000	2710000	6	6	3	4	2	5	2	3		43004	Gap junction alpha-1 protein OS=Mus musculus OX=10090 GN=Gja1 PE=1 SV=2
353	275	Q8R3V5|SHLB2_MOUSE	139.25	14	13	13	13	13	11	11	1430000	1810000	1170000	1150000	1320000	2220000	7	6	7	10	7	7	8	10	Carbamidomethylation	44504	Endophilin-B2 OS=Mus musculus OX=10090 GN=Sh3glb2 PE=1 SV=2
476	383	P63158|HMGB1_MOUSE	139.21	25	17	17	25	24	13	17	842000	821000	879000	531000	532000	1320000	5	4	6	6	8	7	5	7	Carbamidomethylation	24894	High mobility group protein B1 OS=Mus musculus OX=10090 GN=Hmgb1 PE=1 SV=2
776	384	P08752|GNAI2_MOUSE	139.12	16	13	13	3	7	8	16	316000	393000		68100	87800	503000	4	3	4	4	2	3	3	5	Carbamidomethylation	40489	Guanine nucleotide-binding protein G(i) subunit alpha-2 OS=Mus musculus OX=10090 GN=Gnai2 PE=1 SV=5
811	398	O35129|PHB2_MOUSE	138.69	18	12	9	12	16	4	12	669000	667000	664000	693000	157000	1240000	4	4	4	3	4	4	2	5		33296	Prohibitin-2 OS=Mus musculus OX=10090 GN=Phb2 PE=1 SV=1
697	437	O70161|PI51C_MOUSE	138.15	14	8	10	8	11	10	8	768000	983000	536000	796000	736000	1120000	5	5	3	5	3	4	4	4		72408	Phosphatidylinositol 4-phosphate 5-kinase type-1 gamma OS=Mus musculus OX=10090 GN=Pip5k1c PE=1 SV=2
422	438	Q9R1P4|PSA1_MOUSE	137.93	19	14	17	11	11	11	17	3680000	4480000	3450000	4110000	3180000	4080000	5	5	8	8	8	7	9	8		29547	Proteasome subunit alpha type-1 OS=Mus musculus OX=10090 GN=Psma1 PE=1 SV=1
373	197	Q3UNH4|GRIN1_MOUSE	137.85	14	5	3	2	10	3	3	766000	825000	853000	1550000	652000	1100000	8	8	4	3	2	6	3	3		95496	G protein-regulated inducer of neurite outgrowth 1 OS=Mus musculus OX=10090 GN=Gprin1 PE=1 SV=2
470	501	Q99KB8|GLO2_MOUSE	137.39	14	14	10	14	14	10	14	2980000	4310000	3170000	4160000	2730000	4270000	4	4	6	6	7	7	6	8		34084	Hydroxyacylglutathione hydrolase mitochondrial OS=Mus musculus OX=10090 GN=Hagh PE=1 SV=2
352	240	P51863|VA0D1_MOUSE	137.14	15	14	6	6	14	6	13	4130000	4400000	2450000	4910000	2870000	5760000	7	7	10	8	8	12	8	12	Carbamidomethylation	40301	V-type proton ATPase subunit d 1 OS=Mus musculus OX=10090 GN=Atp6v0d1 PE=1 SV=2
587	2104	Q9D164|FXYD6_MOUSE	136.99	27	27	27	27	27	27	27	5140000	4630000	2770000	5950000	4440000	6680000	2	2	4	3	2	7	7	8		10374	FXYD domain-containing ion transport regulator 6 OS=Mus musculus OX=10090 GN=Fxyd6 PE=1 SV=2
456	656	P49312|ROA1_MOUSE	136.66	16	11	16	11	11	11	11	3010000	3450000	3100000	3780000	2920000	3940000	3	3	5	6	7	6	5	4		34196	Heterogeneous nuclear ribonucleoprotein A1 OS=Mus musculus OX=10090 GN=Hnrnpa1 PE=1 SV=2
699	806	Q8K400|STXB5_MOUSE	136.64	6	4	6	4	6	4	6	954000	960000	365000	1330000	845000	1070000	3	3	4	5	2	5	4	4	Phosphorylation (STY)	127650	Syntaxin-binding protein 5 OS=Mus musculus OX=10090 GN=Stxbp5 PE=1 SV=3
581	580	P61255|RL26_MOUSE	136.3	24	15	24	9	24	18	24	781000	861000	302000	1180000	573000	980000	4	4	5	5	3	7	5	6		17258	60S ribosomal protein L26 OS=Mus musculus OX=10090 GN=Rpl26 PE=1 SV=1
418	390	Q4VAA2|CDV3_MOUSE	136.24	24	22	19	22	24	22	22	4760000	5440000	5750000	6390000	4900000	6530000	5	5	5	5	7	7	7	6		29729	Protein CDV3 OS=Mus musculus OX=10090 GN=Cdv3 PE=1 SV=2
405	330	Q9R111|GUAD_MOUSE	136.16	19	16	6	6	6	8	6	1990000	1290000	508000	1540000	1170000	1390000	7	7	10	7	4	8	5	7	Carbamidomethylation; Deamidation N; Nitrotyrosine	51013	Guanine deaminase OS=Mus musculus OX=10090 GN=Gda PE=1 SV=1
377	589	Q91X97|NCALD_MOUSE	136.14	21	18	21	21	18	21	21	650000	962000	485000	658000	958000	1400000	6	2	9	7	8	10	10	11	Carbamidomethylation	22245	Neurocalcin-delta OS=Mus musculus OX=10090 GN=Ncald PE=1 SV=4
779	757	Q99JY8|PLPP3_MOUSE	135.81	16	13	6	6	6	13	16	886000	264000	180000	149000	348000	1140000	4	4	5	1	1	1	3	4	Deamidation N	35216	Phospholipid phosphatase 3 OS=Mus musculus OX=10090 GN=Plpp3 PE=1 SV=1
441	566	O88485|DC1I1_MOUSE	135.53	7	7	7	6	7	7	6	2110000	2420000	1940000	2020000	1610000	2640000	4	3	9	7	7	5	7	8		70725	Cytoplasmic dynein 1 intermediate chain 1 OS=Mus musculus OX=10090 GN=Dync1i1 PE=1 SV=2
564	537	Q9D6J6|NDUV2_MOUSE	135.36	31	20	25	25	20	20	31	2820000	3130000	2300000	2130000	2970000	2540000	5	5	4	6	4	3	4	6	Carbamidomethylation	27285	NADH dehydrogenase [ubiquinone] flavoprotein 2 mitochondrial OS=Mus musculus OX=10090 GN=Ndufv2 PE=1 SV=2
530	532	Q8VEK3|HNRPU_MOUSE	134.78	7	4	6	4	5	5	5	1430000	1520000	1050000	1570000	1340000	1610000	5	5	5	6	4	6	5	7		87918	Heterogeneous nuclear ribonucleoprotein U OS=Mus musculus OX=10090 GN=Hnrnpu PE=1 SV=1
379	272	P58252|EF2_MOUSE	134.59	11	3	1	1	9	3	4	576000	457000	332000	1240000	338000	1430000	8	8	3	2	2	8	3	7	Carbamidomethylation; HPRO	95314	Elongation factor 2 OS=Mus musculus OX=10090 GN=Eef2 PE=1 SV=2
433	421	P08226|APOE_MOUSE	134.18	18	13	13	18	13	13	13	5150000	5990000	4220000	6470000	4170000	7300000	5	5	7	7	8	7	7	8		35867	Apolipoprotein E OS=Mus musculus OX=10090 GN=Apoe PE=1 SV=2
478	412	P34022|RANG_MOUSE	134.16	24	17	14	12	14	19	18	3160000	3650000	2580000	4620000	3040000	5310000	6	6	5	5	5	4	7	6		23596	Ran-specific GTPase-activating protein OS=Mus musculus OX=10090 GN=Ranbp1 PE=1 SV=2
525	261	A2AGT5|CKAP5_MOUSE	134.04	5	4	4	3	2	3	5	440000	491000	518000	224000	628000	371000	6	6	8	7	4	3	5	6		225633	Cytoskeleton-associated protein 5 OS=Mus musculus OX=10090 GN=Ckap5 PE=1 SV=1
299	223	Q80U49|C170B_MOUSE	133.62	7	4	3	6	6	5	6	975000	911000	919000	1160000	671000	1050000	6	6	7	6	7	10	7	8		170820	Centrosomal protein of 170 kDa protein B OS=Mus musculus OX=10090 GN=Cep170b PE=1 SV=2
591	397	Q8CAY6|THIC_MOUSE	133.45	26	7	22	10	7	14	14	364000	1140000	322000	246000	380000	1260000	7	7	3	6	3	1	4	8	Carbamidomethylation	41298	Acetyl-CoA acetyltransferase cytosolic OS=Mus musculus OX=10090 GN=Acat2 PE=1 SV=2
732	870	P61089|UBE2N_MOUSE	133.16	20	20	12	20	12	12	12	2580000	2230000	1410000	2400000	1050000	2640000	3	3	5	4	5	4	3	4		17138	Ubiquitin-conjugating enzyme E2 N OS=Mus musculus OX=10090 GN=Ube2n PE=1 SV=1
348	626	Q9JKY5|HIP1R_MOUSE	133.13	4	4	4	3	4	3	4	13400000	8370000	653000	19100000	376000	9560000	3	3	5	5	4	6	3	5		119426	Huntingtin-interacting protein 1-related protein OS=Mus musculus OX=10090 GN=Hip1r PE=1 SV=2
364	427	Q8BLQ9|CADM2_MOUSE	133.11	17	17	17	10	17	17	17	5870000	6080000	2590000	5900000	4550000	6630000	4	4	11	9	6	9	9	9	Carbamidomethylation	47559	Cell adhesion molecule 2 OS=Mus musculus OX=10090 GN=Cadm2 PE=1 SV=2
606	485	P51859|HDGF_MOUSE	132.97	15	7	11	15	7	7	11	915000	1030000	574000	946000	604000	893000	4	4	4	5	5	4	3	4	Carbamidomethylation	26269	Hepatoma-derived growth factor OS=Mus musculus OX=10090 GN=Hdgf PE=1 SV=2
486	346	Q91XF0|PNPO_MOUSE	132.12	26	18	18	26	18	13	18	1790000	2330000	1900000	2670000	1140000	2720000	5	5	6	7	7	7	4	7		30114	Pyridoxine-5'-phosphate oxidase OS=Mus musculus OX=10090 GN=Pnpo PE=1 SV=1
621	546	Q71M36|CSPG5_MOUSE	131.96	7	6	6	7	7	6	7	1320000	1970000	1010000	2240000	1040000	2550000	5	4	5	5	5	5	4	5		60406	Chondroitin sulfate proteoglycan 5 OS=Mus musculus OX=10090 GN=Cspg5 PE=1 SV=2
411	307	Q8C419|GP158_MOUSE	131.57	8	5	5	4	5	5	4	1380000	1680000	1100000	1660000	1750000	1800000	6	6	5	5	4	6	8	5	Carbamidomethylation	134426	Probable G-protein coupled receptor 158 OS=Mus musculus OX=10090 GN=Gpr158 PE=1 SV=2
656	268	Q9QWI6|SRCN1_MOUSE	131.51	6	1	3	2	2	3	3	258000	388000	329000	497000	244000	448000	5	5	2	4	3	3	3	4		134858	SRC kinase signaling inhibitor 1 OS=Mus musculus OX=10090 GN=Srcin1 PE=1 SV=2
810	289	Q8C0M9|ASGL1_MOUSE	131.41	17	9	13	3	10	6	10	685000	642000	212000	404000	429000	555000	5	5	5	4	2	3	3	4	Carbamidomethylation	33950	Isoaspartyl peptidase/L-asparaginase OS=Mus musculus OX=10090 GN=Asrgl1 PE=1 SV=1
748	451	P50247|SAHH_MOUSE	131.26	11	2	8	8	8	5	11	86900	622000	141000	317000	83100	600000	5	5	2	6	3	4	3	4		47688	Adenosylhomocysteinase OS=Mus musculus OX=10090 GN=Ahcy PE=1 SV=3
517	490	Q9CR62|M2OM_MOUSE	130.99	10	10	10	7	10	7	10	2090000	1890000	1030000	2440000	1050000	2440000	4	4	8	6	6	7	5	6		34155	Mitochondrial 2-oxoglutarate/malate carrier protein OS=Mus musculus OX=10090 GN=Slc25a11 PE=1 SV=3
547	805	Q9Z2I9|SUCB1_MOUSE	130.88	5	5	5	5	5	5	5	2690000	3750000	2350000	3590000	1500000	4190000	3	3	5	6	6	6	4	6		50114	Succinate--CoA ligase [ADP-forming] subunit beta mitochondrial OS=Mus musculus OX=10090 GN=Sucla2 PE=1 SV=2
1044	933	O54983|CRYM_MOUSE	130.66	5	5	5	5	5	5	5	793000	457000	340000	1660000	491000	1770000	2	2	2	1	2	3	2	3		33523	Ketimine reductase mu-crystallin OS=Mus musculus OX=10090 GN=Crym PE=1 SV=1
695	311	Q9CZW5|TOM70_MOUSE	130.66	16	5	5	7	10	7	11	889000	978000	627000	757000	468000	1840000	6	6	4	4	4	4	3	5		67590	Mitochondrial import receptor subunit TOM70 OS=Mus musculus OX=10090 GN=Tomm70 PE=1 SV=2
472	696	Q63912|OMGP_MOUSE	130.53	13	7	13	7	7	7	7	5360000	6510000	4700000	6080000	4830000	6280000	4	4	7	9	6	7	7	7	Carbamidomethylation	49284	Oligodendrocyte-myelin glycoprotein OS=Mus musculus OX=10090 GN=Omg PE=1 SV=1
710	1195	Q9CQS4|S2546_MOUSE	129.93	6	6	6	6	6	3	6	1110000	1090000	1070000	1330000	497000	1350000	2	2	4	5	7	4	3	4		46224	Solute carrier family 25 member 46 OS=Mus musculus OX=10090 GN=Slc25a46 PE=1 SV=1
760	801	Q9CPV4|GLOD4_MOUSE	129.92	7	7	7	7	7	7	7	588000	838000	420000	926000	296000	810000	2	2	3	3	3	4	2	3		33317	Glyoxalase domain-containing protein 4 OS=Mus musculus OX=10090 GN=Glod4 PE=1 SV=1
489	376	P14824|ANXA6_MOUSE	129.56	8	6	7	6	7	7	6	911000	1010000	705000	1030000	654000	1110000	5	5	6	6	5	7	6	6		75885	Annexin A6 OS=Mus musculus OX=10090 GN=Anxa6 PE=1 SV=3
636	607	Q9CQZ5|NDUA6_MOUSE	129.52	31	31	31	31	31	18	18	2880000	4050000	2240000	3840000	1920000	3840000	3	3	5	6	5	5	4	4		15283	NADH dehydrogenase [ubiquinone] 1 alpha subcomplex subunit 6 OS=Mus musculus OX=10090 GN=Ndufa6 PE=1 SV=1
507	596	Q9DC70|NDUS7_MOUSE	129.17	18	18	18	14	18	12	18	1720000	1740000	920000	1530000	1080000	1880000	4	4	6	5	3	4	4	5		24683	NADH dehydrogenase [ubiquinone] iron-sulfur protein 7 mitochondrial OS=Mus musculus OX=10090 GN=Ndufs7 PE=1 SV=1
576	432	Q05920|PYC_MOUSE	128.78	4	3	4	2	3	2	3	1350000	1710000	1080000	1500000	986000	1670000	4	4	5	6	4	5	4	5		129684	Pyruvate carboxylase mitochondrial OS=Mus musculus OX=10090 GN=Pc PE=1 SV=1
632	364	Q11011|PSA_MOUSE	128.69	5	3	3	3	4	3	4	1090000	588000	488000	1360000	531000	1340000	5	5	4	3	3	6	3	5		103325	Puromycin-sensitive aminopeptidase OS=Mus musculus OX=10090 GN=Npepps PE=1 SV=2
362	266	P80313|TCPH_MOUSE	128.51	13	10	13	10	10	10	10	846000	1200000	364000	940000	449000	1030000	7	6	8	9	5	7	6	8	Carbamidomethylation	59652	T-complex protein 1 subunit eta OS=Mus musculus OX=10090 GN=Cct7 PE=1 SV=1
382	359	P48453|PP2BB_MOUSE	128.21	12	8	5	5	7	5	8	2670000	2600000	2260000	3230000	2050000	3160000	6	4	10	9	9	10	7	9	Carbamidomethylation	59174	Serine/threonine-protein phosphatase 2B catalytic subunit beta isoform OS=Mus musculus OX=10090 GN=Ppp3cb PE=1 SV=2
813	477	P21460|CYTC_MOUSE	128.15	34	26	26	20	12	26	26	1470000	1570000	1240000	1660000	1270000	2190000	3	3	3	3	4	2	3	3	Carbamidomethylation	15531	Cystatin-C OS=Mus musculus OX=10090 GN=Cst3 PE=1 SV=2
1036	828	Q921F2|TADBP_MOUSE	127.68	7	7	7	4	7	4	4	602000	611000	526000	730000	507000	738000	2	2	4	3	2	3	2	2		44548	TAR DNA-binding protein 43 OS=Mus musculus OX=10090 GN=Tardbp PE=1 SV=1
569	775	P52760|RIDA_MOUSE	127.58	21	21	21	21	21	21	21	3600000	4780000	3000000	3210000	3450000	5460000	3	3	5	7	4	5	6	5		14255	2-iminobutanoate/2-iminopropanoate deaminase OS=Mus musculus OX=10090 GN=Rida PE=1 SV=3
616	456	Q61490|CD166_MOUSE	127.44	9	5	7	7	5	4	9	404000	644000	207000	691000	281000	934000	4	4	3	4	2	4	3	5		65092	CD166 antigen OS=Mus musculus OX=10090 GN=Alcam PE=1 SV=3
723	473	P42669|PURA_MOUSE	127.35	18	10	10	4	7	4	18	576000	673000	88500	532000	89700	449000	5	3	7	5	1	4	1	6		34884	Transcriptional activator protein Pur-alpha OS=Mus musculus OX=10090 GN=Pura PE=1 SV=1
454	484	Q3UHL1|CAMKV_MOUSE	127.33	15	15	15	6	15	15	15	4200000	5750000	2980000	4580000	3610000	5530000	3	3	7	7	6	6	7	7	Carbamidomethylation	54819	CaM kinase-like vesicle-associated protein OS=Mus musculus OX=10090 GN=Camkv PE=1 SV=2
520	666	Q3UPL0|SC31A_MOUSE	127.1	3	1	3	3	3	1	3	97400	122000	458000	397000	296000	500000	3	3	2	2	5	4	4	4	Carbamidomethylation	133569	Protein transport protein Sec31A OS=Mus musculus OX=10090 GN=Sec31a PE=1 SV=2
611	715	Q9WTR5|CAD13_MOUSE	127.06	5	5	5	3	3	3	5	1300000	1030000	835000	1340000	986000	1460000	3	3	5	4	4	4	4	5		78186	Cadherin-13 OS=Mus musculus OX=10090 GN=Cdh13 PE=1 SV=2
551	318	Q6R0H7|GNAS1_MOUSE	126.64	6	5	3	3	5	3	4	930000	818000	248000	1740000	431000	1050000	6	5	6	4	3	6	4	5	Carbamidomethylation	121505	Guanine nucleotide-binding protein G(s) subunit alpha isoforms XLas OS=Mus musculus OX=10090 GN=Gnas PE=1 SV=1
483	1192	Q9QZM0|UBQL2_MOUSE	126.21	6	6	6	5	6	6	6	1880000	2510000	1240000	2360000	1140000	1980000	3	2	6	8	6	6	7	6		67351	Ubiquilin-2 OS=Mus musculus OX=10090 GN=Ubqln2 PE=1 SV=2
509	1215	O88342|WDR1_MOUSE	126.08	4	4	4	3	4	3	3	2710000	2710000	1660000	2930000	1570000	3120000	3	3	8	8	6	7	5	6		66407	WD repeat-containing protein 1 OS=Mus musculus OX=10090 GN=Wdr1 PE=1 SV=3
829	1191	P97825|JUPI1_MOUSE	126.05	28	28	28	28	28	28	28	2440000	2280000	2410000	2160000	1440000	2690000	2	2	3	3	5	3	3	3		16081	Jupiter microtubule associated homolog 1 OS=Mus musculus OX=10090 GN=Jpt1 PE=1 SV=3
582	601	Q9CQ75|NDUA2_MOUSE	126.02	31	31	31	31	31	31	31	1970000	2820000	1880000	2050000	1480000	2190000	3	3	5	6	6	4	5	4		10916	NADH dehydrogenase [ubiquinone] 1 alpha subcomplex subunit 2 OS=Mus musculus OX=10090 GN=Ndufa2 PE=1 SV=3
1352	541	Q9QXS6|DREB_MOUSE	125.99	7	1	4	1	5	1	1	76300	467000	137000	321000	93000	427000	4	4	1	2	1	4	2	1	Carbamidomethylation; Phosphorylation (STY)	77287	Drebrin OS=Mus musculus OX=10090 GN=Dbn1 PE=1 SV=4
527	345	Q6PEV3|WIPF2_MOUSE	125.94	21	14	12	12	21	8	14	1670000	1250000	1180000	1640000	1430000	1980000	6	6	7	6	6	6	6	7		46298	WAS/WASL-interacting protein family member 2 OS=Mus musculus OX=10090 GN=Wipf2 PE=1 SV=1
619	502	P14211|CALR_MOUSE	125.76	15	4	15	4	4	4	4	1470000	1950000	829000	1820000	887000	1440000	5	5	5	6	4	5	4	3		47995	Calreticulin OS=Mus musculus OX=10090 GN=Calr PE=1 SV=1
912	592	Q9JM14|NT5C_MOUSE	125.74	20	12	12	7	12	7	20	1290000	1650000	534000	2160000	1160000	2040000	3	3	4	3	1	5	3	4		23076	5'(3')-deoxyribonucleotidase cytosolic type OS=Mus musculus OX=10090 GN=Nt5c PE=1 SV=1
465	523	Q9QUR7|PIN1_MOUSE	124.81	27	14	27	14	14	27	14	2850000	2110000	2290000	2880000	2140000	2680000	3	3	8	7	7	7	8	5	Oxidation (M)	18370	Peptidyl-prolyl cis-trans isomerase NIMA-interacting 1 OS=Mus musculus OX=10090 GN=Pin1 PE=1 SV=1
503	375	P19246|NFH_MOUSE	124.54	6	2	4	2	4	4	4	489000	828000	412000	653000	611000	1080000	6	6	3	4	3	4	5	5		116994	Neurofilament heavy polypeptide OS=Mus musculus OX=10090 GN=Nefh PE=1 SV=3
604	464	Q505F5|LRC47_MOUSE	124.08	10	7	10	6	7	4	7	491000	554000	227000	869000	158000	886000	4	4	5	5	3	6	2	6		63590	Leucine-rich repeat-containing protein 47 OS=Mus musculus OX=10090 GN=Lrrc47 PE=1 SV=1
672	483	Q8JZQ2|AFG32_MOUSE	123.99	7	5	2	1	7	2	5	251000	227000	111000	370000	87100	569000	5	5	2	2	1	4	1	6		89519	AFG3-like protein 2 OS=Mus musculus OX=10090 GN=Afg3l2 PE=1 SV=1
976	363	Q8CI94|PYGB_MOUSE	123.96	7	3	4	2	3	0	3	429000	349000	143000	383000		547000	5	4	3	3	1	3	0	3		96730	Glycogen phosphorylase brain form OS=Mus musculus OX=10090 GN=Pygb PE=1 SV=3
515	362	P63318|KPCG_MOUSE	123.77	10	10	10	2	7	7	5	2820000	2620000	1900000	3400000	2420000	3570000	5	2	5	8	2	4	4	4	Carbamidomethylation	78358	Protein kinase C gamma type OS=Mus musculus OX=10090 GN=Prkcg PE=1 SV=1
594	496	Q9R0Y5|KAD1_MOUSE	123.46	25	22	25	22	13	22	25	542000	989000	421000	896000	439000	1260000	4	4	4	6	4	4	5	6	Carbamidomethylation	21540	Adenylate kinase isoenzyme 1 OS=Mus musculus OX=10090 GN=Ak1 PE=1 SV=1
677	620	Q9D3D9|ATPD_MOUSE	123.43	36	15	34	8	14	14	34	1870000	3190000	857000	2480000	1160000	3140000	4	4	4	5	2	4	3	5		17600	ATP synthase subunit delta mitochondrial OS=Mus musculus OX=10090 GN=Atp5f1d PE=1 SV=1
1442	426	Q8C522|ENDD1_MOUSE	123.29	6	2	2	0	4	3	5	467000	617000		179000	130000	580000	3	3	1	1	0	3	2	2		55262	Endonuclease domain-containing 1 protein OS=Mus musculus OX=10090 GN=Endod1 PE=1 SV=2
711	1296	Q80Z24|NEGR1_MOUSE	123.13	6	6	6	6	6	6	6	1500000	1590000	1020000	1850000	1100000	1640000	2	2	4	4	4	4	4	5		37900	Neuronal growth regulator 1 OS=Mus musculus OX=10090 GN=Negr1 PE=1 SV=1
438	1428	P59648|FXYD7_MOUSE	122.36	29	20	20	29	20	20	20	5260000	5910000	5270000	6420000	4470000	6770000	3	2	4	5	6	4	5	5	Carbamidomethylation	8487	FXYD domain-containing ion transport regulator 7 OS=Mus musculus OX=10090 GN=Fxyd7 PE=3 SV=1
469	293	Q61879|MYH10_MOUSE	122.3	4	2	1	2	1	1	2	362000	125000	88900	264000	156000	639000	6	5	4	1	2	3	2	6		228994	Myosin-10 OS=Mus musculus OX=10090 GN=Myh10 PE=1 SV=2
765	1008	Q9QYF9|NDRG3_MOUSE	122.24	5	5	5	5	5	5	5	539000	625000	569000	842000	446000	515000	2	2	3	3	4	4	4	3		41555	Protein NDRG3 OS=Mus musculus OX=10090 GN=Ndrg3 PE=1 SV=1
638	621	Q99J99|THTM_MOUSE	122.15	15	11	10	10	11	5	15	580000	543000	373000	924000	368000	973000	4	4	3	3	4	4	2	6		33097	3-mercaptopyruvate sulfurtransferase OS=Mus musculus OX=10090 GN=Mpst PE=1 SV=4
424	548	P48320|DCE2_MOUSE	122.08	7	7	5	5	5	5	5	879000	1300000	862000	1250000	707000	1440000	4	3	6	6	8	6	5	7	Carbamidomethylation	65224	Glutamate decarboxylase 2 OS=Mus musculus OX=10090 GN=Gad2 PE=1 SV=1
444	675	Q8K3H0|DP13A_MOUSE	122.07	7	5	5	7	5	5	5	1560000	1770000	1330000	1900000	1260000	2010000	3	3	6	5	5	4	6	6		79328	DCC-interacting protein 13-alpha OS=Mus musculus OX=10090 GN=Appl1 PE=1 SV=1
683	695	P14148|RL7_MOUSE	121.64	11	7	7	11	7	7	7	476000	626000	259000	490000	141000	533000	2	2	2	2	2	2	1	2		31420	60S ribosomal protein L7 OS=Mus musculus OX=10090 GN=Rpl7 PE=1 SV=2
1092	826	P62962|PROF1_MOUSE	121.57	23	23	23	10	10	10	10	993000	1770000	386000	777000	445000	863000	2	2	3	4	2	2	2	2		14957	Profilin-1 OS=Mus musculus OX=10090 GN=Pfn1 PE=1 SV=2
984	745	P47757|CAPZB_MOUSE	121.19	11	7	11	7	7	7	7	1000000	1100000	608000	1120000	693000	1220000	2	2	2	3	2	2	2	2		31345	F-actin-capping protein subunit beta OS=Mus musculus OX=10090 GN=Capzb PE=1 SV=3
329	701	P53657|KPYR_MOUSE	121.11	11	3	6	3	3	7	6		129000			99100	113000	4	2	4	6	3	5	5	5		62309	Pyruvate kinase PKLR OS=Mus musculus OX=10090 GN=Pklr PE=1 SV=1
736	1193	P62281|RS11_MOUSE	120.83	17	17	17	17	17	17	17	1080000	1140000	698000	1090000	548000	1110000	3	3	5	4	5	4	4	4		18431	40S ribosomal protein S11 OS=Mus musculus OX=10090 GN=Rps11 PE=1 SV=3
396	837	P04104|K2C1_MOUSE	120.62	3	3	3	3	3	3	3	6620000	6390000	2890000	8350000	4720000	8890000	3	2	7	6	6	10	8	9		65606	Keratin type II cytoskeletal 1 OS=Mus musculus OX=10090 GN=Krt1 PE=1 SV=4
1025	431	Q9ERT9|PPR1A_MOUSE	120.49	39	10	10	21	15	10	23	281000	344000	190000	408000	178000	352000	4	4	2	2	3	3	2	3	Carbamidomethylation	18718	Protein phosphatase 1 regulatory subunit 1A OS=Mus musculus OX=10090 GN=Ppp1r1a PE=1 SV=1
498	2106	P62774|MTPN_MOUSE	120.38	24	24	24	24	24	24	24	2030000	1740000	1410000	2600000	1820000	2540000	2	2	4	3	4	4	4	4		12861	Myotrophin OS=Mus musculus OX=10090 GN=Mtpn PE=1 SV=2
298	792	P23927|CRYAB_MOUSE	120.34	18	18	18	10	18	10	10	9920000	12400000	10300000	12100000	9350000	12200000	3	3	12	12	11	11	10	12		20069	Alpha-crystallin B chain OS=Mus musculus OX=10090 GN=Cryab PE=1 SV=2
818	631	P52196|THTR_MOUSE	120.29	19	9	6	6	9	9	19	2030000	1530000	1240000	2110000	1190000	3010000	4	4	3	2	2	3	3	6		33466	Thiosulfate sulfurtransferase OS=Mus musculus OX=10090 GN=Tst PE=1 SV=3
554	510	P49615|CDK5_MOUSE	120.24	14	14	14	14	14	14	14	717000	789000	295000	796000	441000	908000	3	3	6	5	4	6	6	6	Carbamidomethylation	33288	Cyclin-dependent-like kinase 5 OS=Mus musculus OX=10090 GN=Cdk5 PE=1 SV=1
500	232	Q6NZJ6|IF4G1_MOUSE	120.06	7	4	3	1	5	2	5	521000	1620000	392000	990000	843000	1690000	6	6	4	6	1	4	3	5		176076	Eukaryotic translation initiation factor 4 gamma 1 OS=Mus musculus OX=10090 GN=Eif4g1 PE=1 SV=1
849	582	Q9ERS2|NDUAD_MOUSE	119.81	28	12	19	12	12	12	22	2830000	4370000	2700000	3320000	859000	2930000	3	3	4	5	4	2	1	5	Oxidation (M)	16860	NADH dehydrogenase [ubiquinone] 1 alpha subcomplex subunit 13 OS=Mus musculus OX=10090 GN=Ndufa13 PE=1 SV=3
778	414	P11983|TCPA_MOUSE	119.43	10	10	5	5	5	7	7	510000	409000	199000	507000	353000	391000	4	4	5	3	2	4	4	3		60449	T-complex protein 1 subunit alpha OS=Mus musculus OX=10090 GN=Tcp1 PE=1 SV=3
519	511	P12658|CALB1_MOUSE	119.24	13	11	11	8	13	11	11	1020000	970000	361000	1250000	641000	1340000	4	3	5	5	4	7	6	5		29994	Calbindin OS=Mus musculus OX=10090 GN=Calb1 PE=1 SV=2
930	1651	P17095|HMGA1_MOUSE	119.21	26	23	26	26	26	23	26	2600000	1390000	1830000	2420000	2130000	4540000	2	2	3	2	3	2	2	3		11614	High mobility group protein HMG-I/HMG-Y OS=Mus musculus OX=10090 GN=Hmga1 PE=1 SV=4
747	434	Q9Z2Y8|PLPHP_MOUSE	118.5	20	9	9	9	14	14	20	196000	414000	99400	441000	209000	712000	4	4	3	4	3	4	4	6		30049	Pyridoxal phosphate homeostasis protein OS=Mus musculus OX=10090 GN=Plpbp PE=1 SV=1
544	586	Q9CWS0|DDAH1_MOUSE	118.45	12	10	10	9	10	10	10	2990000	3480000	1840000	3620000	2290000	3640000	4	4	7	6	6	6	6	6	Carbamidomethylation	31381	N(G) N(G)-dimethylarginine dimethylaminohydrolase 1 OS=Mus musculus OX=10090 GN=Ddah1 PE=1 SV=3
1135	583	Q9CR00|PSMD9_MOUSE	118.07	16	12	6	10	6	6	6	253000	424000	349000	488000	182000	546000	3	3	3	2	4	2	1	2		24720	26S proteasome non-ATPase regulatory subunit 9 OS=Mus musculus OX=10090 GN=Psmd9 PE=1 SV=1
819	645	Q8C996|TM163_MOUSE	118.07	20	15	18	12	8	18	18	1020000	850000	238000	1070000	862000	1660000	4	4	4	4	2	2	3	5		31193	Transmembrane protein 163 OS=Mus musculus OX=10090 GN=Tmem163 PE=1 SV=1
673	544	Q99K85|SERC_MOUSE	117.63	9	5	5	5	9	5	9	880000	1220000	944000	1650000	992000	1650000	3	3	3	4	4	5	4	5		40473	Phosphoserine aminotransferase OS=Mus musculus OX=10090 GN=Psat1 PE=1 SV=1
540	329	Q6ZQ58|LARP1_MOUSE	117.38	5	3	3	3	3	4	4	197000	224000	139000	177000	313000	376000	4	4	3	3	3	3	5	4		121125	La-related protein 1 OS=Mus musculus OX=10090 GN=Larp1 PE=1 SV=3
906	2111	P62264|RS14_MOUSE	117.27	11	11	11	11	11	11	11	1490000	1390000	839000	1680000	518000	1760000	2	2	4	4	3	4	2	4		16273	40S ribosomal protein S14 OS=Mus musculus OX=10090 GN=Rps14 PE=1 SV=3
580	577	Q9DCT2|NDUS3_MOUSE	117.23	15	15	15	11	15	15	15	779000	809000	396000	926000	515000	1010000	3	3	6	6	4	6	5	6		30149	NADH dehydrogenase [ubiquinone] iron-sulfur protein 3 mitochondrial OS=Mus musculus OX=10090 GN=Ndufs3 PE=1 SV=2
602	370	Q9WV69|DEMA_MOUSE	116.88	12	5	5	10	5	10	12	1650000	1850000	1780000	1790000	2380000	2940000	4	4	4	4	5	4	6	6		45468	Dematin OS=Mus musculus OX=10090 GN=Dmtn PE=1 SV=1
558	276	Q91ZX7|LRP1_MOUSE	116.82	2	1	1	0	1	1	0	265000	630000	45600	711000	390000	155000	6	6	3	4	1	3	2	1	Carbamidomethylation	504745	Prolow-density lipoprotein receptor-related protein 1 OS=Mus musculus OX=10090 GN=Lrp1 PE=1 SV=1
844	459	P40124|CAP1_MOUSE	116.73	9	4	4	7	4	4	9	600000	659000	514000	1710000	419000	830000	3	3	2	2	3	2	2	4	Carbamidomethylation	51565	Adenylyl cyclase-associated protein 1 OS=Mus musculus OX=10090 GN=Cap1 PE=1 SV=4
815	535	Q8BP67|RL24_MOUSE	116.37	22	17	14	22	17	17	8	978000	538000	524000	820000	568000	701000	3	3	4	4	5	3	4	2		17779	60S ribosomal protein L24 OS=Mus musculus OX=10090 GN=Rpl24 PE=1 SV=2
782	534	P12367|KAP2_MOUSE	116.31	15	12	5	12	15	12	12	1560000	1490000	558000	2160000	574000	2290000	4	3	5	2	2	5	2	5	Carbamidomethylation	45389	cAMP-dependent protein kinase type II-alpha regulatory subunit OS=Mus musculus OX=10090 GN=Prkar2a PE=1 SV=2
332	1408	Q99LY9|NDUS5_MOUSE	116.1	28	17	28	17	17	17	17	1310000	1770000	991000	1430000	767000	1400000	3	3	10	13	8	9	8	11	Carbamidomethylation	12648	NADH dehydrogenase [ubiquinone] iron-sulfur protein 5 OS=Mus musculus OX=10090 GN=Ndufs5 PE=1 SV=3
961	1362	P43274|H14_MOUSE	116.07	21	9	9	9	9	21	9	623000	690000	155000	607000	450000	495000	3	2	3	3	1	3	4	2		21977	Histone H1.4 OS=Mus musculus OX=10090 GN=Hist1h1e PE=1 SV=2
791	849	Q9D0S9|HINT2_MOUSE	116.05	17	17	17	17	17	17	17	1920000	1960000	1790000	2700000	774000	2630000	2	2	3	3	4	4	2	4		17320	Histidine triad nucleotide-binding protein 2 mitochondrial OS=Mus musculus OX=10090 GN=Hint2 PE=1 SV=1
593	494	Q9DC69|NDUA9_MOUSE	115.85	11	8	11	11	11	8	8	1870000	2460000	1430000	2740000	1380000	2590000	3	3	4	6	5	6	5	4		42525	NADH dehydrogenase [ubiquinone] 1 alpha subcomplex subunit 9 mitochondrial OS=Mus musculus OX=10090 GN=Ndufa9 PE=1 SV=2
403	1429	Q9Z239|PLM_MOUSE	115.52	25	17	13	25	13	17	17	3320000	3440000	2860000	3340000	2580000	3600000	3	2	6	4	7	4	6	5		10323	Phospholemman OS=Mus musculus OX=10090 GN=Fxyd1 PE=1 SV=1
605	476	Q5SQX6|CYFP2_MOUSE	115.32	2	2	1	2	2	2	2	556000	413000	100000	363000	361000	427000	3	2	5	2	2	4	4	4		145659	Cytoplasmic FMR1-interacting protein 2 OS=Mus musculus OX=10090 GN=Cyfip2 PE=1 SV=2
750	504	Q99LC5|ETFA_MOUSE	115.19	15	12	12	12	12	12	15	809000	591000	306000	840000	353000	967000	3	3	4	3	3	4	3	5		35009	Electron transfer flavoprotein subunit alpha mitochondrial OS=Mus musculus OX=10090 GN=Etfa PE=1 SV=2
784	623	Q9QZ06|TOLIP_MOUSE	115.16	17	5	11	11	11	11	5	830000	1120000	703000	1140000	435000	1060000	3	3	3	3	4	3	3	2		30345	Toll-interacting protein OS=Mus musculus OX=10090 GN=Tollip PE=1 SV=1
814	472	O88685|PRS6A_MOUSE	115.15	9	7	9	7	7	7	3	486000	482000	193000	277000	169000	552000	3	3	4	4	2	2	2	2		49549	26S proteasome regulatory subunit 6A OS=Mus musculus OX=10090 GN=Psmc3 PE=1 SV=2
846	503	P61082|UBC12_MOUSE	114.74	17	11	17	13	13	17	11	488000	1110000	499000	749000	789000	428000	3	3	3	5	3	3	5	2		20900	NEDD8-conjugating enzyme Ubc12 OS=Mus musculus OX=10090 GN=Ube2m PE=1 SV=1
850	625	P60469|LIPA3_MOUSE	114.49	3	1	2	2	1	0	1	140000	18000000	18800000	8590000		17400000	4	3	1	3	4	3	0	3		133426	Liprin-alpha-3 OS=Mus musculus OX=10090 GN=Ppfia3 PE=1 SV=2
539	2118	Q7M750|OPALI_MOUSE	114.09	27	27	16	27	27	16	27	4270000	4030000	4350000	4930000	4400000	5670000	3	3	6	5	7	5	6	6	Phosphorylation (STY)	15833	Opalin OS=Mus musculus OX=10090 GN=Opalin PE=1 SV=1
577	445	Q64105|SPRE_MOUSE	113.66	21	15	21	21	18	21	21	808000	1410000	929000	1050000	789000	1130000	4	4	4	6	5	5	6	5		27883	Sepiapterin reductase OS=Mus musculus OX=10090 GN=Spr PE=1 SV=1
607	559	P24472|GSTA4_MOUSE	113.64	15	15	9	9	15	15	15	2410000	1520000	722000	3260000	1300000	2570000	3	3	5	4	3	7	4	5		25564	Glutathione S-transferase A4 OS=Mus musculus OX=10090 GN=Gsta4 PE=1 SV=3
546	622	Q9R1V7|ADA23_MOUSE	113.22	8	3	4	3	3	7	3	1200000	1320000	792000	1460000	1040000	1450000	5	5	4	5	3	4	6	4	Carbamidomethylation	91548	Disintegrin and metalloproteinase domain-containing protein 23 OS=Mus musculus OX=10090 GN=Adam23 PE=1 SV=1
575	395	P35980|RL18_MOUSE	113.01	27	17	20	5	22	5	20	649000	813000	215000	777000	280000	801000	4	4	4	5	2	5	2	5		21645	60S ribosomal protein L18 OS=Mus musculus OX=10090 GN=Rpl18 PE=1 SV=3
516	479	Q9WTQ5|AKA12_MOUSE	112.95	3	2	2	2	2	2	3	483000	546000	309000	434000	356000	681000	4	4	5	5	4	4	5	7	Carbamidomethylation	180694	A-kinase anchor protein 12 OS=Mus musculus OX=10090 GN=Akap12 PE=1 SV=1
983	703	Q91WD5|NDUS2_MOUSE	112.22	7	7	4	4	4	4	7	712000	720000	452000	733000	426000	974000	2	2	3	2	2	2	2	4		52626	NADH dehydrogenase [ubiquinone] iron-sulfur protein 2 mitochondrial OS=Mus musculus OX=10090 GN=Ndufs2 PE=1 SV=1
706	1077	P56959|FUS_MOUSE	111.87	4	4	4	4	4	4	4	985000	1130000	709000	1230000	1080000	1510000	2	2	4	4	4	4	4	4		52673	RNA-binding protein FUS OS=Mus musculus OX=10090 GN=Fus PE=1 SV=1
518	516	Q9Z2I0|LETM1_MOUSE	111.68	5	5	5	5	5	5	5	655000	588000	493000	3010000	1080000	512000	4	4	6	5	7	7	6	5		82989	Mitochondrial proton/calcium exchanger protein OS=Mus musculus OX=10090 GN=Letm1 PE=1 SV=1
847	513	P35235|PTN11_MOUSE	111.6	7	5	7	4	2	7	4	318000	1010000	447000	907000	437000	1120000	3	3	2	5	3	2	3	3		68460	Tyrosine-protein phosphatase non-receptor type 11 OS=Mus musculus OX=10090 GN=Ptpn11 PE=1 SV=2
534	416	P45376|ALDR_MOUSE	111.35	16	16	16	6	16	6	16	1590000	1540000	869000	1710000	709000	2250000	4	4	8	6	4	6	3	7		35732	Aldose reductase OS=Mus musculus OX=10090 GN=Akr1b1 PE=1 SV=3
721	458	P20108|PRDX3_MOUSE	111.04	13	12	7	9	8	12	9	865000	627000	632000	713000	447000	933000	4	4	4	3	4	5	3	3		28127	Thioredoxin-dependent peroxide reductase mitochondrial OS=Mus musculus OX=10090 GN=Prdx3 PE=1 SV=1
792	879	Q9DCN2|NB5R3_MOUSE	110.74	10	10	10	10	10	10	10	1490000	1650000	905000	1410000	1090000	1850000	2	2	3	4	4	3	4	4		34128	NADH-cytochrome b5 reductase 3 OS=Mus musculus OX=10090 GN=Cyb5r3 PE=1 SV=3
608	543	Q9DBP5|KCY_MOUSE	110.19	19	18	10	10	19	10	18	941000	950000	590000	1130000	428000	1160000	4	4	7	4	4	7	3	6		22165	UMP-CMP kinase OS=Mus musculus OX=10090 GN=Cmpk1 PE=1 SV=1
634	517	P80316|TCPE_MOUSE	109.96	7	6	7	6	6	6	6	1600000	1530000	1010000	1550000	892000	1780000	3	3	5	5	4	3	4	5	Carbamidomethylation	59624	T-complex protein 1 subunit epsilon OS=Mus musculus OX=10090 GN=Cct5 PE=1 SV=1
574	358	O35643|AP1B1_MOUSE	109.95	9	3	5	1	3	6	3	485000	946000		249000	256000	606000	7	4	5	7	2	3	4	5	Carbamidomethylation	103935	AP-1 complex subunit beta-1 OS=Mus musculus OX=10090 GN=Ap1b1 PE=1 SV=2
491	435	P26638|SYSC_MOUSE	109.85	11	6	11	5	8	5	5	669000	1320000	563000	1070000	787000	1060000	5	5	5	7	5	6	6	5		58389	Serine--tRNA ligase cytoplasmic OS=Mus musculus OX=10090 GN=Sars PE=1 SV=3
1195	657	Q61545|EWS_MOUSE	109.68	7	5	2	3	2	3	5	584000	149	80000	168000	114000	381000	4	4	4	1	1	1	1	2		68462	RNA-binding protein EWS OS=Mus musculus OX=10090 GN=Ewsr1 PE=1 SV=2
1190	638	Q68FF6|GIT1_MOUSE	109.27	11	0	5	0	4	3	5		148000		506000		231000	5	5	0	2	0	5	1	2	Carbamidomethylation; Phosphorylation (STY)	85300	ARF GTPase-activating protein GIT1 OS=Mus musculus OX=10090 GN=Git1 PE=1 SV=1
426	670	Q8BIJ6|SYIM_MOUSE	108.69	6	2	4	3	2	2	6	569000	667000	665000	689000	423000	1350000	3	3	2	3	3	2	2	4	Carbamidomethylation	112804	Isoleucine--tRNA ligase mitochondrial OS=Mus musculus OX=10090 GN=Iars2 PE=1 SV=1
588	2115	Q9DCB1|HMGN3_MOUSE	108.25	16	16	16	16	16	16	16	986000	2310000	1060000	1110000	939000	1120000	2	2	5	6	6	6	6	5		10769	High mobility group nucleosome-binding domain-containing protein 3 OS=Mus musculus OX=10090 GN=Hmgn3 PE=1 SV=1
771	2124	Q8R404|MIC13_MOUSE	108.2	14	13	13	13	13	13	14	724000	452000	901000	1170000	649000	1070000	3	3	4	3	3	5	4	4		13373	MICOS complex subunit MIC13 OS=Mus musculus OX=10090 GN=Micos13 PE=1 SV=1
724	514	Q8BVE3|VATH_MOUSE	108.1	10	6	10	3	6	6	6	1570000	1500000	985000	1710000	946000	1790000	3	3	4	5	2	3	3	3	Carbamidomethylation	55855	V-type proton ATPase subunit H OS=Mus musculus OX=10090 GN=Atp6v1h PE=1 SV=1
563	489	Q9Z0R4|ITSN1_MOUSE	107.91	4	2	4	3	2	3	3	544000	871000	739000	228000	322000	951000	4	4	1	4	3	2	2	3		194296	Intersectin-1 OS=Mus musculus OX=10090 GN=Itsn1 PE=1 SV=2
861	959	Q8VE47|UBA5_MOUSE	107.83	9	6	6	6	9	6	9	456000	341000	251000	476000	337000	831000	2	2	2	1	2	2	2	3		44790	Ubiquitin-like modifier-activating enzyme 5 OS=Mus musculus OX=10090 GN=Uba5 PE=1 SV=2
1026	497	G5E8K5|ANK3_MOUSE	107.79	3	2	1	2	2	2	2	142000	82400	91400	156000	159000	274000	3	3	2	1	2	3	2	2		214061	Ankyrin-3 OS=Mus musculus OX=10090 GN=Ank3 PE=1 SV=1
644	689	Q8CHT0|AL4A1_MOUSE	107.79	6	3	3	3	3	6	6	963000	1190000	549000	885000	681000	992000	2	2	3	4	2	2	3	4		61841	Delta-1-pyrroline-5-carboxylate dehydrogenase mitochondrial OS=Mus musculus OX=10090 GN=Aldh4a1 PE=1 SV=3
942	748	Q8R3P0|ACY2_MOUSE	107.68	8	8	8	8	8	4	4	684000	607000	510000	751000	433000	823000	2	2	4	3	3	3	2	2		35345	Aspartoacylase OS=Mus musculus OX=10090 GN=Aspa PE=1 SV=2
725	590	Q8R5H6|WASF1_MOUSE	107.49	6	4	4	6	4	6	4	752000	1400000	1030000	635000	1010000	1040000	3	3	4	4	6	3	5	4	Carbamidomethylation	61509	Wiskott-Aldrich syndrome protein family member 1 OS=Mus musculus OX=10090 GN=Wasf1 PE=1 SV=2
545	594	Q8VEK0|CC50A_MOUSE	107.38	9	9	9	9	9	9	9	1260000	1130000	588000	1480000	859000	1390000	3	3	6	6	5	7	5	6		41061	Cell cycle control protein 50A OS=Mus musculus OX=10090 GN=Tmem30a PE=1 SV=1
1264	615	Q99PU5|ACBG1_MOUSE	107.33	12	7	12	9	0	7	12	726000	933000	640000		813000	1010000	4	4	1	3	2	0	2	3		80426	Long-chain-fatty-acid--CoA ligase ACSBG1 OS=Mus musculus OX=10090 GN=Acsbg1 PE=1 SV=1
749	492	Q9WV55|VAPA_MOUSE	107.23	18	18	13	13	13	18	6	563000	740000	229000	764000	331000	286000	3	2	5	4	2	4	4	2	Carbamidomethylation	27855	Vesicle-associated membrane protein-associated protein A OS=Mus musculus OX=10090 GN=Vapa PE=1 SV=2
302	465	Q5SRX1|TM1L2_MOUSE	107.18	9	9	5	9	9	9	9	5140000	4770000	5030000	5600000	4140000	5190000	3	3	9	7	10	8	7	7	Oxidation (M)	55663	TOM1-like protein 2 OS=Mus musculus OX=10090 GN=Tom1l2 PE=1 SV=1
882	671	Q9R1V6|ADA22_MOUSE	106.68	9	3	2	3	8	1	0	362000	177000	317000	1290000	0		4	4	2	1	2	3	1	0	Carbamidomethylation	99715	Disintegrin and metalloproteinase domain-containing protein 22 OS=Mus musculus OX=10090 GN=Adam22 PE=1 SV=2
643	679	Q99L13|3HIDH_MOUSE	106.54	15	6	6	6	15	6	6	916000	887000	523000	1540000	975000	1120000	4	4	4	4	2	7	5	3	Oxidation (M)	35440	3-hydroxyisobutyrate dehydrogenase mitochondrial OS=Mus musculus OX=10090 GN=Hibadh PE=1 SV=1
1263	508	Q8WTY4|CPIN1_MOUSE	106.54	16	4	5	0	12	7	11	47700	199000		839000	296000	448000	3	3	1	1	0	3	1	2	Carbamidomethylation	33429	Anamorsin OS=Mus musculus OX=10090 GN=Ciapin1 PE=1 SV=1
590	327	Q6ZQ38|CAND1_MOUSE	106.47	6	3	2	1	5	1	3	425000	573000	291000	878000	231000	859000	5	5	3	4	2	6	2	5	Carbamidomethylation	136331	Cullin-associated NEDD8-dissociated protein 1 OS=Mus musculus OX=10090 GN=Cand1 PE=1 SV=2
978	500	P02535|K1C10_MOUSE	106.44	5	2	2	3	3	2	3	202000	460000	359000	763000	308000	637000	3	2	1	2	3	3	2	3		57770	Keratin type I cytoskeletal 10 OS=Mus musculus OX=10090 GN=Krt10 PE=1 SV=3
531	561	P48758|CBR1_MOUSE	106.44	22	3	19	17	22	3	20		553000	330000	1190000		1940000	6	4	2	5	3	7	2	6		30641	Carbonyl reductase [NADPH] 1 OS=Mus musculus OX=10090 GN=Cbr1 PE=1 SV=3
780	507	Q8BTG7|NDRG4_MOUSE	106.43	11	8	4	7	8	11	8	2410000	2570000	2020000	3010000	2270000	2990000	4	4	3	3	4	3	4	3		38509	Protein NDRG4 OS=Mus musculus OX=10090 GN=Ndrg4 PE=1 SV=1
493	932	Q61937|NPM_MOUSE	106.32	13	10	10	13	10	13	13	1130000	1310000	1130000	1110000	895000	1330000	3	3	6	6	7	7	7	8	Deamidation N	32560	Nucleophosmin OS=Mus musculus OX=10090 GN=Npm1 PE=1 SV=1
623	709	Q6ZWU9|RS27_MOUSE	106.29	30	30	30	30	30	30	20	511000	849000	782000	676000	424000	520000	2	2	5	5	5	5	6	3	Carbamidomethylation	9461	40S ribosomal protein S27 OS=Mus musculus OX=10090 GN=Rps27 PE=1 SV=3
1003	1196	Q9DCZ4|MIC26_MOUSE	106.03	15	13	13	13	6	15	15	471000	719000	372000	615000	749000	802000	3	3	3	3	2	2	5	3		22604	MICOS complex subunit Mic26 OS=Mus musculus OX=10090 GN=Apoo PE=1 SV=2
328	540	Q8R001|MARE2_MOUSE	105.98	16	16	16	16	16	16	16	996000	2090000	1050000	2670000	1500000	2250000	5	5	8	6	8	10	8	9		36946	Microtubule-associated protein RP/EB family member 2 OS=Mus musculus OX=10090 GN=Mapre2 PE=1 SV=1
595	1231	P61759|PFD3_MOUSE	105.9	16	16	16	16	16	16	16	971000	848000	991000	1320000	588000	1440000	3	3	5	5	6	6	5	6	Carbamidomethylation; Deamidation N	22436	Prefoldin subunit 3 OS=Mus musculus OX=10090 GN=Vbp1 PE=1 SV=2
271	605	P70404|IDHG1_MOUSE	105.55	8	8	8	8	8	5	8	4760000	7270000	4260000	5270000	3040000	5480000	3	3	14	15	12	9	8	12	Carbamidomethylation	42785	Isocitrate dehydrogenase [NAD] subunit gamma 1 mitochondrial OS=Mus musculus OX=10090 GN=Idh3g PE=1 SV=1
703	716	Q8K009|AL1L2_MOUSE	105.13	7	5	1	1	1	4	1	29100				8590		3	2	3	1	2	2	3	2		101590	Mitochondrial 10-formyltetrahydrofolate dehydrogenase OS=Mus musculus OX=10090 GN=Aldh1l2 PE=1 SV=2
1031	674	P46471|PRS7_MOUSE	104.74	11	7	2	7	7	5	11	375000	335000	300000	481000	226000	1150000	5	5	2	2	2	3	2	6		48648	26S proteasome regulatory subunit 7 OS=Mus musculus OX=10090 GN=Psmc2 PE=1 SV=5
980	556	Q8CHH9|SEPT8_MOUSE	104.72	12	2	7	7	7	7	2		114000	35000	173000	73500		4	3	1	3	3	3	3	2		49812	Septin-8 OS=Mus musculus OX=10090 GN=Sept8 PE=1 SV=4
529	529	P84104|SRSF3_MOUSE	104.52	32	22	32	22	22	22	22	1080000	936000	544000	1240000	785000	1310000	4	4	6	6	5	6	6	6		19330	Serine/arginine-rich splicing factor 3 OS=Mus musculus OX=10090 GN=Srsf3 PE=1 SV=1
412	1208	Q8K021|SCAM1_MOUSE	104.14	22	7	14	7	14	7	22	4550000	5430000	3730000	6150000	4320000	7000000	4	4	4	7	4	8	6	10	Phosphorylation (STY)	38029	Secretory carrier-associated membrane protein 1 OS=Mus musculus OX=10090 GN=Scamp1 PE=1 SV=1
700	584	Q8C3W1|CA198_MOUSE	103.82	26	6	19	20	26	26	19	123000	1560000	523000	1490000	943000	1580000	3	3	1	6	2	4	3	3		35316	Uncharacterized protein C1orf198 homolog OS=Mus musculus OX=10090 PE=1 SV=1
922	962	O70591|PFD2_MOUSE	103.78	16	16	16	9	16	9	16	253000	330000	173000	326000	77300	404000	2	2	3	4	2	4	1	4		16534	Prefoldin subunit 2 OS=Mus musculus OX=10090 GN=Pfdn2 PE=1 SV=2
924	1155	O08529|CAN2_MOUSE	103.65	2	2	2	2	2	2	2	441000	358000	364000	526000	134000	690000	2	2	3	2	3	3	3	4		79872	Calpain-2 catalytic subunit OS=Mus musculus OX=10090 GN=Capn2 PE=1 SV=4
800	1199	Q5M8N0|CNRP1_MOUSE	103.65	16	16	16	10	16	16	16	1960000	1600000	589000	1700000	1020000	2520000	2	2	4	4	2	4	4	4		18612	CB1 cannabinoid receptor-interacting protein 1 OS=Mus musculus OX=10090 GN=Cnrip1 PE=1 SV=1
466	624	P60761|NEUG_MOUSE	103.56	50	50	50	50	50	50	50	527000	532000	660000	454000	687000	494000	6	5	7	6	6	7	9	7	Carbamidomethylation	7496	Neurogranin OS=Mus musculus OX=10090 GN=Nrgn PE=1 SV=1
752	587	Q06185|ATP5I_MOUSE	103.46	44	44	32	32	44	28	44	954000	1130000	408000	1640000	568000	2050000	3	3	4	3	3	6	3	5		8236	ATP synthase subunit e mitochondrial OS=Mus musculus OX=10090 GN=Atp5me PE=1 SV=2
825	843	Q9CYG7|TOM34_MOUSE	103.32	8	8	8	3	8	8	8	184000	489000	168000	376000	46200	207000	2	2	4	3	2	3	2	3		34278	Mitochondrial import receptor subunit TOM34 OS=Mus musculus OX=10090 GN=Tomm34 PE=1 SV=1
696	372	Q9WUA3|PFKAP_MOUSE	103.3	6	4	5	3	4	6	4	686000	488000	117000	472000	311000	652000	4	4	6	4	2	4	4	5		85455	ATP-dependent 6-phosphofructokinase platelet type OS=Mus musculus OX=10090 GN=Pfkp PE=1 SV=1
1357	708	Q61282|PGCA_MOUSE	103.17	1	1	1	0	1	1	0	286000	102000		161000	53200		2	2	2	1	0	1	1	0	Carbamidomethylation	221939	Aggrecan core protein OS=Mus musculus OX=10090 GN=Acan PE=1 SV=2
612	769	Q9D0F9|PGM1_MOUSE	103.12	6	4	4	4	4	4	6	1690000	2050000	1550000	1860000	863000	1820000	3	3	3	3	4	3	3	4		61418	Phosphoglucomutase-1 OS=Mus musculus OX=10090 GN=Pgm1 PE=1 SV=4
913	663	Q07076|ANXA7_MOUSE	103.02	11	6	11	3	6	3	3	285000	520000	170000	420000	61400	416000	3	3	3	4	2	4	1	2	Carbamidomethylation	49925	Annexin A7 OS=Mus musculus OX=10090 GN=Anxa7 PE=1 SV=2
659	721	Q9WUM3|COR1B_MOUSE	102.81	5	3	3	3	5	3	3	686000	876000	700000	802000	758000	869000	3	3	2	2	2	3	3	2	Carbamidomethylation	53912	Coronin-1B OS=Mus musculus OX=10090 GN=Coro1b PE=1 SV=1
935	430	Q9JM52|MINK1_MOUSE	102.75	4	3	2	2	1	3	3	179000	132000	464000		348000	342000	4	2	3	2	2	2	4	3		147294	Misshapen-like kinase 1 OS=Mus musculus OX=10090 GN=Mink1 PE=1 SV=3
680	743	Q5SV85|SYNRG_MOUSE	102.55	2	2	2	2	2	2	2	394000	473000	363000	235000	303000	442000	2	2	2	3	2	1	2	2		139616	Synergin gamma OS=Mus musculus OX=10090 GN=Synrg PE=1 SV=1
821	761	O08788|DCTN1_MOUSE	102.46	3	3	3	2	3	3	3	794000	1030000	192000	1290000	573000	997000	2	2	3	5	1	4	3	3		141675	Dynactin subunit 1 OS=Mus musculus OX=10090 GN=Dctn1 PE=1 SV=3
1030	643	Q80WC7|AGFG2_MOUSE	102.41	16	10	4	4	4	4	10	403000	204000	447000	255000	344000	532000	3	3	2	1	2	1	2	3	Carbamidomethylation	48968	Arf-GAP domain and FG repeat-containing protein 2 OS=Mus musculus OX=10090 GN=Agfg2 PE=1 SV=1
402	527	P56135|ATPK_MOUSE	102	42	42	42	27	42	42	42	2760000	3090000	1240000	3160000	1580000	3470000	3	3	10	9	5	10	7	10	HPRO; Oxidation (M)	10344	ATP synthase subunit f mitochondrial OS=Mus musculus OX=10090 GN=Atp5mf PE=1 SV=3
1247	2150	P62862|RS30_MOUSE	101.51	19	19	19	17	17	17	17	825000	744000	349000	604000	406000	620000	2	2	3	3	2	2	2	2		6648	40S ribosomal protein S30 OS=Mus musculus OX=10090 GN=Fau PE=1 SV=1
537	747	Q9Z2Q6|SEPT5_MOUSE	101.41	11	11	10	11	4	10	2	429000	354000	337000	443000	190000		4	3	6	6	5	6	5	2		42748	Septin-5 OS=Mus musculus OX=10090 GN=Sept5 PE=1 SV=2
504	381	Q9QYX7|PCLO_MOUSE	101.38	2	1	1	1	0	0	1	280000	365000	305000	115000	120000	425000	5	5	3	3	3	2	2	4		550842	Protein piccolo OS=Mus musculus OX=10090 GN=Pclo PE=1 SV=4
979	520	Q8BH66|ATLA1_MOUSE	101.33	11	2	3	3	6	2	3	100000	157000	77600	151000	99100	190000	4	4	1	1	1	2	1	2		63378	Atlastin-1 OS=Mus musculus OX=10090 GN=Atl1 PE=1 SV=1
803	1517	Q62048|PEA15_MOUSE	101.16	12	12	10	10	10	10	10	959000	862000	536000	1150000	393000	836000	3	3	5	4	4	4	3	3		15054	Astrocytic phosphoprotein PEA-15 OS=Mus musculus OX=10090 GN=Pea15 PE=1 SV=1
880	558	P12970|RL7A_MOUSE	101.04	14	14	8	4	8	8	8	1030000	658000	281000	713000	455000	773000	3	3	5	3	2	3	3	3		29977	60S ribosomal protein L7a OS=Mus musculus OX=10090 GN=Rpl7a PE=1 SV=2
1458	889	Q922B2|SYDC_MOUSE	100.96	5	3	5	0	5	3	5	138000	153000		224000	50400	389000	3	3	2	2	0	2	1	3		57147	Aspartate--tRNA ligase cytoplasmic OS=Mus musculus OX=10090 GN=Dars PE=1 SV=2
609	611	Q925N0|SFXN5_MOUSE	100.79	10	10	10	5	10	5	7	2000000	1730000	1390000	2080000	1290000	2180000	4	4	6	6	4	7	4	5		37329	Sideroflexin-5 OS=Mus musculus OX=10090 GN=Sfxn5 PE=1 SV=2
662	906	Q9JJV2|PROF2_MOUSE	100.63	15	15	15	15	15	15	15	4720000	5460000	3610000	5670000	3620000	6020000	2	2	5	4	4	5	4	5		15032	Profilin-2 OS=Mus musculus OX=10090 GN=Pfn2 PE=1 SV=3
745	2117	Q6X893|CTL1_MOUSE	100.4	3	3	3	3	3	3	3	1100000	1360000	733000	1600000	939000	1560000	2	2	4	4	3	4	4	4	Carbamidomethylation	73067	Choline transporter-like protein 1 OS=Mus musculus OX=10090 GN=Slc44a1 PE=1 SV=3
639	634	Q99LF4|RTCB_MOUSE	100.38	11	8	11	8	8	8	8	852000	1460000	613000	1310000	656000	1410000	3	3	3	6	3	4	4	4	Oxidation (M)	55249	tRNA-splicing ligase RtcB homolog OS=Mus musculus OX=10090 GN=Rtcb PE=1 SV=1
1134	565	O35668|HAP1_MOUSE	99.98	14	4	6	1	2	2	12	351000	380000	110000	171000	116000	1320000	4	4	3	3	2	1	1	5		70116	Huntingtin-associated protein 1 OS=Mus musculus OX=10090 GN=Hap1 PE=1 SV=1
1082	433	Q02248|CTNB1_MOUSE	99.94	5	1	5	0	0	0	2	81100	219000				62000	3	3	1	4	0	0	0	1		85471	Catenin beta-1 OS=Mus musculus OX=10090 GN=Ctnnb1 PE=1 SV=1
758	788	Q99JY0|ECHB_MOUSE	99.92	7	5	7	5	5	7	5	1170000	1200000	421000	774000	765000	627000	2	2	4	5	3	3	5	2		51386	Trifunctional enzyme subunit beta mitochondrial OS=Mus musculus OX=10090 GN=Hadhb PE=1 SV=1
521	678	Q8K3E5|AHI1_MOUSE	99.81	3	2	2	3	2	2	2	484000	593000	739000	759000	802000	540000	3	3	3	2	3	2	2	2		119650	Jouberin OS=Mus musculus OX=10090 GN=Ahi1 PE=1 SV=2
918	711	O35136|NCAM2_MOUSE	99.42	3	3	2	2	1	1	3	322000	519000	316000	96400	138000	397000	2	2	2	2	2	1	2	2		93204	Neural cell adhesion molecule 2 OS=Mus musculus OX=10090 GN=Ncam2 PE=1 SV=1
940	633	P62812|GBRA1_MOUSE	99.41	9	9	6	6	6	4	9	1050000	548000	282000	251000	56000	1070000	3	3	4	4	3	2	1	3		51754	Gamma-aminobutyric acid receptor subunit alpha-1 OS=Mus musculus OX=10090 GN=Gabra1 PE=1 SV=1
1575	619	Q791V5|MTCH2_MOUSE	98.95	9	5	0	0	7	2	2	546000			355000	155000	143000	3	3	2	0	0	3	2	1	Carbamidomethylation	33499	Mitochondrial carrier homolog 2 OS=Mus musculus OX=10090 GN=Mtch2 PE=1 SV=1
1006	1237	Q9R1P3|PSB2_MOUSE	98.82	14	10	14	14	13	10	14	1280000	1190000	1230000	1670000	1160000	1860000	3	3	2	3	3	3	2	3	Carbamidomethylation	22906	Proteasome subunit beta type-2 OS=Mus musculus OX=10090 GN=Psmb2 PE=1 SV=1
852	654	Q9DBF1|AL7A1_MOUSE	98.81	9	9	6	3	3	0	6	524000	439000	251000	322000		450000	4	4	4	2	2	2	0	3		58862	Alpha-aminoadipic semialdehyde dehydrogenase OS=Mus musculus OX=10090 GN=Aldh7a1 PE=1 SV=4
542	536	Q60749|KHDR1_MOUSE	98.68	7	7	5	7	5	7	5	656000	628000	784000	552000	463000	556000	3	2	4	4	6	4	5	4		48371	KH domain-containing RNA-binding signal transduction-associated protein 1 OS=Mus musculus OX=10090 GN=Khdrbs1 PE=1 SV=2
797	1079	P58389|PTPA_MOUSE	98.58	4	4	4	4	4	4	4	1450000	1640000	1450000	1940000	929000	1950000	2	2	4	3	4	4	3	4		36710	Serine/threonine-protein phosphatase 2A activator OS=Mus musculus OX=10090 GN=Ptpa PE=1 SV=1
1027	519	Q99KY4|GAK_MOUSE	98.42	4	2	2	0	2	4	2	21600	26200			96300	25000	3	2	2	3	0	2	3	4		143640	Cyclin-G-associated kinase OS=Mus musculus OX=10090 GN=Gak PE=1 SV=2
610	644	P53810|PIPNA_MOUSE	98.24	10	10	7	10	10	10	10	615000	586000	730000	1280000	591000	1280000	3	2	4	4	6	6	5	6		31893	Phosphatidylinositol transfer protein alpha isoform OS=Mus musculus OX=10090 GN=Pitpna PE=1 SV=2
937	585	Q61165|SL9A1_MOUSE	98.22	8	2	5	6	5	5	5	279000	715000	629000	432000	338000	789000	3	3	2	4	3	2	2	3	Carbamidomethylation	91468	Sodium/hydrogen exchanger 1 OS=Mus musculus OX=10090 GN=Slc9a1 PE=1 SV=1
764	973	P02088|HBB1_MOUSE	98.22	20	7	20	7	20	20	20	1200000	1850000	1090000	1730000	1220000	1710000	2	2	3	6	2	5	4	3		15840	Hemoglobin subunit beta-1 OS=Mus musculus OX=10090 GN=Hbb-b1 PE=1 SV=2
675	597	P32037|GTR3_MOUSE	97.99	10	3	10	3	3	9	3	524000	1160000	589000	959000	818000	887000	4	4	4	6	4	4	5	4		53479	Solute carrier family 2 facilitated glucose transporter member 3 OS=Mus musculus OX=10090 GN=Slc2a3 PE=1 SV=1
657	606	O35215|DOPD_MOUSE	97.71	25	25	25	18	25	18	25	1890000	2140000	930000	1440000	1170000	2310000	3	3	6	6	3	6	3	5		13077	D-dopachrome decarboxylase OS=Mus musculus OX=10090 GN=Ddt PE=1 SV=3
641	640	P61021|RAB5B_MOUSE	97.68	22	15	12	6	12	15	12	993000	1110000	700000	931000	632000	1020000	3	3	5	5	3	4	5	5		23707	Ras-related protein Rab-5B OS=Mus musculus OX=10090 GN=Rab5b PE=1 SV=1
936	487	P83510|TNIK_MOUSE	97.5	3	1	1	1	2	1	3		185000	76800	98300	87100	78000	4	2	2	3	1	3	3	3		150366	Traf2 and NCK-interacting protein kinase OS=Mus musculus OX=10090 GN=Tnik PE=1 SV=2
720	349	Q9WUM4|COR1C_MOUSE	97.09	14	6	10	7	10	3	10	482000	460000	79100	328000	118000	571000	5	5	3	4	2	3	1	5	Carbamidomethylation	53121	Coronin-1C OS=Mus musculus OX=10090 GN=Coro1c PE=1 SV=2
1285	1280	O35621|PMM1_MOUSE	97.06	11	6	6	0	11	6	6	437000	705000		649000	299000	666000	2	2	2	2	0	4	2	2	Carbamidomethylation	29775	Phosphomannomutase 1 OS=Mus musculus OX=10090 GN=Pmm1 PE=1 SV=1
830	1200	O55100|SNG1_MOUSE	96.96	10	10	5	10	5	5	10	1550000	1850000	1190000	2000000	1310000	2330000	2	2	4	3	4	4	3	5		25653	Synaptogyrin-1 OS=Mus musculus OX=10090 GN=Syngr1 PE=1 SV=2
1133	526	Q9D2M8|UB2V2_MOUSE	96.89	19	19	7	7	7	12	14	405000	603000	141000	448000	400000	727000	3	3	3	2	1	2	3	3		16367	Ubiquitin-conjugating enzyme E2 variant 2 OS=Mus musculus OX=10090 GN=Ube2v2 PE=1 SV=4
1674	463	Q922R8|PDIA6_MOUSE	96.82	14	5	12	0	2	0	5	83800	341000		61800		110000	4	4	2	3	0	1	0	2		48100	Protein disulfide-isomerase A6 OS=Mus musculus OX=10090 GN=Pdia6 PE=1 SV=3
853	874	Q80WJ7|LYRIC_MOUSE	96.73	7	7	2	2	2	2	2	1040000	1010000	859000	1170000	731000	1220000	2	2	3	2	2	2	2	2	Phosphorylation (STY)	63846	Protein LYRIC OS=Mus musculus OX=10090 GN=Mtdh PE=1 SV=1
864	1204	P84096|RHOG_MOUSE	96.68	20	20	20	20	20	20	20	1160000	1550000	600000	1340000	756000	1590000	2	2	4	4	3	4	3	4		21308	Rho-related GTP-binding protein RhoG OS=Mus musculus OX=10090 GN=Rhog PE=1 SV=1
726	618	P63325|RS10_MOUSE	96.59	35	22	27	15	22	15	22	2120000	1980000	1670000	2270000	1710000	2520000	3	3	3	3	2	4	3	4		18916	40S ribosomal protein S10 OS=Mus musculus OX=10090 GN=Rps10 PE=1 SV=1
1577	706	P97379|G3BP2_MOUSE	96.48	5	3	3	5	2	3	0	257000	710000	283000	39400	140000		2	2	1	2	2	1	1	0		54088	Ras GTPase-activating protein-binding protein 2 OS=Mus musculus OX=10090 GN=G3bp2 PE=1 SV=2
839	2132	P63054|PCP4_MOUSE	96.27	18	18	18	18	18	18	18	1100000	1120000	839000	1180000	922000	1550000	2	2	4	4	4	3	4	4		6807	Calmodulin regulator protein PCP4 OS=Mus musculus OX=10090 GN=Pcp4 PE=3 SV=2
938	602	Q3UM45|PP1R7_MOUSE	96.19	11	7	11	7	5	5	5	501000	1040000	417000	1340000	321000	1010000	4	4	3	5	3	3	2	3		41292	Protein phosphatase 1 regulatory subunit 7 OS=Mus musculus OX=10090 GN=Ppp1r7 PE=1 SV=2
781	524	Q9DBG3|AP2B1_MOUSE	96.16	6	3	2	1	1	4	4	654000	131000		640000		687000	5	2	5	3	2	3	2	5		104583	AP-2 complex subunit beta OS=Mus musculus OX=10090 GN=Ap2b1 PE=1 SV=1
497	1219	Q9JMG7|HDGR3_MOUSE	95.71	14	13	13	5	14	13	13	1890000	1610000	1230000	1370000	1310000	2260000	4	4	8	6	6	7	5	6		22431	Hepatoma-derived growth factor-related protein 3 OS=Mus musculus OX=10090 GN=Hdgfl3 PE=1 SV=2
897	1216	P40237|CD82_MOUSE	95.35	8	8	8	8	8	8	8	998000	607000	362000	1180000	1030000	1740000	3	3	3	2	3	4	4	5	Carbamidomethylation	29629	CD82 antigen OS=Mus musculus OX=10090 GN=Cd82 PE=1 SV=1
1058	1212	Q9R0Q7|TEBP_MOUSE	95.34	12	4	12	6	4	6	10	790000	1040000	641000	814000	758000	976000	3	3	2	4	3	2	3	3	Carbamidomethylation	18721	Prostaglandin E synthase 3 OS=Mus musculus OX=10090 GN=Ptges3 PE=1 SV=1
816	567	Q8BNW9|KBTBB_MOUSE	95.23	7	3	2	2	5	6	6	124000	56300	33700	225000	188000	412000	3	3	1	1	1	3	3	3	Carbamidomethylation	67946	Kelch repeat and BTB domain-containing protein 11 OS=Mus musculus OX=10090 GN=Kbtbd11 PE=1 SV=3
1137	632	Q9D6M3|GHC1_MOUSE	94.51	11	5	5	5	9	5	7	393000	384000	108000	525000	111000	480000	3	2	2	2	1	3	1	3	Carbamidomethylation	34670	Mitochondrial glutamate carrier 1 OS=Mus musculus OX=10090 GN=Slc25a22 PE=1 SV=1
1083	488	Q8BLK3|LSAMP_MOUSE	94.51	12	4	4	6	4	4	12	349000	355000	264000	450000	192000	233000	3	3	2	2	2	2	2	3	Carbamidomethylation	38086	Limbic system-associated membrane protein OS=Mus musculus OX=10090 GN=Lsamp PE=1 SV=1
886	688	Q61553|FSCN1_MOUSE	94.47	5	5	5	2	5	5	3	557000	662000	93300	747000	329000	451000	2	2	3	3	1	4	3	2	Carbamidomethylation	54508	Fascin OS=Mus musculus OX=10090 GN=Fscn1 PE=1 SV=4
1454	842	Q8BJU0|SGTA_MOUSE	94.31	7	4	4	4	7	4	4	226000	264000	101000	318000	71200	144000	2	2	2	2	1	3	1	1	Carbamidomethylation	34322	Small glutamine-rich tetratricopeptide repeat-containing protein alpha OS=Mus musculus OX=10090 GN=Sgta PE=1 SV=2
640	636	P68037|UB2L3_MOUSE	94.12	32	10	10	10	32	18	18	850000	1280000	992000	1710000	821000	1660000	3	3	3	4	4	7	4	6		17862	Ubiquitin-conjugating enzyme E2 L3 OS=Mus musculus OX=10090 GN=Ube2l3 PE=1 SV=1
689	1035	P48771|CX7A2_MOUSE	93.93	28	28	28	28	28	28	28	2280000	1670000	1630000	3040000	1190000	3100000	2	2	4	3	4	5	3	4		9291	Cytochrome c oxidase subunit 7A2 mitochondrial OS=Mus musculus OX=10090 GN=Cox7a2 PE=1 SV=2
1086	651	Q9D1J3|SARNP_MOUSE	93.87	19	9	4	9	9	15	9	321000	173000	242000	477000	229000	321000	3	3	3	2	4	3	2	2		23533	SAP domain-containing ribonucleoprotein OS=Mus musculus OX=10090 GN=Sarnp PE=1 SV=3
790	732	Q9JLZ3|AUHM_MOUSE	93.85	9	4	4	4	9	9	4	336000	721000	154000	399000	229000	778000	3	3	3	4	2	4	3	5	Carbamidomethylation	33395	Methylglutaconyl-CoA hydratase mitochondrial OS=Mus musculus OX=10090 GN=Auh PE=1 SV=1
1532	2116	P56395|CYB5_MOUSE	93.82	10	10	10	10	10	10	10	179000	380000	350000	440000	315000	300000	2	2	1	2	3	2	2	1		15241	Cytochrome b5 OS=Mus musculus OX=10090 GN=Cyb5a PE=1 SV=2
1362	890	Q91YD9|WASL_MOUSE	93.62	6	4	6	4	4	4	4	634000	500000	711000	847000	335000	1100000	2	2	1	2	2	2	1	2		54274	Neural Wiskott-Aldrich syndrome protein OS=Mus musculus OX=10090 GN=Wasl PE=1 SV=1
1686	1019	Q8BH95|ECHM_MOUSE	93.32	6	0	6	6	0	6	6		264000	107000		191000	297000	2	2	0	2	1	0	2	2		31474	Enoyl-CoA hydratase mitochondrial OS=Mus musculus OX=10090 GN=Echs1 PE=1 SV=1
1038	851	Q9CWJ9|PUR9_MOUSE	93.23	3	3	2	2	2	0	2	86200	140000	216000	208000		186000	2	2	1	1	2	1	0	1		64217	Bifunctional purine biosynthesis protein PURH OS=Mus musculus OX=10090 GN=Atic PE=1 SV=2
661	811	Q9D0K2|SCOT1_MOUSE	92.71	8	2	8	2	8	2	8	184000	815000	125000	839000	92400	981000	2	2	4	5	3	6	2	5		55989	Succinyl-CoA:3-ketoacid coenzyme A transferase 1 mitochondrial OS=Mus musculus OX=10090 GN=Oxct1 PE=1 SV=1
522	821	Q7TQI3|OTUB1_MOUSE	92.44	13	13	6	6	13	13	13	1950000	1670000	1690000	2890000	2090000	3250000	2	2	5	3	4	8	7	7		31270	Ubiquitin thioesterase OTUB1 OS=Mus musculus OX=10090 GN=Otub1 PE=1 SV=2
977	452	Q9WU78|PDC6I_MOUSE	92.36	4	0	0	0	3	0	1				241000		104000	3	3	0	0	0	2	0	1		96024	Programmed cell death 6-interacting protein OS=Mus musculus OX=10090 GN=Pdcd6ip PE=1 SV=3
881	647	Q9D8B3|CHM4B_MOUSE	91.89	20	11	20	5	11	0	5	278000	238000	335000	285000		439000	3	3	2	3	2	2	0	2		24936	Charged multivesicular body protein 4b OS=Mus musculus OX=10090 GN=Chmp4b PE=1 SV=2
865	1232	P15116|CADH2_MOUSE	91.81	4	0	4	2	4	4	4		525000	295000	664000	413000	1490000	2	2	0	2	1	4	3	5		99796	Cadherin-2 OS=Mus musculus OX=10090 GN=Cdh2 PE=1 SV=2
1583	903	O70251|EF1B_MOUSE	91.47	10	6	6	6	4	4	6	470000	431000	136000	346000	207000	604000	2	2	2	2	1	1	1	2		24694	Elongation factor 1-beta OS=Mus musculus OX=10090 GN=Eef1b PE=1 SV=5
910	403	Q7TQ95|LNP_MOUSE	91.15	11	2	4	7	5	9	4	183000	271000	16000000	142000	293000	21400000	4	4	2	2	5	2	3	2		47500	Endoplasmic reticulum junction formation protein lunapark OS=Mus musculus OX=10090 GN=Lnpk PE=1 SV=1
768	1224	Q8BHE3|ATCAY_MOUSE	91.12	11	11	11	11	11	11	11	2420000	1850000	1470000	2050000	1360000	2780000	2	2	4	3	3	3	3	4		42178	Caytaxin OS=Mus musculus OX=10090 GN=Atcay PE=1 SV=1
1042	871	Q6WVG3|KCD12_MOUSE	91.03	9	9	9	4	4	4	9	626000	588000	43100	151000	90700	348000	2	2	4	4	1	2	2	3		35892	BTB/POZ domain-containing protein KCTD12 OS=Mus musculus OX=10090 GN=Kctd12 PE=1 SV=1
820	733	Q9DCD0|6PGD_MOUSE	90.97	7	7	4	4	4	4	4	438000	321000	252000	413000	253000	447000	2	2	3	2	2	2	2	2		53247	6-phosphogluconate dehydrogenase decarboxylating OS=Mus musculus OX=10090 GN=Pgd PE=1 SV=3
1447	737	P70290|EM55_MOUSE	90.88	8	3	0	3	3	3	5	144000		75400	52400	117000	237000	2	2	1	0	1	1	1	1		52227	55 kDa erythrocyte membrane protein OS=Mus musculus OX=10090 GN=Mpp1 PE=1 SV=1
678	691	O88737|BSN_MOUSE	90.69	1	0	0	0	1	1	0	176000	224000	194000	336000	291000		3	3	1	1	1	2	3	0	HexNAcHex	418848	Protein bassoon OS=Mus musculus OX=10090 GN=Bsn PE=1 SV=4
1443	609	Q9ESN6|TRIM2_MOUSE	90.52	6	2	4	2	4	0	4	421000	418000	329000	435000		83800	4	4	1	2	1	3	0	2		81445	Tripartite motif-containing protein 2 OS=Mus musculus OX=10090 GN=Trim2 PE=1 SV=1
754	649	O88844|IDHC_MOUSE	90.38	13	8	3	3	8	8	13	422000	252000	137000	724000	390000	762000	3	3	3	2	2	4	4	5		46674	Isocitrate dehydrogenase [NADP] cytoplasmic OS=Mus musculus OX=10090 GN=Idh1 PE=1 SV=2
649	865	P53986|MOT1_MOUSE	90.29	8	8	8	8	8	8	8	1060000	1740000	1610000	1200000	713000	1460000	2	2	3	5	5	4	3	5		53267	Monocarboxylate transporter 1 OS=Mus musculus OX=10090 GN=Slc16a1 PE=1 SV=1
633	505	Q8QZS1|HIBCH_MOUSE	90.29	10	7	7	7	10	7	7	490000	857000	358000	481000	629000	444000	4	3	4	6	4	5	6	4		43038	3-hydroxyisobutyryl-CoA hydrolase mitochondrial OS=Mus musculus OX=10090 GN=Hibch PE=1 SV=1
698	453	Q8C052|MAP1S_MOUSE	90.22	6	4	3	1	5	5	5	586000	426000	163000	433000	284000	608000	4	4	5	3	2	4	4	5		102939	Microtubule-associated protein 1S OS=Mus musculus OX=10090 GN=Map1s PE=1 SV=2
728	685	Q80TR1|AGRL1_MOUSE	89.95	2	2	1	2	2	2	2	180000	110000	229000	274000	120000	279000	2	2	3	2	4	3	2	3		161685	Adhesion G protein-coupled receptor L1 OS=Mus musculus OX=10090 GN=Adgrl1 PE=1 SV=2
1141	765	Q8BP47|SYNC_MOUSE	89.87	5	2	2	2	5	2	2	543000	471000	136000	807000	388000	609000	2	2	2	2	1	3	2	2		64279	Asparagine--tRNA ligase cytoplasmic OS=Mus musculus OX=10090 GN=Nars PE=1 SV=2
1192	635	Q91V12|BACH_MOUSE	89.34	11	3	11	0	8	3	3	99900	390000		294000	28700	128000	3	3	2	4	0	2	1	2		42537	Cytosolic acyl coenzyme A thioester hydrolase OS=Mus musculus OX=10090 GN=Acot7 PE=1 SV=2
457	702	P16283|B3A3_MOUSE	89.22	2	1	2	2	1	1	2	296000	946000	957000	353000	249000	1360000	2	2	2	2	2	2	2	2		135372	Anion exchange protein 3 OS=Mus musculus OX=10090 GN=Slc4a3 PE=1 SV=2
1214	1037	O88487|DC1I2_MOUSE	88.57	7	3	3	3	3	7	3	607000	772000	617000	648000	611000	774000	2	2	2	2	2	2	3	2		68394	Cytoplasmic dynein 1 intermediate chain 2 OS=Mus musculus OX=10090 GN=Dync1i2 PE=1 SV=1
817	610	B2RUJ5|APBA1_MOUSE	88.47	6	4	2	2	6	2	2	561000	341000	228000	663000	84000	318000	3	3	3	2	2	4	1	2		92909	Amyloid-beta A4 precursor protein-binding family A member 1 OS=Mus musculus OX=10090 GN=Apba1 PE=1 SV=2
1809	814	Q9JIY5|HTRA2_MOUSE	88.36	5	5	2	2	0	2	0	797000	847000	294000		257000		2	2	4	2	1	0	1	0		49348	Serine protease HTRA2 mitochondrial OS=Mus musculus OX=10090 GN=Htra2 PE=1 SV=2
1811	1261	O88741|GDAP1_MOUSE	88.27	8	3	3	4	8	0	8	246000	212000	156000	520000		390000	2	2	1	1	1	2	0	3	Oxidation (M)	41311	Ganglioside-induced differentiation-associated protein 1 OS=Mus musculus OX=10090 GN=Gdap1 PE=1 SV=1
955	1063	Q9CX86|ROA0_MOUSE	88.18	10	5	5	10	5	10	5	174000	414000	184000	173000	208000	332000	2	2	2	3	3	1	3	2		30530	Heterogeneous nuclear ribonucleoprotein A0 OS=Mus musculus OX=10090 GN=Hnrnpa0 PE=1 SV=1
552	402	Q9D1P4|CHRD1_MOUSE	87.87	18	5	5	9	18	0	14	119000	262000	202000	459000		405000	4	4	1	2	2	4	0	3	Carbamidomethylation	37351	Cysteine and histidine-rich domain-containing protein 1 OS=Mus musculus OX=10090 GN=Chordc1 PE=1 SV=1
1358	774	Q9CWE0|MFR1L_MOUSE	87.77	10	0	10	0	0	4	10		128000			60100	158000	2	2	0	2	0	0	1	3		31726	Mitochondrial fission regulator 1-like OS=Mus musculus OX=10090 GN=Mtfr1l PE=1 SV=1
1089	763	P17809|GTR1_MOUSE	87.75	9	7	7	9	7	7	9	668000	211000	573000	431000	590000	1100000	3	3	2	1	3	1	2	3		53985	Solute carrier family 2 facilitated glucose transporter member 1 OS=Mus musculus OX=10090 GN=Slc2a1 PE=1 SV=4
888	779	Q9D394|RUFY3_MOUSE	87.47	5	5	5	5	5	5	3	1020000	848000	360000	1250000	595000	912000	3	3	4	3	3	3	3	2		53007	Protein RUFY3 OS=Mus musculus OX=10090 GN=Rufy3 PE=1 SV=1
1035	773	P18608|HMGN1_MOUSE	87.32	31	16	16	16	31	16	16	388000	418000	289000	377000	234000	440000	3	3	2	2	2	4	2	2		10152	Non-histone chromosomal protein HMG-14 OS=Mus musculus OX=10090 GN=Hmgn1 PE=1 SV=2
468	713	Q8BMS1|ECHA_MOUSE	87.19	5	2	2	2	2	5	5	167000	198000	37400	164000	112000	326000	3	3	2	2	1	2	3	4		82670	Trifunctional enzyme subunit alpha mitochondrial OS=Mus musculus OX=10090 GN=Hadha PE=1 SV=1
622	549	Q8K3J1|NDUS8_MOUSE	87.17	17	16	11	17	17	12	11	172000	497000	479000	1320000	367000	465000	5	5	4	4	5	9	4	4		24038	NADH dehydrogenase [ubiquinone] iron-sulfur protein 8 mitochondrial OS=Mus musculus OX=10090 GN=Ndufs8 PE=1 SV=1
1039	861	Q9WUR9|KAD4_MOUSE	87.14	11	6	11	11	11	5	11	86900	332000	210000	311000	71900	548000	2	2	1	3	3	2	1	4		25062	Adenylate kinase 4 mitochondrial OS=Mus musculus OX=10090 GN=Ak4 PE=1 SV=1
1353	518	Q6ZPE2|MTMR5_MOUSE	87.01	2	2	1	0	1	0	1	179000	99600		98500		17500	3	3	4	2	0	2	0	1		208691	Myotubularin-related protein 5 OS=Mus musculus OX=10090 GN=Sbf1 PE=1 SV=2
1091	817	Q99L47|F10A1_MOUSE	87	6	6	4	4	4	4	4	1360000	1370000	1020000	1490000	1050000	1780000	2	2	3	2	2	3	2	2		41656	Hsc70-interacting protein OS=Mus musculus OX=10090 GN=St13 PE=1 SV=1
1034	751	Q9DCG9|TR112_MOUSE	86.89	22	22	22	0	10	11	22	232000	337000		1060000	70100	217000	2	2	2	3	0	2	1	2		14141	Multifunctional methyltransferase subunit TRM112-like protein OS=Mus musculus OX=10090 GN=Trmt112 PE=1 SV=1
679	707	P51174|ACADL_MOUSE	86.7	8	4	4	8	4	4	4	573000	684000	538000	723000	430000	762000	2	2	2	2	3	2	2	2		47908	Long-chain specific acyl-CoA dehydrogenase mitochondrial OS=Mus musculus OX=10090 GN=Acadl PE=1 SV=2
2233	2149	P14115|RL27A_MOUSE	86.6	9	9	7	7	9	0	0	130000	164000	31500	111000			2	2	2	2	1	1	0	0		16605	60S ribosomal protein L27a OS=Mus musculus OX=10090 GN=Rpl27a PE=1 SV=5
828	1056	Q99M71|EPDR1_MOUSE	86.39	6	5	5	6	6	6	6	557000	505000	550000	1020000	627000	867000	2	2	2	2	3	4	4	3		25485	Mammalian ependymin-related protein 1 OS=Mus musculus OX=10090 GN=Epdr1 PE=1 SV=1
1386	1588	Q8VCD6|REEP2_MOUSE	86.32	9	6	9	9	6	9	9	108000	859000	453000	95600	204000	349000	2	2	1	4	2	1	1	2		28437	Receptor expression-enhancing protein 2 OS=Mus musculus OX=10090 GN=Reep2 PE=1 SV=2
2400	593	Q8R164|BPHL_MOUSE	86.22	12	5	3	0	3	3	4	36900	53400		87500	34700	75000	3	3	1	1	0	1	1	1		32851	Valacyclovir hydrolase OS=Mus musculus OX=10090 GN=Bphl PE=1 SV=1
1040	864	Q8K2K6|AGFG1_MOUSE	86.09	4	2	2	4	4	2	4	288000	379000	347000	559000	157000	431000	2	2	2	2	3	4	2	3		58043	Arf-GAP domain and FG repeat-containing protein 1 OS=Mus musculus OX=10090 GN=Agfg1 PE=1 SV=2
1223	1235	Q9DBS2|TPRGL_MOUSE	86.06	8	5	5	8	8	5	5	495000	247000	154000	359000	164000	622000	2	2	3	1	2	2	1	3		29814	Tumor protein p63-regulated gene 1-like protein OS=Mus musculus OX=10090 GN=Tprg1l PE=1 SV=1
2140	884	Q8CGY8|OGT1_MOUSE	85.78	3	0	2	0	0	0	1		142000				113000	2	2	0	1	0	0	0	1	Carbamidomethylation	116952	UDP-N-acetylglucosamine--peptide N-acetylglucosaminyltransferase 110 kDa subunit OS=Mus musculus OX=10090 GN=Ogt PE=1 SV=2
960	1260	Q80XU3|NUCKS_MOUSE	85.59	17	6	17	6	6	6	6	416000	779000	516000	492000	356000	544000	3	3	2	3	2	4	4	4		26313	Nuclear ubiquitous casein and cyclin-dependent kinase substrate 1 OS=Mus musculus OX=10090 GN=Nucks1 PE=1 SV=1
884	699	Q6A065|CE170_MOUSE	85.58	2	1	0	1	0	0	1	38200		149000			96100	2	2	1	0	2	0	0	1		175049	Centrosomal protein of 170 kDa OS=Mus musculus OX=10090 GN=Cep170 PE=1 SV=2
1084	562	Q9DCW4|ETFB_MOUSE	85.06	17	11	4	11	15	7	9	829000	1080000	308000	1320000	25900	508000	4	4	3	2	2	4	1	2		27623	Electron transfer flavoprotein subunit beta OS=Mus musculus OX=10090 GN=Etfb PE=1 SV=3
3193	616	Q9DB41|GHC2_MOUSE	84.54	11	4	4	0	0	0	2	62200	31500					3	2	1	1	0	0	0	1		34166	Mitochondrial glutamate carrier 2 OS=Mus musculus OX=10090 GN=Slc25a18 PE=1 SV=4
1356	639	Q99LB6|MAT2B_MOUSE	84.51	13	0	4	4	8	10	4		33700	19700	147000	106000	86700	3	3	0	1	1	3	3	2	Carbamidomethylation	37393	Methionine adenosyltransferase 2 subunit beta OS=Mus musculus OX=10090 GN=Mat2b PE=1 SV=1
1953	838	Q6PDM2|SRSF1_MOUSE	84.31	8	0	8	0	0	4	0		171000			32900		2	2	0	3	0	0	1	0		27745	Serine/arginine-rich splicing factor 1 OS=Mus musculus OX=10090 GN=Srsf1 PE=1 SV=3
1409	2129	Q9JHR9|NRIP2_MOUSE	83.72	5	5	5	5	5	5	5	127000	140000	26100	97800	25900	196000	2	2	2	2	1	1	1	3		29284	Nuclear receptor-interacting protein 2 OS=Mus musculus OX=10090 GN=Nrip2 PE=1 SV=2
939	795	O54774|AP3D1_MOUSE	83.17	4	1	2	3	0	4	1	199000	665000	607000		683000	223000	4	4	2	2	3	0	5	1	Phosphorylation (STY)	135081	AP-3 complex subunit delta-1 OS=Mus musculus OX=10090 GN=Ap3d1 PE=1 SV=1
1200	790	P47809|MP2K4_MOUSE	82.98	8	8	8	5	5	7	8	285000	372000	162000	687000	277000	514000	3	3	2	3	1	2	2	2		44114	Dual specificity mitogen-activated protein kinase kinase 4 OS=Mus musculus OX=10090 GN=Map2k4 PE=1 SV=2
919	744	Q7TN29|SMAP2_MOUSE	82.92	9	3	9	3	8	5	3	101000	365000	115000	233000	116000	137000	3	3	1	3	1	2	1	2		46578	Stromal membrane-associated protein 2 OS=Mus musculus OX=10090 GN=Smap2 PE=1 SV=1
391	1206	Q3UIU2|NDUB6_MOUSE	82.68	27	27	27	20	27	27	27	4990000	5600000	2980000	5920000	4720000	7060000	2	2	6	8	4	7	6	5		15515	NADH dehydrogenase [ubiquinone] 1 beta subcomplex subunit 6 OS=Mus musculus OX=10090 GN=Ndufb6 PE=1 SV=3
701	641	P18242|CATD_MOUSE	82.47	8	7	7	7	7	8	8	1750000	2180000	1390000	2360000	1460000	2250000	3	2	3	4	4	4	4	4	Carbamidomethylation	44954	Cathepsin D OS=Mus musculus OX=10090 GN=Ctsd PE=1 SV=1
1201	798	Q91YP0|L2HDH_MOUSE	82.34	5	3	5	3	3	3	3	302000	429000	110000	393000	114000	398000	2	2	2	3	1	2	1	2		50899	L-2-hydroxyglutarate dehydrogenase mitochondrial OS=Mus musculus OX=10090 GN=L2hgdh PE=1 SV=1
1007	1263	P40630|TFAM_MOUSE	82.3	7	4	4	4	4	7	4	909000	335000	292000	706000	352000	728000	3	3	3	2	2	3	3	2		27988	Transcription factor A mitochondrial OS=Mus musculus OX=10090 GN=Tfam PE=1 SV=2
2758	1524	Q8K2C6|SIR5_MOUSE	82.19	6	4	0	0	0	0	6	16900					272000	2	2	1	0	0	0	0	2		34134	NAD-dependent protein deacylase sirtuin-5 mitochondrial OS=Mus musculus OX=10090 GN=Sirt5 PE=1 SV=1
1446	722	P12023|A4_MOUSE	81.98	3	3	1	1	2	0	0	310000	123000	61200	116000			2	2	3	1	1	1	0	0		86722	Amyloid-beta A4 protein OS=Mus musculus OX=10090 GN=App PE=1 SV=3
787	667	Q80UG2|PLXA4_MOUSE	81.62	2	1	1	1	1	1	1		106000	68100	121000			3	2	2	3	3	2	2	2		212559	Plexin-A4 OS=Mus musculus OX=10090 GN=Plxna4 PE=1 SV=3
1057	1210	Q9CPX6|ATG3_MOUSE	81.56	9	9	9	4	9	4	9	483000	546000	128000	612000	324000	699000	2	2	3	4	1	4	2	3		35796	Ubiquitin-like-conjugating enzyme ATG3 OS=Mus musculus OX=10090 GN=Atg3 PE=1 SV=1
1457	760	Q6PAR5|GAPD1_MOUSE	80.98	2	1	1	1	2	1	1	22000	85800	94800	265000	258000	134000	2	2	1	1	1	3	2	1		162401	GTPase-activating protein and VPS9 domain-containing protein 1 OS=Mus musculus OX=10090 GN=Gapvd1 PE=1 SV=2
660	780	Q8BXR1|S7A14_MOUSE	80.91	2	2	2	2	2	2	2	561000	699000	238000	510000	567000	719000	2	2	4	4	2	3	4	3		83984	Probable cationic amino acid transporter OS=Mus musculus OX=10090 GN=Slc7a14 PE=1 SV=1
753	642	Q8CJ19|MICA3_MOUSE	80.7	2	1	1	2	1	1	1	103000	91200	246000	238000	43000	102000	3	3	2	2	3	3	1	2		223719	[F-actin]-monooxygenase MICAL3 OS=Mus musculus OX=10090 GN=Mical3 PE=1 SV=2
1284	1271	P56942|MCH_MOUSE	80.54	12	7	7	12	7	7	7	351000	430000	368000	464000	408000	523000	2	2	2	2	3	2	2	2	Carbamidomethylation	18516	Pro-MCH OS=Mus musculus OX=10090 GN=Pmch PE=1 SV=2
1087	710	Q8CGK3|LONM_MOUSE	80.32	3	3	2	0	3	2	3	223000	58600		153000	31200	192000	2	2	3	1	0	2	1	2		105843	Lon protease homolog mitochondrial OS=Mus musculus OX=10090 GN=Lonp1 PE=1 SV=2
1949	680	Q6ZPJ3|UBE2O_MOUSE	80.22	3	0	0	1	2	0	0	75700		54600	507000	116000	91200	3	3	1	0	1	2	2	1		140834	(E3-independent) E2 ubiquitin-conjugating enzyme UBE2O OS=Mus musculus OX=10090 GN=Ube2o PE=1 SV=3
931	1739	Q64674|SPEE_MOUSE	80.15	4	4	4	4	3	4	4	367000	502000	311000	450000	445000	599000	2	2	3	3	3	2	4	4		33995	Spermidine synthase OS=Mus musculus OX=10090 GN=Srm PE=1 SV=1
945	834	Q3TC72|FAHD2_MOUSE	80.02	6	6	4	6	4	4	4	746000	313000	272000	376000	117000	363000	2	2	4	2	3	2	1	2		34690	Fumarylacetoacetate hydrolase domain-containing protein 2A OS=Mus musculus OX=10090 GN=Fahd2 PE=1 SV=1
1795	735	Q9CRB9|MIC19_MOUSE	79.95	9	5	9	5	0	5	5	197000	163000	47800		32300	95800	2	2	2	2	1	0	1	1		26335	MICOS complex subunit Mic19 OS=Mus musculus OX=10090 GN=Chchd3 PE=1 SV=1
1204	888	Q01065|PDE1B_MOUSE	79.76	4	4	4	2	2	2	2	506000	378000	251000	312000	139000	298000	2	2	3	2	2	2	2	2		61226	Calcium/calmodulin-dependent 3' 5'-cyclic nucleotide phosphodiesterase 1B OS=Mus musculus OX=10090 GN=Pde1b PE=1 SV=2
1469	1083	Q62446|FKBP3_MOUSE	79.64	17	11	11	11	11	11	17	1070000	634000	443000	704000	994000	769000	2	2	2	1	1	1	3	2		25148	Peptidyl-prolyl cis-trans isomerase FKBP3 OS=Mus musculus OX=10090 GN=Fkbp3 PE=1 SV=2
1578	728	Q8C0L0|TMX4_MOUSE	79.57	12	4	12	12	7	4	4	16500	214000	203000	117000	95300	54300	2	2	1	2	3	1	1	1		37131	Thioredoxin-related transmembrane protein 4 OS=Mus musculus OX=10090 GN=Tmx4 PE=1 SV=2
1159	1293	P20060|HEXB_MOUSE	79.54	4	2	4	2	2	2	2	287000	456000	246000	434000	314000	403000	2	2	2	3	2	3	2	2	Carbamidomethylation	61116	Beta-hexosaminidase subunit beta OS=Mus musculus OX=10090 GN=Hexb PE=1 SV=2
1199	770	P70168|IMB1_MOUSE	79.53	3	0	2	0	2	0	3		248000		262000		395000	2	2	0	2	0	2	0	2		97184	Importin subunit beta-1 OS=Mus musculus OX=10090 GN=Kpnb1 PE=1 SV=2
371	1564	P20065|TYB4_MOUSE	79.08	48	48	48	48	48	48	48	42200000	48200000	36900000	53900000	35000000	56900000	2	2	7	7	8	8	8	8		5679	Thymosin beta-4 OS=Mus musculus OX=10090 GN=Tmsb4x PE=1 SV=1
891	908	Q9CQ92|FIS1_MOUSE	79.05	16	16	9	9	16	16	16	230000	227000	123000	269000	120000	254000	2	2	4	2	2	4	3	4		17009	Mitochondrial fission 1 protein OS=Mus musculus OX=10090 GN=Fis1 PE=1 SV=1
1794	557	P31938|MP2K1_MOUSE	78.62	11	8	3	0	0	6	0	158000	148000			166000		3	3	2	1	0	0	1	0		43474	Dual specificity mitogen-activated protein kinase kinase 1 OS=Mus musculus OX=10090 GN=Map2k1 PE=1 SV=2
2420	847	Q9R0P3|ESTD_MOUSE	78.57	13	13	8	0	8	0	5	250000	399000		334000		61600	2	2	2	1	0	1	0	1		31320	S-formylglutathione hydrolase OS=Mus musculus OX=10090 GN=Esd PE=1 SV=1
2408	956	Q8BG39|SV2B_MOUSE	78.56	4	2	2	0	2	0	0	48000	231000		154000			2	2	1	2	0	1	0	0		77457	Synaptic vesicle glycoprotein 2B OS=Mus musculus OX=10090 GN=Sv2b PE=1 SV=1
951	946	Q8R3R8|GBRL1_MOUSE	78.4	23	23	23	23	23	23	23	536000	449000	346000	490000	546000	761000	2	2	3	2	3	3	4	3		14044	Gamma-aminobutyric acid receptor-associated protein-like 1 OS=Mus musculus OX=10090 GN=Gabarapl1 PE=1 SV=2
1379	1381	Q6PCP5|MFF_MOUSE	78.31	15	6	15	6	6	6	15	273000	457000	296000	210000	162000	374000	2	2	2	3	2	2	1	2		32931	Mitochondrial fission factor OS=Mus musculus OX=10090 GN=Mff PE=1 SV=1
785	659	Q6IR34|GPSM1_MOUSE	77.93	6	1	2	4	1	0	1	203000	792000	94300	249000		97800	3	3	2	1	2	2	0	1		74362	G-protein-signaling modulator 1 OS=Mus musculus OX=10090 GN=Gpsm1 PE=1 SV=3
1198	758	Q69Z98|BRSK2_MOUSE	77.77	7	0	7	4	4	4	7		584000	1340000	170000	1580000	2160000	2	2	0	2	2	1	2	3		81734	Serine/threonine-protein kinase BRSK2 OS=Mus musculus OX=10090 GN=Brsk2 PE=1 SV=2
2137	705	Q71LX4|TLN2_MOUSE	77.52	3	1	0	0	1	2	1	155000			101000	65200	93800	3	3	2	0	0	1	1	1	Carbamidomethylation	253618	Talin-2 OS=Mus musculus OX=10090 GN=Tln2 PE=1 SV=3
1372	1207	Q9EQH3|VPS35_MOUSE	77.46	6	4	6	0	4	6	6	161000	602000		301000	312000	1100000	2	2	1	3	0	1	2	4		91713	Vacuolar protein sorting-associated protein 35 OS=Mus musculus OX=10090 GN=Vps35 PE=1 SV=1
1816	1336	O89112|LANC1_MOUSE	77.35	5	5	3	3	3	0	5	732000	198000	194000	239000		551000	2	2	3	1	1	1	0	2		45341	Glutathione S-transferase LANCL1 OS=Mus musculus OX=10090 GN=Lancl1 PE=1 SV=1
1958	931	P03995|GFAP_MOUSE	77.31	5	2	2	0	2	2	3	224000	361000		234000	129000	69100	2	2	1	2	0	1	1	1		49900	Glial fibrillary acidic protein OS=Mus musculus OX=10090 GN=Gfap PE=1 SV=4
648	844	P35278|RAB5C_MOUSE	77.24	13	13	6	6	6	6	6	1860000	2110000	1370000	1890000	1110000	2010000	2	2	5	4	4	4	4	4		23412	Ras-related protein Rab-5C OS=Mus musculus OX=10090 GN=Rab5c PE=1 SV=2
1283	1257	Q91X96|MSS4_MOUSE	77.22	15	9	9	9	9	15	9	326000	386000	268000	396000	276000	325000	2	2	2	2	2	2	3	2		13915	Guanine nucleotide exchange factor MSS4 OS=Mus musculus OX=10090 GN=Rabif PE=1 SV=1
1481	1238	P61971|NTF2_MOUSE	77.13	17	17	11	11	11	17	17	234000	74300	29300	205000	130000	214000	2	2	3	1	1	2	2	2		14478	Nuclear transport factor 2 OS=Mus musculus OX=10090 GN=Nutf2 PE=1 SV=1
1093	830	Q91WQ3|SYYC_MOUSE	76.95	4	2	4	2	2	2	2	633000	684000	246000	785000	373000	655000	2	2	2	3	1	2	2	2		59105	Tyrosine--tRNA ligase cytoplasmic OS=Mus musculus OX=10090 GN=Yars PE=1 SV=3
915	676	P57746|VATD_MOUSE	76.53	15	3	3	0	6	0	15	249000	272000		135000		413000	4	3	2	2	0	2	0	5		28369	V-type proton ATPase subunit D OS=Mus musculus OX=10090 GN=Atp6v1d PE=1 SV=1
1743	2130	P11404|FABPH_MOUSE	76.32	16	9	0	0	16	16	16	94100			298000	93200	336000	2	2	1	0	0	3	1	2		14819	Fatty acid-binding protein heart OS=Mus musculus OX=10090 GN=Fabp3 PE=1 SV=5
981	628	Q8CDN6|TXNL1_MOUSE	76.26	14	2	2	10	6	10	2	695000	725000	486000	809000	644000	944000	3	3	2	2	3	3	3	2		32237	Thioredoxin-like protein 1 OS=Mus musculus OX=10090 GN=Txnl1 PE=1 SV=3
1032	677	P35803|GPM6B_MOUSE	76.22	11	3	7	3	3	3	11	424000	565000	444000	247000	125000	724000	3	3	2	3	2	1	1	4		36210	Neuronal membrane glycoprotein M6-b OS=Mus musculus OX=10090 GN=Gpm6b PE=1 SV=2
1459	916	Q810U4|NRCAM_MOUSE	76.1	3	1	1	1	1	3	1	297000	646000	244000	420000	567000	899000	2	2	1	2	1	1	3	2	Carbamidomethylation	138521	Neuronal cell adhesion molecule OS=Mus musculus OX=10090 GN=Nrcam PE=1 SV=2
1202	807	B9EKR1|PTPRZ_MOUSE	76.01	1	1	0	0	1	1	0	459000	314000	923000	515000	402000	350000	2	2	2	1	2	2	2	1		254403	Receptor-type tyrosine-protein phosphatase zeta OS=Mus musculus OX=10090 GN=Ptprz1 PE=1 SV=1
1697	1310	Q9CQ60|6PGL_MOUSE	75.97	12	0	6	6	6	0	12		474000	124000	471000		321000	2	2	0	2	1	2	0	2	Carbamidomethylation	27254	6-phosphogluconolactonase OS=Mus musculus OX=10090 GN=Pgls PE=1 SV=1
1592	1259	Q9CQF3|CPSF5_MOUSE	75.74	21	21	9	0	0	12	21	289000	555000			120000	820000	2	2	2	2	0	0	1	3		26240	Cleavage and polyadenylation specificity factor subunit 5 OS=Mus musculus OX=10090 GN=Nudt21 PE=1 SV=1
1974	1270	Q9CS42|PRPS2_MOUSE	75.71	9	9	4	0	0	0	4	467000	1160000				97500	2	2	2	1	0	0	0	1	Carbamidomethylation	34786	Ribose-phosphate pyrophosphokinase 2 OS=Mus musculus OX=10090 GN=Prps2 PE=1 SV=4
1974	1269	Q9D7G0|PRPS1_MOUSE	75.71	9	9	4	0	0	0	4	467000	1160000				97500	2	2	2	1	0	0	0	1	Carbamidomethylation	34834	Ribose-phosphate pyrophosphokinase 1 OS=Mus musculus OX=10090 GN=Prps1 PE=1 SV=4
1205	913	Q9DCS3|MECR_MOUSE	75.63	5	3	3	5	3	3	3	302000	278000	227000	358000	240000	341000	2	2	2	2	3	2	2	2	Carbamidomethylation	40343	Enoyl-[acyl-carrier-protein] reductase mitochondrial OS=Mus musculus OX=10090 GN=Mecr PE=1 SV=2
1266	756	Q9CPW0|CNTP2_MOUSE	75.63	2	2	1	1	1	0	1	289000	247000	235000	379000		308000	2	2	2	1	1	1	0	1		148197	Contactin-associated protein-like 2 OS=Mus musculus OX=10090 GN=Cntnap2 PE=1 SV=2
682	766	Q99104|MYO5A_MOUSE	75.4	1	1	1	1	1	1	1	165000	249000	53500	88200	153000	213000	2	2	2	2	1	2	2	2		215536	Unconventional myosin-Va OS=Mus musculus OX=10090 GN=Myo5a PE=1 SV=2
761	810	P26043|RADI_MOUSE	75.08	3	3	3	3	3	3	3	532000	529000	422000	452000	392000	779000	2	2	4	4	4	3	3	4		68543	Radixin OS=Mus musculus OX=10090 GN=Rdx PE=1 SV=3
1147	992	Q791T5|MTCH1_MOUSE	74.97	7	3	3	3	7	3	3	382000	453000	209000	498000	39200	469000	2	2	2	3	2	3	1	2	Oxidation (M)	41565	Mitochondrial carrier homolog 1 OS=Mus musculus OX=10090 GN=Mtch1 PE=1 SV=1
1478	1213	Q3THS6|METK2_MOUSE	74.48	7	3	3	3	7	7	3	65200	219000	84000	154000	134000	234000	2	2	1	2	1	2	3	2		43689	S-adenosylmethionine synthase isoform type-2 OS=Mus musculus OX=10090 GN=Mat2a PE=1 SV=2
1037	841	Q8BVU5|NUDT9_MOUSE	74.12	7	3	7	7	3	3	3	189000	434000	427000	237000	155000	214000	2	2	2	3	4	2	2	2		38604	ADP-ribose pyrophosphatase mitochondrial OS=Mus musculus OX=10090 GN=Nudt9 PE=1 SV=1
2731	909	Q8CE90|MP2K7_MOUSE	73.47	6	0	6	0	0	0	0		127000					2	2	0	2	0	0	0	0		59313	Dual specificity mitogen-activated protein kinase kinase 7 OS=Mus musculus OX=10090 GN=Map2k7 PE=1 SV=1
1972	1217	P70414|NAC1_MOUSE	73.38	4	4	0	0	4	2	2	254000			355000	132000	435000	2	2	2	0	0	2	1	2		108035	Sodium/calcium exchanger 1 OS=Mus musculus OX=10090 GN=Slc8a1 PE=1 SV=1
2032	2188	O70480|VAMP4_MOUSE	73.31	11	11	11	11	11	11	0	240000	477000	339000	324000	124000		2	2	1	2	1	1	2	0		16353	Vesicle-associated membrane protein 4 OS=Mus musculus OX=10090 GN=Vamp4 PE=1 SV=1
1479	1221	Q9D8B7|JAM3_MOUSE	72.72	6	3	6	3	3	6	3	319000	336000	243000	207000	123000	182000	2	2	2	3	2	1	2	1		34838	Junctional adhesion molecule C OS=Mus musculus OX=10090 GN=Jam3 PE=1 SV=2
635	538	Q91ZA3|PCCA_MOUSE	72.25	7	2	3	1	3	1	1	311000	92100		69300			4	3	5	5	4	5	4	4		79922	Propionyl-CoA carboxylase alpha chain mitochondrial OS=Mus musculus OX=10090 GN=Pcca PE=1 SV=2
1492	1075	P0C7L0|WIPF3_MOUSE	71.79	8	8	3	3	3	3	0	286000	241000	134000	319000	126000		2	2	3	2	1	2	1	0		49453	WAS/WASL-interacting protein family member 3 OS=Mus musculus OX=10090 GN=Wipf3 PE=1 SV=1
1579	754	Q6PAJ1|BCR_MOUSE	71.58	3	2	0	0	0	1	1	185000				250000	172000	2	2	1	0	0	0	2	1		143071	Breakpoint cluster region protein OS=Mus musculus OX=10090 GN=Bcr PE=1 SV=3
1700	1331	O08919|NUMBL_MOUSE	71.46	3	0	2	2	3	2	0		436000	340000	632000	305000		2	2	0	2	2	3	2	0		64130	Numb-like protein OS=Mus musculus OX=10090 GN=Numbl PE=1 SV=3
848	569	Q9D1Q6|ERP44_MOUSE	71.14	12	2	6	2	7	2	5	241000	472000	505000	487000	94700	301000	4	4	2	3	2	4	1	3	Carbamidomethylation	46853	Endoplasmic reticulum resident protein 44 OS=Mus musculus OX=10090 GN=Erp44 PE=1 SV=1
1193	1252	Q99PJ0|NTRI_MOUSE	70.96	9	6	7	7	3	3	7	111000	207000	147000	122000	72200	333000	3	3	3	2	2	2	2	3	Carbamidomethylation; Deamidation N	37984	Neurotrimin OS=Mus musculus OX=10090 GN=Ntm PE=1 SV=2
1059	1245	Q9QYJ3|DNJB1_MOUSE	70.95	6	6	6	0	6	6	6	349000	160000		304000	147000	384000	2	2	4	2	0	3	2	3		38167	DnaJ homolog subfamily B member 1 OS=Mus musculus OX=10090 GN=Dnajb1 PE=1 SV=3
1973	1225	Q8BWT1|THIM_MOUSE	70.92	14	0	5	0	9	9	14		264000		390000	229000	600000	2	2	0	1	0	1	1	3		41830	3-ketoacyl-CoA thiolase mitochondrial OS=Mus musculus OX=10090 GN=Acaa2 PE=1 SV=3
944	822	O88703|HCN2_MOUSE	70.89	4	2	2	2	2	4	2	381000	548000	460000	208000	347000	270000	2	2	2	2	2	1	3	1		94722	Potassium/sodium hyperpolarization-activated cyclic nucleotide-gated channel 2 OS=Mus musculus OX=10090 GN=Hcn2 PE=1 SV=1
857	856	Q8C1B7|SEP11_MOUSE	70.71	7	2	7	6	6	2	7		123000	77400	145000		397000	3	2	1	3	3	3	2	5		49695	Septin-11 OS=Mus musculus OX=10090 GN=Sept11 PE=1 SV=4
851	652	Q9CPU0|LGUL_MOUSE	70.6	23	8	23	8	8	8	8	1420000	1600000	1070000	1570000	950000	1720000	3	3	4	5	3	3	3	4		20810	Lactoylglutathione lyase OS=Mus musculus OX=10090 GN=Glo1 PE=1 SV=3
1138	646	Q922Q1|MARC2_MOUSE	70.55	13	4	4	4	2	11	2	446000	876000	317000	736000	230000	755000	4	3	2	4	2	2	3	2	Carbamidomethylation	38194	Mitochondrial amidoxime reducing component 2 OS=Mus musculus OX=10090 GN=Marc2 PE=1 SV=1
1675	630	Q9DBR7|MYPT1_MOUSE	70.42	7	0	2	0	2	2	2		118000		345000	53400	0	5	5	0	1	0	2	1	1		114996	Protein phosphatase 1 regulatory subunit 12A OS=Mus musculus OX=10090 GN=Ppp1r12a PE=1 SV=2
1448	739	Q61330|CNTN2_MOUSE	70.41	2	2	1	0	1	0	0	253000	101000		192000			2	2	3	1	0	1	0	0	Carbamidomethylation	113217	Contactin-2 OS=Mus musculus OX=10090 GN=Cntn2 PE=1 SV=2
941	669	P80317|TCPZ_MOUSE	70.23	8	6	6	2	4	6	2	1190000	1240000	34600	1270000	427000	601000	3	3	3	3	1	3	2	1		58004	T-complex protein 1 subunit zeta OS=Mus musculus OX=10090 GN=Cct6a PE=1 SV=3
801	1251	P48428|TBCA_MOUSE	69.98	18	18	18	18	18	18	18	1160000	1070000	840000	1230000	833000	1280000	2	2	4	4	4	4	4	4		12758	Tubulin-specific chaperone A OS=Mus musculus OX=10090 GN=Tbca PE=1 SV=3
1221	1218	O35393|EFNB3_MOUSE	69.77	9	9	9	5	5	5	9	822000	506000	314000	731000	253000	885000	2	2	3	2	1	2	1	3		35885	Ephrin-B3 OS=Mus musculus OX=10090 GN=Efnb3 PE=1 SV=1
2751	1391	Q9CWM4|PFD1_MOUSE	69.66	30	30	9	0	0	0	9	143000	107000				151000	2	2	2	1	0	0	0	1		14255	Prefoldin subunit 1 OS=Mus musculus OX=10090 GN=Pfdn1 PE=1 SV=1
914	664	Q8R5M8|CADM1_MOUSE	69.63	11	11	9	0	2	2	9	808000	903000		107000	47600	838000	3	3	4	3	0	1	1	3	Carbamidomethylation	49789	Cell adhesion molecule 1 OS=Mus musculus OX=10090 GN=Cadm1 PE=1 SV=2
1029	552	P0DP26|CALM1_MOUSE	69.27	27	5	16	16	27	5	5	869000	1210000	1210000	1390000	1000000	1120000	3	3	2	3	3	4	2	2		16838	Calmodulin-1 OS=Mus musculus OX=10090 GN=Calm1 PE=1 SV=1
1029	551	P0DP28|CALM3_MOUSE	69.27	27	5	16	16	27	5	5	869000	1210000	1210000	1390000	1000000	1120000	3	3	2	3	3	4	2	2		16838	Calmodulin-3 OS=Mus musculus OX=10090 GN=Calm3 PE=1 SV=1
1029	550	P0DP27|CALM2_MOUSE	69.27	27	5	16	16	27	5	5	869000	1210000	1210000	1390000	1000000	1120000	3	3	2	3	3	4	2	2		16838	Calmodulin-2 OS=Mus musculus OX=10090 GN=Calm2 PE=1 SV=1
993	952	Q8BVQ5|PPME1_MOUSE	69.26	8	8	8	8	8	6	8	114000	653000	284000	146000	284000	45400	2	2	2	4	3	3	2	3		42256	Protein phosphatase methylesterase 1 OS=Mus musculus OX=10090 GN=Ppme1 PE=1 SV=5
755	741	Q9CQU0|TXD12_MOUSE	69.07	11	0	5	5	5	0	5		22300	37600	44500		30400	2	2	0	1	1	1	0	1		19049	Thioredoxin domain-containing protein 12 OS=Mus musculus OX=10090 GN=Txndc12 PE=1 SV=1
1480	1233	Q9CZM2|RL15_MOUSE	68.49	12	12	8	0	12	8	12	177000	167000		305000	33700	193000	2	2	2	2	0	4	1	2		24146	60S ribosomal protein L15 OS=Mus musculus OX=10090 GN=Rpl15 PE=1 SV=4
1450	750	Q9Z0X1|AIFM1_MOUSE	68.37	6	6	0	2	4	4	4	181000		24900	225000	81500	476000	2	2	2	0	1	1	1	2		66766	Apoptosis-inducing factor 1 mitochondrial OS=Mus musculus OX=10090 GN=Aifm1 PE=1 SV=1
1445	661	Q9Z1S5|SEPT3_MOUSE	68.22	9	3	9	0	5	3	4	147000	287000		161000	97700	64000	3	2	1	3	0	2	1	1		40038	Neuronal-specific septin-3 OS=Mus musculus OX=10090 GN=Sept3 PE=1 SV=2
2403	853	Q9WV80|SNX1_MOUSE	67.95	4	3	0	3	3	0	1	82800		42700	46300		0	2	2	1	0	1	1	0	1		58952	Sorting nexin-1 OS=Mus musculus OX=10090 GN=Snx1 PE=1 SV=1
898	1267	O88696|CLPP_MOUSE	67.78	10	10	10	4	10	10	4	1340000	1450000	660000	1250000	740000	742000	2	2	4	4	2	3	3	2	Oxidation (M)	29800	ATP-dependent Clp protease proteolytic subunit mitochondrial OS=Mus musculus OX=10090 GN=Clpp PE=1 SV=1
1224	1240	O88746|TOM1_MOUSE	67.73	5	2	2	5	2	5	2	273000	415000	373000	641000	663000	669000	2	2	1	1	2	2	4	2		54325	Target of Myb protein 1 OS=Mus musculus OX=10090 GN=Tom1 PE=1 SV=1
2156	1228	Q9JKS5|HABP4_MOUSE	67.71	8	2	0	2	6	2	2	80000		57500	200000	70800	92500	2	2	1	0	1	1	1	1		45924	Intracellular hyaluronan-binding protein 4 OS=Mus musculus OX=10090 GN=Habp4 PE=1 SV=2
1810	1243	Q91Z38|TTC1_MOUSE	67.49	6	0	3	6	0	6	3		115000	110000		225000	210000	2	2	0	1	2	0	3	2		33263	Tetratricopeptide repeat protein 1 OS=Mus musculus OX=10090 GN=Ttc1 PE=1 SV=1
690	1288	Q61206|PA1B2_MOUSE	67.32	12	4	7	4	9	12	12	422000	635000	135000	652000	505000	806000	3	3	3	5	1	5	5	5		25581	Platelet-activating factor acetylhydrolase IB subunit beta OS=Mus musculus OX=10090 GN=Pafah1b2 PE=1 SV=2
2407	945	Q8BW75|AOFB_MOUSE	67.31	3	2	1	0	2	0	2	56700	13800		75200		41100	2	2	1	1	0	1	0	1		58558	Amine oxidase [flavin-containing] B OS=Mus musculus OX=10090 GN=Maob PE=1 SV=4
2404	857	Q9JIA1|LGI1_MOUSE	67.05	7	2	2	0	4	0	2	79000	47600		50000		42500	3	3	1	1	0	1	0	1	Carbamidomethylation	63644	Leucine-rich glioma-inactivated protein 1 OS=Mus musculus OX=10090 GN=Lgi1 PE=1 SV=1
1191	698	Q6ZWY8|TYB10_MOUSE	66.84	95	80	61	0	68	0	52	407000	245000		74900		92100	4	4	3	2	0	2	0	3	Ubq	5026	Thymosin beta-10 OS=Mus musculus OX=10090 GN=Tmsb10 PE=1 SV=3
1950	724	Q9D1J1|NECP2_MOUSE	66.44	17	7	0	7	9	0	0	123000		83100	957000			3	3	1	0	1	2	0	0		28598	Adaptin ear-binding coat-associated protein 2 OS=Mus musculus OX=10090 GN=Necap2 PE=1 SV=1
1062	1615	P62192|PRS4_MOUSE	66.23	2	2	2	2	2	2	2	274000	451000	438000	265000	250000	330000	2	2	2	3	3	2	4	2		49185	26S proteasome regulatory subunit 4 OS=Mus musculus OX=10090 GN=Psmc1 PE=1 SV=1
1355	637	Q8R146|APEH_MOUSE	65.65	5	1	3	0	1	0	3		70800				148000	3	2	1	2	0	2	0	3		81581	Acylamino-acid-releasing enzyme OS=Mus musculus OX=10090 GN=Apeh PE=1 SV=3
3206	1315	P56812|PDCD5_MOUSE	64.93	19	0	0	9	0	19	0			42700		56400		2	2	0	0	1	0	2	0		14275	Programmed cell death protein 5 OS=Mus musculus OX=10090 GN=Pdcd5 PE=1 SV=3
1222	1227	Q8BFU3|RN214_MOUSE	64.56	9	0	4	4	4	4	9		495000	48500	614000	286000	659000	2	2	0	2	1	2	2	3		73625	RING finger protein 214 OS=Mus musculus OX=10090 GN=Rnf214 PE=1 SV=1
1694	1242	Q8VIM9|IRGQ_MOUSE	64.25	3	1	1	2	1	1	1	232000	214000	94200	124000	162000	162000	2	2	2	2	1	1	2	1		59323	Immunity-related GTPase family Q protein OS=Mus musculus OX=10090 GN=Irgq PE=1 SV=1
982	662	Q5FWK3|RHG01_MOUSE	64.19	9	5	2	2	5	0	9	314000	27000	35800	247000		305000	3	3	4	1	1	2	0	3		50411	Rho GTPase-activating protein 1 OS=Mus musculus OX=10090 GN=Arhgap1 PE=1 SV=1
1509	1627	Q14BB9|MA6D1_MOUSE	64.08	7	5	5	7	5	0	5	163000	460000	441000	468000		472000	2	2	1	2	3	2	0	2		20433	MAP6 domain-containing protein 1 OS=Mus musculus OX=10090 GN=Map6d1 PE=1 SV=1
990	832	Q6NXK7|DPP10_MOUSE	63.9	3	3	1	1	3	1	1	994000	976000	614000	1120000	625000	1170000	2	2	3	2	2	3	2	2		90827	Inactive dipeptidyl peptidase 10 OS=Mus musculus OX=10090 GN=Dpp10 PE=1 SV=1
2416	1097	Q9Z2H2|RGS6_MOUSE	63.75	7	5	0	2	0	2	2	357000		52900		85400	101000	2	2	1	0	1	0	1	1		54531	Regulator of G-protein signaling 6 OS=Mus musculus OX=10090 GN=Rgs6 PE=1 SV=2
903	1791	Q8CGP6|H2A1H_MOUSE	63.74	9	7	7	9	9	9	7	979000	871000	2380000	2130000	1820000	1210000	2	2	3	3	3	4	3	4		13950	Histone H2A type 1-H OS=Mus musculus OX=10090 GN=Hist1h2ah PE=1 SV=3
903	1795	Q64523|H2A2C_MOUSE	63.74	9	7	7	9	9	9	7	979000	871000	2380000	2130000	1820000	1210000	2	2	3	3	3	4	3	4		13988	Histone H2A type 2-C OS=Mus musculus OX=10090 GN=Hist2h2ac PE=1 SV=3
903	1794	Q8R1M2|H2AJ_MOUSE	63.74	9	7	7	9	9	9	7	979000	871000	2380000	2130000	1820000	1210000	2	2	3	3	3	4	3	4		14045	Histone H2A.J OS=Mus musculus OX=10090 GN=H2afj PE=1 SV=1
903	1808	C0HKE8|H2A1O_MOUSE	63.74	9	7	7	9	9	9	7	979000	871000	2380000	2130000	1820000	1210000	2	2	3	3	3	4	3	4		14135	Histone H2A type 1-O OS=Mus musculus OX=10090 GN=Hist1h2ao PE=1 SV=1
903	1807	C0HKE2|H2A1C_MOUSE	63.74	9	7	7	9	9	9	7	979000	871000	2380000	2130000	1820000	1210000	2	2	3	3	3	4	3	4		14135	Histone H2A type 1-C OS=Mus musculus OX=10090 GN=Hist1h2ac PE=1 SV=1
903	1806	C0HKE1|H2A1B_MOUSE	63.74	9	7	7	9	9	9	7	979000	871000	2380000	2130000	1820000	1210000	2	2	3	3	3	4	3	4		14135	Histone H2A type 1-B OS=Mus musculus OX=10090 GN=Hist1h2ab PE=1 SV=1
903	1805	C0HKE4|H2A1E_MOUSE	63.74	9	7	7	9	9	9	7	979000	871000	2380000	2130000	1820000	1210000	2	2	3	3	3	4	3	4		14135	Histone H2A type 1-E OS=Mus musculus OX=10090 GN=Hist1h2ae PE=1 SV=1
903	1804	Q8CGP7|H2A1K_MOUSE	63.74	9	7	7	9	9	9	7	979000	871000	2380000	2130000	1820000	1210000	2	2	3	3	3	4	3	4		14150	Histone H2A type 1-K OS=Mus musculus OX=10090 GN=Hist1h2ak PE=1 SV=3
903	1803	C0HKE6|H2A1I_MOUSE	63.74	9	7	7	9	9	9	7	979000	871000	2380000	2130000	1820000	1210000	2	2	3	3	3	4	3	4		14135	Histone H2A type 1-I OS=Mus musculus OX=10090 GN=Hist1h2ai PE=1 SV=1
903	1802	C0HKE3|H2A1D_MOUSE	63.74	9	7	7	9	9	9	7	979000	871000	2380000	2130000	1820000	1210000	2	2	3	3	3	4	3	4		14135	Histone H2A type 1-D OS=Mus musculus OX=10090 GN=Hist1h2ad PE=1 SV=1
903	1801	C0HKE7|H2A1N_MOUSE	63.74	9	7	7	9	9	9	7	979000	871000	2380000	2130000	1820000	1210000	2	2	3	3	3	4	3	4		14135	Histone H2A type 1-N OS=Mus musculus OX=10090 GN=Hist1h2an PE=1 SV=1
903	1800	C0HKE5|H2A1G_MOUSE	63.74	9	7	7	9	9	9	7	979000	871000	2380000	2130000	1820000	1210000	2	2	3	3	3	4	3	4		14135	Histone H2A type 1-G OS=Mus musculus OX=10090 GN=Hist1h2ag PE=1 SV=1
903	1799	Q8CGP5|H2A1F_MOUSE	63.74	9	7	7	9	9	9	7	979000	871000	2380000	2130000	1820000	1210000	2	2	3	3	3	4	3	4		14162	Histone H2A type 1-F OS=Mus musculus OX=10090 GN=Hist1h2af PE=1 SV=3
903	1798	C0HKE9|H2A1P_MOUSE	63.74	9	7	7	9	9	9	7	979000	871000	2380000	2130000	1820000	1210000	2	2	3	3	3	4	3	4		14135	Histone H2A type 1-P OS=Mus musculus OX=10090 GN=Hist1h2ap PE=1 SV=1
903	1797	Q8BFU2|H2A3_MOUSE	63.74	9	7	7	9	9	9	7	979000	871000	2380000	2130000	1820000	1210000	2	2	3	3	3	4	3	4		14121	Histone H2A type 3 OS=Mus musculus OX=10090 GN=Hist3h2a PE=1 SV=3
903	1796	Q6GSS7|H2A2A_MOUSE	63.74	9	7	7	9	9	9	7	979000	871000	2380000	2130000	1820000	1210000	2	2	3	3	3	4	3	4		14095	Histone H2A type 2-A OS=Mus musculus OX=10090 GN=Hist2h2aa1 PE=1 SV=3
903	1810	P27661|H2AX_MOUSE	63.74	8	6	6	8	8	8	6	979000	871000	2380000	2130000	1820000	1210000	2	2	3	3	3	4	3	4		15143	Histone H2AX OS=Mus musculus OX=10090 GN=H2afx PE=1 SV=2
1194	655	Q99KR7|PPIF_MOUSE	63.51	23	13	0	7	16	7	17	970000		273000	207000	273000	540000	3	3	3	0	1	2	1	3	Carbamidomethylation	21737	Peptidyl-prolyl cis-trans isomerase F mitochondrial OS=Mus musculus OX=10090 GN=Ppif PE=1 SV=1
887	755	P80314|TCPB_MOUSE	63.41	4	4	1	1	4	4	1	537000	609000	349000	330000	398000	708000	2	2	3	2	2	2	3	2		57477	T-complex protein 1 subunit beta OS=Mus musculus OX=10090 GN=Cct2 PE=1 SV=4
1696	1297	Q8R127|SCPDL_MOUSE	63.4	8	8	8	3	0	3	3	161000	213000	65600		53000	93900	2	2	2	2	1	0	1	1	Carbamidomethylation	47129	Saccharopine dehydrogenase-like oxidoreductase OS=Mus musculus OX=10090 GN=Sccpdh PE=1 SV=1
788	692	P15209|NTRK2_MOUSE	63.15	6	2	3	6	3	3	3	143000	287000	1080000	162000	180000	169000	3	2	2	3	4	3	3	2	Carbamidomethylation	92133	BDNF/NT-3 growth factors receptor OS=Mus musculus OX=10090 GN=Ntrk2 PE=1 SV=1
2421	1236	Q9JLB0|MPP6_MOUSE	62.93	3	0	2	1	1	0	1		188000	52200	116000		68300	2	2	0	1	1	2	0	1		62631	MAGUK p55 subfamily member 6 OS=Mus musculus OX=10090 GN=Mpp6 PE=1 SV=1
1196	734	P37040|NCPR_MOUSE	62.85	4	4	1	1	1	0	1	163000	45600	38700	90900		73800	2	2	3	1	2	2	0	2		77044	NADPH--cytochrome P450 reductase OS=Mus musculus OX=10090 GN=Por PE=1 SV=2
2157	1229	Q8C437|PEX5R_MOUSE	62.84	5	4	4	0	4	2	0	134000	75800		64300	112000		2	2	2	1	0	1	1	0		63135	PEX5-related protein OS=Mus musculus OX=10090 GN=Pex5l PE=1 SV=2
2139	878	Q9D8E6|RL4_MOUSE	62.71	5	5	5	0	0	0	2	121000	106000				54000	2	2	2	2	0	0	0	1	Carbamidomethylation	47154	60S ribosomal protein L4 OS=Mus musculus OX=10090 GN=Rpl4 PE=1 SV=3
1581	860	Q6P1F6|2ABA_MOUSE	62.06	6	6	3	3	0	3	3	265000	0	109000		72100		2	2	3	1	1	0	1	2		51692	Serine/threonine-protein phosphatase 2A 55 kDa regulatory subunit B alpha isoform OS=Mus musculus OX=10090 GN=Ppp2r2a PE=1 SV=1
1143	789	Q61207|SAP_MOUSE	62.03	5	0	0	4	1	4	0			30900	110000	82600		2	2	0	0	1	1	2	0	Carbamidomethylation	61422	Prosaposin OS=Mus musculus OX=10090 GN=Psap PE=1 SV=2
1451	1055	Q7TT50|MRCKB_MOUSE	61.75	2	1	1	1	1	1	0	183000	173000	106000	200000	392000		2	2	1	1	1	1	1	0	HexNAc	194751	Serine/threonine-protein kinase MRCK beta OS=Mus musculus OX=10090 GN=Cdc42bpb PE=1 SV=2
2160	1289	Q9JKD3|SCAM5_MOUSE	61.04	9	4	5	5	5	5	0	194000	191000	61300	106000	48500		2	2	1	2	1	1	1	0		26068	Secretory carrier-associated membrane protein 5 OS=Mus musculus OX=10090 GN=Scamp5 PE=1 SV=1
1444	648	Q80TJ1|CAPS1_MOUSE	61	4	0	0	0	1	0	3				86900		517000	4	4	0	0	0	1	0	4	Carbamidomethylation	153112	Calcium-dependent secretion activator 1 OS=Mus musculus OX=10090 GN=Cadps PE=1 SV=3
889	885	Q3ULD5|MCCB_MOUSE	60.53	3	3	3	3	3	3	3	167000	203000	96500	254000	104000	291000	2	2	3	3	3	4	3	4		61379	Methylcrotonoyl-CoA carboxylase beta chain mitochondrial OS=Mus musculus OX=10090 GN=Mccc2 PE=1 SV=1
1591	1239	Q8BR63|F177A_MOUSE	60.35	17	11	11	17	0	17	11	164000	224000	157000		268000	190000	2	2	1	2	2	0	3	1	Carbamidomethylation	23578	Protein FAM177A1 OS=Mus musculus OX=10090 GN=Fam177a1 PE=1 SV=1
2158	1255	Q99KW9|TIP_MOUSE	60.27	4	0	4	0	3	3	0		105000		74700	52200		2	2	0	2	0	1	1	0		67465	T-cell immunomodulatory protein OS=Mus musculus OX=10090 GN=Itfg1 PE=1 SV=2
3205	1301	Q9CR98|F136A_MOUSE	60.15	17	0	0	0	10	10	7				155000	60300	60300	2	2	0	0	0	1	1	1		15674	Protein FAM136A OS=Mus musculus OX=10090 GN=Fam136a PE=1 SV=1
1354	617	Q78PY7|SND1_MOUSE	59.89	3	1	3	1	3	0	2		83800	22900	32300		159000	3	3	1	3	1	2	0	3		102088	Staphylococcal nuclease domain-containing protein 1 OS=Mus musculus OX=10090 GN=Snd1 PE=1 SV=1
1576	653	Q9QYB1|CLIC4_MOUSE	59.65	8	5	0	0	5	2	8	149000			161000	41100	203000	3	3	3	0	0	2	1	3		28729	Chloride intracellular channel protein 4 OS=Mus musculus OX=10090 GN=Clic4 PE=1 SV=3
2746	1273	Q9CR51|VATG1_MOUSE	59.65	26	17	9	0	0	0	9	51200	63900				73500	2	2	1	1	0	0	0	1	Carbamidomethylation	13724	V-type proton ATPase subunit G 1 OS=Mus musculus OX=10090 GN=Atp6v1g1 PE=1 SV=3
1678	742	O55143|AT2A2_MOUSE	59.34	3	2	2	0	0	0	0	182000	22900					2	2	1	1	0	0	0	0		114858	Sarcoplasmic/endoplasmic reticulum calcium ATPase 2 OS=Mus musculus OX=10090 GN=Atp2a2 PE=1 SV=2
538	982	Q6ZWR6|SYNE1_MOUSE	59.18	0	0	0	0	0	0	0			345000		637000		4	2	1	1	3	2	4	1	Carbamidomethylation	1009946	Nesprin-1 OS=Mus musculus OX=10090 GN=Syne1 PE=1 SV=2
1207	949	Q99PL6|UBXN6_MOUSE	58.98	9	9	0	9	9	5	0	364000		255000	527000	168000		2	2	3	0	3	3	1	0		49796	UBX domain-containing protein 6 OS=Mus musculus OX=10090 GN=Ubxn6 PE=1 SV=1
867	1294	Q9Z0P4|PALM_MOUSE	58.58	6	2	2	2	2	2	6	2570000	3340000	2430000	3140000	2240000	3390000	2	2	4	3	4	3	3	5		41614	Paralemmin-1 OS=Mus musculus OX=10090 GN=Palm PE=1 SV=1
986	725	Q3USB7|PLCL1_MOUSE	58.3	5	2	2	0	3	2	2	87100	126000		397000	184000	99700	2	2	1	1	0	1	2	1		122673	Inactive phospholipase C-like protein 1 OS=Mus musculus OX=10090 GN=Plcl1 PE=1 SV=3
1144	816	P61079|UB2D3_MOUSE	57.86	14	7	7	0	5	14	7	214000	319000		66900	170000	474000	3	3	1	3	0	1	2	2		16687	Ubiquitin-conjugating enzyme E2 D3 OS=Mus musculus OX=10090 GN=Ube2d3 PE=1 SV=1
2737	1024	Q8JZR6|S4A8_MOUSE	57.75	3	0	0	2	1	0	0			42500	38100			2	2	0	0	1	1	0	0	Carbamidomethylation	122421	Electroneutral sodium bicarbonate exchanger 1 OS=Mus musculus OX=10090 GN=Slc4a8 PE=2 SV=1
1361	880	Q9JLJ2|AL9A1_MOUSE	57.75	7	3	0	3	7	3	3	140000		84600	140000	198000	96100	2	2	1	0	1	2	2	1		53515	4-trimethylaminobutyraldehyde dehydrogenase OS=Mus musculus OX=10090 GN=Aldh9a1 PE=1 SV=1
1796	776	Q812A2|SRGP3_MOUSE	57.39	3	0	0	1	2	0	0			97500	71000			2	2	0	0	2	1	0	0		124420	SLIT-ROBO Rho GTPase-activating protein 3 OS=Mus musculus OX=10090 GN=Srgap3 PE=1 SV=1
822	767	Q61205|PA1B3_MOUSE	57.19	7	4	7	4	7	4	7	501000	927000	350000	1000000	387000	869000	2	2	3	4	2	6	2	4		25853	Platelet-activating factor acetylhydrolase IB subunit gamma OS=Mus musculus OX=10090 GN=Pafah1b3 PE=1 SV=1
3210	1400	P28474|ADHX_MOUSE	56.94	8	3	0	0	0	3	5	93800				40000	121000	2	2	1	0	0	0	1	1	Carbamidomethylation	39548	Alcohol dehydrogenase class-3 OS=Mus musculus OX=10090 GN=Adh5 PE=1 SV=3
3196	971	Q8K4Z3|NNRE_MOUSE	56.66	7	4	0	0	0	0	3	0					215000	2	2	1	0	0	0	0	1		30973	NAD(P)H-hydrate epimerase OS=Mus musculus OX=10090 GN=Naxe PE=1 SV=1
1465	1054	Q91ZJ5|UGPA_MOUSE	56.53	4	2	2	0	2	2	2	71900	151000		101000	38200	242000	2	2	1	2	0	1	1	2		56979	UTP--glucose-1-phosphate uridylyltransferase OS=Mus musculus OX=10090 GN=Ugp2 PE=1 SV=3
1979	1328	Q925I1|ATAD3_MOUSE	56.46	4	4	2	0	2	2	0	374000	267000		220000	277000		2	2	2	2	0	1	2	0		66742	ATPase family AAA domain-containing protein 3 OS=Mus musculus OX=10090 GN=Atad3 PE=1 SV=1
1456	855	Q60625|ICAM5_MOUSE	56.41	3	1	2	1	1	3	0	134000	135000	239000	172000	285000		2	2	1	1	2	1	2	0	Carbamidomethylation	96946	Intercellular adhesion molecule 5 OS=Mus musculus OX=10090 GN=Icam5 PE=1 SV=2
2138	858	Q920I9|WDR7_MOUSE	56.21	2	1	0	1	1	0	1	991000		166000	548000		417000	2	2	2	0	1	1	0	1		163449	WD repeat-containing protein 7 OS=Mus musculus OX=10090 GN=Wdr7 PE=1 SV=3
3198	1073	Q8R550|SH3K1_MOUSE	56.02	3	0	0	0	3	0	0				1360000			2	2	0	0	0	2	0	0		78170	SH3 domain-containing kinase-binding protein 1 OS=Mus musculus OX=10090 GN=Sh3kbp1 PE=1 SV=1
947	867	Q8VBZ3|CLPT1_MOUSE	55.92	6	4	6	4	4	0	4	400000	707000	188000	574000		246000	2	2	2	4	1	3	0	2	Carbamidomethylation	75291	Cleft lip and palate transmembrane protein 1 homolog OS=Mus musculus OX=10090 GN=Clptm1 PE=1 SV=1
1282	1249	P62908|RS3_MOUSE	55.51	17	7	7	17	7	7	7	1080000	1090000	870000	1160000	651000	1240000	2	2	2	2	3	2	2	2		26674	40S ribosomal protein S3 OS=Mus musculus OX=10090 GN=Rps3 PE=1 SV=1
1158	1286	P29391|FRIL1_MOUSE	55.45	22	6	6	6	19	6	22	132000	175000	195000	291000	98400	1030000	3	3	2	2	2	3	1	3		20802	Ferritin light chain 1 OS=Mus musculus OX=10090 GN=Ftl1 PE=1 SV=2
916	687	Q9QXY6|EHD3_MOUSE	54.64	7	7	4	1	1	1	1	118000	102000					3	2	4	4	2	2	2	2		60821	EH domain-containing protein 3 OS=Mus musculus OX=10090 GN=Ehd3 PE=1 SV=2
3194	845	Q9QYH6|MAGD1_MOUSE	54.54	5	0	0	0	2	0	3				61100		148000	2	2	0	0	0	1	0	1		85670	Melanoma-associated antigen D1 OS=Mus musculus OX=10090 GN=Maged1 PE=1 SV=1
2401	772	Q6NS52|DGKB_MOUSE	53.66	2	1	1	0	0	0	0	91000	93900					2	2	1	2	0	0	0	0		90272	Diacylglycerol kinase beta OS=Mus musculus OX=10090 GN=Dgkb PE=1 SV=2
1676	673	Q3UHD9|AGAP2_MOUSE	53.45	3	0	0	2	2	2	2			85200	244000	165000	119000	3	3	0	0	1	2	3	1		124510	Arf-GAP with GTPase ANK repeat and PH domain-containing protein 2 OS=Mus musculus OX=10090 GN=Agap2 PE=1 SV=1
1699	1326	Q9WTZ8|BEX2_MOUSE	53.17	29	0	0	15	15	14	14			271000	260000	37400	49300	2	2	0	0	1	1	1	1	Carbamidomethylation	15452	Protein BEX2 OS=Mus musculus OX=10090 GN=Bex2 PE=1 SV=1
1584	975	Q6PDL0|DC1L2_MOUSE	53.07	7	0	7	3	0	0	3		197000	28600			110000	2	2	0	3	1	0	0	2		54219	Cytoplasmic dynein 1 light intermediate chain 2 OS=Mus musculus OX=10090 GN=Dync1li2 PE=1 SV=2
1951	777	Q61656|DDX5_MOUSE	52.88	3	2	0	0	2	0	3	53500			98200		220000	2	2	1	0	0	2	0	3	Carbamidomethylation	69290	Probable ATP-dependent RNA helicase DDX5 OS=Mus musculus OX=10090 GN=Ddx5 PE=1 SV=2
1677	682	Q9CZX8|RS19_MOUSE	52.65	25	0	8	0	7	0	18		112000		52300		270000	3	3	0	1	0	1	0	2		16085	40S ribosomal protein S19 OS=Mus musculus OX=10090 GN=Rps19 PE=1 SV=3
3203	1258	P03930|ATP8_MOUSE	52.25	31	0	0	15	0	15	16			763000		0	48300	2	2	0	0	1	0	1	1		7766	ATP synthase protein 8 OS=Mus musculus OX=10090 GN=Mtatp8 PE=1 SV=1
2162	1374	Q8CCN5|BCAS3_MOUSE	51.21	2	2	0	0	1	1	0	66600			134000	72400		2	2	1	0	0	1	1	0		101021	Breast carcinoma-amplified sequence 3 homolog OS=Mus musculus OX=10090 GN=Bcas3 PE=1 SV=2
1288	1302	Q9JMA1|UBP14_MOUSE	50.92	5	2	2	2	2	5	2	556000	592000	378000	521000	465000	647000	2	2	2	2	2	2	3	2		56002	Ubiquitin carboxyl-terminal hydrolase 14 OS=Mus musculus OX=10090 GN=Usp14 PE=1 SV=3
1679	762	Q8BUK6|HOOK3_MOUSE	50.79	5	1	1	1	0	5	0	65500	134000	150000		73000		2	2	1	1	2	0	2	0		83218	Protein Hook homolog 3 OS=Mus musculus OX=10090 GN=Hook3 PE=1 SV=2
1226	1321	Q8BK64|AHSA1_MOUSE	50.63	4	4	0	2	4	4	4	592000		131000	657000	300000	610000	2	2	3	0	1	3	3	3		38117	Activator of 90 kDa heat shock protein ATPase homolog 1 OS=Mus musculus OX=10090 GN=Ahsa1 PE=1 SV=2
1959	978	Q9CX34|SGT1_MOUSE	50.6	5	2	3	2	2	2	0	68100	26300	0	42400	22500		2	2	1	1	1	1	1	0		38159	Protein SGT1 homolog OS=Mus musculus OX=10090 GN=Sugt1 PE=1 SV=3
949	896	Q62178|SEM4A_MOUSE	49.89	3	2	3	1	3	0	3	32200	292000	88300	319000		153000	2	2	1	3	1	4	0	3		83421	Semaphorin-4A OS=Mus musculus OX=10090 GN=Sema4a PE=1 SV=2
1096	895	Q9CY58|PAIRB_MOUSE	49.39	10	10	5	5	5	0	0	526000	199000	108000	598000			2	2	2	2	1	1	0	0		44714	Plasminogen activator inhibitor 1 RNA-binding protein OS=Mus musculus OX=10090 GN=Serbp1 PE=1 SV=2
1449	749	P28660|NCKP1_MOUSE	48.71	3	3	1	0	0	0	0	474000	369000					2	2	3	1	0	0	0	0		128784	Nck-associated protein 1 OS=Mus musculus OX=10090 GN=Nckap1 PE=1 SV=2
1359	850	Q91V64|ISOC1_MOUSE	48.66	9	4	4	0	5	4	4	391000	210000		26700	81100	418000	2	2	2	1	0	1	1	2		32033	Isochorismatase domain-containing protein 1 OS=Mus musculus OX=10090 GN=Isoc1 PE=1 SV=1
1164	1392	Q9D6U8|F162A_MOUSE	46.31	12	5	5	5	5	5	12	139000	169000	99800	196000	107000	238000	2	2	2	2	2	2	2	3		17725	Protein FAM162A OS=Mus musculus OX=10090 GN=Fam162a PE=1 SV=1
630	1456	Q9D0J8|PTMS_MOUSE	44.35	23	21	21	21	21	21	23	192000	248000	143000	96800	159000	304000	2	2	2	3	2	1	3	4		11430	Parathymosin OS=Mus musculus OX=10090 GN=Ptms PE=1 SV=3
2422	1319	Q8R1X6|SPART_MOUSE	44.29	5	0	3	3	2	0	0		126000	129000	85500			2	2	0	1	1	1	0	0		72655	Spartin OS=Mus musculus OX=10090 GN=Spart PE=1 SV=1
1088	729	Q3TLH4|PRC2C_MOUSE	43.9	1	0	1	0	0	0	0		667000	101000		231000		2	2	0	2	1	0	1	0		310891	Protein PRRC2C OS=Mus musculus OX=10090 GN=Prrc2c PE=1 SV=3
494	719	Q61290|CAC1E_MOUSE	42.81	1	0	0	0	1	0	0	14100000	15600000	12000000	16400000	14100000	15700000	2	2	4	4	4	5	4	4		257233	Voltage-dependent R-type calcium channel subunit alpha-1E OS=Mus musculus OX=10090 GN=Cacna1e PE=1 SV=1
1798	787	P56695|WFS1_MOUSE	40.48	4	3	3	0	0	1	3	111000	79600			18800	75900	2	2	2	1	0	0	1	1		100579	Wolframin OS=Mus musculus OX=10090 GN=Wfs1 PE=1 SV=1
523	831	Q8BZ32|ASXL2_MOUSE	39.14	3	0	0	2	2	0	2			2430	3570		236000	3	3	0	0	1	1	0	2		147106	Putative Polycomb group protein ASXL2 OS=Mus musculus OX=10090 GN=Asxl2 PE=1 SV=1
2142	929	Q6PE13|PRRT3_MOUSE	38.47	3	0	0	0	1	2	0				47700	119000		2	2	0	0	0	1	1	0		101224	Proline-rich transmembrane protein 3 OS=Mus musculus OX=10090 GN=Prrt3 PE=1 SV=1
2732	660	Q8BH04|PCKGM_MOUSE	38.33	4	2	2	0	2	0	0	71500	345000		50200			2	2	1	1	0	1	0	0		70528	Phosphoenolpyruvate carboxykinase [GTP] mitochondrial OS=Mus musculus OX=10090 GN=Pck2 PE=1 SV=1
1682	901	P13020|GELS_MOUSE	37.88	2	1	0	0	2	0	2	82800			141000		164000	2	2	1	0	0	2	0	2		85942	Gelsolin OS=Mus musculus OX=10090 GN=Gsn PE=1 SV=3
1680	778	P11531|DMD_MOUSE	36.29	1	1	0	0	0	0	0	43000		48500				2	2	1	0	1	0	0	0		425833	Dystrophin OS=Mus musculus OX=10090 GN=Dmd PE=1 SV=3
[truncated: 12 more rows]

## Sheet: S1-S6
Protein Group	Protein ID	Accession	-10lgP	Coverage (%)	Coverage (%) Sample 1	Coverage (%) Sample 2	Coverage (%) Sample 3	Coverage (%) Sample 4	Coverage (%) Sample 5	Coverage (%) Sample 6	Area Sample 1	Area Sample 2	Area Sample 3	Area Sample 4	Area Sample 5	Area Sample 6	#Peptides	#Unique	#Spec Sample 1	#Spec Sample 2	#Spec Sample 3	#Spec Sample 4	#Spec Sample 5	#Spec Sample 6	PTM	Avg. Mass	Description
[truncated: 937 more rows]
