# Supplementary material for: Comprehensive Glycomic and Proteomic Analysis of Mouse Striatum and Lateral Hypothalamus Following Repeated Exposures to Cocaine or Methamphetamine
Source: Mol Cell Proteomics. 2024 Jun 15;23(8):100803. doi: 10.1016/j.mcpro.2024.100803 (PMC11324981; doi:10.1016/j.mcpro.2024.100803)
Supplement: Supplemental File S6 [file mmc6.xlsx]

## Sheet: C1-6
Supplemental Table S5. List of identified proteins with unique peptide more than 2 using PEAKS database and PTM search for 6 replicates of cocaine (C1-C6), methamphetamine (M1-M6), and saline (S1-S6) for striatum (ST).
Protein Group	Protein ID	Accession	-10lgP	Coverage (%)	Coverage (%) Sample 1	Coverage (%) Sample 2	Coverage (%) Sample 3	Coverage (%) Sample 4	Coverage (%) Sample 5	Coverage (%) Sample 6	Area Sample 1	Area Sample 2	Area Sample 3	Area Sample 4	Area Sample 5	Area Sample 6	#Peptides	#Unique	#Spec Sample 1	#Spec Sample 2	#Spec Sample 3	#Spec Sample 4	#Spec Sample 5	#Spec Sample 6	PTM	Avg. Mass	Description
3	5	P16546|SPTN1_MOUSE	310.44	36	19	19	30	30	30	29	16800000	16600000	28600000	28600000	30700000	29300000	84	81	59	56	72	77	82	78	Carbamidomethylation; HLys; Phosphorylation (STY); Deamidation N	284596	Spectrin alpha chain non-erythrocytic 1 OS=Mus musculus OX=10090 GN=Sptan1 PE=1 SV=4
1	6	Q9QYR6|MAP1A_MOUSE	308.31	33	17	18	27	30	29	28	23400000	25400000	41000000	37700000	41700000	40200000	73	71	65	70	85	84	93	86	Carbamidomethylation; Phosphorylation (STY)	300139	Microtubule-associated protein 1A OS=Mus musculus OX=10090 GN=Map1a PE=1 SV=2
6	2	P99024|TBB5_MOUSE	276.74	65	23	30	63	61	63	65	760000	723000	2820000	2640000	3490000	2480000	33	2	48	48	74	83	83	81	Carbamidomethylation; HPRO; Oxidation (M); Deamidation N	49671	Tubulin beta-5 chain OS=Mus musculus OX=10090 GN=Tubb5 PE=1 SV=1
7	1	Q7TMM9|TBB2A_MOUSE	273.98	66	24	35	60	62	61	63	1350000	1360000	4240000	4270000	4200000	3890000	34	5	48	49	69	79	78	77	Carbamidomethylation; HPRO; Oxidation (M); Deamidation N	49907	Tubulin beta-2A chain OS=Mus musculus OX=10090 GN=Tubb2a PE=1 SV=1
10	10	Q04447|KCRB_MOUSE	268.78	67	23	23	63	60	63	67	19300000	18600000	80200000	86100000	88700000	81300000	25	20	36	35	63	66	73	70	Carbamidomethylation; Oxidation (M); Deamidation N	42713	Creatine kinase B-type OS=Mus musculus OX=10090 GN=Ckb PE=1 SV=1
15	21	Q7TSJ2|MAP6_MOUSE	264.32	47	41	39	41	43	42	41	13700000	13200000	18000000	18000000	19000000	17900000	35	35	50	49	45	48	46	46	HPRO; Oxidation (M); Phosphorylation (STY); Deamidation N	96450	Microtubule-associated protein 6 OS=Mus musculus OX=10090 GN=Map6 PE=1 SV=2
20	9	P08553|NFM_MOUSE	263.79	39	28	27	35	35	35	38	16000000	15800000	30200000	27100000	29800000	30200000	29	26	43	38	47	46	44	45	Oxidation (M); Phosphorylation (STY); Deamidation N	95916	Neurofilament medium polypeptide OS=Mus musculus OX=10090 GN=Nefm PE=1 SV=4
24	8	Q9ERD7|TBB3_MOUSE	259.16	57	18	22	51	54	48	53	654000	760000	1550000	2550000	1260000	1530000	28	4	29	29	48	54	49	55	Carbamidomethylation; HPRO; Oxidation (M); Deamidation N	50419	Tubulin beta-3 chain OS=Mus musculus OX=10090 GN=Tubb3 PE=1 SV=1
9	7	Q9D6F9|TBB4A_MOUSE	258.61	67	21	22	65	60	64	64	182000		1550000	1370000	935000	1320000	35	7	44	42	72	77	73	74	Carbamidomethylation; HPRO; Oxidation (M); HLys; HexNAc; Deamidation N	49586	Tubulin beta-4A chain OS=Mus musculus OX=10090 GN=Tubb4a PE=1 SV=3
11	182	Q91XV3|BASP1_MOUSE	257.92	74	52	62	69	69	69	69	75800000	87000000	178000000	154000000	173000000	177000000	18	18	34	37	63	56	63	65	HLys-Hex-Hex; Phosphorylation (STY)	22087	Brain acid soluble protein 1 OS=Mus musculus OX=10090 GN=Basp1 PE=1 SV=3
18	173	Q60829|PPR1B_MOUSE	256.32	69	53	52	68	62	62	63	39800000	37000000	110000000	106000000	112000000	110000000	23	22	35	34	51	50	46	51	Carbamidomethylation; HPRO; Oxidation (M); HexNAcHex; Phosphorylation (STY); Nitrotyrosine	21781	Protein phosphatase 1 regulatory subunit 1B OS=Mus musculus OX=10090 GN=Ppp1r1b PE=1 SV=2
13	85	Q9R0P9|UCHL1_MOUSE	253.45	74	57	59	74	74	74	74	86700000	83700000	140000000	128000000	147000000	133000000	30	29	27	30	56	61	56	57	Carbamidomethylation; HPRO; Oxidation (M); Ubq; Deamidation N	24838	Ubiquitin carboxyl-terminal hydrolase isozyme L1 OS=Mus musculus OX=10090 GN=Uchl1 PE=1 SV=1
14	69	P70296|PEBP1_MOUSE	252.87	94	42	43	90	94	90	94	26400000	28100000	98100000	96800000	107000000	95600000	26	21	34	37	59	61	58	57	Carbamidomethylation; HPRO; Oxidation (M); HLys; Phosphorylation (STY); Deamidation N	20830	Phosphatidylethanolamine-binding protein 1 OS=Mus musculus OX=10090 GN=Pebp1 PE=1 SV=3
78	11	D3YVF0|AKAP5_MOUSE	250.46	48	17	18	37	36	38	37	5140000	4880000	13100000	12600000	14300000	14200000	25	25	11	13	19	22	22	20	Carbamidomethylation; HPRO; Deamidation N	79397	A-kinase anchor protein 5 OS=Mus musculus OX=10090 GN=Akap5 PE=1 SV=2
19	20	P20357|MTAP2_MOUSE	243.7	23	12	14	20	20	20	20	10200000	10100000	19600000	18700000	20900000	18800000	39	39	34	31	41	44	42	43	Carbamidomethylation; Deamidation N	199130	Microtubule-associated protein 2 OS=Mus musculus OX=10090 GN=Map2 PE=1 SV=2
12	13	P60710|ACTB_MOUSE	239.82	64	41	42	64	62	62	58	30400000	29500000	54400000	53000000	49400000	54300000	25	8	45	45	58	60	59	56	Carbamidomethylation; HPRO; Oxidation (M); Deamidation N	41737	Actin cytoplasmic 1 OS=Mus musculus OX=10090 GN=Actb PE=1 SV=1
12	12	P63260|ACTG_MOUSE	239.82	64	41	42	64	62	62	58	30400000	29500000	54400000	53000000	49400000	54300000	25	8	45	45	58	60	59	56	Carbamidomethylation; HPRO; Oxidation (M); Deamidation N	41793	Actin cytoplasmic 2 OS=Mus musculus OX=10090 GN=Actg1 PE=1 SV=1
16	64	P60879|SNP25_MOUSE	238.4	66	50	57	66	66	66	66	48100000	44100000	85500000	77100000	84800000	79900000	18	17	38	40	57	53	53	49	Carbamidomethylation; Oxidation (M); Deamidation N	23315	Synaptosomal-associated protein 25 OS=Mus musculus OX=10090 GN=Snap25 PE=1 SV=1
4	290	P0DP26|CALM1_MOUSE	234.78	74	37	37	74	74	74	74	90200000	96000000	389000000	398000000	436000000	400000000	20	11	65	64	79	77	83	82	Oxidation (M); HLys; HLys-Hex-Hex; Phosphorylation (STY); Deamidation N; Methoxy	16838	Calmodulin-1 OS=Mus musculus OX=10090 GN=Calm1 PE=1 SV=1
4	289	P0DP28|CALM3_MOUSE	234.78	74	37	37	74	74	74	74	90200000	96000000	389000000	398000000	436000000	400000000	20	11	65	64	79	77	83	82	Oxidation (M); HLys; HLys-Hex-Hex; Phosphorylation (STY); Deamidation N; Methoxy	16838	Calmodulin-3 OS=Mus musculus OX=10090 GN=Calm3 PE=1 SV=1
4	288	P0DP27|CALM2_MOUSE	234.78	74	37	37	74	74	74	74	90200000	96000000	389000000	398000000	436000000	400000000	20	11	65	64	79	77	83	82	Oxidation (M); HLys; HLys-Hex-Hex; Phosphorylation (STY); Deamidation N; Methoxy	16838	Calmodulin-2 OS=Mus musculus OX=10090 GN=Calm2 PE=1 SV=1
33	22	P68368|TBA4A_MOUSE	233.27	59	23	20	56	55	56	48	1470000	1510000	3240000	2820000	3440000	2520000	27	5	20	21	41	45	43	37	Carbamidomethylation; Oxidation (M); Phosphorylation (STY); Ubq	49924	Tubulin alpha-4A chain OS=Mus musculus OX=10090 GN=Tuba4a PE=1 SV=1
51	24	Q7TQF7|AMPH_MOUSE	232.72	27	19	18	26	24	24	26	9010000	9630000	21200000	18200000	20500000	19600000	17	14	27	26	27	26	26	23	Carbamidomethylation; Phosphorylation (STY); Deamidation N; Nitrotyrosine	75013	Amphiphysin OS=Mus musculus OX=10090 GN=Amph PE=1 SV=1
8	76	P63101|1433Z_MOUSE	231.4	54	40	40	51	54	51	47	118000000	120000000	190000000	177000000	197000000	187000000	21	10	53	51	74	73	71	76	Carbamidomethylation; Oxidation (M); Phosphorylation (STY); Deamidation N	27771	14-3-3 protein zeta/delta OS=Mus musculus OX=10090 GN=Ywhaz PE=1 SV=1
53	16	P07724|ALBU_MOUSE	230.62	39	26	26	36	35	34	33	5430000	5960000	10800000	9970000	11000000	9440000	24	24	19	21	22	23	22	23	Carbamidomethylation	68693	Serum albumin OS=Mus musculus OX=10090 GN=Alb PE=1 SV=3
2	26	P62259|1433E_MOUSE	230.5	68	51	51	68	68	68	68	66400000	65900000	97500000	93900000	99300000	97900000	23	18	71	64	81	81	84	90	Carbamidomethylation; Oxidation (M); Deamidation N	29174	14-3-3 protein epsilon OS=Mus musculus OX=10090 GN=Ywhae PE=1 SV=1
46	108	P17751|TPIS_MOUSE	230.28	58	26	31	58	54	51	54	10500000	10500000	26100000	26000000	27000000	25500000	16	16	17	17	30	32	31	30	Carbamidomethylation; Deamidation N	32192	Triosephosphate isomerase OS=Mus musculus OX=10090 GN=Tpi1 PE=1 SV=4
101	23	O08553|DPYL2_MOUSE	229.39	42	18	20	35	37	37	35	1760000	1720000	6540000	6280000	6600000	6580000	22	17	13	14	19	19	17	18	Carbamidomethylation; Deamidation N	62278	Dihydropyrimidinase-related protein 2 OS=Mus musculus OX=10090 GN=Dpysl2 PE=1 SV=2
39	33	Q9Z0P4|PALM_MOUSE	229.07	56	37	39	49	49	54	48	16600000	16300000	31800000	31400000	33500000	31500000	20	19	25	26	35	35	32	32	Oxidation (M); Phosphorylation (STY); Deamidation N	41614	Paralemmin-1 OS=Mus musculus OX=10090 GN=Palm PE=1 SV=1
86	36	P08249|MDHM_MOUSE	225.1	57	26	28	54	54	54	57	5130000	5630000	12700000	13100000	13200000	13000000	16	16	13	12	20	24	23	25	Carbamidomethylation; Oxidation (M); Deamidation N	35611	Malate dehydrogenase mitochondrial OS=Mus musculus OX=10090 GN=Mdh2 PE=1 SV=3
91	19	O08532|CA2D1_MOUSE	224.73	23	10	14	19	18	17	16	7360000	1900000	9900000	8840000	9800000	10000000	24	22	12	16	18	18	17	17	Carbamidomethylation	124630	Voltage-dependent calcium channel subunit alpha-2/delta-1 OS=Mus musculus OX=10090 GN=Cacna2d1 PE=1 SV=1
32	18	P35564|CALX_MOUSE	223.53	43	30	26	39	39	40	38	8190000	8510000	16800000	15200000	19400000	16900000	26	25	27	25	36	35	39	35	Carbamidomethylation; Oxidation (M); HexNAc; Phosphorylation (STY); Nitrotyrosine	67278	Calnexin OS=Mus musculus OX=10090 GN=Canx PE=1 SV=1
90	50	P55066|NCAN_MOUSE	223.37	14	8	8	13	13	11	11	3970000	4120000	7300000	6740000	5950000	5770000	19	17	17	17	21	20	16	20	Carbamidomethylation	137200	Neurocan core protein OS=Mus musculus OX=10090 GN=Ncan PE=1 SV=1
75	53	Q61361|PGCB_MOUSE	222.69	24	12	13	18	16	20	18	6000000	6020000	12500000	11600000	13600000	12100000	21	20	17	20	21	20	23	21	Carbamidomethylation	95815	Brevican core protein OS=Mus musculus OX=10090 GN=Bcan PE=1 SV=2
38	28	O08539|BIN1_MOUSE	220.76	37	20	20	34	36	35	33	6570000	6590000	15100000	13900000	15200000	15300000	23	18	21	19	34	34	33	35	Carbamidomethylation; HPRO; Oxidation (M); Phosphorylation (STY); Deamidation N; Nitrotyrosine	64470	Myc box-dependent-interacting protein 1 OS=Mus musculus OX=10090 GN=Bin1 PE=1 SV=1
55	144	P26645|MARCS_MOUSE	220.32	72	30	31	70	60	61	51	12000000	14400000	19800000	17100000	20700000	19400000	15	15	20	22	26	25	26	27	Phosphorylation (STY); Deamidation N	29661	Myristoylated alanine-rich C-kinase substrate OS=Mus musculus OX=10090 GN=Marcks PE=1 SV=2
41	147	Q9DCX2|ATP5H_MOUSE	219.8	72	35	35	72	72	72	64	23200000	22600000	43600000	40500000	46400000	40400000	16	16	20	21	35	36	37	34	Carbamidomethylation	18749	ATP synthase subunit d mitochondrial OS=Mus musculus OX=10090 GN=Atp5pd PE=1 SV=3
62	34	Q9CZC8|SCRN1_MOUSE	219.77	41	26	28	40	36	40	40	7690000	8110000	13400000	10800000	13600000	13000000	18	18	17	18	27	25	27	27	Carbamidomethylation; Oxidation (M)	46326	Secernin-1 OS=Mus musculus OX=10090 GN=Scrn1 PE=1 SV=1
25	65	P84075|HPCA_MOUSE	218.81	72	45	45	72	72	72	72	10200000	10200000	30700000	30000000	32300000	29300000	15	5	30	34	47	47	49	46	Carbamidomethylation; Oxidation (M); Phosphorylation (STY); Deamidation N	22427	Neuron-specific calcium-binding protein hippocalcin OS=Mus musculus OX=10090 GN=Hpca PE=1 SV=2
79	57	Q61644|PACN1_MOUSE	218.27	33	29	28	33	33	33	33	9050000	8800000	16100000	16000000	18500000	16300000	13	11	19	18	20	19	21	22	Carbamidomethylation; Oxidation (M); Deamidation N	50575	Protein kinase C and casein kinase substrate in neurons protein 1 OS=Mus musculus OX=10090 GN=Pacsin1 PE=1 SV=1
44	48	Q61207|SAP_MOUSE	217.43	28	20	23	27	20	23	21	32300000	32200000	56500000	56400000	53500000	56200000	19	19	29	30	30	29	28	30	Carbamidomethylation; Oxidation (M); HLys; Deamidation N	61422	Prosaposin OS=Mus musculus OX=10090 GN=Psap PE=1 SV=2
17	206	P06837|NEUM_MOUSE	216.93	57	44	44	54	57	57	57	14900000	20200000	45400000	42300000	51100000	49900000	13	12	35	37	46	44	48	43	HLys-Hex; Phosphorylation (STY); Deamidation N	23632	Neuromodulin OS=Mus musculus OX=10090 GN=Gap43 PE=1 SV=1
21	47	P68254|1433T_MOUSE	216.86	56	36	36	56	55	56	52	20500000	19200000	32200000	28700000	35600000	33800000	17	10	34	35	52	47	49	49	Carbamidomethylation; Oxidation (M); Deamidation N	27778	14-3-3 protein theta OS=Mus musculus OX=10090 GN=Ywhaq PE=1 SV=1
49	32	P14873|MAP1B_MOUSE	216.2	12	5	4	10	9	7	9	1880000	1590000	4430000	3920000	3700000	4680000	24	22	13	13	20	22	16	22	Carbamidomethylation; HLys-Hex; Phosphorylation (STY); Methoxy	270252	Microtubule-associated protein 1B OS=Mus musculus OX=10090 GN=Map1b PE=1 SV=2
45	25	P20917|MAG_MOUSE	216.17	38	13	19	34	31	34	34	17100000	17700000	32000000	30800000	34700000	30700000	21	20	19	24	32	29	36	29	Carbamidomethylation; HPRO; HexNAc	69260	Myelin-associated glycoprotein OS=Mus musculus OX=10090 GN=Mag PE=1 SV=2
67	30	P56480|ATPB_MOUSE	213.67	42	17	11	34	34	36	37	5580000	4930000	16100000	17000000	16300000	16900000	19	19	11	9	26	23	24	26	Oxidation (M); Deamidation N	56301	ATP synthase subunit beta mitochondrial OS=Mus musculus OX=10090 GN=Atp5f1b PE=1 SV=2
63	29	P17183|ENOG_MOUSE	211.57	56	18	24	40	51	52	46	4600000	4600000	10500000	12100000	12200000	10900000	19	12	12	15	24	28	28	28	Carbamidomethylation; Deamidation N	47297	Gamma-enolase OS=Mus musculus OX=10090 GN=Eno2 PE=1 SV=2
73	89	Q9D8Y0|EFHD2_MOUSE	211.45	47	38	38	47	47	47	47	8150000	8220000	14700000	13300000	14400000	14500000	15	12	19	19	24	25	26	25	Oxidation (M)	26791	EF-hand domain-containing protein D2 OS=Mus musculus OX=10090 GN=Efhd2 PE=1 SV=1
59	360	Q91ZZ3|SYUB_MOUSE	210.13	46	38	39	46	39	46	46	21700000	22100000	54500000	55100000	58500000	55900000	14	10	18	20	27	24	27	27	HexNAc; Phosphorylation (STY)	14052	Beta-synuclein OS=Mus musculus OX=10090 GN=Sncb PE=1 SV=1
119	49	Q9CZ44|NSF1C_MOUSE	209.41	45	22	27	40	40	39	42	3240000	3460000	7020000	6650000	7350000	6860000	15	15	10	12	15	17	15	17	Deamidation N	40710	NSFL1 cofactor p47 OS=Mus musculus OX=10090 GN=Nsfl1c PE=1 SV=1
64	58	B9EKR1|PTPRZ_MOUSE	209.17	9	4	4	7	8	5	5	12100000	12500000	18600000	18700000	18400000	16500000	17	17	15	16	18	20	17	15	Carbamidomethylation; HexNAc; Deamidation N	254403	Receptor-type tyrosine-protein phosphatase zeta OS=Mus musculus OX=10090 GN=Ptprz1 PE=1 SV=1
47	27	P05064|ALDOA_MOUSE	208.91	70	35	33	63	48	62	46	8080000	8060000	12700000	10500000	12000000	11000000	22	17	19	20	30	26	28	26	Carbamidomethylation; Phosphorylation (STY); Deamidation N; Methoxy	39356	Fructose-bisphosphate aldolase A OS=Mus musculus OX=10090 GN=Aldoa PE=1 SV=2
22	68	P62761|VISL1_MOUSE	208.76	73	45	45	73	73	73	73	17800000	18500000	34900000	34500000	39400000	37200000	14	11	39	38	50	47	53	50	Carbamidomethylation; Oxidation (M); Deamidation N	22142	Visinin-like protein 1 OS=Mus musculus OX=10090 GN=Vsnl1 PE=1 SV=2
37	97	P10637|TAU_MOUSE	207.26	22	19	21	20	19	19	21	12500000	12500000	20900000	16700000	18600000	18900000	14	14	25	27	29	26	27	29	Carbamidomethylation; HPRO; Oxidation (M); HexNAcHex; Phosphorylation (STY); Deamidation N	76243	Microtubule-associated protein tau OS=Mus musculus OX=10090 GN=Mapt PE=1 SV=3
31	67	P68134|ACTS_MOUSE	205.65	34	26	27	32	32	32	32	38400		3440000	4020000	3790000	4620000	14	2	33	32	38	41	40	41	HPRO; Oxidation (M); Deamidation N	42051	Actin alpha skeletal muscle OS=Mus musculus OX=10090 GN=Acta1 PE=1 SV=1
31	66	P68033|ACTC_MOUSE	205.65	34	26	27	32	32	32	32	38400		3440000	4020000	3790000	4620000	14	2	33	32	38	41	40	41	HPRO; Oxidation (M); Deamidation N	42019	Actin alpha cardiac muscle 1 OS=Mus musculus OX=10090 GN=Actc1 PE=1 SV=1
122	59	P28663|SNAB_MOUSE	204.47	55	26	29	55	51	47	48	1780000	1750000	4480000	4600000	5300000	4750000	15	10	9	11	20	17	16	16	Carbamidomethylation; Oxidation (M)	33557	Beta-soluble NSF attachment protein OS=Mus musculus OX=10090 GN=Napb PE=1 SV=2
68	31	Q6PIC6|AT1A3_MOUSE	204.06	29	15	14	23	24	22	17	1470000	1690000	2600000	2370000	2100000	1820000	28	15	18	18	22	23	17	18	Carbamidomethylation; HexNAc	111691	Sodium/potassium-transporting ATPase subunit alpha-3 OS=Mus musculus OX=10090 GN=Atp1a3 PE=1 SV=1
152	61	Q9QXS6|DREB_MOUSE	203.63	24	10	12	19	21	21	22	1620000	1930000	4840000	5240000	5190000	5170000	14	14	7	9	12	14	14	16	Carbamidomethylation; Phosphorylation (STY); Deamidation N	77287	Drebrin OS=Mus musculus OX=10090 GN=Dbn1 PE=1 SV=4
58	345	O55042|SYUA_MOUSE	203.62	53	46	46	53	46	53	53	24400000	28600000	78500000	75200000	79200000	75600000	13	9	18	20	27	27	29	29	HexNAc; Phosphorylation (STY)	14485	Alpha-synuclein OS=Mus musculus OX=10090 GN=Snca PE=1 SV=2
71	209	P01942|HBA_MOUSE	202.31	78	35	47	78	78	78	78	24800000	24300000	56800000	57500000	66400000	59600000	12	10	15	16	24	27	27	25	Carbamidomethylation; Oxidation (M)	15085	Hemoglobin subunit alpha OS=Mus musculus OX=10090 GN=Hba PE=1 SV=2
36	71	P62748|HPCL1_MOUSE	201.26	72	41	45	72	72	71	72	1060000	819000	2780000	2830000	2600000	2820000	15	6	24	27	35	33	35	36	Carbamidomethylation; Phosphorylation (STY); Deamidation N	22338	Hippocalcin-like protein 1 OS=Mus musculus OX=10090 GN=Hpcal1 PE=1 SV=2
93	35	Q810U4|NRCAM_MOUSE	199.14	21	11	11	14	12	16	11	2380000	2380000	7610000	2790000	12500000	3240000	22	20	14	15	17	15	18	14	Carbamidomethylation; HPRO; Deamidation N; Methoxy	138521	Neuronal cell adhesion molecule OS=Mus musculus OX=10090 GN=Nrcam PE=1 SV=2
92	45	Q61490|CD166_MOUSE	198.67	31	11	16	25	23	24	26	4310000	4360000	9540000	9510000	9780000	10100000	15	15	11	15	18	17	16	16	Carbamidomethylation; HLys	65092	CD166 antigen OS=Mus musculus OX=10090 GN=Alcam PE=1 SV=3
54	75	P12658|CALB1_MOUSE	198.62	53	39	39	53	53	48	48	7780000	7140000	14300000	13200000	15200000	13200000	16	15	18	17	29	29	24	27	Carbamidomethylation; Oxidation (M); Deamidation N	29994	Calbindin OS=Mus musculus OX=10090 GN=Calb1 PE=1 SV=2
40	91	Q63810|CANB1_MOUSE	198.08	71	35	39	71	71	71	71	17000000	18300000	41200000	40200000	44200000	40200000	15	15	17	17	36	36	35	34	Carbamidomethylation; Oxidation (M); Deamidation N	19300	Calcineurin subunit B type 1 OS=Mus musculus OX=10090 GN=Ppp3r1 PE=1 SV=3
57	43	P70441|NHRF1_MOUSE	196.86	62	45	48	55	53	59	56	7840000	8030000	11000000	11300000	13200000	12400000	20	20	20	24	27	23	26	25	Carbamidomethylation; Phosphorylation (STY); Deamidation N	38600	Na(+)/H(+) exchange regulatory cofactor NHE-RF1 OS=Mus musculus OX=10090 GN=Slc9a3r1 PE=1 SV=3
77	195	P18760|COF1_MOUSE	195.48	58	33	33	58	58	58	58	8060000	7470000	13100000	13400000	14300000	13100000	11	9	13	14	21	22	22	19	Carbamidomethylation; Deamidation N	18560	Cofilin-1 OS=Mus musculus OX=10090 GN=Cfl1 PE=1 SV=3
66	187	P02088|HBB1_MOUSE	195.26	65	38	38	65	65	65	65	14900000	12900000	39700000	41900000	42500000	40100000	9	9	14	14	27	28	23	27	Carbamidomethylation; Oxidation (M); Deamidation N	15840	Hemoglobin subunit beta-1 OS=Mus musculus OX=10090 GN=Hbb-b1 PE=1 SV=2
108	40	Q03265|ATPA_MOUSE	194.89	31	19	17	27	27	28	28	3320000	2640000	6100000	5880000	6400000	5650000	16	15	13	11	14	14	16	16	Oxidation (M); Phosphorylation (STY)	59753	ATP synthase subunit alpha mitochondrial OS=Mus musculus OX=10090 GN=Atp5f1a PE=1 SV=1
103	42	P19246|NFH_MOUSE	194.76	18	10	11	14	14	16	16	4030000	1520000	2470000	2460000	3030000	2890000	17	15	12	13	15	15	16	17	Carbamidomethylation; Phosphorylation (STY)	116994	Neurofilament heavy polypeptide OS=Mus musculus OX=10090 GN=Nefh PE=1 SV=3
84	104	Q8BLQ9|CADM2_MOUSE	194.23	37	9	8	34	34	34	34	11800000	9410000	22400000	18700000	19200000	19400000	13	12	10	10	22	21	20	22	Carbamidomethylation	47559	Cell adhesion molecule 2 OS=Mus musculus OX=10090 GN=Cadm2 PE=1 SV=2
109	121	Q99L47|F10A1_MOUSE	193.03	30	20	20	30	27	27	27	6970000	6120000	13000000	12200000	13500000	13300000	11	11	13	14	19	15	19	16	Carbamidomethylation; Oxidation (M)	41656	Hsc70-interacting protein OS=Mus musculus OX=10090 GN=St13 PE=1 SV=1
110	38	P17182|ENOA_MOUSE	192.85	43	17	24	38	36	34	36	2090000	2480000	3170000	2520000	3310000	2640000	16	9	10	12	18	17	18	19	Carbamidomethylation	47141	Alpha-enolase OS=Mus musculus OX=10090 GN=Eno1 PE=1 SV=3
27	139	P12787|COX5A_MOUSE	192.69	69	45	45	69	65	68	66	62500000	59100000	88300000	78700000	88900000	83100000	18	17	32	33	48	42	44	44	Oxidation (M); HLys; Phosphorylation (STY); Deamidation N	16101	Cytochrome c oxidase subunit 5A mitochondrial OS=Mus musculus OX=10090 GN=Cox5a PE=1 SV=2
83	148	Q61171|PRDX2_MOUSE	191.3	61	26	26	61	61	57	57	8830000	8790000	19100000	19400000	21000000	18800000	14	12	11	14	21	22	24	22	Carbamidomethylation; Deamidation N	21779	Peroxiredoxin-2 OS=Mus musculus OX=10090 GN=Prdx2 PE=1 SV=3
113	134	P16858|G3P_MOUSE	190.6	44	23	26	41	38	37	32	2590000	2640000	4120000	5290000	5470000	5130000	14	9	12	14	17	18	19	17	Carbamidomethylation; Oxidation (M); Deamidation N	35810	Glyceraldehyde-3-phosphate dehydrogenase OS=Mus musculus OX=10090 GN=Gapdh PE=1 SV=2
133	172	Q9D6J6|NDUV2_MOUSE	190.51	46	17	24	44	44	46	46	1240000	1490000	11500000	12500000	13700000	13000000	11	11	9	9	15	15	18	20	Carbamidomethylation	27285	NADH dehydrogenase [ubiquinone] flavoprotein 2 mitochondrial OS=Mus musculus OX=10090 GN=Ndufv2 PE=1 SV=2
26	78	Q9CQV8|1433B_MOUSE	190.13	52	43	48	49	52	49	45	15400000	16800000	24400000	22600000	26600000	24900000	17	4	36	34	45	47	42	43	Oxidation (M); Phosphorylation (STY); Deamidation N	28086	14-3-3 protein beta/alpha OS=Mus musculus OX=10090 GN=Ywhab PE=1 SV=3
34	90	P68510|1433F_MOUSE	188.68	45	39	39	45	39	45	39	6930000	7250000	9340000	8110000	9480000	8970000	14	7	33	32	41	35	39	37	Carbamidomethylation; Oxidation (M); Deamidation N	28212	14-3-3 protein eta OS=Mus musculus OX=10090 GN=Ywhah PE=1 SV=2
85	186	O55022|PGRC1_MOUSE	188.04	39	38	39	39	39	36	35	6630000	6580000	11600000	11400000	12500000	10800000	10	8	17	18	23	22	20	20	Carbamidomethylation; Deamidation N	21694	Membrane-associated progesterone receptor component 1 OS=Mus musculus OX=10090 GN=Pgrmc1 PE=1 SV=4
61	70	Q7TQI3|OTUB1_MOUSE	187.48	48	42	42	48	48	48	45	11100000	10700000	19700000	18200000	19800000	18200000	14	13	20	20	25	27	26	24	Carbamidomethylation	31270	Ubiquitin thioesterase OTUB1 OS=Mus musculus OX=10090 GN=Otub1 PE=1 SV=2
111	62	P18872|GNAO_MOUSE	187.35	41	24	23	33	33	36	41	3170000	3710000	4980000	5580000	6480000	6550000	14	12	12	10	15	16	17	18	Carbamidomethylation; Oxidation (M)	40085	Guanine nucleotide-binding protein G(o) subunit alpha OS=Mus musculus OX=10090 GN=Gnao1 PE=1 SV=3
139	127	Q8R5M8|CADM1_MOUSE	187.3	30	9	12	24	29	29	26	2510000	2410000	8070000	8010000	8930000	7220000	13	11	6	8	16	15	17	13	Carbamidomethylation; Oxidation (M)	49789	Cell adhesion molecule 1 OS=Mus musculus OX=10090 GN=Cadm1 PE=1 SV=2
97	143	P17742|PPIA_MOUSE	187.17	64	35	53	53	53	64	53	14900000	14400000	33600000	35500000	35900000	33700000	11	9	14	17	19	19	22	19	Carbamidomethylation; Oxidation (M); Deamidation N	17971	Peptidyl-prolyl cis-trans isomerase A OS=Mus musculus OX=10090 GN=Ppia PE=1 SV=2
23	234	P04370|MBP_MOUSE	184.5	30	23	23	23	23	30	30	85200000	90100000	129000000	125000000	131000000	124000000	13	13	44	44	43	46	47	42	Oxidation (M)	27168	Myelin basic protein OS=Mus musculus OX=10090 GN=Mbp PE=1 SV=2
69	124	P09528|FRIH_MOUSE	184.28	68	35	35	68	56	68	68	21700000	22900000	30900000	29900000	29400000	30300000	12	12	17	17	21	25	24	25	Carbamidomethylation; Oxidation (M)	21067	Ferritin heavy chain OS=Mus musculus OX=10090 GN=Fth1 PE=1 SV=2
124	99	Q9D6R2|IDH3A_MOUSE	184.23	37	22	27	28	28	37	28	5520000	5270000	9190000	9030000	10100000	9380000	13	13	15	14	14	16	17	15	Carbamidomethylation; Oxidation (M)	39639	Isocitrate dehydrogenase [NAD] subunit alpha mitochondrial OS=Mus musculus OX=10090 GN=Idh3a PE=1 SV=1
129	441	P97450|ATP5J_MOUSE	183.79	51	46	46	50	51	46	47	19900000	18200000	30100000	29200000	33200000	30400000	9	9	13	13	15	17	17	17	Oxidation (M)	12496	ATP synthase-coupling factor 6 mitochondrial OS=Mus musculus OX=10090 GN=Atp5pf PE=1 SV=1
87	44	Q62261|SPTB2_MOUSE	183.42	12	6	6	7	8	8	8	1840000	2120000	2510000	2720000	2950000	2900000	24	23	13	16	13	16	16	16		274221	Spectrin beta chain non-erythrocytic 1 OS=Mus musculus OX=10090 GN=Sptbn1 PE=1 SV=2
123	74	O08709|PRDX6_MOUSE	183.17	72	31	40	52	59	59	67	3360000	3130000	5300000	5500000	5820000	5370000	15	15	15	16	14	15	17	14	Carbamidomethylation; Deamidation N	24871	Peroxiredoxin-6 OS=Mus musculus OX=10090 GN=Prdx6 PE=1 SV=3
116	55	Q60864|STIP1_MOUSE	183.13	30	21	18	27	27	25	27	3140000	3140000	4590000	4920000	5320000	4870000	17	17	12	11	15	17	18	15	Carbamidomethylation	62582	Stress-induced-phosphoprotein 1 OS=Mus musculus OX=10090 GN=Stip1 PE=1 SV=1
106	37	P63038|CH60_MOUSE	183.1	31	16	16	29	31	29	23	4840000	5680000	10000000	9790000	10300000	8660000	15	15	12	13	20	21	19	18	Carbamidomethylation	60956	60 kDa heat shock protein mitochondrial OS=Mus musculus OX=10090 GN=Hspd1 PE=1 SV=1
156	149	Q9QYG0|NDRG2_MOUSE	183	34	18	18	34	34	34	34	4070000	4550000	8790000	7750000	8750000	8270000	9	9	9	12	15	14	13	13	Carbamidomethylation	40789	Protein NDRG2 OS=Mus musculus OX=10090 GN=Ndrg2 PE=1 SV=1
65	241	P08228|SODC_MOUSE	182.47	74	39	39	68	74	68	68	83700000	81900000	151000000	140000000	163000000	151000000	9	9	18	19	25	28	27	26	Carbamidomethylation; Deamidation N	15943	Superoxide dismutase [Cu-Zn] OS=Mus musculus OX=10090 GN=Sod1 PE=1 SV=2
130	46	P63017|HSP7C_MOUSE	182.41	27	14	13	20	22	24	24	1530000	1460000	2250000	2280000	2620000	2880000	14	7	9	9	13	14	17	15	Carbamidomethylation; Deamidation N	70871	Heat shock cognate 71 kDa protein OS=Mus musculus OX=10090 GN=Hspa8 PE=1 SV=1
107	380	P62774|MTPN_MOUSE	182.12	73	47	47	73	55	55	55	5930000	6540000	20300000	20400000	21200000	21400000	8	8	12	15	18	17	18	18	Carbamidomethylation; Oxidation (M); Deamidation N	12861	Myotrophin OS=Mus musculus OX=10090 GN=Mtpn PE=1 SV=2
82	41	P63328|PP2BA_MOUSE	182.01	35	25	22	29	26	31	30	5030000	4730000	6360000	5000000	6030000	7070000	18	10	20	19	23	20	22	20	Carbamidomethylation; HPRO; Oxidation (M)	58644	Serine/threonine-protein phosphatase 2B catalytic subunit alpha isoform OS=Mus musculus OX=10090 GN=Ppp3ca PE=1 SV=1
70	408	P43024|CX6A1_MOUSE	181.23	42	30	30	42	42	42	42	12100000	11000000	26900000	26400000	29100000	26600000	9	9	14	13	25	24	24	24		12352	Cytochrome c oxidase subunit 6A1 mitochondrial OS=Mus musculus OX=10090 GN=Cox6a1 PE=1 SV=2
56	202	P58771|TPM1_MOUSE	180.76	28	23	28	28	28	28	28	4210000	3930000	9190000	8200000	8700000	9870000	11	3	24	26	25	26	27	27	Carbamidomethylation; Oxidation (M)	32681	Tropomyosin alpha-1 chain OS=Mus musculus OX=10090 GN=Tpm1 PE=1 SV=1
96	73	P14211|CALR_MOUSE	180.75	39	20	21	37	36	30	36	6860000	6370000	10900000	9410000	9940000	9480000	14	14	16	15	18	18	17	17	Carbamidomethylation	47995	Calreticulin OS=Mus musculus OX=10090 GN=Calr PE=1 SV=1
141	210	P97797|SHPS1_MOUSE	180.7	19	9	9	19	19	19	19	5810000	5940000	17000000	15400000	17100000	16300000	8	8	7	7	18	17	18	19	Carbamidomethylation; HexNAcHex; Ubq; Deamidation N	56425	Tyrosine-protein phosphatase non-receptor type substrate 1 OS=Mus musculus OX=10090 GN=Sirpa PE=1 SV=1
126	183	Q80YN3|BCAS1_MOUSE	180.23	16	14	12	16	12	16	16	6850000	6420000	8250000	6930000	8370000	8280000	8	8	14	12	14	12	15	17	Carbamidomethylation; Deamidation N	67378	Breast carcinoma-amplified sequence 1 homolog OS=Mus musculus OX=10090 GN=Bcas1 PE=1 SV=3
76	119	Q8BLK3|LSAMP_MOUSE	180.2	37	23	23	31	37	35	31	19800000	19500000	25800000	24300000	28800000	26700000	12	11	19	21	21	24	23	24	Carbamidomethylation; Deamidation N	38086	Limbic system-associated membrane protein OS=Mus musculus OX=10090 GN=Lsamp PE=1 SV=1
50	163	P21107|TPM3_MOUSE	180.19	33	23	28	33	33	33	33	7760000	7210000	14900000	14500000	15800000	15100000	11	5	24	25	28	28	28	30	Carbamidomethylation; Oxidation (M)	32994	Tropomyosin alpha-3 chain OS=Mus musculus OX=10090 GN=Tpm3 PE=1 SV=3
118	54	P16330|CN37_MOUSE	178.55	35	26	25	27	30	32	32	1580000	1730000	3180000	3350000	3880000	3480000	14	13	15	16	16	17	15	14	Carbamidomethylation	47123	2' 3'-cyclic-nucleotide 3'-phosphodiesterase OS=Mus musculus OX=10090 GN=Cnp PE=1 SV=3
132	112	Q62059|CSPG2_MOUSE	178.21	5	2	2	4	4	2	3	3540000	3110000	8040000	8290000	8380000	8330000	13	13	8	8	14	16	11	13	Carbamidomethylation; Deamidation N	366788	Versican core protein OS=Mus musculus OX=10090 GN=Vcan PE=1 SV=2
48	174	Q91X97|NCALD_MOUSE	178.08	46	38	38	46	46	38	46	1150000	1420000	5680000	5870000	5440000	5840000	10	4	23	25	29	28	30	30	Carbamidomethylation; Deamidation N	22245	Neurocalcin-delta OS=Mus musculus OX=10090 GN=Ncald PE=1 SV=4
74	404	P19536|COX5B_MOUSE	177.19	39	39	39	39	39	39	39	31400000	30800000	51400000	50500000	54500000	48500000	8	8	22	19	24	20	23	23	Oxidation (M)	13813	Cytochrome c oxidase subunit 5B mitochondrial OS=Mus musculus OX=10090 GN=Cox5b PE=1 SV=1
135	353	P01831|THY1_MOUSE	176.71	36	32	36	32	36	36	32	11600000	11800000	20800000	21200000	23300000	21300000	8	8	14	14	15	15	15	14	Carbamidomethylation; Deamidation N	18080	Thy-1 membrane glycoprotein OS=Mus musculus OX=10090 GN=Thy1 PE=1 SV=1
95	56	P46660|AINX_MOUSE	175.52	34	21	21	28	29	25	30	1950000	1850000	2920000	3170000	2730000	3540000	16	13	15	15	16	17	17	18		55383	Alpha-internexin OS=Mus musculus OX=10090 GN=Ina PE=1 SV=3
117	122	Q62420|SH3G2_MOUSE	175.43	31	21	18	29	29	29	29	1090000	695000	3730000	4080000	4050000	3950000	12	7	14	14	17	17	19	16		39955	Endophilin-A1 OS=Mus musculus OX=10090 GN=Sh3gl2 PE=1 SV=2
88	138	P97300|NPTN_MOUSE	175.16	24	18	15	18	18	21	24	7240000	8220000	23600000	21900000	25300000	22900000	11	10	12	13	20	20	22	20	Carbamidomethylation; Deamidation N	44373	Neuroplastin OS=Mus musculus OX=10090 GN=Nptn PE=1 SV=3
146	60	P09103|PDIA1_MOUSE	174.03	35	11	9	27	30	25	28	868000	813000	2690000	3010000	2890000	3080000	16	15	10	8	15	14	14	14		57059	Protein disulfide-isomerase OS=Mus musculus OX=10090 GN=P4hb PE=1 SV=2
128	164	Q9CPU0|LGUL_MOUSE	173.59	59	26	30	44	57	42	57	8530000	7280000	13600000	13800000	13300000	13700000	13	13	12	13	17	16	13	18	Carbamidomethylation; Oxidation (M)	20810	Lactoylglutathione lyase OS=Mus musculus OX=10090 GN=Glo1 PE=1 SV=3
142	129	O08795|GLU2B_MOUSE	173.55	24	15	19	19	18	18	23	2110000	2300000	3720000	3460000	3780000	4080000	13	12	12	14	13	13	12	15	Carbamidomethylation	58793	Glucosidase 2 subunit beta OS=Mus musculus OX=10090 GN=Prkcsh PE=1 SV=1
166	51	Q9Z2Y3|HOME1_MOUSE	173.47	42	22	35	31	20	27	28	914000	1250000	1710000	1470000	1500000	1720000	14	13	10	14	12	9	11	12		41413	Homer protein homolog 1 OS=Mus musculus OX=10090 GN=Homer1 PE=1 SV=2
136	95	O88935|SYN1_MOUSE	173.34	32	11	9	24	24	23	15	3270000	4020000	5840000	5000000	6160000	5270000	15	14	11	10	16	15	15	14		74097	Synapsin-1 OS=Mus musculus OX=10090 GN=Syn1 PE=1 SV=2
212	141	Q9D819|IPYR_MOUSE	172.97	37	21	19	28	37	34	29	2340000	1800000	3520000	6750000	6650000	3790000	10	10	10	8	9	12	11	10	Carbamidomethylation	32667	Inorganic pyrophosphatase OS=Mus musculus OX=10090 GN=Ppa1 PE=1 SV=1
145	93	P08226|APOE_MOUSE	172.5	43	23	28	33	27	27	38	3150000	3120000	4250000	3980000	4520000	4530000	12	12	11	14	14	12	11	15		35867	Apolipoprotein E OS=Mus musculus OX=10090 GN=Apoe PE=1 SV=2
168	200	P18572|BASI_MOUSE	172.28	20	16	18	20	20	20	20	6320000	4970000	9290000	8300000	9550000	8730000	7	6	10	10	13	12	13	12	Carbamidomethylation	42445	Basigin OS=Mus musculus OX=10090 GN=Bsg PE=1 SV=2
81	213	Q64433|CH10_MOUSE	172	68	62	56	68	68	68	68	29600000	30300000	48700000	51700000	53700000	51000000	11	11	18	14	21	24	23	23	Oxidation (M)	10963	10 kDa heat shock protein mitochondrial OS=Mus musculus OX=10090 GN=Hspe1 PE=1 SV=2
198	52	P38647|GRP75_MOUSE	171.61	26	8	9	24	20	20	26	815000	765000	2590000	2320000	2290000	2730000	13	12	7	6	12	13	10	14		73461	Stress-70 protein mitochondrial OS=Mus musculus OX=10090 GN=Hspa9 PE=1 SV=3
172	211	Q60605|MYL6_MOUSE	171.23	56	45	45	56	56	48	56	5720000	6010000	8480000	9330000	10200000	9630000	8	6	12	10	11	13	12	11	Carbamidomethylation; Deamidation N	16930	Myosin light polypeptide 6 OS=Mus musculus OX=10090 GN=Myl6 PE=1 SV=3
114	313	Q9D3D9|ATPD_MOUSE	171.16	45	35	35	37	42	37	45	25800000	25700000	36000000	34800000	38500000	38800000	8	7	10	9	17	18	18	19	Deamidation N	17600	ATP synthase subunit delta mitochondrial OS=Mus musculus OX=10090 GN=Atp5f1d PE=1 SV=1
138	145	Q9CWZ7|SNAG_MOUSE	170.76	34	28	28	34	34	34	34	5160000	4960000	8320000	8610000	9040000	9290000	10	10	14	14	15	16	15	16	Carbamidomethylation	34732	Gamma-soluble NSF attachment protein OS=Mus musculus OX=10090 GN=Napg PE=1 SV=1
220	80	Q8K0T0|RTN1_MOUSE	170.3	21	7	5	14	14	17	16	1690000	1620000	4740000	4660000	5770000	5330000	12	12	6	6	10	11	11	12		83572	Reticulon-1 OS=Mus musculus OX=10090 GN=Rtn1 PE=1 SV=1
188	106	Q9JKB1|UCHL3_MOUSE	169.85	60	19	19	47	53	41	47	161000	175000	1350000	2690000	731000	1360000	12	5	6	5	12	14	11	11	Carbamidomethylation	26152	Ubiquitin carboxyl-terminal hydrolase isozyme L3 OS=Mus musculus OX=10090 GN=Uchl3 PE=1 SV=2
196	98	Q99KJ8|DCTN2_MOUSE	169.2	32	10	12	28	28	28	24	1950000	2650000	5520000	4360000	4450000	4090000	11	11	6	7	14	13	13	12		44117	Dynactin subunit 2 OS=Mus musculus OX=10090 GN=Dctn2 PE=1 SV=3
209	105	P61979|HNRPK_MOUSE	168.65	32	11	11	27	28	24	21	1280000	1340000	3570000	3270000	3320000	2900000	11	11	7	5	12	12	10	10	Carbamidomethylation	50976	Heterogeneous nuclear ribonucleoprotein K OS=Mus musculus OX=10090 GN=Hnrnpk PE=1 SV=1
161	86	Q06890|CLUS_MOUSE	168.01	31	17	17	28	31	28	24	2460000	2630000	4340000	3970000	4430000	3290000	12	12	8	9	11	14	12	10		51656	Clusterin OS=Mus musculus OX=10090 GN=Clu PE=1 SV=1
164	170	Q8BGD9|IF4B_MOUSE	167.95	20	11	10	18	14	11	10	3840000	1800000	7350000	6800000	4520000	4020000	12	12	10	10	11	11	10	11	Carbamidomethylation	68840	Eukaryotic translation initiation factor 4B OS=Mus musculus OX=10090 GN=Eif4b PE=1 SV=1
99	428	P84086|CPLX2_MOUSE	167.53	51	31	31	51	49	51	51	12300000	13200000	18700000	16000000	17700000	17800000	8	7	9	10	19	17	19	18	Carbamidomethylation; Oxidation (M)	15394	Complexin-2 OS=Mus musculus OX=10090 GN=Cplx2 PE=1 SV=1
162	100	Q9QZM0|UBQL2_MOUSE	167.53	24	5	5	20	19	23	23	635000	633000	3150000	2900000	3400000	3160000	11	7	6	6	15	14	15	16		67351	Ubiquilin-2 OS=Mus musculus OX=10090 GN=Ubqln2 PE=1 SV=2
52	178	P61982|1433G_MOUSE	167.5	36	30	30	32	32	32	36	16000000	13900000	23200000	20200000	22400000	22400000	12	6	25	24	31	29	28	32	Carbamidomethylation; Oxidation (M); Deamidation N	28303	14-3-3 protein gamma OS=Mus musculus OX=10090 GN=Ywhag PE=1 SV=2
247	152	P15105|GLNA_MOUSE	167.21	29	13	16	27	21	23	23	1830000	2140000	4420000	4230000	5210000	4460000	10	10	7	8	9	8	9	9	Carbamidomethylation	42120	Glutamine synthetase OS=Mus musculus OX=10090 GN=Glul PE=1 SV=6
151	368	Q62048|PEA15_MOUSE	166.29	65	8	8	45	65	52	52	2990000	3280000	9390000	11700000	11900000	10900000	8	8	2	2	18	20	17	17	Oxidation (M); Phosphorylation (STY); Ubq	15054	Astrocytic phosphoprotein PEA-15 OS=Mus musculus OX=10090 GN=Pea15 PE=1 SV=1
148	146	P20108|PRDX3_MOUSE	165.88	44	26	22	44	34	44	38	3410000	3870000	6780000	4900000	7380000	7080000	11	9	10	11	15	14	16	14	Carbamidomethylation; Deamidation N	28127	Thioredoxin-dependent peroxide reductase mitochondrial OS=Mus musculus OX=10090 GN=Prdx3 PE=1 SV=1
210	116	P35700|PRDX1_MOUSE	165.82	64	44	44	57	57	57	60	2690000	2580000	3640000	3750000	4030000	3900000	11	9	9	9	9	9	11	11	Carbamidomethylation	22176	Peroxiredoxin-1 OS=Mus musculus OX=10090 GN=Prdx1 PE=1 SV=1
248	159	Q3UHJ0|AAK1_MOUSE	165.26	12	5	5	10	11	12	12	1030000	1070000	1440000	2090000	2670000	2730000	8	8	4	5	8	8	8	8		103346	AP2-associated protein kinase 1 OS=Mus musculus OX=10090 GN=Aak1 PE=1 SV=2
112	107	Q99PJ0|NTRI_MOUSE	165.07	40	21	21	38	40	33	38	17500000	15100000	25000000	22400000	24700000	24300000	11	9	14	16	18	19	16	17	Carbamidomethylation; Deamidation N	37984	Neurotrimin OS=Mus musculus OX=10090 GN=Ntm PE=1 SV=2
125	269	Q9WTX5|SKP1_MOUSE	164.72	45	45	45	44	44	44	44	6270000	7250000	15300000	14800000	16300000	15500000	8	8	12	12	17	17	18	16	Carbamidomethylation; Deamidation N	18672	S-phase kinase-associated protein 1 OS=Mus musculus OX=10090 GN=Skp1 PE=1 SV=3
167	142	P02535|K1C10_MOUSE	164.51	15	12	12	14	15	15	14	3050000	3020000	5140000	5100000	5560000	5490000	10	6	11	10	11	13	13	12	Deamidation N	57770	Keratin type I cytoskeletal 10 OS=Mus musculus OX=10090 GN=Krt10 PE=1 SV=3
230	158	Q8BJU0|SGTA_MOUSE	164.46	35	11	15	29	35	32	32	1360000	1270000	3360000	3750000	4500000	3770000	9	9	4	6	10	11	10	12	Carbamidomethylation	34322	Small glutamine-rich tetratricopeptide repeat-containing protein alpha OS=Mus musculus OX=10090 GN=Sgta PE=1 SV=2
143	279	P09671|SODM_MOUSE	164.36	39	28	28	30	30	39	30	6350000	6270000	9000000	8400000	9960000	8780000	10	10	13	13	15	13	16	14	Deamidation N	24603	Superoxide dismutase [Mn] mitochondrial OS=Mus musculus OX=10090 GN=Sod2 PE=1 SV=3
153	227	P14094|AT1B1_MOUSE	163.57	25	23	23	25	25	25	22	4530000	4020000	6970000	6260000	7190000	6690000	8	7	12	12	14	14	14	12	Carbamidomethylation	35195	Sodium/potassium-transporting ATPase subunit beta-1 OS=Mus musculus OX=10090 GN=Atp1b1 PE=1 SV=1
120	96	Q5EBJ4|ERMIN_MOUSE	163.43	56	19	19	52	47	51	52	2800000	3010000	6550000	6710000	7470000	6760000	12	12	10	9	17	16	17	17	Phosphorylation (STY)	32148	Ermin OS=Mus musculus OX=10090 GN=Ermn PE=1 SV=1
137	88	P48036|ANXA5_MOUSE	163.31	35	25	25	34	30	34	29	3580000	3170000	5080000	5190000	5450000	5380000	12	12	14	12	13	13	14	13		35752	Annexin A5 OS=Mus musculus OX=10090 GN=Anxa5 PE=1 SV=1
223	217	Q9R0Y5|KAD1_MOUSE	163.27	41	24	24	38	34	37	30	4100000	3890000	9410000	9190000	9320000	9020000	9	9	6	6	13	12	13	10	Carbamidomethylation; Deamidation N	21540	Adenylate kinase isoenzyme 1 OS=Mus musculus OX=10090 GN=Ak1 PE=1 SV=1
60	171	Q6IRU5|CLCB_MOUSE	163.04	38	31	32	38	38	38	38	23200000	22700000	27900000	25200000	28200000	27900000	13	12	21	23	24	22	28	26	Carbamidomethylation	25172	Clathrin light chain B OS=Mus musculus OX=10090 GN=Cltb PE=1 SV=1
191	151	Q8BNY6|NCS1_MOUSE	162.93	49	32	25	43	43	39	42	2410000	1690000	4680000	4550000	4490000	4330000	10	10	9	6	15	11	11	11	Carbamidomethylation	21879	Neuronal calcium sensor 1 OS=Mus musculus OX=10090 GN=Ncs1 PE=1 SV=3
140	135	P51859|HDGF_MOUSE	162.83	52	27	27	52	52	52	41	2580000	2460000	5130000	4610000	4530000	4470000	13	10	10	11	16	14	16	15	Carbamidomethylation	26269	Hepatoma-derived growth factor OS=Mus musculus OX=10090 GN=Hdgf PE=1 SV=2
147	92	P11627|L1CAM_MOUSE	162.76	12	6	6	9	9	11	7	1960000	1990000	3630000	3530000	4230000	3280000	15	15	9	9	13	13	17	11	Deamidation N	140968	Neural cell adhesion molecule L1 OS=Mus musculus OX=10090 GN=L1cam PE=1 SV=1
332	212	Q99M71|EPDR1_MOUSE	162.42	35	14	14	35	33	35	35	653000	601000	2050000	1880000	2060000	1890000	8	8	3	3	8	8	7	9	Carbamidomethylation	25485	Mammalian ependymin-related protein 1 OS=Mus musculus OX=10090 GN=Epdr1 PE=1 SV=1
219	310	P99029|PRDX5_MOUSE	162.41	40	24	24	32	32	40	32	1930000	1660000	4550000	4710000	5210000	4740000	9	9	8	7	11	10	12	11	Carbamidomethylation	21897	Peroxiredoxin-5 mitochondrial OS=Mus musculus OX=10090 GN=Prdx5 PE=1 SV=2
214	341	P99027|RLA2_MOUSE	161.7	77	30	30	77	77	77	77	1590000	1390000	9290000	9870000	10700000	9540000	7	7	5	4	12	13	14	11	Deamidation N	11651	60S acidic ribosomal protein P2 OS=Mus musculus OX=10090 GN=Rplp2 PE=1 SV=3
253	427	E9PUL5|PRRT2_MOUSE	160.93	30	10	10	30	30	30	30	1870000	2550000	7590000	7250000	7890000	7930000	4	4	3	5	10	11	8	11	Deamidation N	35924	Proline-rich transmembrane protein 2 OS=Mus musculus OX=10090 GN=Prrt2 PE=1 SV=1
218	136	Q91ZP9|NECA2_MOUSE	160.83	27	15	15	23	23	27	27	1440000	1280000	2500000	2150000	2850000	2360000	9	9	7	7	11	11	11	11	Carbamidomethylation	43441	N-terminal EF-hand calcium-binding protein 2 OS=Mus musculus OX=10090 GN=Necab2 PE=1 SV=1
131	72	P10852|4F2_MOUSE	160.44	32	19	16	32	23	23	27	2870000	2720000	5080000	4550000	4760000	5180000	15	15	13	11	16	15	15	15		58337	4F2 cell-surface antigen heavy chain OS=Mus musculus OX=10090 GN=Slc3a2 PE=1 SV=1
174	296	P63158|HMGB1_MOUSE	160.31	36	18	24	33	33	21	29	3950000	3940000	6700000	6950000	13300000	6590000	10	9	8	9	13	14	13	12	Carbamidomethylation	24894	High mobility group protein B1 OS=Mus musculus OX=10090 GN=Hmgb1 PE=1 SV=2
102	335	Q9CR21|ACPM_MOUSE	160.19	34	24	24	34	33	34	33	11300000	11600000	24500000	22500000	22700000	21600000	8	7	15	14	19	18	22	18	Carbamidomethylation; Oxidation (M)	17370	Acyl carrier protein mitochondrial OS=Mus musculus OX=10090 GN=Ndufab1 PE=1 SV=1
157	342	P56391|CX6B1_MOUSE	159.83	62	45	44	60	60	60	60	9930000	10100000	28900000	28300000	29300000	28100000	8	8	11	9	17	15	13	12	Carbamidomethylation	10071	Cytochrome c oxidase subunit 6B1 OS=Mus musculus OX=10090 GN=Cox6b1 PE=1 SV=2
179	264	Q9JMG7|HDGR3_MOUSE	159.62	35	18	18	35	35	35	35	5000000	4250000	6710000	6670000	6940000	6400000	9	5	7	8	15	11	13	12		22431	Hepatoma-derived growth factor-related protein 3 OS=Mus musculus OX=10090 GN=Hdgfl3 PE=1 SV=2
158	131	P54728|RD23B_MOUSE	158.66	34	15	13	20	32	19	14	4830000	4340000	6410000	6480000	6590000	6020000	10	8	12	11	14	14	12	12		43513	UV excision repair protein RAD23 homolog B OS=Mus musculus OX=10090 GN=Rad23b PE=1 SV=2
134	103	Q61548|AP180_MOUSE	158.54	17	8	9	11	17	16	13	2170000	2160000	3720000	4080000	4430000	3570000	13	10	12	12	13	16	15	13		91851	Clathrin coat assembly protein AP180 OS=Mus musculus OX=10090 GN=Snap91 PE=1 SV=1
199	156	Q6PDM2|SRSF1_MOUSE	158.14	41	21	17	33	36	33	29	1320000	1130000	3200000	3640000	3510000	3060000	9	9	6	6	13	14	15	8	Carbamidomethylation	27745	Serine/arginine-rich splicing factor 1 OS=Mus musculus OX=10090 GN=Srsf1 PE=1 SV=3
169	87	Q8VDN2|AT1A1_MOUSE	157.98	15	7	6	12	10	12	11	107000	118000	121000	26100	210000	473000	15	4	9	8	13	12	10	12	Carbamidomethylation	112982	Sodium/potassium-transporting ATPase subunit alpha-1 OS=Mus musculus OX=10090 GN=Atp1a1 PE=1 SV=1
155	120	Q8C0M9|ASGL1_MOUSE	157.9	41	24	24	31	27	31	41	2780000	2650000	4240000	3680000	4950000	4440000	10	10	9	9	12	10	12	15	Carbamidomethylation; Oxidation (M)	33950	Isoaspartyl peptidase/L-asparaginase OS=Mus musculus OX=10090 GN=Asrgl1 PE=1 SV=1
222	118	Q9CZ13|QCR1_MOUSE	157.33	30	7	12	25	23	30	24	686000	1100000	2320000	1960000	2960000	2170000	12	12	4	7	11	9	11	9	Carbamidomethylation	52852	Cytochrome b-c1 complex subunit 1 mitochondrial OS=Mus musculus OX=10090 GN=Uqcrc1 PE=1 SV=2
175	311	P58774|TPM2_MOUSE	157.03	19	19	15	15	15	19	19	148000	39700	76800	215000	215000	210000	8	3	12	11	9	11	12	13		32837	Tropomyosin beta chain OS=Mus musculus OX=10090 GN=Tpm2 PE=1 SV=1
293	321	Q9Z0F7|SYUG_MOUSE	156.56	62	20	31	50	62	62	62	1230000	1660000	3030000	3310000	3920000	3060000	7	7	3	4	7	8	8	7		13160	Gamma-synuclein OS=Mus musculus OX=10090 GN=Sncg PE=1 SV=1
176	348	Q9CQX2|CYB5B_MOUSE	156.38	55	32	32	55	55	55	55	5730000	4300000	10900000	11300000	12200000	10400000	5	4	10	9	13	12	13	12		16318	Cytochrome b5 type B OS=Mus musculus OX=10090 GN=Cyb5b PE=1 SV=1
189	250	Q6IRU2|TPM4_MOUSE	156.35	29	17	23	29	28	29	19	678000	1030000	1850000	1400000	2030000	1280000	8	7	7	9	12	9	11	9		28468	Tropomyosin alpha-4 chain OS=Mus musculus OX=10090 GN=Tpm4 PE=1 SV=3
89	196	Q8BGZ1|HPCL4_MOUSE	155.73	42	31	23	36	36	42	42	781000	710000	3920000	3620000	4420000	3710000	8	5	18	18	19	18	22	21	Carbamidomethylation; Oxidation (M); Deamidation N	22215	Hippocalcin-like protein 4 OS=Mus musculus OX=10090 GN=Hpcal4 PE=1 SV=3
238	77	Q76MZ3|2AAA_MOUSE	155.66	25	14	14	19	16	19	20	997000	910000	1320000	1190000	1870000	2040000	12	11	8	8	9	7	9	10		65323	Serine/threonine-protein phosphatase 2A 65 kDa regulatory subunit A alpha isoform OS=Mus musculus OX=10090 GN=Ppp2r1a PE=1 SV=3
234	215	P60202|MYPR_MOUSE	155.48	26	21	21	23	23	23	26	8770000	7990000	12200000	11600000	11700000	13600000	7	7	9	9	10	9	9	10	Carbamidomethylation	30077	Myelin proteolipid protein OS=Mus musculus OX=10090 GN=Plp1 PE=1 SV=2
185	205	Q9QXV0|PCSK1_MOUSE	155.04	45	17	25	33	45	33	33	5360000	5140000	7930000	7570000	8320000	8450000	7	7	8	9	11	14	12	11		27270	ProSAAS OS=Mus musculus OX=10090 GN=Pcsk1n PE=1 SV=2
249	552	Q9JKC6|CEND_MOUSE	154.44	45	27	31	45	45	41	45	1230000	1490000	11300000	5770000	9930000	9120000	6	6	5	6	10	8	10	10	Phosphorylation (STY); Deamidation N	14987	Cell cycle exit and neuronal differentiation protein 1 OS=Mus musculus OX=10090 GN=Cend1 PE=1 SV=1
127	366	P60904|DNJC5_MOUSE	154.1	42	16	16	42	35	41	42	7120000	7240000	11900000	8300000	11500000	11600000	10	10	11	10	17	15	19	18	Phosphorylation (STY); Deamidation N	22101	DnaJ homolog subfamily C member 5 OS=Mus musculus OX=10090 GN=Dnajc5 PE=1 SV=1
217	153	P48962|ADT1_MOUSE	153.16	34	19	26	22	22	26	26	240000	527000	401000	438000	1070000	603000	11	6	7	9	10	10	11	9	Carbamidomethylation; Deamidation N	32904	ADP/ATP translocase 1 OS=Mus musculus OX=10090 GN=Slc25a4 PE=1 SV=4
165	191	Q99P72|RTN4_MOUSE	153.11	11	4	5	9	9	8	6	1420000	1380000	2750000	2720000	2600000	2330000	9	9	8	6	10	10	8	10	Carbamidomethylation	126613	Reticulon-4 OS=Mus musculus OX=10090 GN=Rtn4 PE=1 SV=2
211	137	Q62418|DBNL_MOUSE	153.09	28	13	14	19	19	16	26	1040000	1090000	1560000	1540000	1640000	1750000	10	10	6	7	8	11	8	13	Carbamidomethylation; Deamidation N	48700	Drebrin-like protein OS=Mus musculus OX=10090 GN=Dbnl PE=1 SV=2
202	94	P13595|NCAM1_MOUSE	152.34	13	8	8	10	5	9	9	1200000	1710000	1670000	945000	1690000	1670000	13	13	9	11	9	5	9	11	Carbamidomethylation	119427	Neural cell adhesion molecule 1 OS=Mus musculus OX=10090 GN=Ncam1 PE=1 SV=3
322	216	P61264|STX1B_MOUSE	152.07	34	15	20	28	26	34	23	1370000	1950000	3220000	3340000	3360000	3460000	9	8	4	5	7	7	8	7	Phosphorylation (STY)	33245	Syntaxin-1B OS=Mus musculus OX=10090 GN=Stx1b PE=1 SV=1
283	110	P05202|AATM_MOUSE	151.9	34	10	11	24	17	27	22	679000	589000	1510000	1310000	2120000	1660000	13	13	4	5	8	6	10	8	Carbamidomethylation; Deamidation N	47411	Aspartate aminotransferase mitochondrial OS=Mus musculus OX=10090 GN=Got2 PE=1 SV=1
149	199	P22005|PENK_MOUSE	151.71	29	25	20	29	29	29	29	3730000	4030000	6190000	5640000	6950000	6420000	9	9	8	8	13	12	12	13	Carbamidomethylation	31004	Proenkephalin-A OS=Mus musculus OX=10090 GN=Penk PE=1 SV=2
274	175	Q9CWS0|DDAH1_MOUSE	151.71	32	13	16	32	32	29	32	998000	1490000	2680000	2610000	2500000	2770000	8	8	6	7	8	10	8	10	Carbamidomethylation	31381	N(G) N(G)-dimethylarginine dimethylaminohydrolase 1 OS=Mus musculus OX=10090 GN=Ddah1 PE=1 SV=3
307	246	P10605|CATB_MOUSE	151.66	28	9	9	20	24	19	22	502000	501000	2010000	2210000	2250000	2400000	9	9	3	3	7	7	5	6	Carbamidomethylation	37280	Cathepsin B OS=Mus musculus OX=10090 GN=Ctsb PE=1 SV=2
192	125	P16125|LDHB_MOUSE	151.61	31	27	29	25	22	29	31	1120000	1560000	1920000	1910000	2020000	3200000	11	10	9	10	11	8	10	12	Carbamidomethylation	36572	L-lactate dehydrogenase B chain OS=Mus musculus OX=10090 GN=Ldhb PE=1 SV=2
190	115	P52480|KPYM_MOUSE	151.55	22	16	16	19	17	21	17	2050000	1890000	2830000	2900000	3180000	2840000	10	10	11	10	11	11	11	9	Carbamidomethylation	57845	Pyruvate kinase PKM OS=Mus musculus OX=10090 GN=Pkm PE=1 SV=4
154	111	Q08331|CALB2_MOUSE	151.32	38	26	26	35	35	35	35	1980000	1590000	4350000	3960000	4060000	3880000	10	9	8	10	13	13	13	14	Deamidation N	31373	Calretinin OS=Mus musculus OX=10090 GN=Calb2 PE=1 SV=3
221	114	O08599|STXB1_MOUSE	150.97	23	7	11	20	18	20	18	757000	918000	1760000	1630000	1790000	1660000	12	11	6	8	11	9	10	9	Carbamidomethylation	67569	Syntaxin-binding protein 1 OS=Mus musculus OX=10090 GN=Stxbp1 PE=1 SV=2
430	221	P62746|RHOB_MOUSE	150.88	38	26	23	29	18	29	25	1450000	1290000	1420000	1000000	1690000	1490000	7	6	6	4	5	4	5	5	Carbamidomethylation	22123	Rho-related GTP-binding protein RhoB OS=Mus musculus OX=10090 GN=Rhob PE=1 SV=1
98	399	P54227|STMN1_MOUSE	150.79	32	31	31	31	31	32	31	1340000	1420000	9960000	15600000	15600000	15000000	6	3	12	16	20	18	22	19	Phosphorylation (STY); Deamidation N	17274	Stathmin OS=Mus musculus OX=10090 GN=Stmn1 PE=1 SV=2
279	126	Q00493|CBPE_MOUSE	149.93	21	9	8	15	15	12	18	1060000	1090000	1910000	1720000	1820000	1860000	10	10	5	5	7	8	7	8		53256	Carboxypeptidase E OS=Mus musculus OX=10090 GN=Cpe PE=1 SV=2
232	462	Q61016|GBG7_MOUSE	149.85	65	65	41	65	65	65	65	4160000	5020000	11900000	12400000	11700000	12500000	6	5	7	6	12	9	10	12	Carbamidomethylation; Oxidation (M)	7480	Guanine nucleotide-binding protein G(I)/G(S)/G(O) subunit gamma-7 OS=Mus musculus OX=10090 GN=Gng7 PE=1 SV=2
233	813	P63054|PCP4_MOUSE	149.6	44	16	16	44	44	44	44	57600000	60800000	93400000	86000000	99800000	86600000	4	4	5	4	12	13	14	11	Oxidation (M)	6807	Calmodulin regulator protein PCP4 OS=Mus musculus OX=10090 GN=Pcp4 PE=3 SV=2
275	301	O35658|C1QBP_MOUSE	149.46	27	3	3	27	27	27	27	499000	345000	6820000	8020000	7180000	6820000	6	6	2	1	9	11	9	11	Carbamidomethylation	31013	Complement component 1 Q subcomponent-binding protein mitochondrial OS=Mus musculus OX=10090 GN=C1qbp PE=1 SV=1
186	305	Q8K3J1|NDUS8_MOUSE	149.29	26	12	11	26	26	26	26	2040000	1850000	6030000	6600000	6730000	6360000	7	7	5	5	11	12	12	12	Carbamidomethylation; Oxidation (M)	24038	NADH dehydrogenase [ubiquinone] iron-sulfur protein 8 mitochondrial OS=Mus musculus OX=10090 GN=Ndufs8 PE=1 SV=1
317	260	O35215|DOPD_MOUSE	149.28	69	19	19	69	69	69	69	995000	1040000	2830000	2970000	2720000	2950000	6	6	3	3	7	7	7	7	Carbamidomethylation	13077	D-dopachrome decarboxylase OS=Mus musculus OX=10090 GN=Ddt PE=1 SV=3
200	166	Q9Z2U1|PSA5_MOUSE	149.16	52	24	24	35	43	44	43	1340000	1380000	3130000	3220000	3260000	3360000	10	8	6	6	11	11	13	12	Carbamidomethylation	26411	Proteasome subunit alpha type-5 OS=Mus musculus OX=10090 GN=Psma5 PE=1 SV=1
159	192	O35381|AN32A_MOUSE	149.04	30	13	21	23	27	27	27	1300000	1440000	3800000	4180000	3950000	3570000	10	5	9	12	13	15	14	14	Carbamidomethylation	28538	Acidic leucine-rich nuclear phosphoprotein 32 family member A OS=Mus musculus OX=10090 GN=Anp32a PE=1 SV=1
182	179	Q63912|OMGP_MOUSE	148.46	18	15	15	18	18	15	18	9100000	8580000	11900000	11800000	12700000	11400000	8	8	13	12	12	12	11	11	Carbamidomethylation; Deamidation N	49284	Oligodendrocyte-myelin glycoprotein OS=Mus musculus OX=10090 GN=Omg PE=1 SV=1
300	334	Q99PT1|GDIR1_MOUSE	148.28	32	17	17	25	25	25	32	866000	775000	4710000	4610000	5650000	4930000	6	6	4	4	9	8	7	8	Oxidation (M)	23407	Rho GDP-dissociation inhibitor 1 OS=Mus musculus OX=10090 GN=Arhgdia PE=1 SV=3
201	439	P52503|NDUS6_MOUSE	148.28	50	29	29	50	50	50	50	8520000	8500000	11800000	10500000	12800000	12400000	6	6	9	7	11	10	11	10	Carbamidomethylation	13020	NADH dehydrogenase [ubiquinone] iron-sulfur protein 6 mitochondrial OS=Mus musculus OX=10090 GN=Ndufs6 PE=1 SV=2
187	79	P20029|BIP_MOUSE	147.79	32	8	9	24	16	24	24	394000	413000	1910000	1160000	1580000	2060000	16	14	6	6	12	9	13	14	HexNAcHex	72422	Endoplasmic reticulum chaperone BiP OS=Mus musculus OX=10090 GN=Hspa5 PE=1 SV=3
204	177	Q80Z24|NEGR1_MOUSE	147.45	36	7	9	27	36	36	19	2240000	2540000	5270000	5820000	5820000	4940000	9	9	5	7	10	14	12	9	Carbamidomethylation; Deamidation N	37900	Neuronal growth regulator 1 OS=Mus musculus OX=10090 GN=Negr1 PE=1 SV=1
246	109	Q9DB05|SNAA_MOUSE	147.38	46	8	12	38	38	21	24	230000	251000	950000	847000	551000	601000	12	7	3	5	11	11	7	8	Carbamidomethylation	33190	Alpha-soluble NSF attachment protein OS=Mus musculus OX=10090 GN=Napa PE=1 SV=1
173	277	Q9D855|QCR7_MOUSE	147.31	51	40	33	51	45	51	51	3350000	2680000	6050000	5100000	6190000	5900000	8	8	10	8	13	13	14	15		13527	Cytochrome b-c1 complex subunit 7 OS=Mus musculus OX=10090 GN=Uqcrb PE=1 SV=3
284	102	Q99KI0|ACON_MOUSE	147.27	16	6	8	9	8	8	9	355000	429000	1050000	903000	918000	775000	12	12	6	7	6	6	6	6		85464	Aconitate hydratase mitochondrial OS=Mus musculus OX=10090 GN=Aco2 PE=1 SV=1
213	218	P62869|ELOB_MOUSE	146.83	60	53	53	53	60	60	60	5710000	5470000	7460000	7570000	8180000	7760000	8	7	9	10	10	9	11	12	Carbamidomethylation	13170	Elongin-B OS=Mus musculus OX=10090 GN=Elob PE=1 SV=1
272	268	Q3THE2|ML12B_MOUSE	146.81	38	28	28	38	38	34	34	444000	455000	2530000	2370000	2640000	2410000	6	2	6	6	11	9	7	9	Deamidation N	19779	Myosin regulatory light chain 12B OS=Mus musculus OX=10090 GN=Myl12b PE=1 SV=2
240	229	Q9CRB6|TPPP3_MOUSE	146.71	44	15	15	44	39	39	39	1370000	1850000	3680000	3030000	3630000	3040000	8	8	5	7	11	10	10	8	Carbamidomethylation	18965	Tubulin polymerization-promoting protein family member 3 OS=Mus musculus OX=10090 GN=Tppp3 PE=1 SV=1
236	276	P70349|HINT1_MOUSE	146.68	78	23	17	78	77	77	58	7860000	5930000	13000000	12100000	13200000	12700000	7	7	5	4	13	13	11	10	Carbamidomethylation	13777	Histidine triad nucleotide-binding protein 1 OS=Mus musculus OX=10090 GN=Hint1 PE=1 SV=3
431	320	Q9QXT0|CNPY2_MOUSE	145.56	42	11	11	26	34	35	35	319000	393000	655000	803000	973000	942000	6	6	2	2	4	5	5	5	Carbamidomethylation; Deamidation N	20767	Protein canopy homolog 2 OS=Mus musculus OX=10090 GN=Cnpy2 PE=1 SV=1
203	113	Q03517|SCG2_MOUSE	145.08	21	9	12	11	11	14	15	2790000	2000000	3430000	3240000	3670000	3750000	12	12	9	10	9	10	11	10	Deamidation N	70644	Secretogranin-2 OS=Mus musculus OX=10090 GN=Scg2 PE=1 SV=1
313	430	Q62393|TPD52_MOUSE	144.86	23	10	17	23	23	23	23	445000	415000	2550000	2170000	2690000	2680000	6	6	4	4	8	8	7	8		24313	Tumor protein D52 OS=Mus musculus OX=10090 GN=Tpd52 PE=1 SV=2
237	554	P99028|QCR6_MOUSE	144.8	52	10	31	52	52	52	52	6440000	8800000	28400000	28800000	29700000	28100000	5	5	4	5	11	12	13	11	Carbamidomethylation	10435	Cytochrome b-c1 complex subunit 6 mitochondrial OS=Mus musculus OX=10090 GN=Uqcrh PE=1 SV=2
163	339	Q8CCT4|TCAL5_MOUSE	144.02	42	20	20	42	20	20	34	963000	1100000	1420000	986000	1230000	1330000	7	3	10	12	14	9	11	13	Oxidation (M); Phosphorylation (STY)	22038	Transcription elongation factor A protein-like 5 OS=Mus musculus OX=10090 GN=Tceal5 PE=1 SV=1
285	222	Q6P069|SORCN_MOUSE	143.75	35	24	24	30	35	31	35	1190000	1210000	1560000	1520000	1520000	1540000	7	7	6	5	7	9	7	8	Carbamidomethylation	21627	Sorcin OS=Mus musculus OX=10090 GN=Sri PE=1 SV=1
340	220	Q05186|RCN1_MOUSE	143.74	25	17	16	25	17	19	19	1000000	1010000	2460000	1420000	1760000	1550000	7	6	4	4	8	5	6	6		38113	Reticulocalbin-1 OS=Mus musculus OX=10090 GN=Rcn1 PE=1 SV=1
235	261	P56395|CYB5_MOUSE	143.64	52	37	52	52	48	48	48	2940000	2910000	5700000	5410000	5910000	5230000	6	5	7	9	9	9	8	8		15241	Cytochrome b5 OS=Mus musculus OX=10090 GN=Cyb5a PE=1 SV=2
353	201	P12023|A4_MOUSE	143.45	10	7	8	8	8	7	5	738000	1220000	1160000	1450000	1030000	1170000	7	6	5	6	6	5	4	4	Carbamidomethylation	86722	Amyloid-beta A4 protein OS=Mus musculus OX=10090 GN=App PE=1 SV=3
224	140	O35685|NUDC_MOUSE	143.39	40	25	22	29	14	30	29	1360000	1490000	2450000	1470000	2860000	2490000	13	13	8	8	9	4	10	9	Deamidation N	38358	Nuclear migration protein nudC OS=Mus musculus OX=10090 GN=Nudc PE=1 SV=1
181	130	P15116|CADH2_MOUSE	143.14	18	4	5	12	14	15	18	724000	719000	3490000	2290000	4350000	2220000	11	10	7	6	11	11	12	12	Deamidation N; Methoxy	99796	Cadherin-2 OS=Mus musculus OX=10090 GN=Cdh2 PE=1 SV=2
206	300	P30275|KCRU_MOUSE	142.95	15	11	11	15	12	15	12	261000	246000	650000	619000	629000	584000	7	3	8	8	11	10	11	10	Carbamidomethylation	47004	Creatine kinase U-type mitochondrial OS=Mus musculus OX=10090 GN=Ckmt1 PE=1 SV=1
263	117	P05201|AATC_MOUSE	142.7	39	13	13	25	27	20	16	597000	687000	1500000	1500000	1330000	1220000	12	12	6	6	8	9	6	6		46248	Aspartate aminotransferase cytoplasmic OS=Mus musculus OX=10090 GN=Got1 PE=1 SV=3
216	101	Q8BWS5|GRIN3_MOUSE	142.19	23	11	10	11	15	17	17	1030000	813000	1040000	1230000	1450000	1320000	13	12	9	7	7	9	10	10	Carbamidomethylation	80485	G protein-regulated inducer of neurite outgrowth 3 OS=Mus musculus OX=10090 GN=Gprin3 PE=1 SV=1
197	236	Q8BP92|RCN2_MOUSE	142.03	26	12	12	22	22	22	23	679000	1080000	1450000	1880000	1980000	2240000	10	9	4	6	9	9	9	10		37271	Reticulocalbin-2 OS=Mus musculus OX=10090 GN=Rcn2 PE=1 SV=1
215	84	Q8VD04|GRAP1_MOUSE	141.99	19	10	8	16	9	11	14	707000	480000	1090000	622000	922000	1110000	15	14	9	7	12	7	9	10	Carbamidomethylation	92715	GRIP1-associated protein 1 OS=Mus musculus OX=10090 GN=Gripap1 PE=1 SV=1
115	431	P63040|CPLX1_MOUSE	141.74	51	19	34	51	51	51	51	1410000	1940000	6830000	7800000	8010000	8430000	5	4	5	5	17	18	18	18	Carbamidomethylation; Oxidation (M)	15122	Complexin-1 OS=Mus musculus OX=10090 GN=Cplx1 PE=1 SV=1
412	434	O08997|ATOX1_MOUSE	141.66	85	12	32	85	59	85	59	1140000	1380000	5410000	5420000	5590000	4370000	5	5	2	3	7	6	7	6	Carbamidomethylation	7338	Copper transport protein ATOX1 OS=Mus musculus OX=10090 GN=Atox1 PE=1 SV=1
269	204	P04925|PRIO_MOUSE	140.84	31	19	19	31	31	31	27	1110000	1140000	2730000	2400000	2660000	2710000	7	7	6	6	9	9	10	8	Carbamidomethylation; Oxidation (M)	27977	Major prion protein OS=Mus musculus OX=10090 GN=Prnp PE=1 SV=2
266	239	Q61792|LASP1_MOUSE	140.79	24	24	24	24	24	24	24	1420000	1560000	2390000	1870000	2350000	2400000	7	7	7	7	8	7	7	9		29994	LIM and SH3 domain protein 1 OS=Mus musculus OX=10090 GN=Lasp1 PE=1 SV=1
379	307	Q9DCT2|NDUS3_MOUSE	140.64	25	10	5	25	19	25	20	273000	63200	1910000	2070000	3260000	1600000	5	5	2	1	6	6	7	5		30149	NADH dehydrogenase [ubiquinone] iron-sulfur protein 3 mitochondrial OS=Mus musculus OX=10090 GN=Ndufs3 PE=1 SV=2
315	678	P50114|S100B_MOUSE	140.27	49	13	16	49	49	49	49	759000	793000	6880000	7420000	6760000	6670000	5	5	1	2	10	10	8	10	Carbamidomethylation; Oxidation (M)	10728	Protein S100-B OS=Mus musculus OX=10090 GN=S100b PE=1 SV=2
323	283	Q60932|VDAC1_MOUSE	140.24	27	4	7	19	19	25	19	688000	663000	3700000	3820000	4390000	3870000	6	5	1	3	6	7	8	8	Carbamidomethylation	32351	Voltage-dependent anion-selective channel protein 1 OS=Mus musculus OX=10090 GN=Vdac1 PE=1 SV=3
355	293	Q61937|NPM_MOUSE	139.9	21	12	14	18	18	18	18	4020000	3980000	4380000	3790000	4480000	4380000	6	6	6	6	6	6	7	6		32560	Nucleophosmin OS=Mus musculus OX=10090 GN=Npm1 PE=1 SV=1
268	184	P51881|ADT2_MOUSE	139.89	27	18	18	20	20	16	23	116000	43300	236000	236000	281000	606000	8	3	7	7	8	8	6	8		32931	ADP/ATP translocase 2 OS=Mus musculus OX=10090 GN=Slc25a5 PE=1 SV=3
331	198	Q9D892|ITPA_MOUSE	138.99	60	18	15	36	31	47	31	758000	565000	1910000	1780000	2090000	1610000	9	9	5	4	7	6	8	6	Carbamidomethylation	21897	Inosine triphosphate pyrophosphatase OS=Mus musculus OX=10090 GN=Itpa PE=1 SV=2
367	438	Q9JJU8|SH3L1_MOUSE	138.71	47	29	29	47	47	47	36	1320000	1290000	2300000	2070000	2220000	1940000	6	6	5	3	8	5	4	5	Carbamidomethylation	12811	SH3 domain-binding glutamic acid-rich-like protein OS=Mus musculus OX=10090 GN=Sh3bgrl PE=1 SV=1
273	128	Q02819|NUCB1_MOUSE	138.52	29	9	12	12	18	14	20	705000	818000	940000	904000	972000	1300000	11	11	4	5	5	7	5	8		53409	Nucleobindin-1 OS=Mus musculus OX=10090 GN=Nucb1 PE=1 SV=2
243	150	P11798|KCC2A_MOUSE	138.45	21	9	8	14	16	17	19	679000	895000	1590000	1750000	1910000	1890000	11	8	5	4	7	9	9	10		54115	Calcium/calmodulin-dependent protein kinase type II subunit alpha OS=Mus musculus OX=10090 GN=Camk2a PE=1 SV=2
177	449	P34884|MIF_MOUSE	138.33	61	32	32	43	32	50	32	9140000	9260000	24700000	25700000	24400000	22800000	7	7	10	11	11	12	12	11	Carbamidomethylation; HPRO; Oxidation (M)	12504	Macrophage migration inhibitory factor OS=Mus musculus OX=10090 GN=Mif PE=1 SV=2
277	403	P56212|ARP19_MOUSE	138.31	40	40	40	40	40	40	40	2950000	2990000	5570000	5130000	5810000	5200000	5	4	6	6	7	9	8	9		12293	cAMP-regulated phosphoprotein 19 OS=Mus musculus OX=10090 GN=Arpp19 PE=1 SV=2
346	326	Q9QZ23|NFU1_MOUSE	137.76	27	16	10	27	27	27	27	1050000	808000	2480000	2300000	2350000	2390000	5	5	4	2	6	6	6	7	Carbamidomethylation	28568	NFU1 iron-sulfur cluster scaffold homolog mitochondrial OS=Mus musculus OX=10090 GN=Nfu1 PE=1 SV=2
366	409	O70251|EF1B_MOUSE	137.22	24	10	10	16	24	24	24	1290000	1260000	3680000	3970000	3900000	3920000	4	4	3	2	6	7	6	7		24694	Elongation factor 1-beta OS=Mus musculus OX=10090 GN=Eef1b PE=1 SV=5
241	275	P11404|FABPH_MOUSE	136.82	43	43	43	43	43	43	43	5180000	4420000	8720000	8590000	8920000	8570000	6	6	8	8	10	11	10	9	Deamidation N	14819	Fatty acid-binding protein heart OS=Mus musculus OX=10090 GN=Fabp3 PE=1 SV=5
262	376	Q9D1K2|VATF_MOUSE	136.78	41	26	31	39	36	34	34	3070000	2990000	5380000	6290000	5960000	5800000	7	6	8	9	9	9	8	8		13370	V-type proton ATPase subunit F OS=Mus musculus OX=10090 GN=Atp6v1f PE=1 SV=2
357	299	O70591|PFD2_MOUSE	136.69	40	24	40	33	33	33	40	1380000	1410000	2420000	2480000	2740000	2450000	6	6	4	6	6	5	6	6		16534	Prefoldin subunit 2 OS=Mus musculus OX=10090 GN=Pfdn2 PE=1 SV=2
339	189	P55302|AMRP_MOUSE	136.55	23	9	12	19	19	21	22	667000	1130000	1730000	1630000	1770000	1900000	8	8	4	5	6	6	7	7		42215	Alpha-2-macroglobulin receptor-associated protein OS=Mus musculus OX=10090 GN=Lrpap1 PE=1 SV=1
310	324	P70670|NACAM_MOUSE	136.16	4	1	2	3	3	3	3	399000	428000	2660000	2850000	3440000	3080000	6	6	3	3	5	7	7	6		220497	Nascent polypeptide-associated complex subunit alpha muscle-specific form OS=Mus musculus OX=10090 GN=Naca PE=1 SV=2
183	243	Q9DBP5|KCY_MOUSE	136.16	36	28	28	36	36	36	36	1080000	1150000	2610000	2600000	2570000	3050000	6	5	7	10	10	12	9	11		22165	UMP-CMP kinase OS=Mus musculus OX=10090 GN=Cmpk1 PE=1 SV=1
242	282	Q71M36|CSPG5_MOUSE	135.6	11	8	8	11	8	8	8	3200000	3040000	4240000	3830000	4430000	3980000	6	5	9	8	10	9	8	9	Carbamidomethylation	60406	Chondroitin sulfate proteoglycan 5 OS=Mus musculus OX=10090 GN=Cspg5 PE=1 SV=2
380	401	Q9CQM5|TXD17_MOUSE	135.31	43	27	7	43	43	43	43	1160000	1030000	2680000	2700000	2650000	2700000	4	4	4	2	4	4	4	5	Carbamidomethylation	14015	Thioredoxin domain-containing protein 17 OS=Mus musculus OX=10090 GN=Txndc17 PE=1 SV=1
231	416	Q62425|NDUA4_MOUSE	135.28	46	32	32	46	46	46	46	4850000	6510000	15100000	14200000	15900000	15400000	4	4	7	7	10	11	11	10	Deamidation N	9327	Cytochrome c oxidase subunit NDUFA4 OS=Mus musculus OX=10090 GN=Ndufa4 PE=1 SV=2
229	132	P05063|ALDOC_MOUSE	135.24	38	21	15	32	17	31	19	358000	245000	828000	584000	717000	880000	11	6	7	5	9	6	9	7	Carbamidomethylation	39395	Fructose-bisphosphate aldolase C OS=Mus musculus OX=10090 GN=Aldoc PE=1 SV=4
370	278	O88952|LIN7C_MOUSE	135.22	31	27	31	27	27	27	27	560000	589000	758000	631000	628000	676000	6	3	6	7	5	5	6	6	Carbamidomethylation	21834	Protein lin-7 homolog C OS=Mus musculus OX=10090 GN=Lin7c PE=1 SV=2
314	602	P63213|GBG2_MOUSE	135.14	51	28	28	51	51	51	51	1210000	1050000	4290000	4590000	4830000	4750000	4	4	5	5	8	8	7	7	Carbamidomethylation	7850	Guanine nucleotide-binding protein G(I)/G(S)/G(O) subunit gamma-2 OS=Mus musculus OX=10090 GN=Gng2 PE=1 SV=2
244	155	Q8BYI9|TENR_MOUSE	134.98	10	4	3	7	7	7	7	734000	298000	1210000	1670000	1700000	1560000	12	10	7	5	8	9	8	8		149589	Tenascin-R OS=Mus musculus OX=10090 GN=Tnr PE=1 SV=2
207	421	P62897|CYC_MOUSE	134.95	39	39	39	39	39	39	39	7930000	6490000	10500000	11500000	11900000	8970000	5	5	10	10	10	10	10	9	Oxidation (M)	11605	Cytochrome c somatic OS=Mus musculus OX=10090 GN=Cycs PE=1 SV=2
270	219	P00920|CAH2_MOUSE	134.63	37	16	21	27	31	37	31	1790000	2110000	2810000	2630000	3320000	3010000	7	7	5	6	8	6	9	8		29033	Carbonic anhydrase 2 OS=Mus musculus OX=10090 GN=Ca2 PE=1 SV=4
205	176	P08551|NFL_MOUSE	134.49	14	11	13	11	14	13	11	1290000	1320000	1010000	1430000	1090000	1020000	9	7	9	10	8	10	9	8	Carbamidomethylation	61509	Neurofilament light polypeptide OS=Mus musculus OX=10090 GN=Nefl PE=1 SV=5
393	323	O35226|PSMD4_MOUSE	134.37	22	13	16	19	19	19	14	667000	815000	1300000	1400000	1470000	1300000	7	7	4	5	5	6	6	5	Carbamidomethylation; Deamidation N	40704	26S proteasome non-ATPase regulatory subunit 4 OS=Mus musculus OX=10090 GN=Psmd4 PE=1 SV=1
474	314	P52760|RIDA_MOUSE	134.36	50	33	33	33	33	42	33	509000	482000	592000	619000	827000	578000	6	5	4	4	4	4	5	4	Carbamidomethylation	14255	2-iminobutanoate/2-iminopropanoate deaminase OS=Mus musculus OX=10090 GN=Rida PE=1 SV=3
354	274	Q9D1X0|NOL3_MOUSE	134.19	45	17	8	45	45	29	36	1390000	1180000	2620000	2650000	2330000	2430000	6	6	5	3	8	7	5	7	Carbamidomethylation	24568	Nucleolar protein 3 OS=Mus musculus OX=10090 GN=Nol3 PE=1 SV=1
316	190	P70663|SPRL1_MOUSE	134.05	18	5	5	11	11	9	15	690000	646000	1190000	1190000	1140000	1360000	9	9	4	4	6	6	5	7	Carbamidomethylation	72287	SPARC-like protein 1 OS=Mus musculus OX=10090 GN=Sparcl1 PE=1 SV=3
336	318	P28656|NP1L1_MOUSE	134.02	18	6	6	15	17	14	14	148000	113000	1350000	1520000	1140000	1130000	7	6	5	4	7	7	6	5		45345	Nucleosome assembly protein 1-like 1 OS=Mus musculus OX=10090 GN=Nap1l1 PE=1 SV=2
225	214	Q8R317|UBQL1_MOUSE	133.98	18	3	8	11	12	14	11		263000	678000	877000	832000	704000	8	4	4	6	11	13	11	10		61976	Ubiquilin-1 OS=Mus musculus OX=10090 GN=Ubqln1 PE=1 SV=1
257	157	O35551|RABE1_MOUSE	133.95	15	8	7	8	11	7	7	783000	823000	1040000	1220000	960000	951000	13	13	7	7	7	9	6	6	Carbamidomethylation	99524	Rab GTPase-binding effector protein 1 OS=Mus musculus OX=10090 GN=Rabep1 PE=1 SV=2
330	197	Q5SRX1|TM1L2_MOUSE	133.04	18	5	5	18	15	13	14	1190000	1070000	1710000	1790000	1420000	1810000	7	7	3	3	7	6	5	6		55663	TOM1-like protein 2 OS=Mus musculus OX=10090 GN=Tom1l2 PE=1 SV=1
420	247	Q8BR63|F177A_MOUSE	132.97	37	5	5	32	32	37	32	395000	425000	1430000	1450000	1950000	1470000	6	6	2	2	6	6	7	6	Carbamidomethylation	23578	Protein FAM177A1 OS=Mus musculus OX=10090 GN=Fam177a1 PE=1 SV=1
144	589	P31786|ACBP_MOUSE	132.57	46	28	28	46	46	46	46	8490000	9260000	33600000	35600000	32300000	34300000	6	6	5	6	17	16	18	17	Oxidation (M); Deamidation N	10000	Acyl-CoA-binding protein OS=Mus musculus OX=10090 GN=Dbi PE=1 SV=2
342	343	Q05816|FABP5_MOUSE	132.2	53	13	26	53	53	53	42	358000	664000	2280000	2150000	2300000	1870000	6	6	2	5	8	7	9	6	Carbamidomethylation	15137	Fatty acid-binding protein 5 OS=Mus musculus OX=10090 GN=Fabp5 PE=1 SV=3
382	553	P26883|FKB1A_MOUSE	132.03	42	29	29	42	42	42	42	5130000	5120000	7410000	7180000	7870000	6960000	4	4	5	5	4	6	5	5	Carbamidomethylation	11923	Peptidyl-prolyl cis-trans isomerase FKBP1A OS=Mus musculus OX=10090 GN=Fkbp1a PE=1 SV=2
459	452	Q80Y14|GLRX5_MOUSE	131.72	36	19	20	36	36	36	36	133000	278000	992000	1110000	1200000	1050000	6	5	3	3	5	4	5	4	Carbamidomethylation	16292	Glutaredoxin-related protein 5 mitochondrial OS=Mus musculus OX=10090 GN=Glrx5 PE=1 SV=2
265	168	Q9DBJ1|PGAM1_MOUSE	131.31	43	19	19	35	35	33	35	1030000	1060000	2520000	2180000	1980000	2330000	10	9	7	6	10	8	9	7	Carbamidomethylation; Deamidation N	28832	Phosphoglycerate mutase 1 OS=Mus musculus OX=10090 GN=Pgam1 PE=1 SV=3
374	185	Q3U0V1|FUBP2_MOUSE	131.3	11	5	5	6	8	8	9	508000	379000	641000	695000	769000	933000	8	7	4	4	5	6	6	7		76776	Far upstream element-binding protein 2 OS=Mus musculus OX=10090 GN=Khsrp PE=1 SV=2
389	467	Q9DAK9|PHP14_MOUSE	130.72	34	19	19	34	28	34	33	464000	577000	1880000	1400000	1550000	1550000	5	5	3	3	7	5	5	6	Carbamidomethylation; Deamidation N	13997	14 kDa phosphohistidine phosphatase OS=Mus musculus OX=10090 GN=Phpt1 PE=1 SV=1
150	352	Q8R0A5|TCAL3_MOUSE	130.61	36	24	24	32	28	24	28	475000	669000	802000	592000	784000	1130000	6	2	10	11	11	10	12	13	Oxidation (M); Phosphorylation (STY)	22468	Transcription elongation factor A protein-like 3 OS=Mus musculus OX=10090 GN=Tceal3 PE=1 SV=2
292	165	Q8BR92|PALM2_MOUSE	130.57	30	15	14	20	18	20	17	1030000	937000	1300000	1380000	1230000	1400000	9	9	6	6	7	7	7	7		42095	Paralemmin-2 OS=Mus musculus OX=10090 GN=Palm2 PE=1 SV=1
299	273	P19783|COX41_MOUSE	130.3	38	22	22	38	22	38	38	2380000	2150000	3510000	2190000	3440000	3060000	7	7	7	6	8	4	6	6		19530	Cytochrome c oxidase subunit 4 isoform 1 mitochondrial OS=Mus musculus OX=10090 GN=Cox4i1 PE=1 SV=2
254	161	Q68FD5|CLH1_MOUSE	129.63	7	3	5	4	4	3	5	329000	560000	697000	584000	502000	564000	11	11	5	8	8	8	6	8		191555	Clathrin heavy chain 1 OS=Mus musculus OX=10090 GN=Cltc PE=1 SV=3
171	193	Q99JF8|PSIP1_MOUSE	129.57	18	10	9	12	16	12	15	1400000	862000	1810000	2620000	2640000	2030000	10	7	7	7	9	9	11	11		59697	PC4 and SFRS1-interacting protein OS=Mus musculus OX=10090 GN=Psip1 PE=1 SV=1
376	226	P06151|LDHA_MOUSE	129.32	21	12	12	15	21	18	18	240000	229000	416000	511000	519000	462000	7	5	4	4	6	7	6	6	Carbamidomethylation	36499	L-lactate dehydrogenase A chain OS=Mus musculus OX=10090 GN=Ldha PE=1 SV=3
184	367	P60840|ENSA_MOUSE	129.26	50	50	39	50	50	50	50	2950000	3010000	7480000	5570000	6530000	5730000	6	5	8	9	13	13	10	11		13335	Alpha-endosulfine OS=Mus musculus OX=10090 GN=Ensa PE=1 SV=1
350	558	P43274|H14_MOUSE	128.5	15	15	15	15	15	15	15	1240000	1140000	1560000	1620000	1660000	1530000	4	2	6	6	6	6	6	7		21977	Histone H1.4 OS=Mus musculus OX=10090 GN=Hist1h1e PE=1 SV=2
264	154	Q6PHS9|CA2D2_MOUSE	128.32	11	2	4	8	8	6	6	418000	371000	932000	782000	888000	849000	11	9	3	5	8	8	7	6	Carbamidomethylation	130385	Voltage-dependent calcium channel subunit alpha-2/delta-2 OS=Mus musculus OX=10090 GN=Cacna2d2 PE=1 SV=1
291	776	O35143|ATIF1_MOUSE	128.23	23	23	23	23	23	23	23	8130000	8070000	8750000	7140000	9050000	8220000	6	6	7	8	8	8	9	6		12159	ATPase inhibitor mitochondrial OS=Mus musculus OX=10090 GN=ATP5IF1 PE=1 SV=2
289	458	Q61206|PA1B2_MOUSE	128.08	19	11	8	17	17	19	17	1820000	814000	3560000	4590000	4870000	4210000	5	5	6	4	7	9	10	8	Carbamidomethylation; Deamidation N	25581	Platelet-activating factor acetylhydrolase IB subunit beta OS=Mus musculus OX=10090 GN=Pafah1b2 PE=1 SV=2
419	256	P27546|MAP4_MOUSE	127.87	8	6	3	6	3	4	3	710000	434000	1800000	2040000	1820000	1940000	7	7	6	4	6	3	4	5	Carbamidomethylation	117429	Microtubule-associated protein 4 OS=Mus musculus OX=10090 GN=Map4 PE=1 SV=3
324	340	P19157|GSTP1_MOUSE	127.83	32	15	14	28	32	32	32	728000	638000	2200000	2570000	2890000	2770000	6	6	5	4	7	8	8	8	Carbamidomethylation	23609	Glutathione S-transferase P 1 OS=Mus musculus OX=10090 GN=Gstp1 PE=1 SV=2
319	281	Q8JZS0|LIN7A_MOUSE	127.65	26	26	23	23	23	26	23	410000	398000	411000	289000	490000	362000	6	3	8	6	6	6	8	7		25993	Protein lin-7 homolog A OS=Mus musculus OX=10090 GN=Lin7a PE=1 SV=2
391	188	P11499|HS90B_MOUSE	127.11	13	6	6	7	5	5	5	394000	265000	301000	276000	123000	233000	10	5	5	5	5	4	4	5	Carbamidomethylation	83281	Heat shock protein HSP 90-beta OS=Mus musculus OX=10090 GN=Hsp90ab1 PE=1 SV=3
383	235	P51863|VA0D1_MOUSE	126.94	22	9	9	15	22	17	15	472000	439000	1300000	1560000	1060000	1250000	8	8	3	3	6	8	7	6	Carbamidomethylation	40301	V-type proton ATPase subunit d 1 OS=Mus musculus OX=10090 GN=Atp6v0d1 PE=1 SV=2
364	271	Q9CR68|UCRI_MOUSE	126.81	31	11	11	21	31	26	28	1110000	1120000	2310000	2820000	1930000	2170000	6	6	5	4	5	6	6	5		29368	Cytochrome b-c1 complex subunit Rieske mitochondrial OS=Mus musculus OX=10090 GN=Uqcrfs1 PE=1 SV=1
363	162	Q9WTQ5|AKA12_MOUSE	126.31	7	1	1	2	4	2	2	126000	48500	187000	355000	227000	157000	9	9	2	1	3	5	3	2		180694	A-kinase anchor protein 12 OS=Mus musculus OX=10090 GN=Akap12 PE=1 SV=1
337	395	Q78ZA7|NP1L4_MOUSE	126.2	13	9	9	13	13	13	13	657000	632000	2200000	1970000	2310000	2160000	4	3	5	4	6	6	6	7		42679	Nucleosome assembly protein 1-like 4 OS=Mus musculus OX=10090 GN=Nap1l4 PE=1 SV=1
226	287	P34022|RANG_MOUSE	126.14	47	18	13	47	35	30	47	3050000	2830000	6140000	5830000	6720000	6760000	7	7	7	6	12	11	9	11	Carbamidomethylation	23596	Ran-specific GTPase-activating protein OS=Mus musculus OX=10090 GN=Ranbp1 PE=1 SV=2
537	388	Q8C3W1|CA198_MOUSE	125.98	18	9	9	7	8	16	7	230000	237000	136000	199000	557000	160000	6	6	3	3	2	3	5	2	Carbamidomethylation	35316	Uncharacterized protein C1orf198 homolog OS=Mus musculus OX=10090 PE=1 SV=1
352	180	Q9Z0E0|NCDN_MOUSE	125.91	12	6	6	11	11	10	12	303000	311000	685000	646000	605000	732000	8	8	4	4	7	7	6	8	Carbamidomethylation	78895	Neurochondrin OS=Mus musculus OX=10090 GN=Ncdn PE=1 SV=1
320	291	P10639|THIO_MOUSE	125.17	57	21	30	47	52	43	54	3280000	3590000	10500000	11400000	13700000	12000000	7	7	4	4	7	6	8	7	Carbamidomethylation	11675	Thioredoxin OS=Mus musculus OX=10090 GN=Txn PE=1 SV=3
193	531	P26350|PTMA_MOUSE	124.02	23	23	23	23	23	23	23	1730000	2850000	2460000	1600000	2230000	2240000	4	4	8	12	9	8	10	9	Deamidation N	12254	Prothymosin alpha OS=Mus musculus OX=10090 GN=Ptma PE=1 SV=2
477	442	Q91VR8|BRK1_MOUSE	124.02	53	21	12	44	44	44	44	806000	771000	2360000	2490000	2170000	2390000	4	4	3	2	6	5	4	5	Carbamidomethylation	8761	Protein BRICK1 OS=Mus musculus OX=10090 GN=Brk1 PE=1 SV=1
377	248	O35887|CALU_MOUSE	123.89	37	10	6	15	16	27	17	1190000	804000	1590000	1590000	2460000	1460000	8	8	3	3	4	4	7	4		37064	Calumenin OS=Mus musculus OX=10090 GN=Calu PE=1 SV=1
335	316	Q8VED9|LEGL_MOUSE	123.7	36	17	17	36	31	25	36	2260000	2040000	4280000	3680000	4170000	4220000	5	5	5	4	7	7	6	7	Carbamidomethylation	18956	Galectin-related protein OS=Mus musculus OX=10090 GN=Lgalsl PE=1 SV=1
520	433	Q9D6J5|NDUB8_MOUSE	122.58	26	15	15	15	19	19	21	577000	581000	2030000	2260000	2410000	3060000	4	4	2	2	3	4	5	6		21876	NADH dehydrogenase [ubiquinone] 1 beta subcomplex subunit 8 mitochondrial OS=Mus musculus OX=10090 GN=Ndufb8 PE=1 SV=1
312	386	P84104|SRSF3_MOUSE	122.31	30	14	21	30	23	30	30	972000	1610000	1990000	1330000	2420000	2140000	5	4	4	5	6	5	8	8	Carbamidomethylation; Deamidation N	19330	Serine/arginine-rich splicing factor 3 OS=Mus musculus OX=10090 GN=Srsf3 PE=1 SV=1
408	272	Q60865|CAPR1_MOUSE	122.29	9	5	8	7	7	8	8	634000	777000	598000	1120000	1290000	1290000	6	6	3	5	4	4	5	5		78169	Caprin-1 OS=Mus musculus OX=10090 GN=Caprin1 PE=1 SV=2
375	207	Q9JKL5|CHP3_MOUSE	121.89	45	9	14	28	24	38	33	322000	427000	1050000	919000	1570000	1170000	8	8	2	3	5	6	8	7	Carbamidomethylation	24600	Calcineurin B homologous protein 3 OS=Mus musculus OX=10090 GN=Tesc PE=1 SV=2
258	242	P18242|CATD_MOUSE	121.83	20	8	9	17	20	12	19	1280000	1180000	2960000	2940000	2680000	2720000	9	8	5	6	8	9	7	9	Carbamidomethylation	44954	Cathepsin D OS=Mus musculus OX=10090 GN=Ctsd PE=1 SV=1
227	344	Q9WV98|TIM9_MOUSE	121.81	65	65	65	65	65	65	65	5580000	5700000	10300000	9950000	10300000	9960000	5	5	8	9	10	9	10	10	Carbamidomethylation	10344	Mitochondrial import inner membrane translocase subunit Tim9 OS=Mus musculus OX=10090 GN=Timm9 PE=1 SV=1
302	478	P63242|IF5A1_MOUSE	121.8	32	21	21	20	32	27	16	1760000	1670000	3130000	3410000	3420000	3160000	6	6	6	5	8	10	8	7	Carbamidomethylation; Deamidation N	16832	Eukaryotic translation initiation factor 5A-1 OS=Mus musculus OX=10090 GN=Eif5a PE=1 SV=2
261	333	P35802|GPM6A_MOUSE	121.59	18	18	14	18	18	18	18	1940000	1900000	2620000	2100000	2610000	2610000	6	5	8	8	8	7	8	7	Carbamidomethylation	31149	Neuronal membrane glycoprotein M6-a OS=Mus musculus OX=10090 GN=Gpm6a PE=1 SV=1
504	413	Q9WUK2|IF4H_MOUSE	120.97	23	8	8	17	23	23	23	216000	246000	993000	1270000	1480000	1320000	4	4	2	2	3	4	5	5	Carbamidomethylation	27341	Eukaryotic translation initiation factor 4H OS=Mus musculus OX=10090 GN=Eif4h PE=1 SV=3
303	565	Q6W8Q3|PC4L1_MOUSE	120.71	60	32	32	60	60	60	60	2230000	2840000	4350000	3320000	4070000	3610000	3	3	5	5	8	8	8	8		7502	Purkinje cell protein 4-like protein 1 OS=Mus musculus OX=10090 GN=Pcp4l1 PE=1 SV=1
296	365	Q99020|ROAA_MOUSE	120.44	19	11	8	19	14	14	14	314000	264000	1070000	1110000	1060000	979000	5	4	5	5	8	6	6	6	Carbamidomethylation	30831	Heterogeneous nuclear ribonucleoprotein A/B OS=Mus musculus OX=10090 GN=Hnrnpab PE=1 SV=1
329	167	P07901|HS90A_MOUSE	120.19	13	6	6	10	6	6	6	219000	174000	402000	258000	275000	158000	10	5	5	5	7	5	5	6	Carbamidomethylation	84788	Heat shock protein HSP 90-alpha OS=Mus musculus OX=10090 GN=Hsp90aa1 PE=1 SV=4
449	702	P43006|EAA2_MOUSE	119.98	4	4	4	4	4	4	4	708000	713000	1250000	1090000	1310000	882000	3	3	4	3	4	4	5	3	Carbamidomethylation	62030	Excitatory amino acid transporter 2 OS=Mus musculus OX=10090 GN=Slc1a2 PE=1 SV=1
468	412	P63028|TCTP_MOUSE	119.87	30	8	8	23	23	23	30	323000	238000	3170000	3490000	2670000	3340000	4	4	1	1	5	5	4	7	Carbamidomethylation	19462	Translationally-controlled tumor protein OS=Mus musculus OX=10090 GN=Tpt1 PE=1 SV=1
541	489	Q9WVA2|TIM8A_MOUSE	119.81	49	23	23	34	49	49	23	1070000	1030000	2790000	3390000	3430000	1980000	4	4	2	2	4	5	4	2	Carbamidomethylation	11042	Mitochondrial import inner membrane translocase subunit Tim8 A OS=Mus musculus OX=10090 GN=Timm8a1 PE=1 SV=1
465	346	O35326|SRSF5_MOUSE	119.64	20	11	11	15	15	15	20	430000	427000	644000	617000	698000	817000	5	4	3	4	5	4	5	5		30891	Serine/arginine-rich splicing factor 5 OS=Mus musculus OX=10090 GN=Srsf5 PE=1 SV=2
100	286	O08585|CLCA_MOUSE	119.61	21	21	21	21	21	21	21	30600000	29800000	35800000	31700000	38200000	33700000	7	6	18	19	17	18	20	18	Carbamidomethylation; Deamidation N	25604	Clathrin light chain A OS=Mus musculus OX=10090 GN=Clta PE=1 SV=2
413	435	P62075|TIM13_MOUSE	119.58	53	22	11	53	53	53	53	232000	88500	2290000	2290000	2530000	2310000	4	4	2	1	6	6	5	5	Carbamidomethylation	10458	Mitochondrial import inner membrane translocase subunit Tim13 OS=Mus musculus OX=10090 GN=Timm13 PE=1 SV=1
365	350	P15532|NDKA_MOUSE	119.43	32	26	32	32	32	32	32	1010000	989000	1680000	1790000	2060000	1900000	5	5	6	6	5	5	6	6	Carbamidomethylation	17208	Nucleoside diphosphate kinase A OS=Mus musculus OX=10090 GN=Nme1 PE=1 SV=1
194	535	Q9D0M5|DYL2_MOUSE	119.31	34	33	33	33	33	34	33	8640000	8620000	10600000	9250000	10900000	9760000	5	5	10	11	11	11	12	11	Carbamidomethylation	10350	Dynein light chain 2 cytoplasmic OS=Mus musculus OX=10090 GN=Dynll2 PE=1 SV=1
441	285	Q9WU28|PFD5_MOUSE	119.29	46	14	14	42	42	37	37	811000	726000	1590000	1390000	1260000	1280000	6	5	3	3	5	5	4	5	Carbamidomethylation	17356	Prefoldin subunit 5 OS=Mus musculus OX=10090 GN=Pfdn5 PE=1 SV=1
239	181	Q99LP6|GRPE1_MOUSE	119.13	42	24	22	29	34	34	29	1290000	1170000	2200000	2070000	2280000	1600000	9	8	7	6	9	9	10	8	Carbamidomethylation	24307	GrpE protein homolog 1 mitochondrial OS=Mus musculus OX=10090 GN=Grpel1 PE=1 SV=1
170	160	Q8C8R3|ANK2_MOUSE	119.02	4	1	2	1	2	2	4	340000	318000	260000	569000	489000	1510000	12	10	6	7	5	7	6	11	Carbamidomethylation; HPRO; Deamidation N	426265	Ankyrin-2 OS=Mus musculus OX=10090 GN=Ank2 PE=1 SV=2
360	525	Q9DB15|RM12_MOUSE	118.75	18	18	18	18	18	18	18	1690000	1570000	2460000	2350000	2480000	2190000	4	4	6	7	6	6	4	5		21708	39S ribosomal protein L12 mitochondrial OS=Mus musculus OX=10090 GN=Mrpl12 PE=1 SV=2
503	402	P14206|RSSA_MOUSE	118.63	17	12	12	14	14	14	14	583000	514000	854000	905000	1030000	934000	4	4	3	3	3	3	3	4	Carbamidomethylation	32838	40S ribosomal protein SA OS=Mus musculus OX=10090 GN=Rpsa PE=1 SV=4
348	363	Q9D8B3|CHM4B_MOUSE	118.05	35	16	16	28	23	16	16	1160000	1220000	1400000	1200000	1400000	1400000	5	5	4	4	5	5	4	4		24936	Charged multivesicular body protein 4b OS=Mus musculus OX=10090 GN=Chmp4b PE=1 SV=2
471	562	Q7TQD2|TPPP_MOUSE	117.84	17	11	11	17	17	17	17	1790000	1600000	4010000	3650000	3700000	3940000	3	3	3	3	5	5	5	5		23575	Tubulin polymerization-promoting protein OS=Mus musculus OX=10090 GN=Tppp PE=1 SV=1
271	284	P97371|PSME1_MOUSE	116.98	35	21	15	24	16	16	22	850000	664000	1210000	1280000	1200000	1310000	8	8	7	5	6	5	6	5	Carbamidomethylation; Deamidation N	28673	Proteasome activator complex subunit 1 OS=Mus musculus OX=10090 GN=Psme1 PE=1 SV=2
425	361	P63323|RS12_MOUSE	116.9	42	29	29	36	22	22	22	1150000	1250000	1280000	1100000	1170000	1170000	5	5	6	5	5	4	4	4	Carbamidomethylation	14525	40S ribosomal protein S12 OS=Mus musculus OX=10090 GN=Rps12 PE=1 SV=2
308	257	Q6R891|NEB2_MOUSE	116.84	10	4	4	8	3	7	4	208000	4380000	22800000	547000	25700000	565000	8	8	3	3	7	3	7	4	HLys; HexNAcHex	89520	Neurabin-2 OS=Mus musculus OX=10090 GN=Ppp1r9b PE=1 SV=1
301	364	P62806|H4_MOUSE	116.68	50	29	29	50	39	39	39	1010000	979000	1710000	1600000	2740000	2210000	5	5	4	4	5	4	5	4		11367	Histone H4 OS=Mus musculus OX=10090 GN=Hist1h4a PE=1 SV=2
358	306	Q8WTY4|CPIN1_MOUSE	116.52	25	13	5	16	12	12	19	775000	255000	874000	840000	772000	1040000	6	6	4	1	4	3	3	4	Carbamidomethylation	33429	Anamorsin OS=Mus musculus OX=10090 GN=Ciapin1 PE=1 SV=1
378	251	Q9QYC0|ADDA_MOUSE	116.4	11	7	6	5	10	10	7	491000	485000	616000	963000	1010000	760000	7	6	5	4	3	5	5	4		80647	Alpha-adducin OS=Mus musculus OX=10090 GN=Add1 PE=1 SV=2
392	238	P39053|DYN1_MOUSE	116.39	8	3	2	4	6	5	5			52700	277000	227000	222000	7	3	4	2	4	5	4	4		97803	Dynamin-1 OS=Mus musculus OX=10090 GN=Dnm1 PE=1 SV=2
394	294	Q9CYZ2|TPD54_MOUSE	116.06	37	19	19	37	28	22	12	641000	584000	1800000	1700000	1700000	1230000	6	6	5	5	6	5	4	3		24043	Tumor protein D54 OS=Mus musculus OX=10090 GN=Tpd52l2 PE=1 SV=1
255	208	Q9R1Q8|TAGL3_MOUSE	115.53	46	24	12	42	41	37	37	1110000	964000	2490000	2120000	2160000	2140000	8	8	5	4	10	7	9	8	Carbamidomethylation	22471	Transgelin-3 OS=Mus musculus OX=10090 GN=Tagln3 PE=1 SV=1
399	410	Q3UGC7|EI3JA_MOUSE	115.28	16	16	13	13	13	16	16	1380000	971000	1730000	1590000	2240000	2140000	4	4	5	4	3	3	5	4	Carbamidomethylation	29344	Eukaryotic translation initiation factor 3 subunit J-A OS=Mus musculus OX=10090 GN=Eif3j1 PE=2 SV=1
399	411	Q66JS6|EI3JB_MOUSE	115.28	16	16	13	13	13	16	16	1380000	971000	1730000	1590000	2240000	2140000	4	4	5	4	3	3	5	4	Carbamidomethylation	29486	Eukaryotic translation initiation factor 3 subunit J-B OS=Mus musculus OX=10090 GN=Eif3j2 PE=1 SV=1
356	295	Q9Z2D6|MECP2_MOUSE	115.22	21	8	10	10	12	4	13	311000	391000	364000	375000	318000	460000	8	8	3	4	4	4	2	5		52308	Methyl-CpG-binding protein 2 OS=Mus musculus OX=10090 GN=Mecp2 PE=1 SV=1
409	359	Q9CY58|PAIRB_MOUSE	115.1	16	10	6	10	10	12	14	813000	583000	1280000	1220000	1280000	1470000	5	5	3	2	3	3	4	4	Carbamidomethylation	44714	Plasminogen activator inhibitor 1 RNA-binding protein OS=Mus musculus OX=10090 GN=Serbp1 PE=1 SV=2
361	578	P63044|VAMP2_MOUSE	114.75	34	21	21	34	34	34	34	1560000	1710000	3000000	2640000	3210000	3230000	3	3	5	5	7	7	7	6		12691	Vesicle-associated membrane protein 2 OS=Mus musculus OX=10090 GN=Vamp2 PE=1 SV=2
456	354	Q9D0M3|CY1_MOUSE	114.41	19	6	10	19	14	19	10	83100	468000	1330000	1180000	1520000	971000	5	4	2	4	5	5	6	4	Carbamidomethylation	35328	Cytochrome c1 heme protein mitochondrial OS=Mus musculus OX=10090 GN=Cyc1 PE=1 SV=1
347	347	Q56A07|SCN2B_MOUSE	114.17	30	20	11	20	30	20	30	1870000	1790000	3500000	3040000	3450000	3180000	6	6	6	4	6	7	6	6	Carbamidomethylation	24228	Sodium channel subunit beta-2 OS=Mus musculus OX=10090 GN=Scn2b PE=1 SV=1
407	262	Q9R257|HEBP1_MOUSE	113.89	34	26	19	19	19	28	23	652000	499000	639000	672000	1110000	929000	6	6	5	4	3	3	5	4		21067	Heme-binding protein 1 OS=Mus musculus OX=10090 GN=Hebp1 PE=1 SV=2
463	298	O88569|ROA2_MOUSE	113.48	21	9	9	18	18	13	13	254000	272000	655000	766000	626000	622000	6	6	3	3	5	5	4	4		37403	Heterogeneous nuclear ribonucleoproteins A2/B1 OS=Mus musculus OX=10090 GN=Hnrnpa2b1 PE=1 SV=2
325	595	Q9DCL8|IPP2_MOUSE	113.35	22	17	17	17	22	17	17	2000000	1960000	4190000	3940000	4260000	3790000	6	6	5	5	7	8	7	7		23119	Protein phosphatase inhibitor 2 OS=Mus musculus OX=10090 GN=Ppp1r2 PE=1 SV=3
488	357	Q9D1J3|SARNP_MOUSE	113.32	28	19	19	14	28	23	14	733000	636000	576000	909000	821000	589000	5	5	4	4	3	5	4	3		23533	SAP domain-containing ribonucleoprotein OS=Mus musculus OX=10090 GN=Sarnp PE=1 SV=3
372	559	P15864|H12_MOUSE	113.22	16	16	15	15	15	15	15	802000	679000	785000	884000	841000	771000	4	2	6	6	5	5	6	5		21267	Histone H1.2 OS=Mus musculus OX=10090 GN=Hist1h1c PE=1 SV=2
372	560	P43277|H13_MOUSE	113.22	15	15	14	14	14	14	14	802000	679000	785000	884000	841000	771000	4	2	6	6	5	5	6	5		22100	Histone H1.3 OS=Mus musculus OX=10090 GN=Hist1h1d PE=1 SV=2
281	440	Q06185|ATP5I_MOUSE	112.95	61	42	42	61	61	61	61	2510000	2400000	4140000	4070000	4200000	4160000	4	4	5	7	8	9	9	7		8236	ATP synthase subunit e mitochondrial OS=Mus musculus OX=10090 GN=Atp5me PE=1 SV=2
509	533	P56959|FUS_MOUSE	112.66	6	3	6	6	5	5	5	995000	946000	1980000	1410000	1330000	1520000	4	4	3	4	5	3	3	3		52673	RNA-binding protein FUS OS=Mus musculus OX=10090 GN=Fus PE=1 SV=1
318	267	Q9QYB8|ADDB_MOUSE	112.65	10	5	6	3	4	4	6	1160000	2460000	1310000	1350000	1590000	4180000	7	6	5	5	3	3	3	5		80642	Beta-adducin OS=Mus musculus OX=10090 GN=Add2 PE=1 SV=4
406	255	Q8CAQ8|MIC60_MOUSE	112.43	10	3	6	6	6	10	3	244000	359000	557000	489000	774000	290000	7	7	3	5	4	4	7	3		83900	MICOS complex subunit Mic60 OS=Mus musculus OX=10090 GN=Immt PE=1 SV=1
304	586	Q62277|SYPH_MOUSE	112.42	10	10	10	10	10	10	10	5180000	4380000	6910000	6320000	7000000	7060000	3	3	7	8	7	6	6	9	Carbamidomethylation; Oxidation (M)	34025	Synaptophysin OS=Mus musculus OX=10090 GN=Syp PE=1 SV=2
422	406	Q9D061|ACBD6_MOUSE	112.23	17	14	17	14	11	14	11	472000	580000	544000	585000	684000	637000	5	5	5	7	4	3	4	3	Carbamidomethylation; Phosphorylation (STY)	30887	Acyl-CoA-binding domain-containing protein 6 OS=Mus musculus OX=10090 GN=Acbd6 PE=1 SV=2
722	816	P63248|IPKA_MOUSE	111.4	50	11	11	38	50	50	50	431000	404000	949000	1420000	1350000	1340000	3	3	2	1	2	3	3	3		7960	cAMP-dependent protein kinase inhibitor alpha OS=Mus musculus OX=10090 GN=Pkia PE=1 SV=2
298	259	P28652|KCC2B_MOUSE	111.32	13	6	4	13	11	11	11	208000	336000	958000	1000000	1070000	900000	7	4	3	3	7	8	7	7	Carbamidomethylation	60461	Calcium/calmodulin-dependent protein kinase type II subunit beta OS=Mus musculus OX=10090 GN=Camk2b PE=1 SV=2
442	304	Q3UHL1|CAMKV_MOUSE	111.24	12	5	6	6	4	8	6	129000	245000	234000	121000	351000	130000	7	6	3	4	4	2	4	3	Carbamidomethylation	54819	CaM kinase-like vesicle-associated protein OS=Mus musculus OX=10090 GN=Camkv PE=1 SV=2
333	224	Q9JKK7|TMOD2_MOUSE	111.18	21	15	6	15	11	13	9	525000	109000	891000	755000	773000	316000	8	6	7	4	6	5	6	5		39511	Tropomodulin-2 OS=Mus musculus OX=10090 GN=Tmod2 PE=1 SV=2
369	203	Q60631|GRB2_MOUSE	110.86	36	17	17	29	23	19	19	366000	790000	1250000	1180000	1120000	1080000	8	8	4	4	7	6	5	4	Carbamidomethylation	25238	Growth factor receptor-bound protein 2 OS=Mus musculus OX=10090 GN=Grb2 PE=1 SV=1
452	265	Q99LC3|NDUAA_MOUSE	110.64	16	6	8	12	10	9	10	226000	216000	379000	318000	395000	295000	6	6	3	3	4	3	3	3	Carbamidomethylation	40603	NADH dehydrogenase [ubiquinone] 1 alpha subcomplex subunit 10 mitochondrial OS=Mus musculus OX=10090 GN=Ndufa10 PE=1 SV=1
478	456	Q9CPW4|ARPC5_MOUSE	110.52	33	12	12	33	25	25	33	1760000	1660000	3030000	2870000	3180000	3060000	4	4	3	3	5	4	4	6		16288	Actin-related protein 2/3 complex subunit 5 OS=Mus musculus OX=10090 GN=Arpc5 PE=1 SV=3
309	292	P97352|S10AD_MOUSE	110.29	55	44	55	55	44	55	48	2270000	3050000	4540000	3230000	4070000	3590000	6	6	5	9	8	7	7	6		11158	Protein S100-A13 OS=Mus musculus OX=10090 GN=S100a13 PE=1 SV=1
624	516	P97493|THIOM_MOUSE	110.01	30	8	8	30	30	30	21	223000	205000	1400000	1600000	1670000	1050000	4	4	1	1	3	4	4	2	Carbamidomethylation	18255	Thioredoxin mitochondrial OS=Mus musculus OX=10090 GN=Txn2 PE=1 SV=1
443	312	Q8C419|GP158_MOUSE	109.95	7	5	3	5	5	3	4	990000	441000	1330000	1180000	1010000	1250000	6	6	6	4	5	4	3	4		134426	Probable G-protein coupled receptor 158 OS=Mus musculus OX=10090 GN=Gpr158 PE=1 SV=2
580	328	P23506|PIMT_MOUSE	109.69	26	8	8	14	22	26	14	340000	302000	395000	589000	1010000	405000	5	5	2	2	3	4	5	2	Carbamidomethylation	24634	Protein-L-isoaspartate(D-aspartate) O-methyltransferase OS=Mus musculus OX=10090 GN=Pcmt1 PE=1 SV=3
306	233	Q9ES97|RTN3_MOUSE	109.56	9	5	4	4	4	5	5	375000	226000	651000	621000	828000	726000	7	7	5	3	3	3	4	4	Carbamidomethylation	103879	Reticulon-3 OS=Mus musculus OX=10090 GN=Rtn3 PE=1 SV=2
426	390	P14152|MDHC_MOUSE	109.21	21	8	8	21	21	18	18	492000	424000	1490000	1500000	1440000	1360000	5	5	2	2	6	6	5	5	Carbamidomethylation	36511	Malate dehydrogenase cytoplasmic OS=Mus musculus OX=10090 GN=Mdh1 PE=1 SV=3
362	627	P47955|RLA1_MOUSE	108.96	68	0	6	68	25	68	63		63600	1940000	1470000	1800000	1730000	5	5	0	1	7	6	7	6	Carbamidomethylation	11475	60S acidic ribosomal protein P1 OS=Mus musculus OX=10090 GN=Rplp1 PE=1 SV=1
439	253	Q91W90|TXND5_MOUSE	108.95	19	5	2	10	16	8	7	168000	118000	443000	654000	276000	283000	7	7	2	1	5	7	4	4	Carbamidomethylation	46416	Thioredoxin domain-containing protein 5 OS=Mus musculus OX=10090 GN=Txndc5 PE=1 SV=2
387	446	Q9WTR5|CAD13_MOUSE	108.79	9	4	4	7	6	6	4	321000	359000	926000	1370000	783000	670000	5	5	2	2	5	5	3	3	Deamidation N	78186	Cadherin-13 OS=Mus musculus OX=10090 GN=Cdh13 PE=1 SV=2
343	443	P62852|RS25_MOUSE	108.76	30	30	30	30	30	30	30	2420000	2400000	3320000	3360000	3430000	3370000	5	5	6	7	8	7	5	6		13742	40S ribosomal protein S25 OS=Mus musculus OX=10090 GN=Rps25 PE=1 SV=1
423	355	Q60668|HNRPD_MOUSE	108.68	13	7	11	7	7	9	7	118000	183000	112000	118000	248000	118000	5	3	3	6	6	5	5	4	Carbamidomethylation	38354	Heterogeneous nuclear ribonucleoprotein D0 OS=Mus musculus OX=10090 GN=Hnrnpd PE=1 SV=2
455	322	P70297|STAM1_MOUSE	108.67	13	5	3	9	7	9	13			477000	162000	506000	586000	6	3	3	2	5	4	5	6	Carbamidomethylation	59771	Signal transducing adapter molecule 1 OS=Mus musculus OX=10090 GN=Stam PE=1 SV=3
396	358	P46096|SYT1_MOUSE	108.57	16	2	2	11	10	10	4			305000	498000	462000	85400	6	4	2	3	4	4	5	2		47418	Synaptotagmin-1 OS=Mus musculus OX=10090 GN=Syt1 PE=1 SV=1
519	377	Q9D172|GAL3A_MOUSE	108.53	27	7	12	19	9	27	15	1060000	1060000	1300000	595000	1830000	667000	5	5	2	3	3	2	5	2	Carbamidomethylation	28090	Glutamine amidotransferase-like class 1 domain-containing protein 3A mitochondrial OS=Mus musculus OX=10090 GN=Gatd3a PE=1 SV=1
489	372	O88456|CPNS1_MOUSE	107.92	17	9	13	11	17	14	14	442000	415000	585000	786000	834000	714000	5	5	3	4	3	5	4	4	Carbamidomethylation	28463	Calpain small subunit 1 OS=Mus musculus OX=10090 GN=Capns1 PE=1 SV=1
276	381	P23198|CBX3_MOUSE	107.09	33	11	11	33	25	25	17	1490000	1430000	2470000	2800000	3060000	2150000	6	5	4	4	6	6	7	4	Carbamidomethylation	20855	Chromobox protein homolog 3 OS=Mus musculus OX=10090 GN=Cbx3 PE=1 SV=2
410	373	P09411|PGK1_MOUSE	106.74	17	3	5	11	9	14	15		44600	412000	399000	447000	680000	7	5	2	3	5	5	6	6	Carbamidomethylation	44550	Phosphoglycerate kinase 1 OS=Mus musculus OX=10090 GN=Pgk1 PE=1 SV=4
432	303	Q9CX34|SGT1_MOUSE	106.32	18	9	8	16	9	9	11	342000	382000	780000	487000	498000	555000	6	6	3	3	5	3	3	4		38159	Protein SGT1 homolog OS=Mus musculus OX=10090 GN=Sugt1 PE=1 SV=3
428	444	P83940|ELOC_MOUSE	106.27	38	19	19	31	38	31	38	1810000	1620000	2450000	2390000	2610000	2600000	4	4	3	3	4	6	5	5	Carbamidomethylation	12473	Elongin-C OS=Mus musculus OX=10090 GN=Eloc PE=1 SV=1
490	389	Q9CQ92|FIS1_MOUSE	106.27	36	9	16	28	24	32	24	282000	311000	685000	662000	724000	645000	5	5	1	2	5	5	5	5	Carbamidomethylation	17009	Mitochondrial fission 1 protein OS=Mus musculus OX=10090 GN=Fis1 PE=1 SV=1
487	315	Q9QYB1|CLIC4_MOUSE	106.06	28	10	10	12	26	21	12	264000	313000	310000	559000	547000	330000	6	5	3	3	3	5	4	3	Carbamidomethylation	28729	Chloride intracellular channel protein 4 OS=Mus musculus OX=10090 GN=Clic4 PE=1 SV=3
585	529	Q62433|NDRG1_MOUSE	105.99	11	7	11	11	11	11	11	244000	373000	717000	646000	548000	690000	3	3	2	3	3	3	3	3		43009	Protein NDRG1 OS=Mus musculus OX=10090 GN=Ndrg1 PE=1 SV=1
617	331	Q8VDQ8|SIR2_MOUSE	105.81	23	2	2	5	14	11	12	646000	623000	1030000	907000	1010000	1070000	6	6	1	1	2	4	4	3	Carbamidomethylation	43256	NAD-dependent protein deacetylase sirtuin-2 OS=Mus musculus OX=10090 GN=Sirt2 PE=1 SV=2
553	818	Q91VW3|SH3L3_MOUSE	105.76	31	11	11	31	31	31	31	1060000	1290000	2090000	2100000	2070000	2060000	3	3	2	2	4	5	4	4		10477	SH3 domain-binding glutamic acid-rich-like protein 3 OS=Mus musculus OX=10090 GN=Sh3bgrl3 PE=1 SV=1
311	330	Q99LX0|PARK7_MOUSE	105.71	28	13	13	20	28	28	20	2250000	1980000	2360000	2280000	2510000	1990000	5	5	6	4	7	8	7	6	Carbamidomethylation	20021	Protein/nucleic acid deglycase DJ-1 OS=Mus musculus OX=10090 GN=Park7 PE=1 SV=1
371	308	P61022|CHP1_MOUSE	105.11	24	24	24	24	24	16	24	410000	407000	753000	777000	652000	766000	5	5	6	5	5	5	3	6		22432	Calcineurin B homologous protein 1 OS=Mus musculus OX=10090 GN=Chp1 PE=1 SV=2
445	392	Q9WV92|E41L3_MOUSE	105.08	5	3	4	5	5	5	5	275000	318000	634000	549000	656000	592000	4	4	2	3	4	4	4	4		103338	Band 4.1-like protein 3 OS=Mus musculus OX=10090 GN=Epb41l3 PE=1 SV=1
453	317	Q922U2|K2C5_MOUSE	105.02	8	3	5	7	3	7	7		64600	20000		65800	89500	5	2	2	3	5	3	5	5	Carbamidomethylation	61767	Keratin type II cytoskeletal 5 OS=Mus musculus OX=10090 GN=Krt5 PE=1 SV=1
680	584	P14231|AT1B2_MOUSE	104.96	10	8	8	8	10	8	8	443000	372000	471000	1130000	533000	532000	3	3	2	2	2	3	2	2	Carbamidomethylation	33344	Sodium/potassium-transporting ATPase subunit beta-2 OS=Mus musculus OX=10090 GN=Atp1b2 PE=1 SV=2
476	436	P28798|GRN_MOUSE	104.72	13	9	9	13	13	13	13	880000	670000	1790000	1700000	1610000	1500000	4	4	4	3	5	5	4	4	Carbamidomethylation	63458	Progranulin OS=Mus musculus OX=10090 GN=Grn PE=1 SV=2
286	223	Q60902|EP15R_MOUSE	104.54	9	5	7	6	7	6	6	293000	424000	499000	557000	441000	406000	8	7	5	7	6	7	5	5		99309	Epidermal growth factor receptor substrate 15-like 1 OS=Mus musculus OX=10090 GN=Eps15l1 PE=1 SV=3
341	240	Q03157|APLP1_MOUSE	104.48	11	4	8	7	11	10	4	750000	1200000	1060000	1210000	1040000	836000	7	6	3	6	5	7	6	3	Carbamidomethylation	72751	Amyloid-like protein 1 OS=Mus musculus OX=10090 GN=Aplp1 PE=1 SV=1
543	496	P24668|MPRD_MOUSE	104.42	11	11	11	11	11	8	11	658000	608000	813000	732000	657000	764000	3	3	3	3	3	3	2	3	Carbamidomethylation	31172	Cation-dependent mannose-6-phosphate receptor OS=Mus musculus OX=10090 GN=M6pr PE=1 SV=1
470	417	Q8VD33|SGTB_MOUSE	104.39	14	14	14	8	12	12	12	754000	727000	730000	1090000	1240000	1270000	4	4	4	4	3	4	3	4	Carbamidomethylation	33429	Small glutamine-rich tetratricopeptide repeat-containing protein beta OS=Mus musculus OX=10090 GN=Sgtb PE=1 SV=1
424	356	Q9D2M8|UB2V2_MOUSE	104.35	30	30	25	23	16	18	18	6340000	907000	883000	597000	744000	811000	5	5	7	6	5	4	4	4		16367	Ubiquitin-conjugating enzyme E2 variant 2 OS=Mus musculus OX=10090 GN=Ube2v2 PE=1 SV=4
386	309	Q6Y685|TACC1_MOUSE	104.33	8	4	6	6	5	4	6	128000	259000	288000	283000	313000	752000	7	6	4	5	5	5	4	6	Carbamidomethylation	83952	Transforming acidic coiled-coil-containing protein 1 OS=Mus musculus OX=10090 GN=Tacc1 PE=1 SV=1
545	524	Q91YL2|RN126_MOUSE	103.95	15	3	3	15	15	15	15	172000	179000	665000	657000	760000	649000	3	3	1	1	3	3	3	3	Carbamidomethylation	34081	E3 ubiquitin-protein ligase RNF126 OS=Mus musculus OX=10090 GN=Rnf126 PE=1 SV=1
417	228	Q3UNH4|GRIN1_MOUSE	103.64	10	3	4	4	3	8	4	158000	288000	250000	212000	621000	334000	7	7	2	3	3	2	6	3		95496	G protein-regulated inducer of neurite outgrowth 1 OS=Mus musculus OX=10090 GN=Gprin1 PE=1 SV=2
421	266	O88643|PAK1_MOUSE	103.15	13	6	5	8	12	6	12	148000	173000	325000	406000	245000	446000	6	4	4	4	4	5	3	5	Carbamidomethylation	60737	Serine/threonine-protein kinase PAK 1 OS=Mus musculus OX=10090 GN=Pak1 PE=1 SV=1
384	263	Q80VP1|EPN1_MOUSE	103.1	14	8	5	10	9	9	6	304000	176000	499000	371000	473000	278000	7	5	7	4	6	4	5	4		60212	Epsin-1 OS=Mus musculus OX=10090 GN=Epn1 PE=1 SV=3
368	758	Q9DCB4|ARP21_MOUSE	102.74	3	1	3	3	3	3	3	3320000	3760000	7810000	6380000	8070000	6750000	2	2	2	3	7	7	8	7	Carbamidomethylation; Phosphorylation (STY)	88567	cAMP-regulated phosphoprotein 21 OS=Mus musculus OX=10090 GN=Arpp21 PE=1 SV=2
707	746	Q9JJV2|PROF2_MOUSE	102.64	26	16	16	16	16	16	26	770000	755000	1070000	1160000	1140000	1300000	3	3	2	2	2	2	2	3	Deamidation N	15032	Profilin-2 OS=Mus musculus OX=10090 GN=Pfn2 PE=1 SV=3
437	815	Q9WUC3|LY6H_MOUSE	102.47	17	17	17	17	17	17	17	3560000	3280000	4650000	3620000	4930000	4740000	2	2	5	4	5	3	6	5	Carbamidomethylation; Oxidation (M)	14669	Lymphocyte antigen 6H OS=Mus musculus OX=10090 GN=Ly6h PE=1 SV=2
653	607	O35127|C10_MOUSE	102.24	30	22	12	30	30	30	22	150000	87200	593000	602000	665000	544000	3	3	2	1	3	3	3	2	Carbamidomethylation	13194	Protein C10 OS=Mus musculus OX=10090 GN=Grcc10 PE=1 SV=1
405	231	P46460|NSF_MOUSE	102	14	6	5	1	7	8	1	269000	279000		354000	604000		10	9	5	5	1	5	6	1	Carbamidomethylation	82613	Vesicle-fusing ATPase OS=Mus musculus OX=10090 GN=Nsf PE=1 SV=2
418	252	P17710|HXK1_MOUSE	101.16	7	4	4	2	4	3	3	143000	179000	39900	48100	43600	44400	8	4	5	5	2	4	3	3		108303	Hexokinase-1 OS=Mus musculus OX=10090 GN=Hk1 PE=1 SV=3
294	387	O88737|BSN_MOUSE	100.72	2	1	1	1	1	1	2	156000	581000	596000	447000	187000	705000	6	6	2	4	3	2	2	5	HexNAc; Phosphorylation (STY)	418848	Protein bassoon OS=Mus musculus OX=10090 GN=Bsn PE=1 SV=4
605	555	Q8BG73|SH3L2_MOUSE	100.41	36	0	0	36	36	36	25			1010000	1090000	1160000	604000	3	3	0	0	4	4	5	2	Carbamidomethylation	12255	SH3 domain-binding glutamic acid-rich-like protein 2 OS=Mus musculus OX=10090 GN=Sh3bgrl2 PE=1 SV=1
414	667	P04104|K2C1_MOUSE	100.31	4	4	4	4	4	4	4	1280000	1060000	1630000	1590000	1980000	1490000	3	2	5	4	5	4	5	4		65606	Keratin type II cytoskeletal 1 OS=Mus musculus OX=10090 GN=Krt1 PE=1 SV=4
444	325	P50516|VATA_MOUSE	99.95	7	6	6	7	6	6	6	358000	353000	592000	477000	484000	470000	5	5	4	4	5	4	4	4		68326	V-type proton ATPase catalytic subunit A OS=Mus musculus OX=10090 GN=Atp6v1a PE=1 SV=2
563	518	P70202|LXN_MOUSE	99.84	18	8	14	18	18	18	18	181000	429000	1240000	1360000	1350000	1210000	3	3	1	3	3	3	3	3	Carbamidomethylation	25492	Latexin OS=Mus musculus OX=10090 GN=Lxn PE=1 SV=2
581	453	Q61282|PGCA_MOUSE	99.71	2	2	1	1	2	1	0	360000	192000	265000	464000	322000	135000	4	4	3	2	2	3	2	1	Carbamidomethylation	221939	Aggrecan core protein OS=Mus musculus OX=10090 GN=Acan PE=1 SV=2
400	503	P39054|DYN2_MOUSE	99.44	7	4	3	6	3	3	3	326000	430000	1260000	217000	296000	297000	6	2	6	4	6	3	4	4	HPRO; HexNAc	98145	Dynamin-2 OS=Mus musculus OX=10090 GN=Dnm2 PE=1 SV=2
586	566	P56376|ACYP1_MOUSE	99	34	20	20	34	34	34	34	656000	770000	1160000	1100000	1110000	1080000	3	3	3	3	3	3	3	3		11241	Acylphosphatase-1 OS=Mus musculus OX=10090 GN=Acyp1 PE=1 SV=2
472	676	Q62426|CYTB_MOUSE	98.78	42	31	40	31	31	29	29	936000	1000000	2380000	2550000	2160000	2080000	4	4	3	3	4	5	2	3		11046	Cystatin-B OS=Mus musculus OX=10090 GN=Cstb PE=1 SV=1
691	913	P29595|NEDD8_MOUSE	98.51	35	0	0	35	17	35	17			2240000	882000	1060000	2070000	3	3	0	0	4	3	3	4		8972	NEDD8 OS=Mus musculus OX=10090 GN=Nedd8 PE=1 SV=2
583	501	Q9D8S9|BOLA1_MOUSE	98.5	39	12	0	38	23	22	22	92600		681000	503000	374000	535000	4	4	1	0	4	4	2	3		14379	BolA-like protein 1 OS=Mus musculus OX=10090 GN=Bola1 PE=1 SV=1
602	494	Q3UYG8|MACD2_MOUSE	97.97	6	6	4	4	4	4	6	397000	298000	359000	351000	366000	583000	3	3	3	2	2	2	2	3	Carbamidomethylation	52145	ADP-ribose glycohydrolase MACROD2 OS=Mus musculus OX=10090 GN=Macrod2 PE=1 SV=1
395	337	P10649|GSTM1_MOUSE	97.76	20	4	4	8	12	20	16			312000	450000	397000	418000	5	2	1	1	2	3	5	4	Carbamidomethylation	25970	Glutathione S-transferase Mu 1 OS=Mus musculus OX=10090 GN=Gstm1 PE=1 SV=2
536	384	Q64010|CRK_MOUSE	97.68	14	7	9	7	7	7	10	493000	471000	600000	484000	618000	775000	5	4	3	4	3	3	3	3		33815	Adapter molecule crk OS=Mus musculus OX=10090 GN=Crk PE=1 SV=1
808	779	Q9CPW2|FDX2_MOUSE	97.63	14	14	6	14	14	7	14	227000	123000	389000	285000	131000	433000	2	2	2	1	2	2	1	2		18766	Ferredoxin-2 mitochondrial OS=Mus musculus OX=10090 GN=Fdx2 PE=1 SV=1
788	488	Q9JKF6|NECT1_MOUSE	97.3	8	2	3	6	4	4	2	146000	221000	362000	225000	196000		4	4	1	2	3	2	2	1	Carbamidomethylation	57035	Nectin-1 OS=Mus musculus OX=10090 GN=Nectin1 PE=1 SV=3
862	817	P50153|GBG4_MOUSE	97.24	44	0	0	44	44	44	44			1310000	1320000	1400000	1370000	2	2	0	0	3	3	2	2	Carbamidomethylation	8405	Guanine nucleotide-binding protein G(I)/G(S)/G(O) subunit gamma-4 OS=Mus musculus OX=10090 GN=Gng4 PE=1 SV=1
507	461	Q99J85|NPTXR_MOUSE	97.23	11	2	0	6	11	8	4	142000		645000	959000	867000	763000	4	4	1	0	4	6	5	4	Carbamidomethylation	52285	Neuronal pentraxin receptor OS=Mus musculus OX=10090 GN=Nptxr PE=1 SV=1
457	379	Q6IFX2|K1C42_MOUSE	97.17	11	6	7	6	9	8	6		54900		55300	230000		6	2	3	5	3	6	5	4		50133	Keratin type I cytoskeletal 42 OS=Mus musculus OX=10090 GN=Krt42 PE=1 SV=1
440	254	P06745|G6PI_MOUSE	97.17	14	5	5	14	10	6	8	375000	350000	1010000	871000	455000	590000	7	7	3	3	7	5	3	4		62767	Glucose-6-phosphate isomerase OS=Mus musculus OX=10090 GN=Gpi PE=1 SV=4
501	336	P60335|PCBP1_MOUSE	96.92	16	7	10	11	14	14	13	104000	178000	334000	413000	426000	310000	5	3	2	3	3	4	4	4	Carbamidomethylation	37498	Poly(rC)-binding protein 1 OS=Mus musculus OX=10090 GN=Pcbp1 PE=1 SV=1
411	374	Q9D898|ARP5L_MOUSE	96.81	38	17	25	29	24	29	29	493000	361000	1860000	2010000	2440000	2380000	5	5	4	5	5	4	6	6	Deamidation N	16980	Actin-related protein 2/3 complex subunit 5-like protein OS=Mus musculus OX=10090 GN=Arpc5l PE=1 SV=1
547	583	P63216|GBG3_MOUSE	96.03	69	9	29	69	49	69	49	1760000	1990000	2120000	1620000	2380000	2050000	3	3	2	3	4	3	4	3	Carbamidomethylation; Deamidation N	8305	Guanine nucleotide-binding protein G(I)/G(S)/G(O) subunit gamma-3 OS=Mus musculus OX=10090 GN=Gng3 PE=1 SV=1
688	814	Q9D164|FXYD6_MOUSE	96	37	0	0	37	37	37	37			2000000	1910000	1820000	1840000	2	2	0	0	4	3	4	4		10374	FXYD domain-containing ion transport regulator 6 OS=Mus musculus OX=10090 GN=Fxyd6 PE=1 SV=2
385	302	P48428|TBCA_MOUSE	95.85	56	22	31	47	47	31	56	1000000	1420000	1450000	1160000	1520000	1400000	6	6	3	4	6	5	5	6	Carbamidomethylation	12758	Tubulin-specific chaperone A OS=Mus musculus OX=10090 GN=Tbca PE=1 SV=3
705	445	Q9WV69|DEMA_MOUSE	95.29	10	5	5	3	2	8	6	161000	148000	185000	137000	455000	421000	4	3	2	2	1	1	3	2		45468	Dematin OS=Mus musculus OX=10090 GN=Dmtn PE=1 SV=1
606	563	Q9CQ86|MIEN1_MOUSE	95.08	34	18	18	19	24	19	19	539000	500000	523000	436000	548000	496000	4	4	3	3	3	3	3	3	Carbamidomethylation; Deamidation N	12295	Migration and invasion enhancer 1 OS=Mus musculus OX=10090 GN=Mien1 PE=1 SV=1
511	539	Q3UHX2|HAP28_MOUSE	94.98	18	10	18	13	18	13	13	528000	520000	981000	912000	1040000	864000	3	3	3	4	3	4	3	3		20605	28 kDa heat- and acid-stable phosphoprotein OS=Mus musculus OX=10090 GN=Pdap1 PE=1 SV=1
568	771	Q9CR51|VATG1_MOUSE	94.88	24	24	9	9	9	9	24	697000	344000	645000	649000	712000	1110000	2	2	2	1	2	2	2	2	Carbamidomethylation	13724	V-type proton ATPase subunit G 1 OS=Mus musculus OX=10090 GN=Atp6v1g1 PE=1 SV=3
464	327	P50396|GDIA_MOUSE	94.64	11	6	8	8	11	6	9	225000	329000	579000	627000	412000	510000	5	4	3	4	4	5	3	4	Carbamidomethylation	50522	Rab GDP dissociation inhibitor alpha OS=Mus musculus OX=10090 GN=Gdi1 PE=1 SV=3
917	338	P61089|UBE2N_MOUSE	94.55	38	11	0	7	18	20	14	46100		878000	294000	1150000	1540000	5	4	2	0	1	2	2	2	Carbamidomethylation	17138	Ubiquitin-conjugating enzyme E2 N OS=Mus musculus OX=10090 GN=Ube2n PE=1 SV=1
855	718	Q9CXU9|EIF1B_MOUSE	94.53	27	0	0	27	27	27	27			484000	481000	579000	466000	2	2	0	0	2	2	2	2		12824	Eukaryotic translation initiation factor 1b OS=Mus musculus OX=10090 GN=Eif1b PE=1 SV=2
518	329	P63011|RAB3A_MOUSE	94.38	27	13	16	11	20	11	6		246000	305000	298000		313000	6	2	3	4	3	4	3	2	Carbamidomethylation	24970	Ras-related protein Rab-3A OS=Mus musculus OX=10090 GN=Rab3a PE=1 SV=1
835	396	Q8BKZ9|ODPX_MOUSE	94.04	9	5	4	3	0	4	6	107000	124000	31200		134000	118000	5	4	3	2	1	0	2	3		53999	Pyruvate dehydrogenase protein X component mitochondrial OS=Mus musculus OX=10090 GN=Pdhx PE=1 SV=1
492	423	O88712|CTBP1_MOUSE	93.96	11	7	4	8	7	5	9	185000	157000	320000	387000	324000	439000	5	4	4	2	3	3	3	4	Carbamidomethylation	47745	C-terminal-binding protein 1 OS=Mus musculus OX=10090 GN=Ctbp1 PE=1 SV=2
706	448	Q8BGS2|BOLA2_MOUSE	93.95	60	10	19	52	60	33	33	391000	414000	1170000	1200000	1190000	1050000	4	4	1	2	3	4	2	2	Carbamidomethylation	10215	BolA-like protein 2 OS=Mus musculus OX=10090 GN=Bola2 PE=1 SV=1
644	382	P62137|PP1A_MOUSE	93.83	15	5	2	3	6	10	10	170000	205000		85100	184000	197000	5	4	2	1	2	2	4	4	Carbamidomethylation	37540	Serine/threonine-protein phosphatase PP1-alpha catalytic subunit OS=Mus musculus OX=10090 GN=Ppp1ca PE=1 SV=1
435	486	Q00623|APOA1_MOUSE	93.64	12	12	12	12	12	12	12	404000	511000	793000	748000	770000	410000	3	3	3	4	3	3	3	3		30616	Apolipoprotein A-I OS=Mus musculus OX=10090 GN=Apoa1 PE=1 SV=2
548	603	Q9D358|PPAC_MOUSE	93.53	20	13	13	20	13	20	20	468000	481000	807000	771000	802000	799000	3	3	3	3	4	2	4	4	Carbamidomethylation	18192	Low molecular weight phosphotyrosine protein phosphatase OS=Mus musculus OX=10090 GN=Acp1 PE=1 SV=3
458	369	Q99JP7|GGT7_MOUSE	93.35	6	5	5	3	6	6	5	384000	364000	322000	468000	618000	448000	4	4	4	3	2	4	4	3		70252	Glutathione hydrolase 7 OS=Mus musculus OX=10090 GN=Ggt7 PE=1 SV=2
761	819	O55100|SNG1_MOUSE	93.25	10	10	10	10	10	10	10	136000	135000	349000	312000	366000	343000	2	2	2	2	2	2	3	2		25653	Synaptogyrin-1 OS=Mus musculus OX=10090 GN=Syngr1 PE=1 SV=2
502	393	Q9D051|ODPB_MOUSE	93.18	15	10	7	13	5	10	7	413000	255000	538000	310000	639000	352000	5	5	4	3	4	3	4	3		38937	Pyruvate dehydrogenase E1 component subunit beta mitochondrial OS=Mus musculus OX=10090 GN=Pdhb PE=1 SV=1
560	476	Q8VEM8|MPCP_MOUSE	93.06	10	10	7	7	10	7	7	459000	337000	443000	576000	507000	476000	4	4	4	3	3	4	3	3	Carbamidomethylation	39632	Phosphate carrier protein mitochondrial OS=Mus musculus OX=10090 GN=Slc25a3 PE=1 SV=1
841	575	P62077|TIM8B_MOUSE	92.96	35	8	8	22	22	35	22	292000	342000	549000	552000	889000	552000	3	3	1	1	2	2	3	2	Carbamidomethylation	9286	Mitochondrial import inner membrane translocase subunit Tim8 B OS=Mus musculus OX=10090 GN=Timm8b PE=1 SV=1
461	556	P56812|PDCD5_MOUSE	92.84	28	17	17	28	28	28	28	775000	557000	1650000	1500000	1530000	1630000	3	3	3	3	5	4	5	5		14275	Programmed cell death protein 5 OS=Mus musculus OX=10090 GN=Pdcd5 PE=1 SV=3
467	397	P35803|GPM6B_MOUSE	92.78	13	5	5	13	9	13	13	140000	172000	478000	561000	416000	429000	4	3	2	3	4	4	4	4	Carbamidomethylation	36210	Neuronal membrane glycoprotein M6-b OS=Mus musculus OX=10090 GN=Gpm6b PE=1 SV=2
512	543	O09111|NDUBB_MOUSE	92.51	23	11	11	23	23	23	11	1850000	1720000	2060000	1790000	2090000	1730000	3	3	3	3	4	4	4	3		17444	NADH dehydrogenase [ubiquinone] 1 beta subcomplex subunit 11 mitochondrial OS=Mus musculus OX=10090 GN=Ndufb11 PE=1 SV=2
521	483	Q9EQU5|SET_MOUSE	92.43	18	7	7	7	18	13	13	484000	511000	1020000	1390000	1400000	1220000	4	4	2	2	2	4	3	3		33378	Protein SET OS=Mus musculus OX=10090 GN=Set PE=1 SV=1
603	500	Q9DCB8|ISCA2_MOUSE	92.08	23	8	0	23	23	23	23	102000		834000	961000	964000	872000	3	3	1	0	3	3	3	4		16718	Iron-sulfur cluster assembly 2 homolog mitochondrial OS=Mus musculus OX=10090 GN=Isca2 PE=1 SV=2
622	495	Q9CQ45|NENF_MOUSE	92.02	18	11	11	18	18	18	18	376000	349000	614000	627000	623000	637000	3	3	2	2	3	3	3	3		18904	Neudesin OS=Mus musculus OX=10090 GN=Nenf PE=1 SV=1
918	460	Q91VN4|MIC25_MOUSE	91.87	19	8	8	11	0	11	3	138000	134000	494000		426000	80600	4	4	2	2	2	0	2	1	Carbamidomethylation	29852	MICOS complex subunit Mic25 OS=Mus musculus OX=10090 GN=Chchd6 PE=1 SV=2
646	551	Q8CC35|SYNPO_MOUSE	91.76	5	1	1	4	2	3	5	325000	313000	931000	284000	376000	1070000	4	4	1	1	3	1	2	4	Deamidation N	99552	Synaptopodin OS=Mus musculus OX=10090 GN=Synpo PE=1 SV=2
345	734	P07310|KCRM_MOUSE	91.66	15	2	2	15	15	15	10			1060000	1170000	890000	1420000	4	2	3	3	7	8	6	6	HLys-Hex; Deamidation N	43045	Creatine kinase M-type OS=Mus musculus OX=10090 GN=Ckm PE=1 SV=1
558	297	Q9Z2I9|SUCB1_MOUSE	91.54	12	6	4	4	6	6	8	233000	340000	190000	404000	280000	349000	6	6	3	2	2	3	3	4	Carbamidomethylation	50114	Succinate--CoA ligase [ADP-forming] subunit beta mitochondrial OS=Mus musculus OX=10090 GN=Sucla2 PE=1 SV=2
648	506	P29391|FRIL1_MOUSE	91.24	31	4	4	13	13	31	13	178000	261000	326000	292000	521000	362000	4	2	1	1	2	2	4	2		20802	Ferritin light chain 1 OS=Mus musculus OX=10090 GN=Ftl1 PE=1 SV=2
564	519	Q9JJ69|KCIP2_MOUSE	91.21	11	11	6	8	8	11	8	585000	465000	504000	496000	808000	502000	3	3	3	2	2	2	3	2	Carbamidomethylation	30946	Kv channel-interacting protein 2 OS=Mus musculus OX=10090 GN=Kcnip2 PE=1 SV=2
604	546	Q91WS0|CISD1_MOUSE	91.08	35	26	26	14	35	23	23	397000	366000	335000	734000	643000	505000	3	3	2	2	1	3	2	2	Carbamidomethylation	12097	CDGSH iron-sulfur domain-containing protein 1 OS=Mus musculus OX=10090 GN=Cisd1 PE=1 SV=1
599	454	Q60972|RBBP4_MOUSE	90.96	10	8	8	8	4	6	8	74000	76600	161000		21000	93600	4	2	3	3	3	2	2	3	Carbamidomethylation	47656	Histone-binding protein RBBP4 OS=Mus musculus OX=10090 GN=Rbbp4 PE=1 SV=5
506	447	Q8VEA4|MIA40_MOUSE	90.67	41	11	11	21	41	21	21	870000	880000	1470000	1770000	1600000	1430000	4	4	3	3	3	4	3	4	Carbamidomethylation	15525	Mitochondrial intermembrane space import and assembly protein 40 OS=Mus musculus OX=10090 GN=Chchd4 PE=1 SV=1
620	485	Q9D0B6|PBDC1_MOUSE	90.44	22	10	15	10	10	17	17	69700	265000	344000	307000	406000	376000	4	4	2	3	2	2	3	3		22223	Protein PBDC1 OS=Mus musculus OX=10090 GN=Pbdc1 PE=1 SV=1
837	481	P67778|PHB_MOUSE	90.38	14	7	10	3	7	3	7	149000	209000	54700	273000	42700	192000	4	4	2	3	1	2	1	2		29820	Prohibitin OS=Mus musculus OX=10090 GN=Phb PE=1 SV=1
559	375	P97952|SCN1B_MOUSE	90.27	24	7	10	13	21	21	21	663000	693000	877000	1130000	1310000	1360000	5	5	2	3	3	4	4	4	Carbamidomethylation	24650	Sodium channel subunit beta-1 OS=Mus musculus OX=10090 GN=Scn1b PE=1 SV=1
514	579	Q9CWM4|PFD1_MOUSE	90	21	21	21	21	15	21	21	766000	835000	1060000	805000	1120000	1040000	3	3	5	4	5	2	4	3		14255	Prefoldin subunit 1 OS=Mus musculus OX=10090 GN=Pfdn1 PE=1 SV=1
703	398	Q64332|SYN2_MOUSE	89.97	8	2	0	3	4	6	3			218000	170000	369000	238000	4	3	1	0	2	2	3	2		63373	Synapsin-2 OS=Mus musculus OX=10090 GN=Syn2 PE=1 SV=2
844	629	Q9CX80|CYGB_MOUSE	89.75	16	0	10	11	5	11	11		119000	361000	233000	406000	418000	3	3	0	2	2	1	2	2		21466	Cytoglobin OS=Mus musculus OX=10090 GN=Cygb PE=1 SV=1
611	824	Q9ERT9|PPR1A_MOUSE	89.68	20	8	8	20	20	20	20	185000	202000	1130000	1270000	1350000	1120000	3	3	1	1	4	3	3	4		18718	Protein phosphatase 1 regulatory subunit 1A OS=Mus musculus OX=10090 GN=Ppp1r1a PE=1 SV=1
702	370	Q9CPX6|ATG3_MOUSE	89.19	18	0	6	16	16	6	3		90200	344000	366000	126000	80100	5	5	0	2	4	4	2	1		35796	Ubiquitin-like-conjugating enzyme ATG3 OS=Mus musculus OX=10090 GN=Atg3 PE=1 SV=1
493	426	Q8QZT1|THIL_MOUSE	88.9	12	0	2	11	12	12	12		140000	398000	681000	723000	633000	4	4	0	1	3	4	4	4		44816	Acetyl-CoA acetyltransferase mitochondrial OS=Mus musculus OX=10090 GN=Acat1 PE=1 SV=1
475	394	Q9CZU6|CISY_MOUSE	88.79	11	5	5	7	8	7	4	278000	278000	472000	579000	442000	258000	6	6	3	3	5	4	3	2		51737	Citrate synthase mitochondrial OS=Mus musculus OX=10090 GN=Cs PE=1 SV=1
454	319	Q91VI7|RINI_MOUSE	88.71	11	6	6	4	6	6	11	157000	182000	134000	175000	218000	502000	5	4	3	3	2	3	3	5	Carbamidomethylation	49817	Ribonuclease inhibitor OS=Mus musculus OX=10090 GN=Rnh1 PE=1 SV=1
745	508	Q9CQR4|ACO13_MOUSE	88.55	23	7	7	9	14	16	23	349000	327000	150000	401000	520000	599000	3	3	1	1	1	2	2	3		15183	Acyl-coenzyme A thioesterase 13 OS=Mus musculus OX=10090 GN=Acot13 PE=1 SV=1
588	633	Q9Z1S5|SEPT3_MOUSE	88.21	9	5	9	7	7	5	5	136000	171000	127000	121000	159000	125000	5	3	3	5	3	3	2	2	Carbamidomethylation	40038	Neuronal-specific septin-3 OS=Mus musculus OX=10090 GN=Sept3 PE=1 SV=2
584	510	Q6P8I4|PCNP_MOUSE	88.15	20	20	20	20	20	20	15	411000	470000	517000	477000	572000	385000	3	3	3	3	3	3	3	2		18963	PEST proteolytic signal-containing nuclear protein OS=Mus musculus OX=10090 GN=Pcnp PE=1 SV=1
625	522	P57776|EF1D_MOUSE	87.99	12	7	7	12	12	12	12	267000	217000	566000	609000	647000	557000	3	3	2	2	3	3	3	3		31293	Elongation factor 1-delta OS=Mus musculus OX=10090 GN=Eef1d PE=1 SV=3
479	479	O54962|BAF_MOUSE	87.63	56	16	16	56	56	56	29	1040000	954000	1140000	1120000	1270000	931000	5	5	4	3	4	4	5	3	Carbamidomethylation	10103	Barrier-to-autointegration factor OS=Mus musculus OX=10090 GN=Banf1 PE=1 SV=1
864	822	Q8K1L5|PP1RB_MOUSE	87.55	18	18	7	18	18	18	18	275000	269000	428000	449000	469000	430000	2	2	2	1	2	2	2	2	Carbamidomethylation	14544	E3 ubiquitin-protein ligase PPP1R11 OS=Mus musculus OX=10090 GN=Ppp1r11 PE=1 SV=1
469	415	Q6PER3|MARE3_MOUSE	86.98	12	12	12	8	9	12	12	446000	438000	267000	319000	607000	537000	4	3	5	4	3	3	4	4	Carbamidomethylation	31966	Microtubule-associated protein RP/EB family member 3 OS=Mus musculus OX=10090 GN=Mapre3 PE=1 SV=1
836	468	Q80TL4|PHF24_MOUSE	86.97	11	2	2	5	5	2	11	66300	61600	112000	127000	84500	217000	4	4	1	1	2	2	1	4		45223	PHD finger protein 24 OS=Mus musculus OX=10090 GN=Phf24 PE=1 SV=2
495	626	Q9D387|LAMP5_MOUSE	86.97	11	6	6	11	11	6	11	557000	572000	864000	828000	658000	852000	3	3	4	4	4	4	3	4		31721	Lysosome-associated membrane glycoprotein 5 OS=Mus musculus OX=10090 GN=Lamp5 PE=1 SV=2
621	682	Q9DAS9|GBG12_MOUSE	86.6	67	10	10	44	67	25	47	1040000	1160000	1110000	1480000	852000	1410000	4	4	1	1	4	4	2	3	Carbamidomethylation; Deamidation N	7997	Guanine nucleotide-binding protein G(I)/G(S)/G(O) subunit gamma-12 OS=Mus musculus OX=10090 GN=Gng12 PE=1 SV=3
714	654	P62500|T22D1_MOUSE	86.58	3	1	1	2	1	1	3	705000	558000	876000	703000	827000	879000	3	2	1	1	2	1	2	3		109811	TSC22 domain family protein 1 OS=Mus musculus OX=10090 GN=Tsc22d1 PE=1 SV=2
267	821	P48771|CX7A2_MOUSE	86.31	28	28	28	28	28	28	28	11800000	12600000	19900000	17500000	20000000	17800000	2	2	5	7	11	9	10	9	Oxidation (M); Deamidation N	9291	Cytochrome c oxidase subunit 7A2 mitochondrial OS=Mus musculus OX=10090 GN=Cox7a2 PE=1 SV=2
619	459	Q9QZ06|TOLIP_MOUSE	86.28	18	3	3	8	13	18	8	212000	132000	395000	752000	682000	481000	4	4	1	1	2	3	4	2		30345	Toll-interacting protein OS=Mus musculus OX=10090 GN=Tollip PE=1 SV=1
460	484	Q9CQI3|GMFB_MOUSE	85.88	19	11	11	19	19	19	19	1400000	1290000	2070000	1920000	2120000	2050000	3	3	4	3	4	3	4	3		16723	Glia maturation factor beta OS=Mus musculus OX=10090 GN=Gmfb PE=1 SV=3
690	860	Q9CR98|F136A_MOUSE	85.19	18	12	7	18	13	18	18	178000	82000	540000	385000	459000	415000	3	3	2	1	4	1	3	2	Carbamidomethylation	15674	Protein FAM136A OS=Mus musculus OX=10090 GN=Fam136a PE=1 SV=1
429	826	P17095|HMGA1_MOUSE	85.04	23	23	23	23	23	23	23	1220000	1160000	1220000	1130000	1420000	1250000	2	2	5	5	5	5	5	5		11614	High mobility group protein HMG-I/HMG-Y OS=Mus musculus OX=10090 GN=Hmga1 PE=1 SV=4
750	564	Q8CFV4|NRN1_MOUSE	85.01	34	6	6	28	28	34	34	1140000	1040000	860000	877000	2340000	2260000	3	3	1	1	2	2	3	3	Carbamidomethylation	15353	Neuritin OS=Mus musculus OX=10090 GN=Nrn1 PE=1 SV=1
787	457	Q91XD7|CREL1_MOUSE	83.63	10	4	4	4	5	2	4	203000	220000	335000	167000	164000	331000	4	4	2	2	2	2	1	2	Carbamidomethylation	45718	Cysteine-rich with EGF-like domain protein 1 OS=Mus musculus OX=10090 GN=Creld1 PE=1 SV=1
678	674	Q9D6K5|SYJ2B_MOUSE	83.45	29	21	14	14	14	21	22	184000	148000	284000	333000	475000	392000	4	4	3	2	2	2	3	3	Carbamidomethylation; Deamidation N	15815	Synaptojanin-2-binding protein OS=Mus musculus OX=10090 GN=Synj2bp PE=1 SV=1
684	694	Q91VM9|IPYR2_MOUSE	83.44	12	8	4	8	4	4	4	184000	95700	270000	300000	226000	282000	3	3	2	1	2	1	1	1		38115	Inorganic pyrophosphatase 2 mitochondrial OS=Mus musculus OX=10090 GN=Ppa2 PE=1 SV=1
863	820	P97825|JUPI1_MOUSE	83.4	25	10	10	25	25	25	10	143000	149000	785000	880000	824000	370000	2	2	1	1	2	2	2	1		16081	Jupiter microtubule associated homolog 1 OS=Mus musculus OX=10090 GN=Jpt1 PE=1 SV=3
679	549	Q91Z38|TTC1_MOUSE	83.38	19	8	11	11	12	8	8	269000	323000	559000	225000	421000	395000	5	5	2	3	3	3	2	2		33263	Tetratricopeptide repeat protein 1 OS=Mus musculus OX=10090 GN=Ttc1 PE=1 SV=1
748	547	P60766|CDC42_MOUSE	83.04	23	11	12	6	17	6	18	194000	86900	151000	228000	120000	234000	4	3	2	2	1	3	1	3	Carbamidomethylation	21259	Cell division control protein 42 homolog OS=Mus musculus OX=10090 GN=Cdc42 PE=1 SV=2
612	830	P62627|DLRB1_MOUSE	82.88	29	0	0	29	29	29	29			2080000	2260000	2310000	2080000	2	2	0	0	3	4	3	3		10990	Dynein light chain roadblock-type 1 OS=Mus musculus OX=10090 GN=Dynlrb1 PE=1 SV=3
998	837	Q8VHI6|WASF3_MOUSE	82.55	4	4	4	4	3	2	2	190000	218000	242000	117000	135000	104000	2	2	2	2	2	1	1	1		55204	Wiskott-Aldrich syndrome protein family member 3 OS=Mus musculus OX=10090 GN=Wasf3 PE=1 SV=1
746	527	Q60598|SRC8_MOUSE	82.45	5	3	3	4	4	4	4	433000	347000	255000	277000	259000	256000	3	3	2	2	2	2	2	2		61250	Src substrate cortactin OS=Mus musculus OX=10090 GN=Cttn PE=1 SV=2
928	752	P28667|MRP_MOUSE	82.25	11	11	11	8	11	8	8	372000	402000	234000	347000	202000	222000	2	2	2	2	1	2	1	1		20165	MARCKS-related protein OS=Mus musculus OX=10090 GN=Marcksl1 PE=1 SV=2
645	385	O55091|IMPCT_MOUSE	82.11	14	10	7	7	10	3	3	339000	222000	240000	260000	87600	27800	4	4	3	2	2	3	1	1	Carbamidomethylation	36276	Protein IMPACT OS=Mus musculus OX=10090 GN=Impact PE=1 SV=2
398	400	Q7M729|SCN4B_MOUSE	82.08	24	9	9	23	12	23	7	2610000	2720000	3840000	2910000	4180000	2550000	6	6	4	4	6	3	6	3	Carbamidomethylation	25192	Sodium channel subunit beta-4 OS=Mus musculus OX=10090 GN=Scn4b PE=1 SV=1
997	827	Q61885|MOG_MOUSE	80.99	9	9	9	5	5	9	5	547000	427000	469000	327000	842000	474000	2	2	2	2	1	1	2	1	Carbamidomethylation	28271	Myelin-oligodendrocyte glycoprotein OS=Mus musculus OX=10090 GN=Mog PE=1 SV=1
651	581	Q8VEK0|CC50A_MOUSE	80.94	9	9	7	2	9	9	9	114000	44600		119000	159000	162000	3	2	3	2	1	3	3	3		41061	Cell cycle control protein 50A OS=Mus musculus OX=10090 GN=Tmem30a PE=1 SV=1
600	466	Q9R111|GUAD_MOUSE	80.83	8	2	4	6	6	2	4	57500	96000	270000	248000	69900	190000	4	4	2	2	4	3	1	2	Carbamidomethylation	51013	Guanine deaminase OS=Mus musculus OX=10090 GN=Gda PE=1 SV=1
704	418	Q62165|DAG1_MOUSE	80.8	5	2	3	1	1	1	2	134000	295000	133000	138000	145000	308000	4	4	2	3	1	1	1	2	Carbamidomethylation	96905	Dystroglycan OS=Mus musculus OX=10090 GN=Dag1 PE=1 SV=4
747	544	D3Z7P3|GLSK_MOUSE	80.64	5	3	3	3	3	3	3	219000	232000	287000	141000	293000	254000	3	3	2	2	2	2	2	2	Carbamidomethylation	73964	Glutaminase kidney isoform mitochondrial OS=Mus musculus OX=10090 GN=Gls PE=1 SV=1
466	391	Q9JM76|ARPC3_MOUSE	80.13	24	11	17	10	11	20	12	494000	516000	270000	555000	395000	173000	6	6	3	5	2	3	4	2	Carbamidomethylation	20525	Actin-related protein 2/3 complex subunit 3 OS=Mus musculus OX=10090 GN=Arpc3 PE=1 SV=3
793	520	Q9CRB9|MIC19_MOUSE	80.11	14	4	8	4	9	14	4	148000	237000	182000	300000	460000	176000	3	3	1	2	1	2	3	1	Carbamidomethylation	26335	MICOS complex subunit Mic19 OS=Mus musculus OX=10090 GN=Chchd3 PE=1 SV=1
505	422	Q9CQI6|COTL1_MOUSE	80.07	21	15	15	15	21	15	15	674000	747000	752000	762000	876000	794000	4	4	4	4	3	4	3	3		15944	Coactosin-like protein OS=Mus musculus OX=10090 GN=Cotl1 PE=1 SV=3
582	482	Q9EPJ9|ARFG1_MOUSE	79.84	10	7	4	10	4	4	5	488000	335000	673000	470000	464000	548000	4	4	3	2	4	2	2	2		45288	ADP-ribosylation factor GTPase-activating protein 1 OS=Mus musculus OX=10090 GN=Arfgap1 PE=1 SV=2
539	474	Q8C8T8|TSR2_MOUSE	79.83	25	9	4	16	9	25	19	1080000	815000	1060000	1130000	1440000	1040000	4	4	3	2	4	3	5	4		20891	Pre-rRNA-processing protein TSR2 homolog OS=Mus musculus OX=10090 GN=Tsr2 PE=1 SV=1
636	1148	P61957|SUMO2_MOUSE	79.77	23	23	23	23	13	23	23	3200000	3050000	4080000	3450000	3930000	3400000	2	2	3	3	3	2	3	3	Deamidation N	10871	Small ubiquitin-related modifier 2 OS=Mus musculus OX=10090 GN=Sumo2 PE=1 SV=1
674	362	P27773|PDIA3_MOUSE	79.49	12	2	6	5	7	3	9	46800	119000	97400	234000	59400	203000	6	6	1	3	2	3	1	4		56678	Protein disulfide-isomerase A3 OS=Mus musculus OX=10090 GN=Pdia3 PE=1 SV=2
561	498	Q8CBC4|CNST_MOUSE	79.35	7	2	3	3	3	4	4	30600	28800	81700	37900	136000	114000	5	4	2	2	2	2	3	3		76866	Consortin OS=Mus musculus OX=10090 GN=Cnst PE=1 SV=1
544	736	P62962|PROF1_MOUSE	78.87	27	6	6	27	27	27	16	209000	239000	681000	793000	708000	500000	3	3	2	2	4	4	3	2	Deamidation N	14957	Profilin-1 OS=Mus musculus OX=10090 GN=Pfn1 PE=1 SV=2
1060	537	Q9CQ22|LTOR1_MOUSE	78.59	27	0	0	8	12	22	16			89200	121000	427000	260000	4	3	0	0	1	2	3	2		17749	Ragulator complex protein LAMTOR1 OS=Mus musculus OX=10090 GN=Lamtor1 PE=1 SV=1
790	502	A2ALU4|SHRM2_MOUSE	78.32	3	0	1	1	1	1	1		26500	91500	98200	167000	98600	4	3	0	2	1	1	2	1	Carbamidomethylation	164703	Protein Shroom2 OS=Mus musculus OX=10090 GN=Shroom2 PE=1 SV=1
522	638	P03995|GFAP_MOUSE	78.16	9	4	2	5	2	2	4	37400		20300			842000	4	3	3	2	2	1	1	2		49900	Glial fibrillary acidic protein OS=Mus musculus OX=10090 GN=Gfap PE=1 SV=4
673	351	P62814|VATB2_MOUSE	78.13	14	2	2	7	8	8	8	51200	45100	261000	363000	331000	360000	6	6	1	1	2	3	4	3	Carbamidomethylation	56551	V-type proton ATPase subunit B brain isoform OS=Mus musculus OX=10090 GN=Atp6v1b2 PE=1 SV=1
556	1152	Q64445|COX8A_MOUSE	78.03	23	13	13	23	23	23	23	244000	242000	766000	666000	447000	639000	2	2	2	2	3	3	1	3	Carbamidomethylation	7648	Cytochrome c oxidase subunit 8A mitochondrial OS=Mus musculus OX=10090 GN=Cox8a PE=3 SV=1
744	492	Q60930|VDAC2_MOUSE	77.91	10	3	7	10	7	6	3	48100	106000	269000	264000	182000	137000	3	3	1	2	3	2	2	1		31733	Voltage-dependent anion-selective channel protein 2 OS=Mus musculus OX=10090 GN=Vdac2 PE=1 SV=2
811	825	Q9D8Z2|TRIA1_MOUSE	76.83	28	28	28	28	28	28	28	223000	248000	307000	352000	370000	339000	2	2	2	2	2	2	2	2	Carbamidomethylation	8756	TP53-regulated inhibitor of apoptosis 1 OS=Mus musculus OX=10090 GN=Triap1 PE=1 SV=1
931	823	P62874|GBB1_MOUSE	76.81	7	4	4	7	7	7	7	158000	161000	412000	481000	569000	516000	2	2	1	1	2	2	2	2	Carbamidomethylation	37377	Guanine nucleotide-binding protein G(I)/G(S)/G(T) subunit beta-1 OS=Mus musculus OX=10090 GN=Gnb1 PE=1 SV=3
752	636	P56375|ACYP2_MOUSE	76.61	27	19	19	19	19	19	27	387000	430000	453000	387000	482000	829000	3	3	2	2	2	2	2	3		11878	Acylphosphatase-2 OS=Mus musculus OX=10090 GN=Acyp2 PE=1 SV=2
657	841	Q8VHC3|SELM_MOUSE	76.48	14	14	14	14	14	14	14	160000	194000	428000	474000	483000	444000	2	2	2	2	3	3	3	3		16378	Selenoprotein M OS=Mus musculus OX=10090 GN=Selenom PE=1 SV=3
597	407	P08414|KCC4_MOUSE	76.25	8	5	3	7	3	2	7	413000	346000	506000	429000	276000	523000	4	4	3	2	3	2	1	3	Carbamidomethylation	52628	Calcium/calmodulin-dependent protein kinase type IV OS=Mus musculus OX=10090 GN=Camk4 PE=1 SV=2
494	536	P32020|NLTP_MOUSE	76.23	5	5	3	5	3	3	5	481000	330000	803000	776000	763000	765000	3	3	5	3	3	2	2	3		59126	Non-specific lipid-transfer protein OS=Mus musculus OX=10090 GN=Scp2 PE=1 SV=3
682	688	Q9Z1P6|NDUA7_MOUSE	76.09	28	18	28	18	8	8	19	60000	1010000	128000	43300	52700	822000	3	3	2	3	2	1	1	2	Carbamidomethylation	12576	NADH dehydrogenase [ubiquinone] 1 alpha subcomplex subunit 7 OS=Mus musculus OX=10090 GN=Ndufa7 PE=1 SV=3
993	713	Q9CWZ3|RBM8A_MOUSE	76.09	11	5	5	11	11	11	0	77300	83500	353000	266000	286000		2	2	1	1	2	2	2	0		19889	RNA-binding protein 8A OS=Mus musculus OX=10090 GN=Rbm8a PE=1 SV=4
990	698	O89023|TPP1_MOUSE	76.05	4	2	0	2	2	4	2	258000		437000	441000	512000	436000	2	2	1	0	1	1	2	1		61342	Tripeptidyl-peptidase 1 OS=Mus musculus OX=10090 GN=Tpp1 PE=1 SV=2
546	542	O54916|REPS1_MOUSE	75.77	6	1	4	0	1	5	3	84500	144000			596000	56400	5	4	1	3	0	1	4	2		86519	RalBP1-associated Eps domain-containing protein 1 OS=Mus musculus OX=10090 GN=Reps1 PE=1 SV=2
658	844	Q9CQZ1|HSBP1_MOUSE	75.72	47	0	0	47	47	47	47			1090000	865000	1120000	1150000	3	3	0	0	4	3	3	2		8611	Heat shock factor-binding protein 1 OS=Mus musculus OX=10090 GN=Hsbp1 PE=1 SV=1
627	679	P62960|YBOX1_MOUSE	75.34	17	8	2	17	6	10	8	241000	82600	406000	145000	412000	272000	4	4	2	1	4	1	3	2	Deamidation N	35730	Nuclease-sensitive element-binding protein 1 OS=Mus musculus OX=10090 GN=Ybx1 PE=1 SV=3
290	608	Q8CGP6|H2A1H_MOUSE	75	27	12	12	27	27	27	27	2010000	1870000	3330000	3640000	3840000	3350000	4	3	5	4	6	8	7	6		13950	Histone H2A type 1-H OS=Mus musculus OX=10090 GN=Hist1h2ah PE=1 SV=3
290	610	Q64523|H2A2C_MOUSE	75	27	12	12	27	27	27	27	2010000	1870000	3330000	3640000	3840000	3350000	4	3	5	4	6	8	7	6		13988	Histone H2A type 2-C OS=Mus musculus OX=10090 GN=Hist2h2ac PE=1 SV=3
290	609	Q8R1M2|H2AJ_MOUSE	75	27	12	12	27	27	27	27	2010000	1870000	3330000	3640000	3840000	3350000	4	3	5	4	6	8	7	6		14045	Histone H2A.J OS=Mus musculus OX=10090 GN=H2afj PE=1 SV=1
290	623	C0HKE8|H2A1O_MOUSE	75	27	12	12	27	27	27	27	2010000	1870000	3330000	3640000	3840000	3350000	4	3	5	4	6	8	7	6		14135	Histone H2A type 1-O OS=Mus musculus OX=10090 GN=Hist1h2ao PE=1 SV=1
290	622	C0HKE2|H2A1C_MOUSE	75	27	12	12	27	27	27	27	2010000	1870000	3330000	3640000	3840000	3350000	4	3	5	4	6	8	7	6		14135	Histone H2A type 1-C OS=Mus musculus OX=10090 GN=Hist1h2ac PE=1 SV=1
290	621	C0HKE1|H2A1B_MOUSE	75	27	12	12	27	27	27	27	2010000	1870000	3330000	3640000	3840000	3350000	4	3	5	4	6	8	7	6		14135	Histone H2A type 1-B OS=Mus musculus OX=10090 GN=Hist1h2ab PE=1 SV=1
290	620	C0HKE4|H2A1E_MOUSE	75	27	12	12	27	27	27	27	2010000	1870000	3330000	3640000	3840000	3350000	4	3	5	4	6	8	7	6		14135	Histone H2A type 1-E OS=Mus musculus OX=10090 GN=Hist1h2ae PE=1 SV=1
290	619	Q8CGP7|H2A1K_MOUSE	75	27	12	12	27	27	27	27	2010000	1870000	3330000	3640000	3840000	3350000	4	3	5	4	6	8	7	6		14150	Histone H2A type 1-K OS=Mus musculus OX=10090 GN=Hist1h2ak PE=1 SV=3
290	618	C0HKE6|H2A1I_MOUSE	75	27	12	12	27	27	27	27	2010000	1870000	3330000	3640000	3840000	3350000	4	3	5	4	6	8	7	6		14135	Histone H2A type 1-I OS=Mus musculus OX=10090 GN=Hist1h2ai PE=1 SV=1
290	617	C0HKE3|H2A1D_MOUSE	75	27	12	12	27	27	27	27	2010000	1870000	3330000	3640000	3840000	3350000	4	3	5	4	6	8	7	6		14135	Histone H2A type 1-D OS=Mus musculus OX=10090 GN=Hist1h2ad PE=1 SV=1
290	616	C0HKE7|H2A1N_MOUSE	75	27	12	12	27	27	27	27	2010000	1870000	3330000	3640000	3840000	3350000	4	3	5	4	6	8	7	6		14135	Histone H2A type 1-N OS=Mus musculus OX=10090 GN=Hist1h2an PE=1 SV=1
290	615	C0HKE5|H2A1G_MOUSE	75	27	12	12	27	27	27	27	2010000	1870000	3330000	3640000	3840000	3350000	4	3	5	4	6	8	7	6		14135	Histone H2A type 1-G OS=Mus musculus OX=10090 GN=Hist1h2ag PE=1 SV=1
290	614	Q8CGP5|H2A1F_MOUSE	75	27	12	12	27	27	27	27	2010000	1870000	3330000	3640000	3840000	3350000	4	3	5	4	6	8	7	6		14162	Histone H2A type 1-F OS=Mus musculus OX=10090 GN=Hist1h2af PE=1 SV=3
290	613	C0HKE9|H2A1P_MOUSE	75	27	12	12	27	27	27	27	2010000	1870000	3330000	3640000	3840000	3350000	4	3	5	4	6	8	7	6		14135	Histone H2A type 1-P OS=Mus musculus OX=10090 GN=Hist1h2ap PE=1 SV=1
290	612	Q8BFU2|H2A3_MOUSE	75	27	12	12	27	27	27	27	2010000	1870000	3330000	3640000	3840000	3350000	4	3	5	4	6	8	7	6		14121	Histone H2A type 3 OS=Mus musculus OX=10090 GN=Hist3h2a PE=1 SV=3
290	611	Q6GSS7|H2A2A_MOUSE	75	27	12	12	27	27	27	27	2010000	1870000	3330000	3640000	3840000	3350000	4	3	5	4	6	8	7	6		14095	Histone H2A type 2-A OS=Mus musculus OX=10090 GN=Hist2h2aa1 PE=1 SV=3
712	632	P07309|TTHY_MOUSE	74.94	20	20	20	12	12	12	12	154000	164000	127000	101000	127000	203000	3	3	3	3	2	2	2	2		15776	Transthyretin OS=Mus musculus OX=10090 GN=Ttr PE=1 SV=1
482	673	P16014|SCG1_MOUSE	74.85	10	2	2	5	2	2	9	92000	113000	212000	64200	94400	504000	5	5	1	1	3	1	1	4	Carbamidomethylation	77969	Secretogranin-1 OS=Mus musculus OX=10090 GN=Chgb PE=1 SV=2
795	550	P12815|PDCD6_MOUSE	74.71	21	9	9	7	11	0	11	82300	85500	62300	204000		252000	4	3	2	2	1	2	0	2		21867	Programmed cell death protein 6 OS=Mus musculus OX=10090 GN=Pdcd6 PE=1 SV=2
840	548	Q8VCI5|PEX19_MOUSE	74.35	11	6	6	8	3	3	8	327000	358000	401000	151000	190000	489000	3	3	2	2	2	1	1	2		32733	Peroxisomal biogenesis factor 19 OS=Mus musculus OX=10090 GN=Pex19 PE=1 SV=1
865	828	Q80ZJ1|RAP2A_MOUSE	74.01	11	11	11	11	6	11	11	274000	256000	321000	194000	285000	306000	2	2	2	2	2	1	2	2		20642	Ras-related protein Rap-2a OS=Mus musculus OX=10090 GN=Rap2a PE=1 SV=2
652	585	P50518|VATE1_MOUSE	73.76	15	8	8	15	15	10	15	347000	275000	348000	251000	353000	303000	3	3	2	2	3	3	3	3		26157	V-type proton ATPase subunit E 1 OS=Mus musculus OX=10090 GN=Atp6v1e1 PE=1 SV=2
540	477	Q03958|PFD6_MOUSE	73.72	44	6	6	24	24	13	32	428000	447000	755000	623000	601000	721000	6	6	2	2	5	4	2	5		14455	Prefoldin subunit 6 OS=Mus musculus OX=10090 GN=Pfdn6 PE=1 SV=1
685	715	Q6IR34|GPSM1_MOUSE	73.58	3	3	3	3	1	3	3	306000	271000	351000	260000	376000	351000	2	2	2	2	2	1	2	2		74362	G-protein-signaling modulator 1 OS=Mus musculus OX=10090 GN=Gpsm1 PE=1 SV=3
538	425	Q9Z204|HNRPC_MOUSE	73.41	13	3	6	10	7	13	10	425000	434000	564000	232000	723000	635000	4	4	1	2	3	2	4	4		34385	Heterogeneous nuclear ribonucleoproteins C1/C2 OS=Mus musculus OX=10090 GN=Hnrnpc PE=1 SV=1
868	848	P17047|LAMP2_MOUSE	73.38	4	4	0	4	4	2	2	145000		225000	280000	155000	167000	2	2	3	0	2	2	1	2		45681	Lysosome-associated membrane glycoprotein 2 OS=Mus musculus OX=10090 GN=Lamp2 PE=1 SV=2
675	455	O35927|CTND2_MOUSE	73.29	4	1	1	1	2	1	2	72800	71000	18400	116000	161000	292000	4	3	2	2	1	2	1	2		134999	Catenin delta-2 OS=Mus musculus OX=10090 GN=Ctnnd2 PE=1 SV=1
436	686	P0DN34|NDUB1_MOUSE	73.05	58	32	32	32	58	32	32	2260000	1830000	3610000	3960000	3360000	3890000	3	3	5	3	5	5	5	5	Carbamidomethylation	6954	NADH dehydrogenase [ubiquinone] 1 beta subcomplex subunit 1 OS=Mus musculus OX=10090 GN=Ndufb1 PE=1 SV=1
988	670	Q9R0P5|DEST_MOUSE	72.85	19	5	5	7	7	7	13	72600	41200	208000	98200	243000	256000	3	3	1	1	1	1	1	2	Carbamidomethylation	18522	Destrin OS=Mus musculus OX=10090 GN=Dstn PE=1 SV=3
542	490	Q99N28|CADM3_MOUSE	72.67	11	5	6	11	10	10	10	147000	143000	362000	416000	341000	351000	4	3	2	3	4	3	3	3		42964	Cell adhesion molecule 3 OS=Mus musculus OX=10090 GN=Cadm3 PE=1 SV=1
1062	635	Q922Y1|UBXN1_MOUSE	72.49	10	6	4	3	0	4	3	106000	56300	65700		159000	36900	3	3	2	1	1	0	1	1		33573	UBX domain-containing protein 1 OS=Mus musculus OX=10090 GN=Ubxn1 PE=1 SV=1
1283	592	Q3TY60|F131B_MOUSE	72.43	11	0	4	4	0	4	2		106000	102000		50500	116000	3	3	0	1	1	0	1	1		35958	Protein FAM131B OS=Mus musculus OX=10090 GN=Fam131b PE=1 SV=1
626	625	Q8VE97|SRSF4_MOUSE	72.28	6	6	6	4	2	4	4	130000	116000	35100		46600	39300	3	2	3	4	3	1	3	2		55979	Serine/arginine-rich splicing factor 4 OS=Mus musculus OX=10090 GN=Srsf4 PE=2 SV=1
932	829	Q91X96|MSS4_MOUSE	71.97	16	7	7	16	16	16	16	33200	43900	460000	421000	422000	374000	2	2	1	1	2	2	2	2		13915	Guanine nucleotide exchange factor MSS4 OS=Mus musculus OX=10090 GN=Rabif PE=1 SV=1
677	487	Q61081|CDC37_MOUSE	71.74	10	2	2	2	10	10	2	263000	222000	290000	628000	798000	267000	3	3	1	1	1	3	3	1		44593	Hsp90 co-chaperone Cdc37 OS=Mus musculus OX=10090 GN=Cdc37 PE=1 SV=1
446	475	P61971|NTF2_MOUSE	71.52	44	12	12	44	23	12	23	1910000	1780000	2350000	1770000	1740000	2080000	4	4	4	4	5	4	4	4	Carbamidomethylation	14478	Nuclear transport factor 2 OS=Mus musculus OX=10090 GN=Nutf2 PE=1 SV=1
462	599	Q9D2G2|ODO2_MOUSE	71.33	6	6	6	6	6	6	6	575000	638000	802000	944000	1150000	950000	3	3	4	4	4	4	4	4		48995	Dihydrolipoyllysine-residue succinyltransferase component of 2-oxoglutarate dehydrogenase complex mitochondrial OS=Mus musculus OX=10090 GN=Dlst PE=1 SV=1
631	806	P07146|TRY2_MOUSE	71.17	13	0	0	13	13	13	13			5810000	6760000	5680000	5690000	2	2	0	0	3	2	3	3	Carbamidomethylation; HPRO; HLys	26204	Anionic trypsin-2 OS=Mus musculus OX=10090 GN=Prss2 PE=1 SV=1
754	700	P00405|COX2_MOUSE	71.05	16	3	3	16	7	7	7	403000	360000	640000	511000	550000	589000	3	3	1	1	3	2	2	2		25976	Cytochrome c oxidase subunit 2 OS=Mus musculus OX=10090 GN=Mtco2 PE=1 SV=1
789	499	P68037|UB2L3_MOUSE	70.97	36	6	6	0	6	20	10	256000	322000		105000	397000	193000	4	4	1	1	0	1	2	1		17862	Ubiquitin-conjugating enzyme E2 L3 OS=Mus musculus OX=10090 GN=Ube2l3 PE=1 SV=1
549	660	P51910|APOD_MOUSE	70.96	17	4	4	10	17	10	10	375000	444000	722000	862000	866000	682000	3	3	2	2	4	5	4	4	Deamidation N	21530	Apolipoprotein D OS=Mus musculus OX=10090 GN=Apod PE=1 SV=1
791	507	Q8VE62|PAIP1_MOUSE	70.67	7	4	4	4	3	4	2	160000	163000	272000	167000	289000	114000	3	3	2	2	2	1	2	1	Carbamidomethylation	45702	Polyadenylate-binding protein-interacting protein 1 OS=Mus musculus OX=10090 GN=Paip1 PE=1 SV=1
709	591	O35526|STX1A_MOUSE	70.31	10	6	3	10	8	10	10	144000	150000	250000	249000	273000	246000	3	2	2	1	3	2	3	3		33054	Syntaxin-1A OS=Mus musculus OX=10090 GN=Stx1a PE=1 SV=3
759	774	Q9D708|S10AG_MOUSE	69.8	19	10	10	19	19	19	19	221000	302000	463000	487000	510000	500000	2	2	1	1	2	3	3	2		14324	Protein S100-A16 OS=Mus musculus OX=10090 GN=S100a16 PE=1 SV=1
839	534	Q9DCS9|NDUBA_MOUSE	69.7	16	9	9	9	12	5	4	123000	158000	173000	201000	132000		3	2	2	2	2	2	1	1	Carbamidomethylation	21024	NADH dehydrogenase [ubiquinone] 1 beta subcomplex subunit 10 OS=Mus musculus OX=10090 GN=Ndufb10 PE=1 SV=3
999	852	P61458|PHS_MOUSE	69.6	17	17	17	10	10	17	10	239000	174000	133000	399000	1780000	1450000	2	2	2	2	1	1	2	1		11986	Pterin-4-alpha-carbinolamine dehydratase OS=Mus musculus OX=10090 GN=Pcbd1 PE=1 SV=2
708	587	Q9CPQ1|COX6C_MOUSE	69.23	29	20	20	29	29	20	20	338000	284000	523000	474000	428000	260000	3	3	2	2	3	3	2	2		8469	Cytochrome c oxidase subunit 6C OS=Mus musculus OX=10090 GN=Cox6c PE=1 SV=3
866	840	Q9CQZ6|NDUB3_MOUSE	69.1	17	17	17	17	11	17	17	354000	320000	458000	292000	395000	391000	2	2	2	2	2	1	2	2		11692	NADH dehydrogenase [ubiquinone] 1 beta subcomplex subunit 3 OS=Mus musculus OX=10090 GN=Ndufb3 PE=1 SV=1
1005	902	P84078|ARF1_MOUSE	69.09	13	6	0	13	13	13	6	37100		316000	399000	381000	314000	2	2	1	0	2	2	2	1		20697	ADP-ribosylation factor 1 OS=Mus musculus OX=10090 GN=Arf1 PE=1 SV=2
1005	901	P61205|ARF3_MOUSE	69.09	13	6	0	13	13	13	6	37100		316000	399000	381000	314000	2	2	1	0	2	2	2	1		20601	ADP-ribosylation factor 3 OS=Mus musculus OX=10090 GN=Arf3 PE=2 SV=2
613	853	Q9CPP6|NDUA5_MOUSE	68.68	15	14	14	15	14	14	14	478000	478000	517000	460000	535000	523000	3	3	2	2	3	2	2	2		13360	NADH dehydrogenase [ubiquinone] 1 alpha subcomplex subunit 5 OS=Mus musculus OX=10090 GN=Ndufa5 PE=1 SV=3
528	855	Q62093|SRSF2_MOUSE	68.59	7	7	7	7	7	7	7	2260000	2080000	2860000	2220000	2680000	2360000	2	2	4	4	3	3	4	4		25476	Serine/arginine-rich splicing factor 2 OS=Mus musculus OX=10090 GN=Srsf2 PE=1 SV=4
749	557	Q8BMF4|ODP2_MOUSE	68.56	4	1	1	1	3	1	2	516000	525000	558000	582000	632000	775000	3	3	1	1	1	2	1	2		67942	Dihydrolipoyllysine-residue acetyltransferase component of pyruvate dehydrogenase complex mitochondrial OS=Mus musculus OX=10090 GN=Dlat PE=1 SV=2
923	706	Q9CPS6|HINT3_MOUSE	68.37	15	6	0	0	9	6	15	60100			153000	173000	282000	2	2	1	0	0	1	1	2	Carbamidomethylation	18788	Histidine triad nucleotide-binding protein 3 OS=Mus musculus OX=10090 GN=Hint3 PE=1 SV=1
562	509	Q4VAA2|CDV3_MOUSE	68.02	14	6	6	3	11	11	11	1010000	1040000	505000	943000	1060000	876000	3	3	2	2	1	2	2	2		29729	Protein CDV3 OS=Mus musculus OX=10090 GN=Cdv3 PE=1 SV=2
933	831	Q9CQU0|TXD12_MOUSE	67.96	14	14	5	5	14	5	5	313000	149000	250000	560000	352000	300000	2	2	3	2	1	2	1	1		19049	Thioredoxin domain-containing protein 12 OS=Mus musculus OX=10090 GN=Txndc12 PE=1 SV=1
723	862	Q9QUH0|GLRX1_MOUSE	67.17	21	6	6	16	21	21	21			83700	190000	181000	179000	3	2	1	1	2	3	3	3	Carbamidomethylation	11871	Glutaredoxin-1 OS=Mus musculus OX=10090 GN=Glrx PE=1 SV=3
869	858	Q9CR86|CHSP1_MOUSE	66.7	18	0	7	18	11	18	11		126000	429000	392000	463000	192000	2	2	0	1	3	1	2	1		16062	Calcium-regulated heat stable protein 1 OS=Mus musculus OX=10090 GN=Carhsp1 PE=1 SV=1
1063	656	Q9D7P6|ISCU_MOUSE	66.56	14	10	5	10	5	5	5	306000	142000	226000	201000	199000		3	3	2	1	2	1	1	1	Carbamidomethylation	18098	Iron-sulfur cluster assembly enzyme ISCU mitochondrial OS=Mus musculus OX=10090 GN=Iscu PE=1 SV=1
762	832	Q9D1T0|LIGO1_MOUSE	66.25	4	4	2	4	2	4	4	255000	237000	235000	186000	381000	418000	2	2	2	2	2	1	2	2		69101	Leucine-rich repeat and immunoglobulin-like domain-containing nogo receptor-interacting protein 1 OS=Mus musculus OX=10090 GN=Lingo1 PE=1 SV=1
843	604	Q60648|SAP3_MOUSE	65.85	13	4	9	13	8	5	9	92700	189000	190000	151000	106000	86000	3	2	1	2	3	2	1	2		20824	Ganglioside GM2 activator OS=Mus musculus OX=10090 GN=Gm2a PE=1 SV=2
711	606	Q6ZWM4|LSM8_MOUSE	65.7	36	20	10	36	10	20	36	465000	207000	451000	249000	309000	393000	3	3	2	1	3	1	2	3		10403	U6 snRNA-associated Sm-like protein LSm8 OS=Mus musculus OX=10090 GN=Lsm8 PE=1 SV=3
1153	851	O88507|CNTFR_MOUSE	65.67	6	3	3	6	3	3	3	50700	78800	386000	51800	65900	56400	2	2	1	1	2	1	1	1		40801	Ciliary neurotrophic factor receptor subunit alpha OS=Mus musculus OX=10090 GN=Cntfr PE=1 SV=2
1147	532	P57716|NICA_MOUSE	65.59	6	3	1	1	1	2	0	132000	64500	57000	69900	35000		4	4	2	1	1	1	1	0		78492	Nicastrin OS=Mus musculus OX=10090 GN=Ncstn PE=1 SV=3
655	657	O55013|TPPC3_MOUSE	65.53	14	11	14	11	11	11	11	236000	418000	401000	424000	397000	419000	3	3	3	4	2	2	2	2		20302	Trafficking protein particle complex subunit 3 OS=Mus musculus OX=10090 GN=Trappc3 PE=1 SV=1
796	600	P03930|ATP8_MOUSE	65.29	43	19	34	24	24	34	24	73100	225000	709000	426000	412000	623000	3	3	1	2	2	2	2	2		7766	ATP synthase protein 8 OS=Mus musculus OX=10090 GN=Mtatp8 PE=1 SV=1
925	719	Q8BTG7|NDRG4_MOUSE	64.26	8	8	8	0	8	3	3	208000	197000		127000	221000	205000	2	2	2	2	0	2	1	1		38509	Protein NDRG4 OS=Mus musculus OX=10090 GN=Ndrg4 PE=1 SV=1
590	843	Q9CY50|SSRA_MOUSE	64.03	7	7	7	7	7	7	7	570000	557000	662000	557000	652000	733000	2	2	4	4	3	3	2	3		32065	Translocon-associated protein subunit alpha OS=Mus musculus OX=10090 GN=Ssr1 PE=1 SV=1
807	772	Q9ERB0|SNP29_MOUSE	63.94	8	5	5	5	5	8	5	73400	53200	155000	127000	132000	92400	2	2	1	1	1	1	2	1		29572	Synaptosomal-associated protein 29 OS=Mus musculus OX=10090 GN=Snap29 PE=1 SV=1
854	707	P70699|LYAG_MOUSE	63.91	2	1	1	1	0	1	1			144000			121000	3	2	1	1	2	0	1	2		106248	Lysosomal alpha-glucosidase OS=Mus musculus OX=10090 GN=Gaa PE=1 SV=2
650	545	Q8R001|MARE2_MOUSE	63.14	13	7	4	7	4	10	4	281000	229000	273000	223000	481000	237000	4	3	3	2	3	2	3	2	Carbamidomethylation	36946	Microtubule-associated protein RP/EB family member 2 OS=Mus musculus OX=10090 GN=Mapre2 PE=1 SV=1
1284	640	Q9DCW4|ETFB_MOUSE	63.1	14	3	3	3	0	8	3	54700	47600	35500		85900	45200	3	3	1	1	1	0	1	1		27623	Electron transfer flavoprotein subunit beta OS=Mus musculus OX=10090 GN=Etfb PE=1 SV=3
924	711	Q8BKX1|BAIP2_MOUSE	62.52	4	2	0	2	4	0	4	93500		59100	218000		168000	2	2	1	0	1	2	0	2		59237	Brain-specific angiogenesis inhibitor 1-associated protein 2 OS=Mus musculus OX=10090 GN=Baiap2 PE=1 SV=2
1064	659	Q3TCN2|PLBL2_MOUSE	62.09	4	2	2	0	3	3	0	161000	189000		255000	269000		3	3	2	2	0	2	2	0		66290	Putative phospholipase B-like 2 OS=Mus musculus OX=10090 GN=Plbd2 PE=1 SV=2
1458	710	O35114|SCRB2_MOUSE	61.89	4	0	0	2	3	0	3			103000	59800		64700	2	2	0	0	1	1	0	1	Carbamidomethylation	54044	Lysosome membrane protein 2 OS=Mus musculus OX=10090 GN=Scarb2 PE=1 SV=3
601	493	Q8BH59|CMC1_MOUSE	61.87	6	1	4	0	2	3	3	35800	116000		122000	156000	236000	4	4	1	3	0	2	2	2		74570	Calcium-binding mitochondrial carrier protein Aralar1 OS=Mus musculus OX=10090 GN=Slc25a12 PE=1 SV=1
1001	868	P21995|EMB_MOUSE	61.73	7	0	3	7	7	4	4		55100	156000	176000	122000	103000	2	2	0	1	2	2	1	1		37064	Embigin OS=Mus musculus OX=10090 GN=Emb PE=1 SV=2
934	845	Q8CA71|SHSA4_MOUSE	61.67	9	4	4	9	9	9	9	172000	203000	355000	316000	328000	360000	2	2	1	1	2	2	2	2	Carbamidomethylation	21483	Protein shisa-4 OS=Mus musculus OX=10090 GN=Shisa4 PE=1 SV=1
919	605	P26339|CMGA_MOUSE	61.41	6	1	4	0	3	6	3		68000		63000	173000	55900	3	2	1	2	0	1	3	1		51789	Chromogranin-A OS=Mus musculus OX=10090 GN=Chga PE=1 SV=1
842	596	Q9D7V2|LYSM2_MOUSE	61.27	14	5	10	5	9	9	9	20700	120000	34800	124000	123000	117000	3	3	1	2	1	2	2	2	Carbamidomethylation	23694	LysM and putative peptidoglycan-binding domain-containing protein 2 OS=Mus musculus OX=10090 GN=Lysmd2 PE=1 SV=2
792	517	P09541|MYL4_MOUSE	61.26	21	16	6	0	10	0	0	86100						4	2	3	1	0	2	0	0	Carbamidomethylation	21159	Myosin light chain 4 OS=Mus musculus OX=10090 GN=Myl4 PE=1 SV=3
794	523	Q9R1Q9|VAS1_MOUSE	61.24	6	0	1	5	5	4	2			286000	1030000	326000	169000	4	3	0	1	3	3	2	1		51008	V-type proton ATPase subunit S1 OS=Mus musculus OX=10090 GN=Atp6ap1 PE=1 SV=1
649	512	Q8K1Z0|COQ9_MOUSE	61.23	12	0	3	9	5	8	5		63600	542000	181000	301000	180000	4	4	0	1	3	2	3	2		35083	Ubiquinone biosynthesis protein COQ9 mitochondrial OS=Mus musculus OX=10090 GN=Coq9 PE=1 SV=1
629	733	Q9CQ48|NUDC2_MOUSE	61.2	13	13	13	0	6	13	13	135000	159000		0	209000	157000	2	2	2	2	0	1	2	2	Carbamidomethylation	17660	NudC domain-containing protein 2 OS=Mus musculus OX=10090 GN=Nudcd2 PE=1 SV=1
1066	726	Q7TNV0|DEK_MOUSE	61.1	6	2	2	2	2	2	6	110000	107000	108000	90700	112000	243000	2	2	1	1	1	1	1	2		43159	Protein DEK OS=Mus musculus OX=10090 GN=Dek PE=1 SV=1
922	669	Q99J36|THUM1_MOUSE	60.91	10	4	4	2	4	2	6	94300	87600	51300	151000	62400	61700	4	4	2	2	1	2	1	2		38885	THUMP domain-containing protein 1 OS=Mus musculus OX=10090 GN=Thumpd1 PE=1 SV=1
867	847	Q9CQQ8|LSM7_MOUSE	60.67	16	16	16	16	8	16	16	653000	641000	783000	580000	814000	345000	2	2	2	2	2	1	2	2	Carbamidomethylation	11636	U6 snRNA-associated Sm-like protein LSm7 OS=Mus musculus OX=10090 GN=Lsm7 PE=1 SV=1
845	630	Q3UM45|PP1R7_MOUSE	59.9	7	2	2	2	2	5	5	56100	62000	86000	84600	176000	165000	3	3	1	1	1	1	2	2		41292	Protein phosphatase 1 regulatory subunit 7 OS=Mus musculus OX=10090 GN=Ppp1r7 PE=1 SV=2
852	691	Q9DCJ5|NDUA8_MOUSE	59.72	26	8	0	18	0	8	0	51800		163000		141000		3	3	1	0	2	0	1	0		19992	NADH dehydrogenase [ubiquinone] 1 alpha subcomplex subunit 8 OS=Mus musculus OX=10090 GN=Ndufa8 PE=1 SV=3
992	704	Q8VD37|SGIP1_MOUSE	59.44	3	3	2	2	2	2	2	136000	86000	216000	201000	197000	210000	2	2	2	1	1	1	1	1		86063	SH3-containing GRB2-like protein 3-interacting protein 1 OS=Mus musculus OX=10090 GN=Sgip1 PE=1 SV=1
566	639	Q9JMF3|GBG13_MOUSE	59.35	31	31	31	31	31	31	31	1010000	910000	1080000	1330000	1120000	1020000	3	3	3	3	3	4	3	3		7979	Guanine nucleotide-binding protein G(I)/G(S)/G(O) subunit gamma-13 OS=Mus musculus OX=10090 GN=Gng13 PE=1 SV=1
877	978	Q9CQ89|CUTA_MOUSE	59.28	15	0	0	15	8	8	8			140000	0	628000	1790000	2	2	0	0	2	1	1	2		18865	Protein CutA OS=Mus musculus OX=10090 GN=Cuta PE=1 SV=3
589	672	Q9Z1R2|BAG6_MOUSE	59.09	3	1	1	2	3	1	1	77600	83100	268000	331000	146000	164000	4	4	2	2	3	3	2	2	HPRO	121037	Large proline-rich protein BAG6 OS=Mus musculus OX=10090 GN=Bag6 PE=1 SV=1
806	756	Q9D394|RUFY3_MOUSE	58.79	5	2	2	2	5	5	5	273000	334000	302000	281000	326000	298000	2	2	1	1	1	2	2	2		53007	Protein RUFY3 OS=Mus musculus OX=10090 GN=Rufy3 PE=1 SV=1
654	637	O35417|PDYN_MOUSE	58.64	11	6	6	6	6	6	11	390000	359000	358000	349000	386000	435000	3	3	2	2	2	2	2	3	Carbamidomethylation	28055	Proenkephalin-B OS=Mus musculus OX=10090 GN=Pdyn PE=2 SV=1
942	956	Q4KML4|ABRAL_MOUSE	58.23	27	11	11	27	11	11	11	140000	144000	448000	487000	430000	420000	2	2	1	1	2	1	1	1	Carbamidomethylation	9030	Costars family protein ABRACL OS=Mus musculus OX=10090 GN=Abracl PE=1 SV=1
1469	900	Q9CZL5|PHS2_MOUSE	57.85	13	13	7	7	0	7	0	259000	173000	263000		248000		2	2	2	1	1	0	1	0		14830	Pterin-4-alpha-carbinolamine dehydratase 2 OS=Mus musculus OX=10090 GN=Pcbd2 PE=1 SV=2
1061	593	Q9CPV4|GLOD4_MOUSE	57.08	17	5	0	6	6	12	6	64900		79900	94200	132000	41500	4	4	2	0	1	1	2	1	Carbamidomethylation	33317	Glyoxalase domain-containing protein 4 OS=Mus musculus OX=10090 GN=Glod4 PE=1 SV=1
920	594	Q61753|SERA_MOUSE	57.06	5	5	4	2	0	3	2	85400	82600			62800		3	2	3	2	1	0	2	1		56586	D-3-phosphoglycerate dehydrogenase OS=Mus musculus OX=10090 GN=Phgdh PE=1 SV=3
1466	854	Q8BHG2|CZIB_MOUSE	56.59	12	5	0	8	5	8	8	94200		66000	117000	86800	71500	2	2	1	0	1	1	1	1	Carbamidomethylation	18020	CXXC motif containing zinc binding protein OS=Mus musculus OX=10090 GN=Czib PE=1 SV=1
848	662	Q9D5V6|SYAP1_MOUSE	56.47	7	4	4	5	5	2	2	291000	295000	219000	172000	139000	132000	3	3	2	2	2	2	1	1		41350	Synapse-associated protein 1 OS=Mus musculus OX=10090 GN=Syap1 PE=1 SV=1
985	628	Q8R0A7|K0513_MOUSE	56.14	6	4	6	2	2	2	0	188000	205000	97200	83200	78600		3	3	2	3	1	1	1	0	Carbamidomethylation	46318	Uncharacterized protein KIAA0513 OS=Mus musculus OX=10090 GN=Kiaa0513 PE=1 SV=1
798	649	Q00896|A1AT3_MOUSE	56.01	6	3	6	2	3	3	2	302000	332000	223000	295000	279000	228000	3	3	2	3	1	2	2	1		45823	Alpha-1-antitrypsin 1-3 OS=Mus musculus OX=10090 GN=Serpina1c PE=1 SV=2
798	652	P07758|A1AT1_MOUSE	56.01	6	3	6	2	3	3	2	302000	332000	223000	295000	279000	228000	3	3	2	3	1	2	2	1		46003	Alpha-1-antitrypsin 1-1 OS=Mus musculus OX=10090 GN=Serpina1a PE=1 SV=4
798	651	Q00897|A1AT4_MOUSE	56.01	6	3	6	2	3	3	2	302000	332000	223000	295000	279000	228000	3	3	2	3	1	2	2	1		45998	Alpha-1-antitrypsin 1-4 OS=Mus musculus OX=10090 GN=Serpina1d PE=1 SV=1
798	650	P22599|A1AT2_MOUSE	56.01	6	3	6	2	3	3	2	302000	332000	223000	295000	279000	228000	3	3	2	3	1	2	2	1		45975	Alpha-1-antitrypsin 1-2 OS=Mus musculus OX=10090 GN=Serpina1b PE=1 SV=2
1288	768	Q7TNR6|IGS21_MOUSE	55.97	5	0	2	5	2	0	2		38200	119000	108000		36300	2	2	0	1	2	1	0	1		51937	Immunoglobulin superfamily member 21 OS=Mus musculus OX=10090 GN=Igsf21 PE=1 SV=1
1459	728	Q9JII6|AK1A1_MOUSE	55.58	6	6	2	0	0	3	0	203000	83200			167000		2	2	2	1	0	0	1	0		36587	Aldo-keto reductase family 1 member A1 OS=Mus musculus OX=10090 GN=Akr1a1 PE=1 SV=3
756	709	Q64314|CD34_MOUSE	55.52	5	2	2	5	5	5	5	404000	224000	515000	498000	478000	309000	2	2	1	1	2	2	2	2	Carbamidomethylation	40983	Hematopoietic progenitor cell antigen CD34 OS=Mus musculus OX=10090 GN=Cd34 PE=1 SV=1
986	664	Q9Z2Q6|SEPT5_MOUSE	55.52	7	5	7	0	2	0	2	174000	160000		89700		81300	3	2	2	3	0	1	0	1	Carbamidomethylation	42748	Septin-5 OS=Mus musculus OX=10090 GN=Sept5 PE=1 SV=2
936	859	P14069|S10A6_MOUSE	55.48	19	9	19	9	19	19	19	382000	688000	400000	660000	768000	735000	2	2	1	2	1	2	2	2		10051	Protein S100-A6 OS=Mus musculus OX=10090 GN=S100a6 PE=1 SV=3
1472	931	Q923D4|SF3B5_MOUSE	55.22	26	10	0	10	0	0	26	80200		136000			216000	2	2	1	0	1	0	0	2		10119	Splicing factor 3B subunit 5 OS=Mus musculus OX=10090 GN=Sf3b5 PE=1 SV=1
846	646	Q8BWR2|PITH1_MOUSE	55.17	11	4	7	3	3	8	7	58600	122000	76300	107000	188000	179000	3	3	1	2	1	1	2	2	Carbamidomethylation	24192	PITH domain-containing protein 1 OS=Mus musculus OX=10090 GN=Pithd1 PE=1 SV=1
1467	869	Q8CBY0|GATC_MOUSE	55	13	6	6	13	6	0	0	93200	83000	193000	86000			2	2	1	1	2	1	0	0		16667	Glutamyl-tRNA(Gln) amidotransferase subunit C mitochondrial OS=Mus musculus OX=10090 GN=Gatc PE=1 SV=1
797	641	Q9DCT8|CRIP2_MOUSE	54.93	22	7	7	18	18	18	18	374000	255000	309000	479000	516000	323000	3	3	2	2	2	2	2	2		22727	Cysteine-rich protein 2 OS=Mus musculus OX=10090 GN=Crip2 PE=1 SV=1
1468	870	Q9R1P3|PSB2_MOUSE	54.72	9	0	0	5	5	5	9			43300	47800	39100	82000	2	2	0	0	1	1	1	2		22906	Proteasome subunit beta type-2 OS=Mus musculus OX=10090 GN=Psmb2 PE=1 SV=1
849	668	Q91WJ8|FUBP1_MOUSE	54.61	4	1	1	2	1	1	2			26400			64300	3	2	1	1	2	1	1	2		68540	Far upstream element-binding protein 1 OS=Mus musculus OX=10090 GN=Fubp1 PE=1 SV=1
1154	775	P81117|NUCB2_MOUSE	54.57	5	0	0	5	5	5	2			188000	192000	181000	54600	2	2	0	0	2	2	2	1		50305	Nucleobindin-2 OS=Mus musculus OX=10090 GN=Nucb2 PE=1 SV=2
1158	881	Q9WV96|T10B_MOUSE	54.52	35	0	0	0	35	16	35				338000	272000	359000	2	2	0	0	0	2	1	2	Carbamidomethylation	11314	Mitochondrial import inner membrane translocase subunit Tim10 B OS=Mus musculus OX=10090 GN=Timm10b PE=1 SV=1
715	677	Q9ER58|TICN2_MOUSE	54.03	6	2	2	6	2	2	4	37000	39700	149000	31900	177000	103000	3	3	1	1	3	1	1	2	Carbamidomethylation	46863	Testican-2 OS=Mus musculus OX=10090 GN=Spock2 PE=1 SV=1
1160	894	P60521|GBRL2_MOUSE	53.79	17	7	0	0	17	7	7	39500			177000	99400	111000	2	2	1	0	0	2	1	1		13667	Gamma-aminobutyric acid receptor-associated protein-like 2 OS=Mus musculus OX=10090 GN=Gabarapl2 PE=1 SV=1
1291	877	Q9Z2Y8|PLPHP_MOUSE	52.78	9	0	0	9	0	6	0			135000		91600		2	2	0	0	2	0	1	0		30049	Pyridoxal phosphate homeostasis protein OS=Mus musculus OX=10090 GN=Plpbp PE=1 SV=1
713	642	P97807|FUMH_MOUSE	52.38	7	2	2	3	7	7	3	116000	121000	51900	293000	347000	44600	3	3	1	1	1	3	3	1		54357	Fumarate hydratase mitochondrial OS=Mus musculus OX=10090 GN=Fh PE=1 SV=3
851	681	Q9R0Q7|TEBP_MOUSE	52.3	23	12	12	15	15	4	15	291000	280000	359000	420000	240000	341000	3	3	2	2	2	2	1	2	Carbamidomethylation	18721	Prostaglandin E synthase 3 OS=Mus musculus OX=10090 GN=Ptges3 PE=1 SV=1
683	689	Q61879|MYH10_MOUSE	52.19	2	1	0	0	0	0	1	89500	51500				316000	3	2	2	1	0	0	0	2		228994	Myosin-10 OS=Mus musculus OX=10090 GN=Myh10 PE=1 SV=2
872	898	O88746|TOM1_MOUSE	52.17	3	3	3	3	3	3	2	229000	218000	300000	305000	323000	158000	2	2	2	2	2	2	2	1		54325	Target of Myb protein 1 OS=Mus musculus OX=10090 GN=Tom1 PE=1 SV=1
2003	887	Q810U3|NFASC_MOUSE	52.04	2	1	0	0	1	0	1	116000			194000		27700	2	2	1	0	0	1	0	1		137975	Neurofascin OS=Mus musculus OX=10090 GN=Nfasc PE=1 SV=1
718	725	Q8CDN6|TXNL1_MOUSE	51.64	9	2	2	9	9	9	9	175000	181000	449000	401000	529000	500000	2	2	1	1	2	2	2	2	Carbamidomethylation	32237	Thioredoxin-like protein 1 OS=Mus musculus OX=10090 GN=Txnl1 PE=1 SV=3
1289	769	Q07076|ANXA7_MOUSE	51.46	4	0	0	2	2	4	2			95400	106000	186000	98300	2	2	0	0	1	1	2	1	Carbamidomethylation	49925	Annexin A7 OS=Mus musculus OX=10090 GN=Anxa7 PE=1 SV=2
635	893	P84089|ERH_MOUSE	51.42	16	16	16	16	16	16	6	775000	849000	959000	915000	960000	766000	2	2	3	3	3	3	3	1		12259	Enhancer of rudimentary homolog OS=Mus musculus OX=10090 GN=Erh PE=1 SV=1
1149	759	Q8K3C3|LZIC_MOUSE	51.37	11	0	0	6	6	11	11			161000	216000	342000	276000	2	2	0	0	1	1	2	2		21537	Protein LZIC OS=Mus musculus OX=10090 GN=Lzic PE=1 SV=1
1156	872	Q8JZL3|THTPA_MOUSE	51.21	9	4	4	4	9	4	4	172000	102000	125000	242000	108000	144000	2	2	1	1	1	2	1	1		24264	Thiamine-triphosphatase OS=Mus musculus OX=10090 GN=Thtpa PE=1 SV=3
551	690	Q9QYX7|PCLO_MOUSE	51.13	1	0	0	0	0	0	0	58300				618000	91100	3	2	2	1	1	1	2	2		550842	Protein piccolo OS=Mus musculus OX=10090 GN=Pclo PE=1 SV=4
926	739	Q9ERR1|NDEL1_MOUSE	50.59	7	0	3	3	3	3	3		37100	96800	121000	95400	77400	2	2	0	1	1	1	1	1		38366	Nuclear distribution protein nudE-like 1 OS=Mus musculus OX=10090 GN=Ndel1 PE=1 SV=2
853	699	Q9CZW5|TOM70_MOUSE	50.34	5	1	1	5	2	2	1	63300	43200	194000	171000	160000	119000	3	3	1	1	3	2	2	1		67590	Mitochondrial import receptor subunit TOM70 OS=Mus musculus OX=10090 GN=Tomm70 PE=1 SV=2
1072	884	Q9QYF9|NDRG3_MOUSE	50.18	7	3	3	3	3	3	7	200000	222000	400000	399000	362000	554000	2	2	1	1	1	1	1	2		41555	Protein NDRG3 OS=Mus musculus OX=10090 GN=Ndrg3 PE=1 SV=1
1076	923	Q9EQS3|MYCBP_MOUSE	50.03	19	19	19	9	9	11	9	198000	202000	112000	130000	135000	130000	2	2	2	2	1	1	1	1		11970	c-Myc-binding protein OS=Mus musculus OX=10090 GN=Mycbp PE=1 SV=5
724	760	Q8VEK3|HNRPU_MOUSE	49.25	3	2	3	2	2	2	2	138000	206000	165000	244000	153000	150000	2	2	1	2	1	1	1	1		87918	Heterogeneous nuclear ribonucleoprotein U OS=Mus musculus OX=10090 GN=Hnrnpu PE=1 SV=1
1003	895	B1AZP2|DLGP4_MOUSE	49.19	2	1	2	2	1	1	1	51000	297000	128000	56700	148000	66800	2	2	1	2	2	1	1	1		108037	Disks large-associated protein 4 OS=Mus musculus OX=10090 GN=Dlgap4 PE=1 SV=1
1470	921	P16045|LEG1_MOUSE	48.7	15	6	6	6	6	9	0	138000	131000	109000	127000	160000		2	2	1	1	1	1	1	0	Carbamidomethylation	14866	Galectin-1 OS=Mus musculus OX=10090 GN=Lgals1 PE=1 SV=3
941	943	P62073|TIM10_MOUSE	48.64	23	9	9	9	23	23	9	950000	1040000	992000	927000	1210000	915000	2	2	1	1	2	2	2	1	Carbamidomethylation	10333	Mitochondrial import inner membrane translocase subunit Tim10 OS=Mus musculus OX=10090 GN=Timm10 PE=1 SV=1
1285	663	P58044|IDI1_MOUSE	48.35	10	3	6	4	4	0	4	44100	71700	128000	142000		123000	3	3	1	2	1	1	0	1	Carbamidomethylation	26289	Isopentenyl-diphosphate Delta-isomerase 1 OS=Mus musculus OX=10090 GN=Idi1 PE=1 SV=1
871	885	Q8R1I1|QCR9_MOUSE	48.35	38	11	11	38	38	38	38	139000	103000	606000	676000	721000	658000	2	2	1	1	3	2	2	2		7446	Cytochrome b-c1 complex subunit 9 OS=Mus musculus OX=10090 GN=Uqcr10 PE=1 SV=1
927	745	Q8R0P4|AAMDC_MOUSE	48.15	20	20	7	20	7	13	7	177000	118000	171000	91700	55300	89500	2	2	2	1	2	1	1	1		13244	Mth938 domain-containing protein OS=Mus musculus OX=10090 GN=Aamdc PE=1 SV=1
921	661	Q9D7M1|GID8_MOUSE	47.54	14	0	3	14	5	5	5		23100	122000	52600	63500	54200	3	3	0	1	3	1	1	1		26779	Glucose-induced degradation protein 8 homolog OS=Mus musculus OX=10090 GN=Gid8 PE=1 SV=1
1293	942	P63330|PP2AA_MOUSE	47.26	6	0	2	0	4	4	4		64100		66400	83500	98800	2	2	0	1	0	1	1	1		35608	Serine/threonine-protein phosphatase 2A catalytic subunit alpha isoform OS=Mus musculus OX=10090 GN=Ppp2ca PE=1 SV=1
1457	675	P40630|TFAM_MOUSE	47.17	9	3	6	0	0	6	0	102000	169000			213000		3	3	1	2	0	0	2	0		27988	Transcription factor A mitochondrial OS=Mus musculus OX=10090 GN=Tfam PE=1 SV=2
1461	788	Q9CRD0|OCAD1_MOUSE	46.85	8	3	4	0	0	3	3	162000	50300			140000	154000	2	2	1	1	0	0	1	1		27610	OCIA domain-containing protein 1 OS=Mus musculus OX=10090 GN=Ociad1 PE=1 SV=1
2004	910	P35486|ODPA_MOUSE	46.77	5	3	5	0	0	0	0	77400	154000					2	2	1	2	0	0	0	0		43232	Pyruvate dehydrogenase E1 component subunit alpha somatic form mitochondrial OS=Mus musculus OX=10090 GN=Pdha1 PE=1 SV=1
987	666	Q8BVU5|NUDT9_MOUSE	46.63	10	0	0	3	3	7	6			283000	119000	493000	199000	3	3	0	0	1	1	2	2	Carbamidomethylation	38604	ADP-ribose pyrophosphatase mitochondrial OS=Mus musculus OX=10090 GN=Nudt9 PE=1 SV=1
1067	744	Q9Z0Y1|DCTN3_MOUSE	46.53	10	10	6	6	6	6	0	152000	57300	71400	71600	70800		2	2	2	1	1	1	1	0		20978	Dynactin subunit 3 OS=Mus musculus OX=10090 GN=Dctn3 PE=1 SV=2
725	896	Q9JJF0|NP1L5_MOUSE	45.6	13	6	0	13	6	6	6	287000		570000	248000	441000	380000	2	2	1	0	3	1	2	2		17024	Nucleosome assembly protein 1-like 5 OS=Mus musculus OX=10090 GN=Nap1l5 PE=1 SV=1
1006	905	O88998|NOE1_MOUSE	45.2	4	4	4	4	1	1	1	409000	425000	377000	183000	263000	220000	2	2	2	2	2	1	1	1		55398	Noelin OS=Mus musculus OX=10090 GN=Olfm1 PE=1 SV=1
1670	922	Q9QYH6|MAGD1_MOUSE	45.03	3	2	2	0	2	1	0	59100	60100		72800	50500		2	2	1	1	0	1	1	0		85670	Melanoma-associated antigen D1 OS=Mus musculus OX=10090 GN=Maged1 PE=1 SV=1
1286	671	P97765|WBP2_MOUSE	44.79	11	2	2	2	2	4	5					98400	132000	3	2	1	1	1	1	1	1		28032	WW domain-binding protein 2 OS=Mus musculus OX=10090 GN=Wbp2 PE=1 SV=1
940	912	Q9CRA9|FGOP2_MOUSE	44.59	6	6	6	3	4	6	6	167000	151000	54400	93700	203000	160000	2	2	2	2	1	1	2	2		29374	FGFR1 oncogene partner 2 homolog OS=Mus musculus OX=10090 GN=Fgfr1op2 PE=1 SV=1
757	723	P47867|SCG3_MOUSE	44	3	3	3	3	1	3	3	830000	702000	746000	131000	954000	361000	2	2	2	2	2	1	2	2		53326	Secretogranin-3 OS=Mus musculus OX=10090 GN=Scg3 PE=1 SV=1
1666	687	Q8R2Y2|MUC18_MOUSE	43.4	6	1	1	0	5	0	0	40300	42600		156000			3	3	1	1	0	2	0	0		71546	Cell surface glycoprotein MUC18 OS=Mus musculus OX=10090 GN=Mcam PE=1 SV=1
1463	790	G3X9J0|SI1L3_MOUSE	43.03	1	1	1	0	0	0	1	218000	45800				90700	2	2	2	1	0	0	0	1		195062	Signal-induced proliferation-associated 1-like protein 3 OS=Mus musculus OX=10090 GN=Sipa1l3 PE=1 SV=1
1008	920	Q9CQ69|QCR8_MOUSE	41.72	18	10	18	18	18	10	10	347000	504000	590000	516000	308000	325000	2	2	1	2	2	2	1	1		9768	Cytochrome b-c1 complex subunit 8 OS=Mus musculus OX=10090 GN=Uqcrq PE=1 SV=3
2534	929	Q76LS9|MINY1_MOUSE	41.33	5	0	0	2	0	3	0			51100		64200		2	2	0	0	1	0	1	0	Carbamidomethylation	51226	Ubiquitin carboxyl-terminal hydrolase MINDY-1 OS=Mus musculus OX=10090 GN=Mindy1 PE=1 SV=1
994	743	Q8CHP8|PGP_MOUSE	40.87	7	0	0	7	2	0	2			1890000	1480000		1800000	2	2	0	0	2	1	0	1		34541	Glycerol-3-phosphate phosphatase OS=Mus musculus OX=10090 GN=Pgp PE=1 SV=1
1462	789	Q8K1M6|DNM1L_MOUSE	40.79	3	0	1	0	1	1	0		30100		23000	26400		2	2	0	1	0	1	1	0		82658	Dynamin-1-like protein OS=Mus musculus OX=10090 GN=Dnm1l PE=1 SV=2
1667	767	O08749|DLDH_MOUSE	40.36	4	2	2	0	0	0	0	128000	48300					2	2	1	1	0	0	0	0		54272	Dihydrolipoyl dehydrogenase mitochondrial OS=Mus musculus OX=10090 GN=Dld PE=1 SV=2
1065	720	P17427|AP2A2_MOUSE	40.34	3	1	0	0	1	1	0				49100	434000		3	2	1	0	0	1	1	0		104016	AP-2 complex subunit alpha-2 OS=Mus musculus OX=10090 GN=Ap2a2 PE=1 SV=2
1163	953	O70318|E41L2_MOUSE	40.29	2	0	1	1	1	1	1		38600	110000	146000	118000	114000	2	2	0	1	1	1	1	1		109940	Band 4.1-like protein 2 OS=Mus musculus OX=10090 GN=Epb41l2 PE=1 SV=2
1151	778	Q99LC5|ETFA_MOUSE	39.72	8	0	0	8	4	4	0			173000	62800	57600		2	2	0	0	2	1	1	0	Carbamidomethylation	35009	Electron transfer flavoprotein subunit alpha mitochondrial OS=Mus musculus OX=10090 GN=Etfa PE=1 SV=2
870	863	Q8R404|MIC13_MOUSE	39.21	11	6	6	6	6	5	11	283000	270000	380000	354000	58700	411000	2	2	1	1	1	1	1	2		13373	MICOS complex subunit MIC13 OS=Mus musculus OX=10090 GN=Micos13 PE=1 SV=1
809	784	Q9D7S9|CHMP5_MOUSE	38.68	11	3	3	11	11	11	3	343000	313000	537000	546000	627000	331000	2	2	1	1	2	2	2	1	Carbamidomethylation	24576	Charged multivesicular body protein 5 OS=Mus musculus OX=10090 GN=Chmp5 PE=1 SV=1
812	941	Q99LY9|NDUS5_MOUSE	38.31	13	13	13	13	13	13	13	602000	500000	549000	496000	624000	585000	2	2	2	2	2	2	2	2		12648	NADH dehydrogenase [ubiquinone] iron-sulfur protein 5 OS=Mus musculus OX=10090 GN=Ndufs5 PE=1 SV=3
989	680	Q8BL66|EEA1_MOUSE	38.05	2	1	0	1	0	0	0	65500		148000				3	3	2	0	1	0	0	0		160914	Early endosome antigen 1 OS=Mus musculus OX=10090 GN=Eea1 PE=1 SV=2
1460	764	P23927|CRYAB_MOUSE	37.73	10	0	0	0	0	5	10					128000	261000	2	2	0	0	0	0	1	2		20069	Alpha-crystallin B chain OS=Mus musculus OX=10090 GN=Cryab PE=1 SV=2
630	754	Q4V9Z5|SE6L2_MOUSE	36.73	2	1	1	1	1	2	2	26000	40300	201000	241000	275000	252000	2	2	1	1	1	1	2	2		97504	Seizure 6-like protein 2 OS=Mus musculus OX=10090 GN=Sez6l2 PE=1 SV=1
996	796	Q99KY4|GAK_MOUSE	35.99	1	1	1	0	1	0	1	37100	48900		45100	126000	145000	2	2	1	1	0	1	1	2	Carbamidomethylation	143640	Cyclin-G-associated kinase OS=Mus musculus OX=10090 GN=Gak PE=1 SV=2
2005	930	P56213|ALR_MOUSE	35.91	10	5	5	0	0	0	0	81700	53500					2	2	1	1	0	0	0	0	Carbamidomethylation	22877	FAD-linked sulfhydryl oxidase ALR OS=Mus musculus OX=10090 GN=Gfer PE=1 SV=2
944	977	Q8CEI1|BOLA3_MOUSE	35.84	13	6	13	13	6	6	6	107000	157000	190000	105000	129000	111000	2	2	1	2	2	1	1	1		12228	BolA-like protein 3 OS=Mus musculus OX=10090 GN=Bola3 PE=1 SV=1
1473	954	Q99JT2|STK26_MOUSE	35.26	4	2	0	2	2	2	2	20600		49700	55300	55300	53700	2	2	1	0	1	1	1	1		46614	Serine/threonine-protein kinase 26 OS=Mus musculus OX=10090 GN=Stk26 PE=1 SV=1
1473	955	Q99KH8|STK24_MOUSE	35.26	3	2	0	2	2	2	2	20600		49700	55300	55300	53700	2	2	1	0	1	1	1	1		47954	Serine/threonine-protein kinase 24 OS=Mus musculus OX=10090 GN=Stk24 PE=1 SV=1
1464	792	Q8R3V5|SHLB2_MOUSE	34.33	6	0	2	4	0	0	4		107000	34300			33400	2	2	0	1	1	0	0	1		44504	Endophilin-B2 OS=Mus musculus OX=10090 GN=Sh3glb2 PE=1 SV=2
995	791	Q8C6E0|CFA36_MOUSE	33.82	6	2	2	2	2	2	6	88900	93200	52000	110000	98100	132000	2	2	1	1	1	1	1	2		39600	Cilia- and flagella-associated protein 36 OS=Mus musculus OX=10090 GN=Cfap36 PE=1 SV=1
2014	1085	Q91WG2|RABE2_MOUSE	30.62	4	2	0	0	0	0	2	22600					18200	2	2	1	0	0	0	0	1		62132	Rab GTPase-binding effector protein 2 OS=Mus musculus OX=10090 GN=Rabep2 PE=1 SV=3
1098	1506	Q9DCB1|HMGN3_MOUSE	29.62	15	15	13	15	15	15	15	26200	67600	52100	23800	34600	40200	2	2	1	1	1	1	1	1		10769	High mobility group nucleosome-binding domain-containing protein 3 OS=Mus musculus OX=10090 GN=Hmgn3 PE=1 SV=1
1312	1141	P59325|IF5_MOUSE	27.98	4	2	2	0	2	0	0	33300	19700		46500			2	2	1	1	0	1	0	0		48968	Eukaryotic translation initiation factor 5 OS=Mus musculus OX=10090 GN=Eif5 PE=1 SV=1

## Sheet: M1-6
Protein Group	Protein ID	Accession	-10lgP	Coverage (%)	Coverage (%) Sample 1	Coverage (%) Sample 2	Coverage (%) Sample 3	Coverage (%) Sample 4	Coverage (%) Sample 5	Coverage (%) Sample 6	Area Sample 1	Area Sample 2	Area Sample 3	Area Sample 4	Area Sample 5	Area Sample 6	#Peptides	#Unique	#Spec Sample 1	#Spec Sample 2	#Spec Sample 3	#Spec Sample 4	#Spec Sample 5	#Spec Sample 6	PTM	Avg. Mass	Description
4	6	P16546|SPTN1_MOUSE	314.56	35	30	28	25	26	27	26	28300000	23400000	26800000	26400000	29300000	28200000	82	79	80	73	68	74	73	67	Carbamidomethylation	284596	Spectrin alpha chain non-erythrocytic 1 OS=Mus musculus OX=10090 GN=Sptan1 PE=1 SV=4
1	5	Q9QYR6|MAP1A_MOUSE	313.98	33	24	28	21	22	24	22	35100000	31600000	36800000	37900000	41400000	42100000	70	68	81	81	75	77	84	79	Carbamidomethylation; Phosphorylation (STY)	300139	Microtubule-associated protein 1A OS=Mus musculus OX=10090 GN=Map1a PE=1 SV=2
14	16	Q7TSJ2|MAP6_MOUSE	283.57	48	41	42	39	43	46	45	16700000	15700000	18000000	18500000	19700000	20700000	37	37	44	47	44	48	51	47	Oxidation (M); Deamidation N	96450	Microtubule-associated protein 6 OS=Mus musculus OX=10090 GN=Map6 PE=1 SV=2
11	8	Q04447|KCRB_MOUSE	281.43	63	60	63	62	53	63	59	68400000	61200000	48600000	46000000	50500000	58300000	25	20	60	60	60	54	58	58	Carbamidomethylation; Oxidation (M)	42713	Creatine kinase B-type OS=Mus musculus OX=10090 GN=Ckb PE=1 SV=1
5	1	P99024|TBB5_MOUSE	269.63	66	63	63	53	53	55	59	2510000	2230000	2030000	2560000	2300000	1890000	32	2	80	78	60	59	60	67	Carbamidomethylation; HPRO; Oxidation (M)	49671	Tubulin beta-5 chain OS=Mus musculus OX=10090 GN=Tubb5 PE=1 SV=1
18	157	Q60829|PPR1B_MOUSE	267.83	69	63	69	69	68	68	62	91700000	84700000	83400000	80100000	89100000	92600000	21	21	47	48	48	43	46	44	Carbamidomethylation; HexNAcHex; Phosphorylation (STY)	21781	Protein phosphatase 1 regulatory subunit 1B OS=Mus musculus OX=10090 GN=Ppp1r1b PE=1 SV=2
7	3	Q7TMM9|TBB2A_MOUSE	267.43	66	60	60	53	53	51	56	3800000	3470000	2790000	2890000	2970000	3270000	32	5	73	74	60	57	58	65	Carbamidomethylation; HPRO; Oxidation (M)	49907	Tubulin beta-2A chain OS=Mus musculus OX=10090 GN=Tubb2a PE=1 SV=1
25	74	P60879|SNP25_MOUSE	264.71	66	66	66	57	57	57	57	75600000	67200000	86700000	87100000	94000000	89700000	18	18	46	48	43	42	43	43	Carbamidomethylation; Oxidation (M); Deamidation N	23315	Synaptosomal-associated protein 25 OS=Mus musculus OX=10090 GN=Snap25 PE=1 SV=1
10	155	Q91XV3|BASP1_MOUSE	263.84	74	69	63	63	68	69	68	147000000	134000000	166000000	159000000	173000000	164000000	18	18	55	56	54	56	55	59	HLys-Hex-Hex; Phosphorylation (STY)	22087	Brain acid soluble protein 1 OS=Mus musculus OX=10090 GN=Basp1 PE=1 SV=3
9	7	Q9D6F9|TBB4A_MOUSE	262.4	64	58	57	52	52	53	60	1490000	770000	447000	565000	782000	694000	32	4	71	71	58	55	56	64	Carbamidomethylation; HPRO; Oxidation (M); HexNAc; Deamidation N	49586	Tubulin beta-4A chain OS=Mus musculus OX=10090 GN=Tubb4a PE=1 SV=3
15	18	P20357|MTAP2_MOUSE	261.29	28	21	19	19	19	19	23	16800000	15800000	18300000	17900000	17700000	20500000	45	45	42	42	43	42	37	49	Carbamidomethylation; Deamidation N	199130	Microtubule-associated protein 2 OS=Mus musculus OX=10090 GN=Map2 PE=1 SV=2
13	64	Q9R0P9|UCHL1_MOUSE	259.76	74	74	74	72	71	72	72	123000000	108000000	146000000	141000000	160000000	155000000	29	29	53	52	48	47	54	58	Carbamidomethylation; HPRO; Oxidation (M); Ubq; Deamidation N	24838	Ubiquitin carboxyl-terminal hydrolase isozyme L1 OS=Mus musculus OX=10090 GN=Uchl1 PE=1 SV=1
16	72	P70296|PEBP1_MOUSE	256.43	90	90	78	61	61	68	61	92400000	84300000	79100000	74900000	89300000	96700000	28	28	53	51	47	44	50	46	Carbamidomethylation; HPRO; Oxidation (M)	20830	Phosphatidylethanolamine-binding protein 1 OS=Mus musculus OX=10090 GN=Pebp1 PE=1 SV=3
91	17	D3YVF0|AKAP5_MOUSE	255.59	40	37	33	34	33	32	32	11300000	9750000	12000000	12600000	12100000	13700000	21	21	19	16	20	19	19	18	Carbamidomethylation	79397	A-kinase anchor protein 5 OS=Mus musculus OX=10090 GN=Akap5 PE=1 SV=2
12	15	P60710|ACTB_MOUSE	246.47	64	58	61	54	51	61	57	47200000	43300000	45700000	43800000	49700000	52800000	28	8	60	58	54	53	52	55	Carbamidomethylation; HPRO; Oxidation (M); Ubq; Deamidation N	41737	Actin cytoplasmic 1 OS=Mus musculus OX=10090 GN=Actb PE=1 SV=1
12	14	P63260|ACTG_MOUSE	246.47	64	58	61	54	51	61	57	47200000	43300000	45700000	43800000	49700000	52800000	28	8	60	58	54	53	52	55	Carbamidomethylation; HPRO; Oxidation (M); Ubq; Deamidation N	41793	Actin cytoplasmic 2 OS=Mus musculus OX=10090 GN=Actg1 PE=1 SV=1
23	9	Q9ERD7|TBB3_MOUSE	245.14	57	46	54	37	37	41	40	1880000	1700000	1070000	2060000	2340000	1030000	25	4	51	50	36	36	37	43	Carbamidomethylation; HPRO; Oxidation (M)	50419	Tubulin beta-3 chain OS=Mus musculus OX=10090 GN=Tubb3 PE=1 SV=1
2	328	P0DP26|CALM1_MOUSE	242.24	60	60	59	46	60	59	60	345000000	331000000	295000000	283000000	324000000	365000000	17	8	74	73	69	78	81	79	Oxidation (M); HLys; Phosphorylation (STY); Deamidation N	16838	Calmodulin-1 OS=Mus musculus OX=10090 GN=Calm1 PE=1 SV=1
2	327	P0DP28|CALM3_MOUSE	242.24	60	60	59	46	60	59	60	345000000	331000000	295000000	283000000	324000000	365000000	17	8	74	73	69	78	81	79	Oxidation (M); HLys; Phosphorylation (STY); Deamidation N	16838	Calmodulin-3 OS=Mus musculus OX=10090 GN=Calm3 PE=1 SV=1
2	326	P0DP27|CALM2_MOUSE	242.24	60	60	59	46	60	59	60	345000000	331000000	295000000	283000000	324000000	365000000	17	8	74	73	69	78	81	79	Oxidation (M); HLys; Phosphorylation (STY); Deamidation N	16838	Calmodulin-2 OS=Mus musculus OX=10090 GN=Calm2 PE=1 SV=1
3	23	P62259|1433E_MOUSE	241.48	76	68	73	68	63	63	68	91300000	82600000	114000000	109000000	120000000	111000000	24	19	82	87	77	77	74	81	Carbamidomethylation; Oxidation (M); Ubq; Deamidation N; Nitrotyrosine	29174	14-3-3 protein epsilon OS=Mus musculus OX=10090 GN=Ywhae PE=1 SV=1
56	26	Q7TQF7|AMPH_MOUSE	241.47	26	26	26	26	26	26	26	17600000	16100000	15600000	15500000	17400000	18400000	17	15	27	25	25	27	27	25	Carbamidomethylation; Phosphorylation (STY)	75013	Amphiphysin OS=Mus musculus OX=10090 GN=Amph PE=1 SV=1
81	45	Q61644|PACN1_MOUSE	241.46	34	33	33	33	29	31	33	12800000	11500000	14300000	13300000	15200000	14600000	14	11	20	20	22	19	21	19	Carbamidomethylation; Deamidation N	50575	Protein kinase C and casein kinase substrate in neurons protein 1 OS=Mus musculus OX=10090 GN=Pacsin1 PE=1 SV=1
20	21	P08553|NFM_MOUSE	241.25	36	31	34	32	29	33	29	24200000	22200000	28100000	28200000	32100000	30400000	28	25	39	45	48	45	47	47	Carbamidomethylation; Phosphorylation (STY); Deamidation N	95916	Neurofilament medium polypeptide OS=Mus musculus OX=10090 GN=Nefm PE=1 SV=4
8	61	P63101|1433Z_MOUSE	240.73	56	47	53	51	51	46	51	162000000	144000000	188000000	182000000	196000000	183000000	21	9	68	70	63	62	61	64	Carbamidomethylation; Oxidation (M); Phosphorylation (STY); Deamidation N	27771	14-3-3 protein zeta/delta OS=Mus musculus OX=10090 GN=Ywhaz PE=1 SV=1
58	10	P07724|ALBU_MOUSE	239.4	38	34	36	38	35	34	35	9940000	9070000	9360000	9260000	9910000	10600000	22	22	23	26	24	22	24	27	Carbamidomethylation	68693	Serum albumin OS=Mus musculus OX=10090 GN=Alb PE=1 SV=3
40	27	Q9Z0P4|PALM_MOUSE	239.07	52	44	45	50	48	47	47	27000000	25300000	28000000	26300000	28600000	29300000	18	16	29	31	34	34	31	32	Deamidation N	41614	Paralemmin-1 OS=Mus musculus OX=10090 GN=Palm PE=1 SV=1
47	130	P26645|MARCS_MOUSE	231.97	72	61	51	61	60	61	60	17000000	15200000	23500000	21100000	21300000	22200000	14	14	29	25	31	27	24	29	Phosphorylation (STY); Deamidation N	29661	Myristoylated alanine-rich C-kinase substrate OS=Mus musculus OX=10090 GN=Marcks PE=1 SV=2
34	20	P68368|TBA4A_MOUSE	231.43	56	51	39	38	30	39	35	2720000	2640000	1860000	1810000	1890000	2120000	25	4	40	37	33	29	33	35	Carbamidomethylation; Oxidation (M)	49924	Tubulin alpha-4A chain OS=Mus musculus OX=10090 GN=Tuba4a PE=1 SV=1
76	19	O08532|CA2D1_MOUSE	230.25	25	20	17	18	17	17	18	9330000	8360000	11200000	10700000	11800000	11600000	26	24	20	18	19	19	19	21	Carbamidomethylation	124630	Voltage-dependent calcium channel subunit alpha-2/delta-1 OS=Mus musculus OX=10090 GN=Cacna2d1 PE=1 SV=1
88	30	P08249|MDHM_MOUSE	229.76	58	51	54	36	36	43	36	11800000	11100000	8360000	8790000	11000000	8620000	16	16	24	23	17	17	21	15	Carbamidomethylation	35611	Malate dehydrogenase mitochondrial OS=Mus musculus OX=10090 GN=Mdh2 PE=1 SV=3
17	192	P06837|NEUM_MOUSE	227.95	57	55	57	57	55	57	54	38300000	35800000	47500000	45900000	51900000	48700000	12	11	40	41	47	50	52	49	Phosphorylation (STY); Deamidation N	23632	Neuromodulin OS=Mus musculus OX=10090 GN=Gap43 PE=1 SV=1
43	38	Q61207|SAP_MOUSE	227.34	30	22	17	19	23	23	26	49800000	44800000	52500000	51300000	54300000	59500000	19	19	30	26	30	31	29	30	Carbamidomethylation; Deamidation N	61422	Prosaposin OS=Mus musculus OX=10090 GN=Psap PE=1 SV=2
44	69	P17751|TPIS_MOUSE	227.02	55	46	46	47	42	51	55	24100000	20800000	19400000	18700000	21100000	22600000	15	15	31	30	26	29	29	29	Carbamidomethylation; Deamidation N	32192	Triosephosphate isomerase OS=Mus musculus OX=10090 GN=Tpi1 PE=1 SV=4
21	47	P68254|1433T_MOUSE	225.83	56	52	52	53	49	56	49	30200000	26400000	34100000	32800000	35800000	32100000	18	11	50	47	42	42	46	46	Carbamidomethylation; Oxidation (M); Deamidation N	27778	14-3-3 protein theta OS=Mus musculus OX=10090 GN=Ywhaq PE=1 SV=1
129	44	Q9CZ44|NSF1C_MOUSE	224.88	53	32	33	34	31	41	39	5360000	5190000	5760000	5400000	6160000	6400000	16	16	15	14	13	13	16	15	Deamidation N	40710	NSFL1 cofactor p47 OS=Mus musculus OX=10090 GN=Nsfl1c PE=1 SV=1
60	33	P14873|MAP1B_MOUSE	223.63	12	7	7	6	6	7	7	3550000	2980000	3120000	3730000	4030000	3590000	25	23	19	16	14	16	17	17	Carbamidomethylation; HLys-Hex; Methoxy	270252	Microtubule-associated protein 1B OS=Mus musculus OX=10090 GN=Map1b PE=1 SV=2
93	55	P55066|NCAN_MOUSE	223.11	14	12	12	10	11	10	9	5840000	6250000	6330000	5370000	7180000	5970000	20	20	21	19	18	19	19	17	Carbamidomethylation	137200	Neurocan core protein OS=Mus musculus OX=10090 GN=Ncan PE=1 SV=1
102	25	O08553|DPYL2_MOUSE	222.34	43	35	41	23	26	28	29	5350000	5640000	3240000	3440000	3950000	4240000	21	17	20	20	16	16	16	15	Carbamidomethylation; Deamidation N	62278	Dihydropyrimidinase-related protein 2 OS=Mus musculus OX=10090 GN=Dpysl2 PE=1 SV=2
39	154	Q9DCX2|ATP5H_MOUSE	221.7	62	62	62	54	62	62	62	39600000	35000000	40800000	39600000	44000000	44300000	14	14	32	33	28	31	30	31	Carbamidomethylation	18749	ATP synthase subunit d mitochondrial OS=Mus musculus OX=10090 GN=Atp5pd PE=1 SV=3
33	22	P35564|CALX_MOUSE	221.02	38	37	34	31	34	36	36	13300000	11500000	15900000	15500000	15800000	16900000	24	23	33	30	32	34	33	35	Carbamidomethylation; Phosphorylation (STY)	67278	Calnexin OS=Mus musculus OX=10090 GN=Canx PE=1 SV=1
41	28	O08539|BIN1_MOUSE	221.01	36	30	33	29	29	31	34	12500000	11900000	13300000	13100000	14900000	14900000	22	19	30	33	26	29	32	31	Carbamidomethylation; Deamidation N	64470	Myc box-dependent-interacting protein 1 OS=Mus musculus OX=10090 GN=Bin1 PE=1 SV=1
82	67	Q61361|PGCB_MOUSE	219.54	17	14	17	13	14	14	14	10900000	10000000	10900000	10400000	11200000	12200000	15	14	20	19	19	21	18	20	Carbamidomethylation; Deamidation N	95815	Brevican core protein OS=Mus musculus OX=10090 GN=Bcan PE=1 SV=2
38	46	P10637|TAU_MOUSE	218.59	29	19	21	24	19	24	19	16100000	14700000	19400000	18700000	21600000	20500000	18	18	27	27	29	27	30	26	Carbamidomethylation; HPRO; Phosphorylation (STY); Deamidation N	76243	Microtubule-associated protein tau OS=Mus musculus OX=10090 GN=Mapt PE=1 SV=3
55	330	Q91ZZ3|SYUB_MOUSE	218.27	46	39	39	46	46	46	46	47800000	41500000	41400000	40400000	45900000	46300000	13	10	27	25	24	25	26	26		14052	Beta-synuclein OS=Mus musculus OX=10090 GN=Sncb PE=1 SV=1
51	32	P56480|ATPB_MOUSE	217.5	42	36	34	27	30	32	30	13600000	12700000	9720000	9400000	9570000	11300000	18	18	24	23	19	19	20	19	Oxidation (M)	56301	ATP synthase subunit beta mitochondrial OS=Mus musculus OX=10090 GN=Atp5f1b PE=1 SV=2
22	91	P84075|HPCA_MOUSE	216.97	66	58	66	59	58	59	59	24100000	23300000	19800000	18600000	21100000	25200000	16	5	47	49	42	42	40	41	Carbamidomethylation; Oxidation (M); Phosphorylation (STY); Deamidation N	22427	Neuron-specific calcium-binding protein hippocalcin OS=Mus musculus OX=10090 GN=Hpca PE=1 SV=2
50	320	O55042|SYUA_MOUSE	216.73	53	46	46	53	52	52	52	67500000	58400000	63700000	61300000	69500000	73300000	13	10	27	29	29	27	28	29	HexNAc; Phosphorylation (STY)	14485	Alpha-synuclein OS=Mus musculus OX=10090 GN=Snca PE=1 SV=2
64	207	P01942|HBA_MOUSE	214.35	84	78	84	78	63	78	78	48500000	44000000	44200000	41200000	47000000	49400000	13	11	27	27	20	21	22	22	Carbamidomethylation; Oxidation (M); Phosphorylation (STY)	15085	Hemoglobin subunit alpha OS=Mus musculus OX=10090 GN=Hba PE=1 SV=2
46	24	P20917|MAG_MOUSE	213.4	35	32	29	23	23	21	23	28800000	26500000	28500000	27300000	30000000	31000000	19	18	29	26	27	30	25	28	Carbamidomethylation; HPRO; HexNAc	69260	Myelin-associated glycoprotein OS=Mus musculus OX=10090 GN=Mag PE=1 SV=2
65	87	Q9D8Y0|EFHD2_MOUSE	212.36	47	43	41	47	47	47	41	11000000	11100000	13600000	12800000	13900000	13400000	14	10	24	24	26	24	24	24	Oxidation (M)	26791	EF-hand domain-containing protein D2 OS=Mus musculus OX=10090 GN=Efhd2 PE=1 SV=1
61	41	Q9CZC8|SCRN1_MOUSE	209.93	40	38	40	33	31	31	35	10900000	9840000	12500000	11500000	11800000	13300000	16	16	25	27	23	22	22	23	Carbamidomethylation; Oxidation (M)	46326	Secernin-1 OS=Mus musculus OX=10090 GN=Scrn1 PE=1 SV=1
127	58	P28663|SNAB_MOUSE	209.3	55	51	45	48	51	48	51	4190000	3600000	3990000	4050000	4570000	4420000	15	10	16	12	15	16	14	15	Carbamidomethylation	33557	Beta-soluble NSF attachment protein OS=Mus musculus OX=10090 GN=Napb PE=1 SV=2
67	59	B9EKR1|PTPRZ_MOUSE	209.15	7	6	6	6	5	5	5	16400000	15200000	17900000	17100000	17900000	20600000	16	16	19	20	20	20	17	18	Carbamidomethylation; Deamidation N	254403	Receptor-type tyrosine-protein phosphatase zeta OS=Mus musculus OX=10090 GN=Ptprz1 PE=1 SV=1
54	84	Q63810|CANB1_MOUSE	206.41	71	71	71	60	60	60	66	30900000	29000000	29000000	28600000	30600000	31400000	14	14	33	30	23	22	24	24	Carbamidomethylation; Oxidation (M); Deamidation N	19300	Calcineurin subunit B type 1 OS=Mus musculus OX=10090 GN=Ppp3r1 PE=1 SV=3
35	83	P62748|HPCL1_MOUSE	205.98	66	66	66	56	55	60	56	2720000	2410000	1840000	1530000	2260000	2180000	16	6	37	37	35	34	33	34	Carbamidomethylation; Phosphorylation (STY); Deamidation N	22338	Hippocalcin-like protein 1 OS=Mus musculus OX=10090 GN=Hpcal1 PE=1 SV=2
31	93	P62761|VISL1_MOUSE	204.48	65	58	65	51	51	51	45	29900000	26400000	31000000	29400000	32200000	34000000	14	10	44	41	40	36	38	36	Carbamidomethylation; Oxidation (M); Deamidation N	22142	Visinin-like protein 1 OS=Mus musculus OX=10090 GN=Vsnl1 PE=1 SV=2
95	227	P18760|COF1_MOUSE	203.35	58	58	46	41	33	46	46	10900000	9430000	11900000	11600000	11700000	11900000	11	9	19	16	16	15	16	16	Carbamidomethylation; Deamidation N	18560	Cofilin-1 OS=Mus musculus OX=10090 GN=Cfl1 PE=1 SV=3
170	78	Q9QXS6|DREB_MOUSE	202.07	23	22	22	18	15	14	18	4870000	3850000	4590000	3460000	3600000	5030000	13	13	15	13	11	8	7	11	Carbamidomethylation; Phosphorylation (STY)	77287	Drebrin OS=Mus musculus OX=10090 GN=Dbn1 PE=1 SV=4
80	179	O55022|PGRC1_MOUSE	200.94	39	36	36	39	39	39	39	10700000	9260000	12500000	10900000	11300000	12500000	11	9	20	19	25	22	20	22	Carbamidomethylation; Deamidation N	21694	Membrane-associated progesterone receptor component 1 OS=Mus musculus OX=10090 GN=Pgrmc1 PE=1 SV=4
124	85	Q8R5M8|CADM1_MOUSE	200.38	34	24	25	22	27	25	26	5740000	7450000	5280000	5710000	6140000	7860000	17	15	13	16	15	15	14	15	Carbamidomethylation	49789	Cell adhesion molecule 1 OS=Mus musculus OX=10090 GN=Cadm1 PE=1 SV=2
24	76	Q9CQV8|1433B_MOUSE	200	49	45	45	46	49	49	49	22500000	20800000	27800000	26500000	27900000	28100000	18	5	45	43	40	43	44	43	Oxidation (M); HexNAc; Phosphorylation (STY); Deamidation N	28086	14-3-3 protein beta/alpha OS=Mus musculus OX=10090 GN=Ywhab PE=1 SV=3
48	31	P05064|ALDOA_MOUSE	199.94	52	48	52	45	43	41	45	10600000	10300000	11900000	12600000	12800000	12100000	22	18	27	30	23	25	26	26	Carbamidomethylation	39356	Fructose-bisphosphate aldolase A OS=Mus musculus OX=10090 GN=Aldoa PE=1 SV=2
57	36	P70441|NHRF1_MOUSE	199.01	62	49	55	52	52	55	47	9960000	10200000	11700000	12300000	12500000	11700000	20	20	23	27	26	29	26	26	Carbamidomethylation; Phosphorylation (STY); Deamidation N	38600	Na(+)/H(+) exchange regulatory cofactor NHE-RF1 OS=Mus musculus OX=10090 GN=Slc9a3r1 PE=1 SV=3
90	101	Q99L47|F10A1_MOUSE	198.63	30	30	27	30	30	30	27	12700000	11700000	12000000	11300000	12400000	13200000	11	11	18	17	17	21	19	20	Carbamidomethylation; Oxidation (M)	41656	Hsc70-interacting protein OS=Mus musculus OX=10090 GN=St13 PE=1 SV=1
94	151	Q9D6J6|NDUV2_MOUSE	197.62	46	44	46	46	44	46	46	10900000	10400000	7440000	5950000	7430000	10200000	12	12	16	17	18	16	19	17	Carbamidomethylation	27285	NADH dehydrogenase [ubiquinone] flavoprotein 2 mitochondrial OS=Mus musculus OX=10090 GN=Ndufv2 PE=1 SV=2
63	98	Q8BLK3|LSAMP_MOUSE	197.16	37	31	37	33	33	33	33	23800000	23500000	29800000	29500000	31700000	30700000	12	11	23	28	25	26	26	24	Carbamidomethylation; Deamidation N	38086	Limbic system-associated membrane protein OS=Mus musculus OX=10090 GN=Lsamp PE=1 SV=1
62	53	Q7TQI3|OTUB1_MOUSE	197	52	52	43	42	42	46	52	14400000	13000000	15300000	15200000	15700000	16900000	14	12	24	26	21	24	24	26	Carbamidomethylation; Deamidation N	31270	Ubiquitin thioesterase OTUB1 OS=Mus musculus OX=10090 GN=Otub1 PE=1 SV=2
104	43	P19246|NFH_MOUSE	197	14	13	12	12	12	12	12	2130000	1780000	1910000	2000000	2470000	2170000	14	12	14	14	15	15	17	14	Carbamidomethylation	116994	Neurofilament heavy polypeptide OS=Mus musculus OX=10090 GN=Nefh PE=1 SV=3
87	160	P17742|PPIA_MOUSE	196.56	53	53	53	43	43	53	53	33100000	29300000	28200000	27200000	30500000	35000000	12	10	22	24	17	17	19	21	Carbamidomethylation; Oxidation (M); Deamidation N	17971	Peptidyl-prolyl cis-trans isomerase A OS=Mus musculus OX=10090 GN=Ppia PE=1 SV=2
92	34	Q810U4|NRCAM_MOUSE	196.49	17	14	14	13	13	12	13	6540000	6350000	3920000	9540000	4080000	4360000	20	19	17	18	14	15	14	17	Carbamidomethylation	138521	Neuronal cell adhesion molecule OS=Mus musculus OX=10090 GN=Nrcam PE=1 SV=2
36	103	P68510|1433F_MOUSE	196.25	48	42	36	36	36	43	36	8510000	7630000	10800000	10400000	11200000	10800000	14	8	38	36	30	31	31	33	Carbamidomethylation; Oxidation (M); Phosphorylation (STY); Deamidation N	28212	14-3-3 protein eta OS=Mus musculus OX=10090 GN=Ywhah PE=1 SV=2
75	208	P02088|HBB1_MOUSE	195.64	65	65	65	50	52	50	50	37700000	35300000	31700000	30600000	33900000	38800000	10	10	27	25	20	19	17	20	Carbamidomethylation; Oxidation (M); Deamidation N	15840	Hemoglobin subunit beta-1 OS=Mus musculus OX=10090 GN=Hbb-b1 PE=1 SV=2
68	79	P12658|CALB1_MOUSE	195.13	43	43	39	39	36	43	39	11300000	10300000	13700000	12600000	15700000	14600000	14	13	20	22	22	19	21	23	Carbamidomethylation; Oxidation (M); Deamidation N	29994	Calbindin OS=Mus musculus OX=10090 GN=Calb1 PE=1 SV=2
143	68	Q9QZM0|UBQL2_MOUSE	193.77	26	17	16	17	18	20	16	2470000	2110000	1850000	2090000	2260000	2280000	12	7	13	12	13	15	14	13		67351	Ubiquilin-2 OS=Mus musculus OX=10090 GN=Ubqln2 PE=1 SV=2
112	54	Q61490|CD166_MOUSE	192.96	28	23	28	20	18	20	21	8470000	7980000	8340000	7510000	8500000	9270000	14	14	17	20	15	14	14	16	Carbamidomethylation	65092	CD166 antigen OS=Mus musculus OX=10090 GN=Alcam PE=1 SV=3
70	236	P08228|SODC_MOUSE	191.69	68	68	68	68	68	68	55	136000000	127000000	134000000	129000000	141000000	139000000	8	8	25	26	21	21	23	20	Carbamidomethylation; Deamidation N	15943	Superoxide dismutase [Cu-Zn] OS=Mus musculus OX=10090 GN=Sod1 PE=1 SV=2
103	97	Q8BLQ9|CADM2_MOUSE	191.53	37	34	33	31	25	20	25	19300000	17700000	14500000	13800000	15900000	16300000	13	12	20	20	17	14	15	16	Carbamidomethylation	47559	Cell adhesion molecule 2 OS=Mus musculus OX=10090 GN=Cadm2 PE=1 SV=2
19	232	P04370|MBP_MOUSE	190.87	30	23	30	23	30	30	23	116000000	110000000	116000000	116000000	121000000	137000000	14	14	42	46	47	46	44	50	Oxidation (M)	27168	Myelin basic protein OS=Mus musculus OX=10090 GN=Mbp PE=1 SV=2
97	65	P09103|PDIA1_MOUSE	190.28	41	27	35	26	21	27	29	2590000	2740000	2070000	2170000	2480000	4010000	19	19	15	18	16	13	16	18	Phosphorylation (STY); Ubq	57059	Protein disulfide-isomerase OS=Mus musculus OX=10090 GN=P4hb PE=1 SV=2
86	35	Q6PIC6|AT1A3_MOUSE	189.22	28	19	25	16	18	18	17	2370000	2970000	1670000	2040000	2260000	1230000	25	13	18	22	15	18	17	14	Carbamidomethylation	111691	Sodium/potassium-transporting ATPase subunit alpha-3 OS=Mus musculus OX=10090 GN=Atp1a3 PE=1 SV=1
53	201	P58771|TPM1_MOUSE	188.63	30	23	28	30	28	28	30	7390000	6830000	7970000	7660000	8230000	8900000	12	3	29	27	29	26	25	27	Carbamidomethylation; Oxidation (M)	32681	Tropomyosin alpha-1 chain OS=Mus musculus OX=10090 GN=Tpm1 PE=1 SV=1
132	95	Q9D6R2|IDH3A_MOUSE	188.48	28	28	28	28	28	28	28	9250000	8180000	9270000	9220000	10000000	9490000	12	12	16	16	13	13	16	16	Carbamidomethylation; Oxidation (M)	39639	Isocitrate dehydrogenase [NAD] subunit alpha mitochondrial OS=Mus musculus OX=10090 GN=Idh3a PE=1 SV=1
115	37	P63017|HSP7C_MOUSE	187.87	30	23	20	22	15	17	21	2500000	1840000	1940000	1850000	2040000	2050000	15	8	16	14	14	12	13	14	Carbamidomethylation; Deamidation N	70871	Heat shock cognate 71 kDa protein OS=Mus musculus OX=10090 GN=Hspa8 PE=1 SV=1
77	400	P43024|CX6A1_MOUSE	187.83	42	42	42	42	42	42	42	22100000	19500000	15100000	16400000	21600000	22300000	9	9	23	23	16	16	22	22		12352	Cytochrome c oxidase subunit 6A1 mitochondrial OS=Mus musculus OX=10090 GN=Cox6a1 PE=1 SV=2
136	112	P16858|G3P_MOUSE	187.6	42	33	39	30	31	29	37	4460000	4600000	3280000	3100000	3160000	3300000	14	9	15	17	13	12	13	14	Carbamidomethylation; Deamidation N	35810	Glyceraldehyde-3-phosphate dehydrogenase OS=Mus musculus OX=10090 GN=Gapdh PE=1 SV=2
83	42	Q62261|SPTB2_MOUSE	187.1	12	8	6	5	7	7	7	2740000	1960000	2390000	2340000	2800000	2840000	26	25	18	13	12	14	15	16	Carbamidomethylation	274221	Spectrin beta chain non-erythrocytic 1 OS=Mus musculus OX=10090 GN=Sptbn1 PE=1 SV=2
113	399	P62774|MTPN_MOUSE	187.06	55	55	55	55	55	55	55	18200000	16500000	14800000	14800000	17200000	18700000	7	7	17	16	17	19	16	17	Carbamidomethylation; HPRO; Deamidation N	12861	Myotrophin OS=Mus musculus OX=10090 GN=Mtpn PE=1 SV=2
133	132	O08795|GLU2B_MOUSE	187	19	19	19	19	19	19	19	3470000	3100000	3910000	3410000	4230000	4460000	11	10	15	13	14	13	14	14	Carbamidomethylation	58793	Glucosidase 2 subunit beta OS=Mus musculus OX=10090 GN=Prkcsh PE=1 SV=1
122	39	Q03265|ATPA_MOUSE	186.92	32	25	22	20	19	20	23	4890000	4280000	4370000	3370000	3530000	4930000	16	15	14	14	13	11	12	15	Phosphorylation (STY)	59753	ATP synthase subunit alpha mitochondrial OS=Mus musculus OX=10090 GN=Atp5f1a PE=1 SV=1
99	125	Q61171|PRDX2_MOUSE	186.67	61	57	57	49	53	49	53	18400000	14900000	13500000	13600000	13500000	15200000	13	11	19	16	17	17	16	18	Carbamidomethylation; Deamidation N	21779	Peroxiredoxin-2 OS=Mus musculus OX=10090 GN=Prdx2 PE=1 SV=3
79	40	P17183|ENOG_MOUSE	186.13	44	30	27	34	33	31	28	10600000	9460000	10300000	9760000	10700000	10800000	16	11	21	19	21	21	21	20	Carbamidomethylation; Deamidation N	47297	Gamma-enolase OS=Mus musculus OX=10090 GN=Eno2 PE=1 SV=2
45	210	Q91X97|NCALD_MOUSE	185.98	40	40	40	40	40	40	40	5200000	4520000	4340000	3570000	4350000	4890000	13	5	30	27	30	33	31	30	Carbamidomethylation; Deamidation N	22245	Neurocalcin-delta OS=Mus musculus OX=10090 GN=Ncald PE=1 SV=4
32	176	P12787|COX5A_MOUSE	184.94	66	65	55	53	52	62	64	76600000	67400000	87400000	84900000	90500000	91200000	15	14	38	39	37	37	37	40	Oxidation (M); Deamidation N	16101	Cytochrome c oxidase subunit 5A mitochondrial OS=Mus musculus OX=10090 GN=Cox5a PE=1 SV=2
89	71	P14211|CALR_MOUSE	183.71	36	32	32	25	29	28	29	8520000	8310000	9500000	11200000	11200000	11100000	14	14	17	20	16	21	18	18	Carbamidomethylation	47995	Calreticulin OS=Mus musculus OX=10090 GN=Calr PE=1 SV=1
120	189	Q80YN3|BCAS1_MOUSE	183.46	17	14	14	17	14	14	14	7600000	6690000	10300000	9990000	10100000	9830000	9	9	13	13	16	15	17	15	Carbamidomethylation; Deamidation N	67378	Breast carcinoma-amplified sequence 1 homolog OS=Mus musculus OX=10090 GN=Bcas1 PE=1 SV=3
49	149	P21107|TPM3_MOUSE	183.22	37	28	33	34	36	33	34	13300000	12200000	14700000	14400000	15300000	15200000	13	6	30	27	29	29	27	26	Carbamidomethylation; Oxidation (M)	32994	Tropomyosin alpha-3 chain OS=Mus musculus OX=10090 GN=Tpm3 PE=1 SV=3
218	148	Q8BJU0|SGTA_MOUSE	182.33	34	32	32	24	22	20	26	3240000	3050000	2680000	2190000	2690000	2950000	9	9	11	11	9	9	8	9	Carbamidomethylation	34322	Small glutamine-rich tetratricopeptide repeat-containing protein alpha OS=Mus musculus OX=10090 GN=Sgta PE=1 SV=2
151	152	Q62059|CSPG2_MOUSE	182.08	3	3	2	3	3	3	3	7220000	6520000	6880000	6810000	7200000	7790000	9	9	12	11	12	13	11	11	Carbamidomethylation; Deamidation N	366788	Versican core protein OS=Mus musculus OX=10090 GN=Vcan PE=1 SV=2
119	115	Q62420|SH3G2_MOUSE	181.35	31	29	24	24	26	19	24	7870000	7100000	8090000	7790000	8460000	8720000	12	12	17	16	16	15	14	16		39955	Endophilin-A1 OS=Mus musculus OX=10090 GN=Sh3gl2 PE=1 SV=2
130	50	Q60864|STIP1_MOUSE	180.89	28	24	25	24	22	22	22	4340000	4180000	4830000	4810000	4230000	5320000	16	16	13	14	14	14	14	17	Carbamidomethylation	62582	Stress-induced-phosphoprotein 1 OS=Mus musculus OX=10090 GN=Stip1 PE=1 SV=1
171	133	Q9QYG0|NDRG2_MOUSE	180.68	30	28	28	25	25	27	21	6290000	5990000	6670000	6390000	6830000	7400000	9	8	12	13	13	12	12	12	Carbamidomethylation	40789	Protein NDRG2 OS=Mus musculus OX=10090 GN=Ndrg2 PE=1 SV=1
117	334	P01831|THY1_MOUSE	180.42	36	36	36	35	36	36	36	19500000	18700000	18200000	19200000	22300000	22900000	8	8	16	16	15	15	18	16	Carbamidomethylation; Deamidation N	18080	Thy-1 membrane glycoprotein OS=Mus musculus OX=10090 GN=Thy1 PE=1 SV=1
165	126	Q8BGD9|IF4B_MOUSE	180.31	18	13	14	11	14	13	14	2300000	3540000	6150000	6150000	5800000	2630000	12	12	9	11	10	11	10	10	Carbamidomethylation	68840	Eukaryotic translation initiation factor 4B OS=Mus musculus OX=10090 GN=Eif4b PE=1 SV=1
96	48	P63038|CH60_MOUSE	179.98	30	29	22	21	24	21	22	9070000	6980000	9170000	9190000	8920000	9460000	15	15	22	18	15	18	15	18	Carbamidomethylation	60956	60 kDa heat shock protein mitochondrial OS=Mus musculus OX=10090 GN=Hspd1 PE=1 SV=1
144	209	P97797|SHPS1_MOUSE	179.63	19	19	19	15	15	19	15	13100000	11200000	12700000	12100000	13300000	12900000	8	8	17	16	14	13	15	12	Carbamidomethylation; HexNAcHex; Ubq; Deamidation N	56425	Tyrosine-protein phosphatase non-receptor type substrate 1 OS=Mus musculus OX=10090 GN=Sirpa PE=1 SV=1
123	171	Q9CPU0|LGUL_MOUSE	179.03	57	35	35	35	42	57	42	12100000	10900000	11600000	11100000	12300000	13700000	11	11	14	12	16	15	20	17	Carbamidomethylation; Oxidation (M)	20810	Lactoylglutathione lyase OS=Mus musculus OX=10090 GN=Glo1 PE=1 SV=3
84	167	P09528|FRIH_MOUSE	179	56	56	56	47	47	47	47	26800000	25100000	31400000	31300000	30900000	33600000	10	10	21	21	20	19	18	19	Carbamidomethylation	21067	Ferritin heavy chain OS=Mus musculus OX=10090 GN=Fth1 PE=1 SV=2
126	49	P18872|GNAO_MOUSE	178.71	48	36	39	37	30	43	37	5700000	5260000	4530000	3530000	5910000	5570000	16	13	17	17	14	12	16	13	Carbamidomethylation	40085	Guanine nucleotide-binding protein G(o) subunit alpha OS=Mus musculus OX=10090 GN=Gnao1 PE=1 SV=3
110	307	P97450|ATP5J_MOUSE	178.69	59	56	59	56	56	46	46	27100000	25400000	29300000	28400000	30600000	32400000	10	9	21	20	18	15	15	18	Oxidation (M); Deamidation N	12496	ATP synthase-coupling factor 6 mitochondrial OS=Mus musculus OX=10090 GN=Atp5pf PE=1 SV=1
106	292	Q9D3D9|ATPD_MOUSE	178.63	52	42	43	36	36	44	42	33800000	32200000	41200000	40300000	42800000	40100000	10	9	16	17	15	17	20	14	Deamidation N	17600	ATP synthase subunit delta mitochondrial OS=Mus musculus OX=10090 GN=Atp5f1d PE=1 SV=1
128	51	P17182|ENOA_MOUSE	178.32	34	28	28	27	27	27	28	2900000	2290000	2380000	2570000	2350000	2650000	14	7	16	14	14	14	13	14	Carbamidomethylation	47141	Alpha-enolase OS=Mus musculus OX=10090 GN=Eno1 PE=1 SV=3
116	88	Q9CWZ7|SNAG_MOUSE	178.31	39	34	34	34	39	37	39	7730000	7370000	7640000	7740000	8600000	9120000	12	12	17	16	16	17	17	18	Carbamidomethylation	34732	Gamma-soluble NSF attachment protein OS=Mus musculus OX=10090 GN=Napg PE=1 SV=1
71	99	P97300|NPTN_MOUSE	178.21	28	21	21	24	21	18	22	20200000	18600000	20700000	19300000	21200000	23100000	13	13	20	22	20	20	23	22	Carbamidomethylation; Deamidation N	44373	Neuroplastin OS=Mus musculus OX=10090 GN=Nptn PE=1 SV=3
219	162	Q9D819|IPYR_MOUSE	178.19	31	29	29	24	24	27	24	3430000	3240000	2730000	2550000	3530000	3350000	9	9	10	10	9	9	10	9	Carbamidomethylation	32667	Inorganic pyrophosphatase OS=Mus musculus OX=10090 GN=Ppa1 PE=1 SV=1
149	92	O08709|PRDX6_MOUSE	177.26	64	52	52	40	40	47	35	5600000	5020000	5080000	4850000	5080000	5000000	12	12	15	14	14	15	14	11	Carbamidomethylation; Deamidation N	24871	Peroxiredoxin-6 OS=Mus musculus OX=10090 GN=Prdx6 PE=1 SV=3
131	60	P16330|CN37_MOUSE	176.88	35	30	27	22	30	24	27	3270000	2690000	1840000	2050000	2180000	2150000	14	13	14	17	12	14	15	14	Carbamidomethylation	47123	2' 3'-cyclic-nucleotide 3'-phosphodiesterase OS=Mus musculus OX=10090 GN=Cnp PE=1 SV=3
100	100	Q99PJ0|NTRI_MOUSE	176.76	40	40	35	27	27	27	27	20200000	16800000	27100000	25800000	27500000	27800000	11	10	19	17	19	17	17	17	Carbamidomethylation; Deamidation N	37984	Neurotrimin OS=Mus musculus OX=10090 GN=Ntm PE=1 SV=2
108	204	Q9WTX5|SKP1_MOUSE	175.77	49	45	48	44	44	44	48	14700000	12800000	12600000	13300000	14500000	15200000	9	9	17	16	16	18	17	17	Carbamidomethylation; Deamidation N	18672	S-phase kinase-associated protein 1 OS=Mus musculus OX=10090 GN=Skp1 PE=1 SV=3
203	56	P38647|GRP75_MOUSE	174.77	28	14	17	15	15	19	19	1250000	1620000	1550000	1440000	1690000	1950000	16	15	7	9	9	8	10	10	Carbamidomethylation	73461	Stress-70 protein mitochondrial OS=Mus musculus OX=10090 GN=Hspa9 PE=1 SV=3
72	212	Q64433|CH10_MOUSE	174.38	68	68	68	68	68	68	68	47500000	44100000	47900000	45900000	46100000	52000000	11	11	24	23	23	24	24	25	Oxidation (M)	10963	10 kDa heat shock protein mitochondrial OS=Mus musculus OX=10090 GN=Hspe1 PE=1 SV=2
198	134	Q8K0T0|RTN1_MOUSE	174.34	16	12	10	12	12	14	16	4550000	3090000	4560000	4870000	5350000	5640000	10	10	12	8	10	10	10	12		83572	Reticulon-1 OS=Mus musculus OX=10090 GN=Rtn1 PE=1 SV=1
125	142	P51859|HDGF_MOUSE	173.48	52	41	52	38	27	39	38	3610000	3670000	4040000	3820000	4540000	4360000	13	10	14	14	12	10	14	12	Carbamidomethylation	26269	Hepatoma-derived growth factor OS=Mus musculus OX=10090 GN=Hdgf PE=1 SV=2
155	200	P18572|BASI_MOUSE	173.31	20	20	20	20	20	20	20	8210000	7270000	10300000	9680000	10700000	10400000	7	7	13	13	11	13	12	15	Carbamidomethylation	42445	Basigin OS=Mus musculus OX=10090 GN=Bsg PE=1 SV=2
168	94	Q06890|CLUS_MOUSE	172.79	31	27	24	27	20	31	27	3670000	3080000	4040000	3610000	4130000	4230000	12	12	11	11	11	10	12	12		51656	Clusterin OS=Mus musculus OX=10090 GN=Clu PE=1 SV=1
222	107	P35700|PRDX1_MOUSE	172.45	64	60	61	44	44	49	44	3470000	3550000	3540000	3830000	4120000	4180000	11	9	10	10	8	9	9	8	Carbamidomethylation	22176	Peroxiredoxin-1 OS=Mus musculus OX=10090 GN=Prdx1 PE=1 SV=1
177	73	Q9Z2Y3|HOME1_MOUSE	172.21	35	27	20	25	26	28	23	1470000	1190000	1270000	1480000	1540000	1640000	12	11	11	9	11	11	12	11		41413	Homer protein homolog 1 OS=Mus musculus OX=10090 GN=Homer1 PE=1 SV=2
114	106	Q5EBJ4|ERMIN_MOUSE	172.14	51	47	47	39	47	51	47	6090000	5430000	5510000	5670000	7250000	6100000	11	11	13	15	15	17	17	16	Phosphorylation (STY)	32148	Ermin OS=Mus musculus OX=10090 GN=Ermn PE=1 SV=1
212	418	Q9JKC6|CEND_MOUSE	171.93	45	41	45	45	45	45	41	8620000	7060000	5910000	7120000	5960000	7490000	6	6	10	9	9	10	9	10	Phosphorylation (STY); Deamidation N	14987	Cell cycle exit and neuronal differentiation protein 1 OS=Mus musculus OX=10090 GN=Cend1 PE=1 SV=1
52	187	P61982|1433G_MOUSE	171.21	32	32	32	30	30	32	32	17400000	17100000	23700000	23300000	26100000	22600000	10	4	33	32	25	27	28	29	Carbamidomethylation; Oxidation (M); Deamidation N	28303	14-3-3 protein gamma OS=Mus musculus OX=10090 GN=Ywhag PE=1 SV=2
66	385	P19536|COX5B_MOUSE	170.94	39	39	39	39	39	39	39	43300000	38900000	37700000	50000000	54600000	55400000	7	7	21	21	24	23	27	26		13813	Cytochrome c oxidase subunit 5B mitochondrial OS=Mus musculus OX=10090 GN=Cox5b PE=1 SV=1
159	268	P63158|HMGB1_MOUSE	170.73	38	21	21	27	34	36	33	5840000	4860000	5670000	6390000	6960000	6040000	12	7	12	10	11	14	15	12	Carbamidomethylation	24894	High mobility group protein B1 OS=Mus musculus OX=10090 GN=Hmgb1 PE=1 SV=2
146	75	P11627|L1CAM_MOUSE	170.61	13	8	7	9	7	9	9	2970000	2760000	5090000	2880000	3940000	4010000	17	17	13	12	13	9	13	14	Deamidation N	140968	Neural cell adhesion molecule L1 OS=Mus musculus OX=10090 GN=L1cam PE=1 SV=1
73	57	P63328|PP2BA_MOUSE	170.51	33	24	33	28	29	30	28	5030000	5340000	7410000	7060000	7090000	6590000	17	10	18	24	23	23	23	23	Carbamidomethylation; Oxidation (M)	58644	Serine/threonine-protein phosphatase 2B catalytic subunit alpha isoform OS=Mus musculus OX=10090 GN=Ppp3ca PE=1 SV=1
150	120	P08226|APOE_MOUSE	169.79	38	27	38	29	33	32	32	3340000	3170000	4050000	4070000	4350000	4340000	10	9	12	14	12	13	14	14	Oxidation (M)	35867	Apolipoprotein E OS=Mus musculus OX=10090 GN=Apoe PE=1 SV=2
188	245	Q60605|MYL6_MOUSE	168.91	45	37	45	45	45	45	45	11800000	11300000	13700000	13400000	14700000	14700000	7	6	7	11	13	11	11	11	Carbamidomethylation; Deamidation N	16930	Myosin light polypeptide 6 OS=Mus musculus OX=10090 GN=Myl6 PE=1 SV=3
156	147	O88935|SYN1_MOUSE	168.88	23	15	20	10	10	16	19	4240000	4530000	5600000	5350000	6060000	6080000	12	11	12	15	12	9	13	14		74097	Synapsin-1 OS=Mus musculus OX=10090 GN=Syn1 PE=1 SV=2
69	168	Q6IRU5|CLCB_MOUSE	168.87	38	38	38	32	32	32	32	25500000	22900000	34900000	34800000	34300000	33900000	14	13	24	22	24	24	24	22	Carbamidomethylation	25172	Clathrin light chain B OS=Mus musculus OX=10090 GN=Cltb PE=1 SV=1
163	105	Q8C0M9|ASGL1_MOUSE	168.46	35	28	28	31	28	35	31	3950000	3460000	4610000	4630000	4960000	4840000	11	11	13	11	11	12	12	13	Carbamidomethylation	33950	Isoaspartyl peptidase/L-asparaginase OS=Mus musculus OX=10090 GN=Asrgl1 PE=1 SV=1
107	341	Q9CR21|ACPM_MOUSE	167.91	34	34	34	34	34	34	34	20200000	18000000	18600000	17200000	20200000	21400000	9	8	21	18	18	16	17	17	Carbamidomethylation; Oxidation (M)	17370	Acyl carrier protein mitochondrial OS=Mus musculus OX=10090 GN=Ndufab1 PE=1 SV=1
169	138	Q99P72|RTN4_MOUSE	167.65	11	7	9	8	6	8	6	2210000	2290000	2590000	2280000	2580000	2430000	10	10	9	10	10	9	8	8	Carbamidomethylation	126613	Reticulon-4 OS=Mus musculus OX=10090 GN=Rtn4 PE=1 SV=2
162	136	P02535|K1C10_MOUSE	167.3	15	15	15	15	14	15	15	4680000	4400000	5800000	5540000	6300000	6090000	9	5	14	14	13	12	14	13	Deamidation N	57770	Keratin type I cytoskeletal 10 OS=Mus musculus OX=10090 GN=Krt10 PE=1 SV=3
118	77	Q61548|AP180_MOUSE	167.14	16	13	12	10	12	13	10	3670000	3200000	3970000	3840000	4470000	4300000	14	11	15	15	13	14	15	15		91851	Clathrin coat assembly protein AP180 OS=Mus musculus OX=10090 GN=Snap91 PE=1 SV=1
140	322	P56391|CX6B1_MOUSE	167.03	62	60	62	60	60	62	60	24500000	22500000	22000000	21900000	24900000	24800000	7	7	15	15	13	14	15	15	Carbamidomethylation	10071	Cytochrome c oxidase subunit 6B1 OS=Mus musculus OX=10090 GN=Cox6b1 PE=1 SV=2
176	323	P99027|RLA2_MOUSE	166.83	77	77	77	43	77	77	77	8360000	7570000	5210000	5890000	7410000	7680000	7	7	13	13	8	9	12	11	Deamidation N	11651	60S acidic ribosomal protein P2 OS=Mus musculus OX=10090 GN=Rplp2 PE=1 SV=3
135	347	P60904|DNJC5_MOUSE	165.59	42	27	36	27	27	27	33	8560000	7730000	10400000	10100000	10900000	10400000	9	9	14	14	15	15	13	16	Deamidation N	22101	DnaJ homolog subfamily C member 5 OS=Mus musculus OX=10090 GN=Dnajc5 PE=1 SV=1
356	175	Q99M71|EPDR1_MOUSE	165.3	35	20	29	27	25	29	25	877000	1380000	1300000	1190000	1380000	1430000	8	8	4	6	6	5	6	5	Carbamidomethylation	25485	Mammalian ependymin-related protein 1 OS=Mus musculus OX=10090 GN=Epdr1 PE=1 SV=1
148	128	Q6PDM2|SRSF1_MOUSE	165.08	41	33	36	33	37	33	37	3270000	3290000	2550000	2980000	2950000	3670000	10	9	14	14	12	13	13	16	Carbamidomethylation	27745	Serine/arginine-rich splicing factor 1 OS=Mus musculus OX=10090 GN=Srsf1 PE=1 SV=3
216	116	P61979|HNRPK_MOUSE	164.66	27	20	23	21	23	17	24	2410000	2300000	2230000	2540000	2400000	2640000	10	10	9	10	10	10	9	11	Carbamidomethylation	50976	Heterogeneous nuclear ribonucleoprotein K OS=Mus musculus OX=10090 GN=Hnrnpk PE=1 SV=1
180	300	P58774|TPM2_MOUSE	164.47	19	15	15	15	15	15	19	102000	78300	106000	58700	161000	306000	8	3	12	9	13	11	10	13		32837	Tropomyosin beta chain OS=Mus musculus OX=10090 GN=Tpm2 PE=1 SV=1
220	241	Q6IRU2|TPM4_MOUSE	164.41	33	25	25	26	22	22	25	1300000	947000	1510000	1300000	1400000	1500000	9	8	10	9	10	10	9	9		28468	Tropomyosin alpha-4 chain OS=Mus musculus OX=10090 GN=Tpm4 PE=1 SV=3
184	143	Q8BNY6|NCS1_MOUSE	164.22	49	39	42	34	34	46	43	3800000	3690000	3480000	3280000	4050000	4020000	9	9	11	11	11	12	13	11	Carbamidomethylation	21879	Neuronal calcium sensor 1 OS=Mus musculus OX=10090 GN=Ncs1 PE=1 SV=3
105	90	P46660|AINX_MOUSE	164.12	33	27	28	18	21	24	27	2910000	2620000	2080000	2160000	2380000	2490000	16	13	18	18	14	14	16	17		55383	Alpha-internexin OS=Mus musculus OX=10090 GN=Ina PE=1 SV=3
217	146	Q62418|DBNL_MOUSE	163.01	31	31	22	16	19	22	19	1400000	1230000	1710000	1710000	1970000	1590000	10	10	12	9	8	8	9	8	Carbamidomethylation	48700	Drebrin-like protein OS=Mus musculus OX=10090 GN=Dbnl PE=1 SV=2
270	139	P10605|CATB_MOUSE	162.19	32	22	22	19	22	26	22	2040000	1740000	1630000	1680000	2180000	2170000	10	10	6	6	5	7	7	8	Carbamidomethylation	37280	Cathepsin B OS=Mus musculus OX=10090 GN=Ctsb PE=1 SV=2
121	435	P84086|CPLX2_MOUSE	162.16	51	49	49	34	34	34	34	15200000	13200000	18000000	18800000	19900000	17400000	7	6	13	14	15	15	15	16	Carbamidomethylation; Oxidation (M)	15394	Complexin-2 OS=Mus musculus OX=10090 GN=Cplx2 PE=1 SV=1
223	131	Q91ZP9|NECA2_MOUSE	161.86	27	23	27	21	21	23	24	2040000	1960000	1870000	1800000	2410000	2220000	9	9	9	10	10	10	10	9	Carbamidomethylation	43441	N-terminal EF-hand calcium-binding protein 2 OS=Mus musculus OX=10090 GN=Necab2 PE=1 SV=1
111	82	P10852|4F2_MOUSE	161.82	29	27	27	26	25	25	27	4740000	4780000	4830000	4740000	4920000	5420000	15	15	18	16	16	16	16	17		58337	4F2 cell-surface antigen heavy chain OS=Mus musculus OX=10090 GN=Slc3a2 PE=1 SV=1
138	96	P48036|ANXA5_MOUSE	161.31	33	30	29	29	29	31	29	4960000	4410000	5040000	4750000	6610000	5550000	12	12	14	11	15	13	14	14		35752	Annexin A5 OS=Mus musculus OX=10090 GN=Anxa5 PE=1 SV=1
160	62	P20029|BIP_MOUSE	160.94	25	17	16	19	15	16	19	1120000	948000	980000	1030000	1090000	1260000	13	11	10	10	11	10	10	11		72422	Endoplasmic reticulum chaperone BiP OS=Mus musculus OX=10090 GN=Hspa5 PE=1 SV=3
134	150	P20108|PRDX3_MOUSE	160.59	39	34	38	39	38	38	38	5280000	5800000	6490000	5720000	6220000	6450000	10	8	13	12	16	16	14	17	Carbamidomethylation; Deamidation N	28127	Thioredoxin-dependent peroxide reductase mitochondrial OS=Mus musculus OX=10090 GN=Prdx3 PE=1 SV=1
181	321	P99029|PRDX5_MOUSE	160.16	32	32	32	32	32	32	32	4350000	4020000	3220000	1880000	3350000	4100000	8	8	12	13	12	11	12	10	Carbamidomethylation	21897	Peroxiredoxin-5 mitochondrial OS=Mus musculus OX=10090 GN=Prdx5 PE=1 SV=2
161	231	P09671|SODM_MOUSE	159.85	36	30	24	24	29	24	29	7930000	7370000	8730000	8910000	9630000	9960000	9	9	14	12	11	14	14	14	Deamidation N	24603	Superoxide dismutase [Mn] mitochondrial OS=Mus musculus OX=10090 GN=Sod2 PE=1 SV=3
228	215	P60202|MYPR_MOUSE	159.85	26	23	23	23	23	23	26	12200000	11000000	8930000	8900000	9340000	11400000	7	7	10	9	9	9	8	10	Carbamidomethylation	30077	Myelin proteolipid protein OS=Mus musculus OX=10090 GN=Plp1 PE=1 SV=2
211	229	Q9R0Y5|KAD1_MOUSE	159.44	42	34	34	24	28	28	32	8000000	7040000	6340000	5950000	6220000	22900000	9	8	12	10	9	10	8	11	Carbamidomethylation; Ubq; Deamidation N	21540	Adenylate kinase isoenzyme 1 OS=Mus musculus OX=10090 GN=Ak1 PE=1 SV=1
167	70	Q08331|CALB2_MOUSE	159.4	45	35	32	31	35	38	30	3770000	2610000	3210000	3870000	4280000	3880000	12	11	13	10	11	14	12	11	Deamidation N	31373	Calretinin OS=Mus musculus OX=10090 GN=Calb2 PE=1 SV=3
197	108	Q03517|SCG2_MOUSE	158.34	18	7	9	13	16	14	16	2670000	2900000	3730000	3640000	3780000	4240000	11	11	7	9	11	13	10	13	Deamidation N	70644	Secretogranin-2 OS=Mus musculus OX=10090 GN=Scg2 PE=1 SV=1
152	188	P22005|PENK_MOUSE	157.85	32	29	29	32	32	32	32	5420000	4870000	7100000	7540000	8260000	7980000	11	11	13	11	13	12	12	14	Carbamidomethylation	31004	Proenkephalin-A OS=Mus musculus OX=10090 GN=Penk PE=1 SV=2
195	129	Q9CZ13|QCR1_MOUSE	157.64	25	20	20	16	16	18	21	1910000	1600000	1810000	1430000	1530000	1980000	10	10	8	8	9	7	7	9	Carbamidomethylation	52852	Cytochrome b-c1 complex subunit 1 mitochondrial OS=Mus musculus OX=10090 GN=Uqcrc1 PE=1 SV=2
244	121	Q3UHJ0|AAK1_MOUSE	157.49	17	12	11	8	9	9	11	2330000	1620000	1990000	1830000	1920000	2030000	11	11	9	7	6	7	7	8	Carbamidomethylation	103346	AP2-associated protein kinase 1 OS=Mus musculus OX=10090 GN=Aak1 PE=1 SV=2
172	174	Q63912|OMGP_MOUSE	156.57	18	18	18	18	18	15	18	10400000	9840000	13700000	12700000	13400000	14500000	8	8	12	11	12	14	12	14	Carbamidomethylation; Deamidation N	49284	Oligodendrocyte-myelin glycoprotein OS=Mus musculus OX=10090 GN=Omg PE=1 SV=1
85	240	Q8BGZ1|HPCL4_MOUSE	156.54	36	31	36	36	36	36	36	2470000	2930000	3180000	3200000	3370000	3940000	8	4	20	19	20	21	22	20	Carbamidomethylation; Oxidation (M); Deamidation N	22215	Hippocalcin-like protein 4 OS=Mus musculus OX=10090 GN=Hpcal4 PE=1 SV=3
141	415	P63040|CPLX1_MOUSE	156.52	52	51	51	52	52	52	51	6110000	5140000	4800000	4530000	5020000	4910000	6	5	15	15	11	10	12	13	Carbamidomethylation; Oxidation (M)	15122	Complexin-1 OS=Mus musculus OX=10090 GN=Cplx1 PE=1 SV=1
295	165	P61264|STX1B_MOUSE	156.32	31	28	31	23	26	26	19	3160000	3130000	3020000	3070000	3250000	2780000	8	7	7	8	6	7	8	5		33245	Syntaxin-1B OS=Mus musculus OX=10090 GN=Stx1b PE=1 SV=1
182	89	Q99KJ8|DCTN2_MOUSE	154.94	30	18	22	21	21	30	18	2600000	3210000	4420000	4370000	5260000	3700000	12	11	9	11	11	10	12	10		44117	Dynactin subunit 2 OS=Mus musculus OX=10090 GN=Dctn2 PE=1 SV=3
147	118	P54728|RD23B_MOUSE	154.73	25	21	19	17	18	18	18	5710000	5080000	12800000	13000000	13600000	13200000	10	8	14	13	14	15	15	15		43513	UV excision repair protein RAD23 homolog B OS=Mus musculus OX=10090 GN=Rad23b PE=1 SV=2
292	258	O35215|DOPD_MOUSE	154.73	69	69	69	58	69	69	69	2620000	2260000	1910000	1890000	2210000	2270000	6	6	8	7	6	7	7	7	Carbamidomethylation	13077	D-dopachrome decarboxylase OS=Mus musculus OX=10090 GN=Ddt PE=1 SV=3
302	250	Q9QZ23|NFU1_MOUSE	153.96	32	27	22	32	32	32	32	2100000	1810000	2040000	1960000	2110000	2300000	6	6	6	6	7	7	7	7	Carbamidomethylation	28568	NFU1 iron-sulfur cluster scaffold homolog mitochondrial OS=Mus musculus OX=10090 GN=Nfu1 PE=1 SV=2
207	218	P62869|ELOB_MOUSE	153.52	60	53	60	60	59	60	60	6720000	6690000	8300000	9450000	8670000	8990000	8	8	10	11	10	10	10	11	Carbamidomethylation	13170	Elongin-B OS=Mus musculus OX=10090 GN=Elob PE=1 SV=1
209	448	Q61016|GBG7_MOUSE	153.5	65	65	65	65	65	65	65	12100000	10900000	10400000	10100000	11000000	11200000	6	6	10	11	11	9	10	9	Carbamidomethylation; Oxidation (M)	7480	Guanine nucleotide-binding protein G(I)/G(S)/G(O) subunit gamma-7 OS=Mus musculus OX=10090 GN=Gng7 PE=1 SV=2
183	117	O35685|NUDC_MOUSE	153.5	39	28	17	33	37	36	32	2060000	1530000	2870000	3030000	6700000	2850000	13	13	8	5	12	13	12	11	Deamidation N	38358	Nuclear migration protein nudC OS=Mus musculus OX=10090 GN=Nudc PE=1 SV=1
194	104	P16125|LDHB_MOUSE	153.1	31	29	31	23	25	27	29	2020000	2680000	2010000	1540000	2330000	2420000	11	10	10	12	9	10	10	11	Carbamidomethylation	36572	L-lactate dehydrogenase B chain OS=Mus musculus OX=10090 GN=Ldhb PE=1 SV=2
243	197	P04925|PRIO_MOUSE	152.74	31	31	31	31	31	31	31	2330000	1780000	2850000	2520000	2840000	2700000	7	7	9	8	9	9	9	7	Carbamidomethylation; Oxidation (M)	27977	Major prion protein OS=Mus musculus OX=10090 GN=Prnp PE=1 SV=2
224	137	Q9CWS0|DDAH1_MOUSE	152.61	35	32	32	26	32	32	35	2000000	1760000	1110000	1860000	2130000	2470000	9	8	10	9	8	11	10	10	Carbamidomethylation	31381	N(G) N(G)-dimethylarginine dimethylaminohydrolase 1 OS=Mus musculus OX=10090 GN=Ddah1 PE=1 SV=3
237	228	Q9CRB6|TPPP3_MOUSE	152.39	44	39	39	39	30	44	39	2710000	2210000	2480000	2970000	3340000	3190000	8	8	9	8	9	9	11	10	Carbamidomethylation	18965	Tubulin polymerization-promoting protein family member 3 OS=Mus musculus OX=10090 GN=Tppp3 PE=1 SV=1
241	248	P56395|CYB5_MOUSE	152.15	52	48	48	52	52	52	52	5030000	4340000	5410000	4880000	5580000	5820000	6	5	9	9	9	9	10	10		15241	Cytochrome b5 OS=Mus musculus OX=10090 GN=Cyb5a PE=1 SV=2
315	538	P26883|FKB1A_MOUSE	152.04	42	42	42	42	42	42	42	6750000	6220000	8160000	8170000	9580000	8970000	6	6	5	7	6	6	10	6	Carbamidomethylation	11923	Peptidyl-prolyl cis-trans isomerase FKBP1A OS=Mus musculus OX=10090 GN=Fkbp1a PE=1 SV=2
242	578	P63213|GBG2_MOUSE	151.3	51	51	51	51	51	51	51	4240000	3960000	3530000	3040000	3800000	4270000	6	5	10	10	8	8	9	10	Carbamidomethylation	7850	Guanine nucleotide-binding protein G(I)/G(S)/G(O) subunit gamma-2 OS=Mus musculus OX=10090 GN=Gng2 PE=1 SV=2
248	173	P48962|ADT1_MOUSE	151.26	29	29	22	12	18	25	18	946000	405000	71700	187000	517000	280000	9	4	11	8	6	7	9	8	Carbamidomethylation; Deamidation N	32904	ADP/ATP translocase 1 OS=Mus musculus OX=10090 GN=Slc25a4 PE=1 SV=4
190	198	Q8R317|UBQL1_MOUSE	151.24	14	10	8	13	10	11	13	572000	530000	322000	185000	221000	379000	7	2	10	9	11	10	10	12		61976	Ubiquilin-1 OS=Mus musculus OX=10090 GN=Ubqln1 PE=1 SV=1
264	156	P12023|A4_MOUSE	151.21	12	9	8	8	7	9	9	1510000	1010000	1220000	1210000	2010000	1900000	8	7	6	6	6	5	7	7	Carbamidomethylation	86722	Amyloid-beta A4 protein OS=Mus musculus OX=10090 GN=App PE=1 SV=3
179	110	Q9JKB1|UCHL3_MOUSE	150.9	57	47	43	31	40	46	50	2340000	1730000	1830000	2170000	2380000	3780000	11	11	11	10	8	8	9	10	Carbamidomethylation	26152	Ubiquitin carboxyl-terminal hydrolase isozyme L3 OS=Mus musculus OX=10090 GN=Uchl3 PE=1 SV=2
173	393	Q62048|PEA15_MOUSE	150.24	52	52	45	32	38	32	38	8100000	6630000	5590000	6280000	5970000	6420000	6	6	15	14	10	11	9	11	Oxidation (M); Phosphorylation (STY)	15054	Astrocytic phosphoprotein PEA-15 OS=Mus musculus OX=10090 GN=Pea15 PE=1 SV=1
201	122	P13595|NCAM1_MOUSE	150.01	11	6	9	7	8	10	7	1190000	1600000	1640000	1830000	1860000	1540000	10	10	7	9	10	10	9	8	Carbamidomethylation	119427	Neural cell adhesion molecule 1 OS=Mus musculus OX=10090 GN=Ncam1 PE=1 SV=3
236	127	P52480|KPYM_MOUSE	149.97	24	18	18	12	15	15	15	3030000	2700000	1570000	1990000	2300000	2370000	10	10	10	10	8	9	8	8	Carbamidomethylation	57845	Pyruvate kinase PKM OS=Mus musculus OX=10090 GN=Pkm PE=1 SV=4
153	252	Q9JMG7|HDGR3_MOUSE	149.67	33	33	27	33	27	33	33	6230000	5620000	6500000	5010000	6820000	7170000	8	5	12	11	11	10	11	12		22431	Hepatoma-derived growth factor-related protein 3 OS=Mus musculus OX=10090 GN=Hdgfl3 PE=1 SV=2
260	318	Q99PT1|GDIR1_MOUSE	149.51	32	25	25	32	32	32	32	3780000	3510000	3600000	3320000	3850000	4390000	6	6	8	7	9	7	8	10		23407	Rho GDP-dissociation inhibitor 1 OS=Mus musculus OX=10090 GN=Arhgdia PE=1 SV=3
279	287	Q3THE2|ML12B_MOUSE	149.46	38	38	38	28	28	28	28	2250000	1880000	1520000	1480000	1810000	1960000	6	2	10	10	7	7	7	8	Deamidation N	19779	Myosin regulatory light chain 12B OS=Mus musculus OX=10090 GN=Myl12b PE=1 SV=2
276	260	Q61792|LASP1_MOUSE	148.92	24	24	24	24	24	24	24	2070000	1810000	2790000	2370000	2610000	2710000	7	7	7	8	7	7	8	7		29994	LIM and SH3 domain protein 1 OS=Mus musculus OX=10090 GN=Lasp1 PE=1 SV=1
158	262	Q9D855|QCR7_MOUSE	148.89	51	45	51	51	51	51	51	5640000	5170000	4670000	5750000	6110000	6270000	8	8	12	14	11	14	14	13		13527	Cytochrome b-c1 complex subunit 7 OS=Mus musculus OX=10090 GN=Uqcrb PE=1 SV=3
208	246	Q9QXV0|PCSK1_MOUSE	148.7	33	33	33	25	25	25	25	7730000	6870000	7710000	7650000	7830000	7970000	6	6	12	12	9	9	9	9		27270	ProSAAS OS=Mus musculus OX=10090 GN=Pcsk1n PE=1 SV=2
221	244	Q8BP92|RCN2_MOUSE	148.66	26	22	15	18	21	18	16	1610000	1400000	1670000	1880000	1890000	1940000	10	9	10	6	8	9	8	8		37271	Reticulocalbin-2 OS=Mus musculus OX=10090 GN=Rcn2 PE=1 SV=1
314	414	E9PUL5|PRRT2_MOUSE	148.17	30	30	30	19	10	19	19	5400000	4920000	3890000	3650000	4240000	4130000	4	4	9	9	6	4	5	7	Deamidation N	35924	Proline-rich transmembrane protein 2 OS=Mus musculus OX=10090 GN=Prrt2 PE=1 SV=1
78	419	P54227|STMN1_MOUSE	147.42	31	31	31	31	31	31	31	13300000	14700000	8940000	8330000	5950000	11700000	6	4	18	21	24	22	22	22	Phosphorylation (STY); Deamidation N	17274	Stathmin OS=Mus musculus OX=10090 GN=Stmn1 PE=1 SV=2
409	219	Q05186|RCN1_MOUSE	147.07	25	23	23	15	18	18	15	2140000	2010000	1730000	2290000	2600000	1920000	7	7	6	6	4	5	5	4		38113	Reticulocalbin-1 OS=Mus musculus OX=10090 GN=Rcn1 PE=1 SV=1
227	161	P15105|GLNA_MOUSE	146.61	23	23	21	23	23	17	23	4160000	3670000	3820000	3360000	3300000	3950000	8	8	8	8	10	9	8	9	Carbamidomethylation	42120	Glutamine synthetase OS=Mus musculus OX=10090 GN=Glul PE=1 SV=6
175	298	Q8CCT4|TCAL5_MOUSE	146.36	34	34	20	34	20	20	20	1250000	892000	1720000	1680000	1600000	1540000	6	3	13	10	12	11	10	9	Oxidation (M)	22038	Transcription elongation factor A protein-like 5 OS=Mus musculus OX=10090 GN=Tceal5 PE=1 SV=1
400	211	P28798|GRN_MOUSE	146.14	21	13	13	11	13	16	17	1230000	1050000	994000	1550000	1530000	1900000	7	7	4	4	4	5	5	7	Carbamidomethylation	63458	Progranulin OS=Mus musculus OX=10090 GN=Grn PE=1 SV=2
164	206	P14094|AT1B1_MOUSE	145.98	25	25	25	23	23	21	23	6830000	5950000	6340000	6040000	6610000	6380000	8	7	14	15	12	13	11	12	Carbamidomethylation	35195	Sodium/potassium-transporting ATPase subunit beta-1 OS=Mus musculus OX=10090 GN=Atp1b1 PE=1 SV=1
297	403	Q62393|TPD52_MOUSE	145.96	23	23	23	23	23	23	23	2170000	2000000	1630000	1350000	1810000	2100000	6	6	7	7	5	7	7	9		24313	Tumor protein D52 OS=Mus musculus OX=10090 GN=Tpd52 PE=1 SV=2
191	345	Q9CQX2|CYB5B_MOUSE	145.88	55	32	55	32	32	32	32	8270000	8100000	9740000	9280000	10100000	10600000	5	4	10	12	10	12	11	11		16318	Cytochrome b5 type B OS=Mus musculus OX=10090 GN=Cyb5b PE=1 SV=1
202	402	P62897|CYC_MOUSE	145.86	39	39	39	39	39	39	39	9290000	10500000	11300000	10100000	10300000	12800000	5	5	9	10	11	10	9	12	Oxidation (M)	11605	Cytochrome c somatic OS=Mus musculus OX=10090 GN=Cycs PE=1 SV=2
332	205	O88952|LIN7C_MOUSE	145.69	38	27	31	23	34	31	31	725000	671000	929000	771000	1000000	886000	7	4	5	7	6	6	7	6	Carbamidomethylation	21834	Protein lin-7 homolog C OS=Mus musculus OX=10090 GN=Lin7c PE=1 SV=2
336	442	Q9DAK9|PHP14_MOUSE	145.57	34	28	33	34	34	34	34	1440000	794000	1670000	1580000	2170000	2170000	5	5	5	4	6	7	7	7	Carbamidomethylation; Deamidation N	13997	14 kDa phosphohistidine phosphatase OS=Mus musculus OX=10090 GN=Phpt1 PE=1 SV=1
309	220	P51881|ADT2_MOUSE	145.26	23	20	23	12	15	19	15	195000	434000	117000	105000	131000	178000	7	2	7	8	6	7	7	6		32931	ADP/ATP translocase 2 OS=Mus musculus OX=10090 GN=Slc25a5 PE=1 SV=3
233	792	P63054|PCP4_MOUSE	144.98	44	44	44	44	44	44	44	78600000	74800000	99200000	100000000	106000000	105000000	4	4	12	12	8	8	10	10	Oxidation (M)	6807	Calmodulin regulator protein PCP4 OS=Mus musculus OX=10090 GN=Pcp4 PE=3 SV=2
268	111	Q99KI0|ACON_MOUSE	144.89	14	9	11	7	4	8	10	1100000	1160000	424000	253000	693000	892000	10	10	7	8	6	4	6	7		85464	Aconitate hydratase mitochondrial OS=Mus musculus OX=10090 GN=Aco2 PE=1 SV=1
235	540	P99028|QCR6_MOUSE	144.15	52	52	52	52	52	52	52	24000000	20200000	18200000	16800000	19100000	19100000	5	5	10	9	8	9	8	9	Carbamidomethylation	10435	Cytochrome b-c1 complex subunit 6 mitochondrial OS=Mus musculus OX=10090 GN=Uqcrh PE=1 SV=2
166	297	Q8K3J1|NDUS8_MOUSE	144.07	26	26	26	25	25	25	25	5730000	4650000	4290000	3780000	4370000	4640000	6	6	11	10	8	10	8	8	Carbamidomethylation; Oxidation (M)	24038	NADH dehydrogenase [ubiquinone] iron-sulfur protein 8 mitochondrial OS=Mus musculus OX=10090 GN=Ndufs8 PE=1 SV=1
339	109	P05201|AATC_MOUSE	144.05	26	22	26	12	13	12	10	1730000	1720000	592000	454000	608000	527000	11	11	9	10	5	4	4	3		46248	Aspartate aminotransferase cytoplasmic OS=Mus musculus OX=10090 GN=Got1 PE=1 SV=3
281	789	P50114|S100B_MOUSE	143.08	33	33	33	33	33	33	33	5000000	3330000	3460000	3480000	4100000	4650000	4	4	8	7	7	8	8	8	Carbamidomethylation; Oxidation (M)	10728	Protein S100-B OS=Mus musculus OX=10090 GN=S100b PE=1 SV=2
239	429	P52503|NDUS6_MOUSE	142.77	50	50	50	29	29	50	29	10200000	9400000	12800000	12500000	12400000	12700000	5	5	10	10	8	8	9	8	Carbamidomethylation	13020	NADH dehydrogenase [ubiquinone] iron-sulfur protein 6 mitochondrial OS=Mus musculus OX=10090 GN=Ndufs6 PE=1 SV=2
199	178	Q80Z24|NEGR1_MOUSE	142.69	31	31	27	13	18	13	18	4990000	4190000	4360000	4380000	4430000	4960000	8	8	12	10	9	10	10	8	Carbamidomethylation	37900	Neuronal growth regulator 1 OS=Mus musculus OX=10090 GN=Negr1 PE=1 SV=1
231	353	Q9D1K2|VATF_MOUSE	141.95	41	36	41	39	39	39	39	6050000	5270000	4900000	4900000	5150000	6200000	7	7	10	10	10	10	10	9		13370	V-type proton ATPase subunit F OS=Mus musculus OX=10090 GN=Atp6v1f PE=1 SV=2
178	213	Q9DBP5|KCY_MOUSE	141.69	42	36	36	36	36	36	42	2230000	2080000	2250000	2180000	2290000	2470000	7	6	12	11	12	12	10	11		22165	UMP-CMP kinase OS=Mus musculus OX=10090 GN=Cmpk1 PE=1 SV=1
240	102	Q8VD04|GRAP1_MOUSE	141.61	19	10	9	14	11	10	12	674000	662000	1110000	853000	1090000	11300000	14	13	8	7	11	9	8	9	Carbamidomethylation	92715	GRIP1-associated protein 1 OS=Mus musculus OX=10090 GN=Gripap1 PE=1 SV=1
205	172	Q9Z2U1|PSA5_MOUSE	141.61	52	35	39	32	32	24	32	2290000	2160000	2630000	2400000	2630000	2930000	10	8	12	11	10	7	7	10	Carbamidomethylation	26411	Proteasome subunit alpha type-5 OS=Mus musculus OX=10090 GN=Psma5 PE=1 SV=1
204	114	Q8VDN2|AT1A1_MOUSE	141.52	14	10	11	9	9	7	10	136000	104000	108000	104000	41900	60600	13	3	10	11	9	10	7	9	Carbamidomethylation	112982	Sodium/potassium-transporting ATPase subunit alpha-1 OS=Mus musculus OX=10090 GN=Atp1a1 PE=1 SV=1
254	302	P62075|TIM13_MOUSE	141.36	61	53	37	53	61	37	53	1820000	1420000	1510000	1490000	1400000	1870000	6	5	8	7	8	9	7	8	Carbamidomethylation	10458	Mitochondrial import inner membrane translocase subunit Tim13 OS=Mus musculus OX=10090 GN=Timm13 PE=1 SV=1
384	293	Q9DCT2|NDUS3_MOUSE	140.94	28	25	22	15	10	15	15	1810000	1500000	1410000	561000	1070000	1240000	6	6	7	6	4	3	4	4		30149	NADH dehydrogenase [ubiquinone] iron-sulfur protein 3 mitochondrial OS=Mus musculus OX=10090 GN=Ndufs3 PE=1 SV=2
210	144	Q8BYI9|TENR_MOUSE	140.44	11	5	7	8	8	8	7	1120000	1240000	1280000	1190000	1230000	1450000	13	11	6	8	11	11	10	10		149589	Tenascin-R OS=Mus musculus OX=10090 GN=Tnr PE=1 SV=2
174	333	P60840|ENSA_MOUSE	139.61	50	39	45	45	41	39	50	4690000	3440000	3960000	5580000	6120000	5100000	6	4	10	8	11	11	10	10		13335	Alpha-endosulfine OS=Mus musculus OX=10090 GN=Ensa PE=1 SV=1
368	140	P05202|AATM_MOUSE	139.43	32	24	20	10	9	7	10	1710000	1480000	771000	626000	621000	785000	11	11	8	7	4	4	3	4	Carbamidomethylation; Deamidation N	47411	Aspartate aminotransferase mitochondrial OS=Mus musculus OX=10090 GN=Got2 PE=1 SV=1
344	290	Q05816|FABP5_MOUSE	139.34	61	53	53	33	49	40	61	1790000	1570000	1020000	1350000	1440000	1870000	7	7	6	6	5	7	5	6	Carbamidomethylation	15137	Fatty acid-binding protein 5 OS=Mus musculus OX=10090 GN=Fabp5 PE=1 SV=3
185	401	Q62425|NDUA4_MOUSE	139.33	46	46	46	46	46	46	46	13100000	12400000	13600000	12800000	13200000	13600000	4	4	10	11	12	11	12	11	Deamidation N	9327	Cytochrome c oxidase subunit NDUFA4 OS=Mus musculus OX=10090 GN=Ndufa4 PE=1 SV=2
305	372	O70251|EF1B_MOUSE	139.27	24	24	16	24	24	24	24	3560000	3240000	2770000	2530000	2740000	3160000	4	4	7	5	6	5	7	6		24694	Elongation factor 1-beta OS=Mus musculus OX=10090 GN=Eef1b PE=1 SV=5
267	754	O35143|ATIF1_MOUSE	138.75	24	24	23	23	23	23	23	7420000	6510000	11800000	12100000	13400000	11700000	7	7	9	7	7	8	9	8		12159	ATPase inhibitor mitochondrial OS=Mus musculus OX=10090 GN=ATP5IF1 PE=1 SV=2
271	164	Q00493|CBPE_MOUSE	138.33	18	12	12	15	18	15	15	1550000	1300000	1840000	1830000	1890000	1840000	8	8	8	7	7	8	7	8		53256	Carboxypeptidase E OS=Mus musculus OX=10090 GN=Cpe PE=1 SV=2
274	184	Q9DB05|SNAA_MOUSE	138.26	36	24	23	20	28	21	20	506000	519000	532000	579000	661000	477000	11	6	7	7	7	9	7	6	Carbamidomethylation	33190	Alpha-soluble NSF attachment protein OS=Mus musculus OX=10090 GN=Napa PE=1 SV=1
358	266	O70591|PFD2_MOUSE	138.21	40	33	36	40	40	40	40	2320000	1960000	2560000	2540000	2720000	2920000	6	6	6	5	7	6	6	6		16534	Prefoldin subunit 2 OS=Mus musculus OX=10090 GN=Pfdn2 PE=1 SV=2
189	285	P30275|KCRU_MOUSE	138.21	14	14	12	12	12	12	12	627000	507000	332000	326000	326000	433000	7	3	11	10	11	11	10	10	Carbamidomethylation	47004	Creatine kinase U-type mitochondrial OS=Mus musculus OX=10090 GN=Ckmt1 PE=1 SV=1
230	270	P11404|FABPH_MOUSE	137.99	43	43	43	43	43	43	43	6500000	6250000	8410000	7690000	8320000	8670000	6	5	8	10	10	11	9	10	Deamidation N	14819	Fatty acid-binding protein heart OS=Mus musculus OX=10090 GN=Fabp3 PE=1 SV=5
374	424	Q91VR8|BRK1_MOUSE	137.76	55	44	44	53	44	36	37	2000000	1810000	2020000	1750000	1880000	1750000	5	5	5	5	6	5	5	6	Carbamidomethylation	8761	Protein BRICK1 OS=Mus musculus OX=10090 GN=Brk1 PE=1 SV=1
448	451	Q80Y14|GLRX5_MOUSE	137.64	36	36	23	36	36	23	36	1050000	696000	815000	553000	776000	773000	5	4	4	3	5	4	4	4	Carbamidomethylation	16292	Glutaredoxin-related protein 5 mitochondrial OS=Mus musculus OX=10090 GN=Glrx5 PE=1 SV=2
304	301	Q9Z0F7|SYUG_MOUSE	137.62	62	50	50	62	31	47	20	2140000	1830000	2630000	2410000	2670000	1960000	7	7	6	6	6	4	6	3		13160	Gamma-synuclein OS=Mus musculus OX=10090 GN=Sncg PE=1 SV=1
245	141	Q8BWS5|GRIN3_MOUSE	137.14	18	15	11	10	9	10	10	1120000	811000	1230000	1160000	1230000	831000	11	10	9	8	7	7	8	7	Carbamidomethylation	80485	G protein-regulated inducer of neurite outgrowth 3 OS=Mus musculus OX=10090 GN=Gprin3 PE=1 SV=1
187	214	P34022|RANG_MOUSE	136.98	52	35	24	24	29	41	24	5280000	4440000	5280000	5450000	5920000	5690000	8	8	11	9	9	10	11	9	Carbamidomethylation	23596	Ran-specific GTPase-activating protein OS=Mus musculus OX=10090 GN=Ranbp1 PE=1 SV=2
157	196	O35381|AN32A_MOUSE	136.88	30	27	27	20	20	23	20	1650000	1550000	1200000	1470000	942000	1550000	11	5	14	14	11	14	12	14	Carbamidomethylation	28538	Acidic leucine-rich nuclear phosphoprotein 32 family member A OS=Mus musculus OX=10090 GN=Anp32a PE=1 SV=1
249	159	Q9DBJ1|PGAM1_MOUSE	136.31	43	35	41	22	30	38	28	2300000	2050000	1700000	1920000	2520000	1150000	11	11	9	11	5	7	9	7	Carbamidomethylation; Deamidation N	28832	Phosphoglycerate mutase 1 OS=Mus musculus OX=10090 GN=Pgam1 PE=1 SV=3
137	569	P31786|ACBP_MOUSE	136.07	48	46	48	46	46	46	46	29700000	26900000	20600000	20400000	24200000	26100000	7	7	16	15	10	10	13	11	Oxidation (M)	10000	Acyl-CoA-binding protein OS=Mus musculus OX=10090 GN=Dbi PE=1 SV=2
252	163	P11798|KCC2A_MOUSE	135.95	18	15	13	11	13	16	13	1560000	1340000	1140000	1170000	1380000	1340000	8	6	9	8	6	7	7	6		54115	Calcium/calmodulin-dependent protein kinase type II subunit alpha OS=Mus musculus OX=10090 GN=Camk2a PE=1 SV=2
259	261	P70349|HINT1_MOUSE	135.91	78	78	78	33	33	33	33	11800000	10300000	9550000	9120000	10100000	10400000	6	6	11	9	7	6	7	6	Carbamidomethylation	13777	Histidine triad nucleotide-binding protein 1 OS=Mus musculus OX=10090 GN=Hint1 PE=1 SV=3
255	375	P56212|ARP19_MOUSE	135.9	63	40	63	40	30	40	40	4700000	4320000	5500000	5500000	5980000	6080000	6	5	7	10	9	8	9	7		12293	cAMP-regulated phosphoprotein 19 OS=Mus musculus OX=10090 GN=Arpp19 PE=1 SV=2
229	259	Q71M36|CSPG5_MOUSE	135.89	12	8	8	8	12	12	12	3970000	3690000	4790000	4700000	4990000	5260000	6	5	9	9	9	10	10	10	Carbamidomethylation	60406	Chondroitin sulfate proteoglycan 5 OS=Mus musculus OX=10090 GN=Cspg5 PE=1 SV=2
269	124	P70663|SPRL1_MOUSE	135.86	21	8	11	14	14	14	10	1000000	978000	1230000	1210000	1260000	1120000	10	10	5	5	8	8	7	5	Carbamidomethylation	72287	SPARC-like protein 1 OS=Mus musculus OX=10090 GN=Sparcl1 PE=1 SV=3
186	473	P34884|MIF_MOUSE	135.85	43	32	32	43	43	32	43	22000000	20500000	17800000	18300000	19700000	23300000	6	6	11	11	10	12	12	11	Carbamidomethylation; HPRO; Oxidation (M)	12504	Macrophage migration inhibitory factor OS=Mus musculus OX=10090 GN=Mif PE=1 SV=2
139	308	Q8R0A5|TCAL3_MOUSE	135.7	28	28	28	24	28	24	28	1240000	979000	684000	1420000	1290000	983000	5	2	13	12	10	15	10	11	Oxidation (M)	22468	Transcription elongation factor A protein-like 3 OS=Mus musculus OX=10090 GN=Tceal3 PE=1 SV=2
327	169	Q9D892|ITPA_MOUSE	135.59	60	22	40	28	28	34	28	1110000	1470000	1210000	964000	1460000	1430000	10	9	5	8	7	5	7	6	Carbamidomethylation	21897	Inosine triphosphate pyrophosphatase OS=Mus musculus OX=10090 GN=Itpa PE=1 SV=2
272	170	P05063|ALDOC_MOUSE	135.31	26	15	19	19	19	23	22	363000	517000	541000	371000	553000	664000	9	5	6	7	7	7	8	9	Carbamidomethylation	39395	Fructose-bisphosphate aldolase C OS=Mus musculus OX=10090 GN=Aldoc PE=1 SV=4
298	194	Q8BR92|PALM2_MOUSE	135.3	24	19	19	15	15	20	17	928000	1040000	1360000	1360000	1720000	1660000	8	8	7	7	6	6	8	7		42095	Paralemmin-2 OS=Mus musculus OX=10090 GN=Palm2 PE=1 SV=1
225	166	P08551|NFL_MOUSE	135.22	14	13	14	13	11	11	11	952000	1010000	1100000	1050000	1070000	1060000	9	7	9	11	11	9	10	8	Carbamidomethylation	61509	Neurofilament light polypeptide OS=Mus musculus OX=10090 GN=Nefl PE=1 SV=5
303	256	Q8JZS0|LIN7A_MOUSE	134.3	26	26	26	19	26	26	26	374000	348000	621000	602000	649000	606000	6	3	7	8	7	7	7	6		25993	Protein lin-7 homolog A OS=Mus musculus OX=10090 GN=Lin7a PE=1 SV=2
341	195	Q5SRX1|TM1L2_MOUSE	134.2	21	12	11	7	9	15	16	1610000	1630000	1670000	997000	1850000	1440000	9	8	6	5	4	4	7	7		55663	TOM1-like protein 2 OS=Mus musculus OX=10090 GN=Tom1l2 PE=1 SV=1
306	395	Q9JJU8|SH3L1_MOUSE	134.11	47	40	47	40	40	32	40	2120000	2040000	2110000	2260000	2240000	2720000	6	6	6	6	6	5	5	7	Carbamidomethylation	12811	SH3 domain-binding glutamic acid-rich-like protein OS=Mus musculus OX=10090 GN=Sh3bgrl PE=1 SV=1
251	145	O35551|RABE1_MOUSE	133.89	16	6	8	9	5	8	11	756000	886000	944000	734000	1020000	1300000	13	12	5	7	7	5	7	9	Carbamidomethylation	99524	Rab GTPase-binding effector protein 1 OS=Mus musculus OX=10090 GN=Rabep1 PE=1 SV=2
283	135	Q9Z0E0|NCDN_MOUSE	133.87	14	14	12	9	8	9	9	2470000	857000	417000	379000	467000	477000	9	9	10	8	6	5	6	6	Carbamidomethylation	78895	Neurochondrin OS=Mus musculus OX=10090 GN=Ncdn PE=1 SV=1
440	282	Q8VD33|SGTB_MOUSE	133.6	25	12	19	12	15	14	12	990000	1090000	1310000	1290000	1310000	1370000	6	6	3	4	4	5	4	4	Carbamidomethylation	33429	Small glutamine-rich tetratricopeptide repeat-containing protein beta OS=Mus musculus OX=10090 GN=Sgtb PE=1 SV=1
463	316	Q9QXT0|CNPY2_MOUSE	133.26	35	35	28	20	20	20	20	759000	657000	622000	651000	664000	592000	5	5	5	4	3	3	3	3	Carbamidomethylation	20767	Protein canopy homolog 2 OS=Mus musculus OX=10090 GN=Cnpy2 PE=1 SV=1
329	428	Q78ZA7|NP1L4_MOUSE	132.71	13	13	13	13	13	13	13	1780000	1600000	1830000	1570000	1870000	1970000	4	3	7	7	6	6	5	6		42679	Nucleosome assembly protein 1-like 4 OS=Mus musculus OX=10090 GN=Nap1l4 PE=1 SV=1
391	541	Q9DB15|RM12_MOUSE	132.13	18	18	18	18	18	18	18	2550000	2080000	2440000	2120000	2240000	2440000	4	4	6	5	6	5	6	5		21708	39S ribosomal protein L12 mitochondrial OS=Mus musculus OX=10090 GN=Mrpl12 PE=1 SV=2
379	545	P43274|H14_MOUSE	132.03	15	15	15	15	15	15	15	1560000	1570000	1360000	1620000	1590000	1830000	4	2	6	5	5	6	7	6		21977	Histone H1.4 OS=Mus musculus OX=10090 GN=Hist1h1e PE=1 SV=2
247	331	P35802|GPM6A_MOUSE	131.78	18	18	18	18	18	18	18	2410000	2100000	2560000	2760000	2560000	2840000	7	6	8	7	9	9	9	9	Carbamidomethylation	31149	Neuronal membrane glycoprotein M6-a OS=Mus musculus OX=10090 GN=Gpm6a PE=1 SV=1
256	446	P63242|IF5A1_MOUSE	131.67	32	20	21	32	21	27	21	3500000	3480000	3080000	2740000	2780000	3620000	6	6	9	9	9	8	8	9	Carbamidomethylation; Deamidation N	16832	Eukaryotic translation initiation factor 5A-1 OS=Mus musculus OX=10090 GN=Eif5a PE=1 SV=2
359	304	Q8BR63|F177A_MOUSE	131.6	32	32	32	23	23	28	28	1210000	1250000	879000	804000	942000	1190000	5	5	6	6	5	5	5	6	Carbamidomethylation	23578	Protein FAM177A1 OS=Mus musculus OX=10090 GN=Fam177a1 PE=1 SV=1
285	183	Q9QYC0|ADDA_MOUSE	131.54	17	11	7	8	9	9	11	894000	683000	892000	768000	744000	836000	10	8	6	4	6	7	6	7		80647	Alpha-adducin OS=Mus musculus OX=10090 GN=Add1 PE=1 SV=2
257	153	Q6PHS9|CA2D2_MOUSE	131.4	9	6	4	7	6	5	6	579000	457000	854000	543000	757000	758000	10	8	6	5	7	6	6	7	Carbamidomethylation	130385	Voltage-dependent calcium channel subunit alpha-2/delta-2 OS=Mus musculus OX=10090 GN=Cacna2d2 PE=1 SV=1
489	352	P62746|RHOB_MOUSE	131.35	28	25	18	13	20	13	23	1010000	877000	642000	717000	688000	1310000	5	5	4	3	3	3	2	4	Carbamidomethylation	22123	Rho-related GTP-binding protein RhoB OS=Mus musculus OX=10090 GN=Rhob PE=1 SV=1
294	158	Q02819|NUCB1_MOUSE	130.89	24	17	15	10	12	12	15	1060000	780000	1000000	1060000	1200000	1220000	9	9	6	6	4	5	5	6		53409	Nucleobindin-1 OS=Mus musculus OX=10090 GN=Nucb1 PE=1 SV=2
322	417	Q60932|VDAC1_MOUSE	130.68	19	19	19	19	19	19	19	3740000	3660000	2590000	2500000	3080000	3330000	4	3	7	7	6	7	5	5	Carbamidomethylation	32351	Voltage-dependent anion-selective channel protein 1 OS=Mus musculus OX=10090 GN=Vdac1 PE=1 SV=3
265	357	P70670|NACAM_MOUSE	130.68	3	3	3	3	3	2	3	2470000	2440000	1610000	1480000	1620000	2240000	5	5	5	6	5	5	5	6		220497	Nascent polypeptide-associated complex subunit alpha muscle-specific form OS=Mus musculus OX=10090 GN=Naca PE=1 SV=2
287	265	P19783|COX41_MOUSE	130.58	38	33	33	28	38	38	28	2810000	2640000	3550000	2890000	3670000	3230000	7	7	7	7	6	7	7	6		19530	Cytochrome c oxidase subunit 4 isoform 1 mitochondrial OS=Mus musculus OX=10090 GN=Cox4i1 PE=1 SV=2
316	542	O08997|ATOX1_MOUSE	130.5	59	59	59	59	59	59	59	4190000	3880000	3730000	3580000	4110000	4460000	4	4	6	7	5	5	6	7	Carbamidomethylation	7338	Copper transport protein ATOX1 OS=Mus musculus OX=10090 GN=Atox1 PE=1 SV=1
286	186	O08599|STXB1_MOUSE	129.87	15	12	15	10	10	12	12	1230000	1320000	871000	789000	896000	1000000	8	7	8	8	6	6	7	7		67569	Syntaxin-binding protein 1 OS=Mus musculus OX=10090 GN=Stxbp1 PE=1 SV=2
348	239	Q60865|CAPR1_MOUSE	129.87	9	7	7	5	8	8	5	905000	695000	1030000	1140000	1290000	1090000	6	6	4	4	3	5	5	3		78169	Caprin-1 OS=Mus musculus OX=10090 GN=Caprin1 PE=1 SV=2
476	337	P52760|RIDA_MOUSE	129.62	40	33	40	33	21	33	33	591000	818000	605000	518000	628000	718000	5	4	4	5	4	3	4	4	Carbamidomethylation	14255	2-iminobutanoate/2-iminopropanoate deaminase OS=Mus musculus OX=10090 GN=Rida PE=1 SV=3
277	267	P97352|S10AD_MOUSE	129.3	55	55	55	55	55	55	44	4130000	3840000	4700000	5030000	4750000	3650000	7	7	8	8	10	8	8	7		11158	Protein S100-A13 OS=Mus musculus OX=10090 GN=S100a13 PE=1 SV=1
275	202	P15116|CADH2_MOUSE	129.07	11	8	5	6	6	6	9	1700000	1330000	1360000	1130000	1390000	1890000	8	7	8	5	7	7	6	9		99796	Cadherin-2 OS=Mus musculus OX=10090 GN=Cdh2 PE=1 SV=2
381	233	P06151|LDHA_MOUSE	129.02	21	21	17	16	15	15	15	608000	540000	381000	344000	377000	417000	7	6	7	6	5	5	5	5	Carbamidomethylation	36499	L-lactate dehydrogenase A chain OS=Mus musculus OX=10090 GN=Ldha PE=1 SV=3
300	234	P00920|CAH2_MOUSE	128.42	31	31	21	21	21	21	21	2520000	2040000	3240000	3170000	2910000	3150000	6	6	8	6	7	7	6	6		29033	Carbonic anhydrase 2 OS=Mus musculus OX=10090 GN=Ca2 PE=1 SV=4
263	579	Q9DCL8|IPP2_MOUSE	128.27	25	18	17	17	25	17	25	3720000	3540000	4150000	4050000	4190000	4370000	7	7	8	7	6	8	7	8		23119	Protein phosphatase inhibitor 2 OS=Mus musculus OX=10090 GN=Ppp1r2 PE=1 SV=3
311	340	P10639|THIO_MOUSE	128.21	43	40	40	32	43	43	43	11000000	9230000	8540000	8700000	8890000	11300000	6	6	6	6	6	8	7	8	Carbamidomethylation	11675	Thioredoxin OS=Mus musculus OX=10090 GN=Txn PE=1 SV=3
318	257	P55302|AMRP_MOUSE	127.71	16	16	14	12	16	9	16	1520000	1190000	1570000	1590000	1070000	1680000	6	6	7	5	5	6	4	7		42215	Alpha-2-macroglobulin receptor-associated protein OS=Mus musculus OX=10090 GN=Lrpap1 PE=1 SV=1
399	226	O88569|ROA2_MOUSE	127.3	24	24	9	10	10	15	16	923000	362000	337000	301000	419000	674000	8	8	8	3	3	3	4	5	Deamidation N	37403	Heterogeneous nuclear ribonucleoproteins A2/B1 OS=Mus musculus OX=10090 GN=Hnrnpa2b1 PE=1 SV=2
321	406	P28656|NP1L1_MOUSE	126.8	15	14	15	5	6	15	15	1220000	1170000	212000	256000	575000	683000	5	4	6	7	4	5	7	8		45345	Nucleosome assembly protein 1-like 1 OS=Mus musculus OX=10090 GN=Nap1l1 PE=1 SV=2
473	715	P43006|EAA2_MOUSE	126.74	4	4	4	4	4	4	4	1190000	1010000	1260000	902000	1130000	1240000	3	3	4	4	4	3	3	4	Carbamidomethylation	62030	Excitatory amino acid transporter 2 OS=Mus musculus OX=10090 GN=Slc1a2 PE=1 SV=1
382	235	Q9JKL5|CHP3_MOUSE	126.27	37	37	37	18	14	19	24	1400000	928000	913000	433000	836000	802000	7	7	8	8	4	3	4	5	Carbamidomethylation	24600	Calcineurin B homologous protein 3 OS=Mus musculus OX=10090 GN=Tesc PE=1 SV=2
238	324	Q9WV98|TIM9_MOUSE	126.05	65	65	65	65	65	65	65	9230000	8110000	10000000	10100000	11600000	10900000	5	5	9	11	9	9	9	9	Carbamidomethylation	10344	Mitochondrial import inner membrane translocase subunit Tim9 OS=Mus musculus OX=10090 GN=Timm9 PE=1 SV=1
154	185	Q99JF8|PSIP1_MOUSE	125.81	17	14	7	9	7	9	17	1730000	1360000	1490000	1440000	1680000	1880000	9	6	11	8	7	8	8	11		59697	PC4 and SFRS1-interacting protein OS=Mus musculus OX=10090 GN=Psip1 PE=1 SV=1
334	296	P27546|MAP4_MOUSE	125.78	6	6	5	5	5	6	5	1950000	1790000	1360000	1160000	1380000	1730000	5	5	6	5	7	6	6	6	Carbamidomethylation	117429	Microtubule-associated protein 4 OS=Mus musculus OX=10090 GN=Map4 PE=1 SV=3
250	284	Q99020|ROAA_MOUSE	125.67	23	14	14	23	18	19	19	870000	853000	775000	658000	690000	862000	6	5	7	6	10	7	8	7	Carbamidomethylation	30831	Heterogeneous nuclear ribonucleoprotein A/B OS=Mus musculus OX=10090 GN=Hnrnpab PE=1 SV=1
504	380	Q8C3W1|CA198_MOUSE	125.64	13	9	11	6	9	6	8	273000	277000	155000	292000	228000	318000	5	5	3	4	2	3	2	3	Carbamidomethylation	35316	Uncharacterized protein C1orf198 homolog OS=Mus musculus OX=10090 PE=1 SV=1
258	238	Q6P069|SORCN_MOUSE	125.51	30	30	30	24	30	30	30	1480000	1320000	1670000	1750000	1860000	1830000	6	6	8	7	6	8	8	7	Carbamidomethylation	21627	Sorcin OS=Mus musculus OX=10090 GN=Sri PE=1 SV=1
284	177	Q76MZ3|2AAA_MOUSE	125.41	17	14	15	10	12	9	14	1390000	1450000	1170000	976000	804000	1420000	8	8	7	7	6	6	5	7		65323	Serine/threonine-protein phosphatase 2A 65 kDa regulatory subunit A alpha isoform OS=Mus musculus OX=10090 GN=Ppp2r1a PE=1 SV=3
346	217	Q9Z2D6|MECP2_MOUSE	124.94	18	8	11	9	11	16	15	372000	430000	390000	530000	796000	728000	7	7	3	4	3	5	7	7		52308	Methyl-CpG-binding protein 2 OS=Mus musculus OX=10090 GN=Mecp2 PE=1 SV=1
319	280	P15532|NDKA_MOUSE	124.73	43	32	32	43	32	32	32	520000	430000	455000	490000	526000	683000	6	2	6	8	6	7	7	7	Carbamidomethylation	17208	Nucleoside diphosphate kinase A OS=Mus musculus OX=10090 GN=Nme1 PE=1 SV=1
413	351	O88456|CPNS1_MOUSE	124.54	17	13	14	17	11	11	17	664000	641000	877000	502000	525000	796000	5	5	4	4	6	3	3	5	Carbamidomethylation	28463	Calpain small subunit 1 OS=Mus musculus OX=10090 GN=Capns1 PE=1 SV=1
206	180	Q8C8R3|ANK2_MOUSE	124.52	4	3	1	2	2	3	2	750000	332000	673000	667000	672000	373000	12	11	9	5	8	8	9	7	Carbamidomethylation	426265	Ankyrin-2 OS=Mus musculus OX=10090 GN=Ank2 PE=1 SV=2
192	539	P26350|PTMA_MOUSE	124.52	23	22	23	23	23	23	23	1620000	1110000	3410000	3390000	3030000	3150000	4	4	6	6	13	11	11	13	Deamidation N	12254	Prothymosin alpha OS=Mus musculus OX=10090 GN=Ptma PE=1 SV=2
402	279	O35226|PSMD4_MOUSE	124.51	21	14	14	14	16	14	17	1110000	778000	1010000	1100000	1250000	1330000	7	7	4	4	4	5	5	6	Carbamidomethylation	40704	26S proteasome non-ATPase regulatory subunit 4 OS=Mus musculus OX=10090 GN=Psmd4 PE=1 SV=1
350	274	Q61937|NPM_MOUSE	123.8	21	18	18	12	14	14	12	4100000	3480000	5640000	5920000	6010000	5400000	6	6	5	7	6	6	7	6		32560	Nucleophosmin OS=Mus musculus OX=10090 GN=Npm1 PE=1 SV=1
324	502	O35658|C1QBP_MOUSE	123.67	12	12	12	12	12	12	12	5220000	4210000	1790000	1430000	2120000	2020000	4	4	8	6	5	4	4	4		31013	Complement component 1 Q subcomponent-binding protein mitochondrial OS=Mus musculus OX=10090 GN=C1qbp PE=1 SV=1
390	251	Q9D061|ACBD6_MOUSE	123.27	21	17	14	21	14	21	16	480000	445000	571000	515000	585000	449000	6	5	5	4	6	4	6	6	Carbamidomethylation	30887	Acyl-CoA-binding domain-containing protein 6 OS=Mus musculus OX=10090 GN=Acbd6 PE=1 SV=2
386	376	Q9CQM5|TXD17_MOUSE	122.31	43	43	43	27	27	27	27	2580000	2320000	1830000	1810000	1770000	2340000	4	4	5	5	3	4	3	4	Carbamidomethylation	14015	Thioredoxin domain-containing protein 17 OS=Mus musculus OX=10090 GN=Txndc17 PE=1 SV=1
395	422	Q3UGC7|EI3JA_MOUSE	122.1	16	16	16	13	13	16	13	2080000	1780000	1830000	1740000	2250000	1830000	4	4	5	5	3	4	5	4	Carbamidomethylation	29344	Eukaryotic translation initiation factor 3 subunit J-A OS=Mus musculus OX=10090 GN=Eif3j1 PE=2 SV=1
395	423	Q66JS6|EI3JB_MOUSE	122.1	16	16	16	13	13	16	13	2080000	1780000	1830000	1740000	2250000	1830000	4	4	5	5	3	4	5	4	Carbamidomethylation	29486	Eukaryotic translation initiation factor 3 subunit J-B OS=Mus musculus OX=10090 GN=Eif3j2 PE=1 SV=1
308	515	Q62277|SYPH_MOUSE	122	10	10	10	10	10	10	10	6190000	5910000	7240000	6970000	7160000	7760000	3	3	7	8	6	6	7	6	Carbamidomethylation; Oxidation (M)	34025	Synaptophysin OS=Mus musculus OX=10090 GN=Syp PE=1 SV=2
401	276	O35887|CALU_MOUSE	121.92	31	23	11	15	15	19	15	1690000	1210000	1860000	1660000	1890000	2020000	7	7	5	3	5	4	5	4		37064	Calumenin OS=Mus musculus OX=10090 GN=Calu PE=1 SV=1
388	221	P51863|VA0D1_MOUSE	121.86	20	18	15	13	6	17	15	1180000	838000	784000	456000	847000	848000	7	7	7	5	5	2	6	5	Carbamidomethylation	40301	V-type proton ATPase subunit d 1 OS=Mus musculus OX=10090 GN=Atp6v0d1 PE=1 SV=2
261	346	P84104|SRSF3_MOUSE	121.78	30	23	26	30	30	30	30	1360000	1570000	2390000	2270000	2350000	2260000	6	4	7	6	10	7	10	9	Carbamidomethylation; Deamidation N	19330	Serine/arginine-rich splicing factor 3 OS=Mus musculus OX=10090 GN=Srsf3 PE=1 SV=1
340	190	Q68FD5|CLH1_MOUSE	121.61	5	4	4	3	3	3	3	618000	601000	217000	297000	236000	301000	8	8	8	8	4	5	4	4		191555	Clathrin heavy chain 1 OS=Mus musculus OX=10090 GN=Cltc PE=1 SV=3
307	452	Q61206|PA1B2_MOUSE	121.2	19	17	17	17	11	11	19	3460000	3000000	3220000	2750000	3170000	3330000	5	5	6	7	8	6	7	7	Carbamidomethylation; Deamidation N	25581	Platelet-activating factor acetylhydrolase IB subunit beta OS=Mus musculus OX=10090 GN=Pafah1b2 PE=1 SV=2
423	329	P63323|RS12_MOUSE	120.65	42	22	22	42	22	22	36	1230000	989000	2050000	1220000	1280000	1520000	5	5	4	3	6	4	4	6	Carbamidomethylation	14525	40S ribosomal protein S12 OS=Mus musculus OX=10090 GN=Rps12 PE=1 SV=2
234	275	P18242|CATD_MOUSE	120.49	19	16	14	15	12	14	14	3010000	2600000	2290000	1740000	2360000	2650000	9	8	9	9	9	5	10	7	Carbamidomethylation	44954	Cathepsin D OS=Mus musculus OX=10090 GN=Ctsd PE=1 SV=1
288	371	P23198|CBX3_MOUSE	120.48	33	27	17	17	17	11	25	2030000	1860000	2570000	2440000	1970000	3140000	6	5	6	4	6	6	5	7	Carbamidomethylation	20855	Chromobox protein homolog 3 OS=Mus musculus OX=10090 GN=Cbx3 PE=1 SV=2
392	291	Q00623|APOA1_MOUSE	120.3	26	12	12	16	23	16	19	541000	660000	804000	824000	883000	1010000	6	6	3	3	4	5	4	5		30616	Apolipoprotein A-I OS=Mus musculus OX=10090 GN=Apoa1 PE=1 SV=2
527	420	Q62433|NDRG1_MOUSE	120.22	15	11	11	7	11	15	11	571000	516000	442000	837000	866000	717000	4	4	3	3	2	4	4	3	Carbamidomethylation	43009	Protein NDRG1 OS=Mus musculus OX=10090 GN=Ndrg1 PE=1 SV=1
369	182	Q9CX34|SGT1_MOUSE	120.03	30	14	21	14	21	12	14	536000	752000	634000	1020000	644000	817000	9	9	4	6	4	8	4	5	Carbamidomethylation	38159	Protein SGT1 homolog OS=Mus musculus OX=10090 GN=Sugt1 PE=1 SV=3
429	254	Q99LC3|NDUAA_MOUSE	119.92	23	19	12	6	9	6	11	3270000	438000	228000	315000	314000	467000	7	7	5	4	2	3	2	4	Carbamidomethylation	40603	NADH dehydrogenase [ubiquinone] 1 alpha subcomplex subunit 10 mitochondrial OS=Mus musculus OX=10090 GN=Ndufa10 PE=1 SV=1
347	224	Q3U0V1|FUBP2_MOUSE	119.49	10	8	10	6	5	7	6	752000	719000	566000	700000	882000	663000	7	6	6	7	5	4	5	5		76776	Far upstream element-binding protein 2 OS=Mus musculus OX=10090 GN=Khsrp PE=1 SV=2
335	312	P70297|STAM1_MOUSE	119.33	9	9	9	9	7	9	9	575000	571000	457000	275000	465000	572000	5	3	6	6	5	4	6	5	Carbamidomethylation	59771	Signal transducing adapter molecule 1 OS=Mus musculus OX=10090 GN=Stam PE=1 SV=3
387	544	P15864|H12_MOUSE	118.82	16	15	15	16	16	16	16	794000	780000	1070000	1030000	967000	1110000	4	2	5	5	6	6	6	6		21267	Histone H1.2 OS=Mus musculus OX=10090 GN=Hist1h1c PE=1 SV=2
387	546	P43277|H13_MOUSE	118.82	15	14	14	15	15	15	15	794000	780000	1070000	1030000	967000	1110000	4	2	5	5	6	6	6	6		22100	Histone H1.3 OS=Mus musculus OX=10090 GN=Hist1h1d PE=1 SV=2
109	271	O08585|CLCA_MOUSE	118.8	21	21	20	21	21	21	21	26000000	22800000	35700000	35600000	37400000	34700000	7	5	16	17	19	20	17	16	Carbamidomethylation; Deamidation N	25604	Clathrin light chain A OS=Mus musculus OX=10090 GN=Clta PE=1 SV=2
317	547	Q6W8Q3|PC4L1_MOUSE	118.66	60	60	60	32	32	60	32	2600000	2370000	3490000	3590000	3410000	3300000	3	3	5	7	6	7	6	6		7502	Purkinje cell protein 4-like protein 1 OS=Mus musculus OX=10090 GN=Pcp4l1 PE=1 SV=1
196	567	Q9D0M5|DYL2_MOUSE	118.08	33	33	33	33	33	33	33	9890000	8500000	13000000	12400000	13200000	12900000	4	4	12	10	11	11	11	11	Carbamidomethylation	10350	Dynein light chain 2 cytoplasmic OS=Mus musculus OX=10090 GN=Dynll2 PE=1 SV=1
328	363	Q9WV92|E41L3_MOUSE	118.05	7	5	5	5	5	5	7	450000	368000	518000	518000	515000	588000	5	5	4	4	5	5	4	5		103338	Band 4.1-like protein 3 OS=Mus musculus OX=10090 GN=Epb41l3 PE=1 SV=1
291	230	Q9R1Q8|TAGL3_MOUSE	117.77	49	27	26	25	32	25	25	1530000	1160000	1900000	1960000	1950000	2010000	8	8	6	6	8	9	8	6	Carbamidomethylation	22471	Transgelin-3 OS=Mus musculus OX=10090 GN=Tagln3 PE=1 SV=1
380	193	P07901|HS90A_MOUSE	117.46	13	9	9	3	3	3	6	459000	347000	36600	156000	198000	255000	9	6	7	6	3	2	2	5	Carbamidomethylation	84788	Heat shock protein HSP 90-alpha OS=Mus musculus OX=10090 GN=Hsp90aa1 PE=1 SV=4
467	432	Q9D2M8|UB2V2_MOUSE	117.2	25	18	18	25	25	25	25	679000	622000	2020000	1740000	1980000	2160000	4	4	3	3	5	5	4	4		16367	Ubiquitin-conjugating enzyme E2 variant 2 OS=Mus musculus OX=10090 GN=Ube2v2 PE=1 SV=4
467	433	Q9CZY3|UB2V1_MOUSE	117.2	24	18	18	24	24	24	24	679000	622000	2020000	1740000	1980000	2160000	4	4	3	3	5	5	4	4		16355	Ubiquitin-conjugating enzyme E2 variant 1 OS=Mus musculus OX=10090 GN=Ube2v1 PE=1 SV=1
568	491	P14231|AT1B2_MOUSE	116.85	11	10	8	8	8	8	8	818000	510000	505000	542000	507000	437000	4	4	3	3	2	2	2	2	Carbamidomethylation	33344	Sodium/potassium-transporting ATPase subunit beta-2 OS=Mus musculus OX=10090 GN=Atp1b2 PE=1 SV=2
278	283	P97371|PSME1_MOUSE	116.82	29	16	16	16	24	20	21	1160000	1010000	870000	1080000	1320000	1500000	7	7	6	6	5	6	7	5	Carbamidomethylation; Deamidation N	28673	Proteasome activator complex subunit 1 OS=Mus musculus OX=10090 GN=Psme1 PE=1 SV=2
411	277	Q9R257|HEBP1_MOUSE	116.8	34	24	30	28	19	30	30	620000	557000	978000	424000	964000	805000	6	6	4	5	6	3	6	5		21067	Heme-binding protein 1 OS=Mus musculus OX=10090 GN=Hebp1 PE=1 SV=2
360	374	Q56A07|SCN2B_MOUSE	116.78	20	20	20	20	20	20	20	2780000	2020000	3800000	3720000	3880000	3090000	5	5	6	5	6	6	6	5	Carbamidomethylation	24228	Sodium channel subunit beta-2 OS=Mus musculus OX=10090 GN=Scn2b PE=1 SV=1
320	325	P19157|GSTP1_MOUSE	115.92	32	32	32	25	25	25	25	2560000	2380000	1440000	1430000	1610000	2110000	6	6	8	8	5	5	6	7	Carbamidomethylation	23609	Glutathione S-transferase P 1 OS=Mus musculus OX=10090 GN=Gstp1 PE=1 SV=2
629	394	Q3UYG8|MACD2_MOUSE	115.19	8	4	6	4	4	6	6	347000	517000	320000	344000	677000	637000	4	4	2	3	2	2	3	3	Carbamidomethylation	52145	ADP-ribose glycohydrolase MACROD2 OS=Mus musculus OX=10090 GN=Macrod2 PE=1 SV=1
330	431	P62852|RS25_MOUSE	115	30	30	30	30	30	30	30	3180000	2910000	3260000	3130000	3000000	3720000	5	5	6	7	6	7	7	7		13742	40S ribosomal protein S25 OS=Mus musculus OX=10090 GN=Rps25 PE=1 SV=1
433	425	Q8VED9|LEGL_MOUSE	114.98	25	25	25	17	17	17	17	2860000	2750000	3140000	3170000	3300000	3500000	4	4	6	6	5	4	4	3	Carbamidomethylation	18956	Galectin-related protein OS=Mus musculus OX=10090 GN=Lgalsl PE=1 SV=1
550	510	Q9WVA2|TIM8A_MOUSE	114.93	34	34	34	34	34	34	34	3050000	2620000	2450000	2380000	2490000	2660000	3	3	3	3	3	3	3	3	Carbamidomethylation	11042	Mitochondrial import inner membrane translocase subunit Tim8 A OS=Mus musculus OX=10090 GN=Timm8a1 PE=1 SV=1
529	486	P14206|RSSA_MOUSE	114.71	14	14	14	14	14	14	14	898000	773000	823000	758000	887000	858000	3	3	3	3	3	3	3	3	Carbamidomethylation	32838	40S ribosomal protein SA OS=Mus musculus OX=10090 GN=Rpsa PE=1 SV=4
421	249	Q3UNH4|GRIN1_MOUSE	114.62	11	6	3	4	7	8	7	1160000	183000	315000	639000	462000	557000	8	8	5	2	3	5	5	5	Carbamidomethylation	95496	G protein-regulated inducer of neurite outgrowth 1 OS=Mus musculus OX=10090 GN=Gprin1 PE=1 SV=2
370	199	Q9WTQ5|AKA12_MOUSE	114.62	6	2	3	1	2	2	1	182000	222000	161000	311000	276000	156000	8	8	2	4	2	3	4	2		180694	A-kinase anchor protein 12 OS=Mus musculus OX=10090 GN=Akap12 PE=1 SV=1
614	795	Q9D164|FXYD6_MOUSE	114.53	37	37	37	14	14	37	37	1630000	1370000	673000	545000	933000	1040000	3	3	4	3	1	1	3	2		10374	FXYD domain-containing ion transport regulator 6 OS=Mus musculus OX=10090 GN=Fxyd6 PE=1 SV=2
273	181	Q60902|EP15R_MOUSE	113.35	9	5	4	8	7	8	7	436000	273000	654000	499000	496000	614000	9	8	5	4	8	7	7	7		99309	Epidermal growth factor receptor substrate 15-like 1 OS=Mus musculus OX=10090 GN=Eps15l1 PE=1 SV=3
732	460	Q9CQ92|FIS1_MOUSE	111.56	32	24	24	9	9	16	9	574000	515000	377000	377000	465000	359000	4	4	4	4	1	1	2	1	Carbamidomethylation	17009	Mitochondrial fission 1 protein OS=Mus musculus OX=10090 GN=Fis1 PE=1 SV=1
343	273	Q9D1X0|NOL3_MOUSE	111.38	45	45	33	27	15	36	27	2410000	1830000	2020000	1690000	2370000	2380000	6	6	7	7	5	5	7	5	Carbamidomethylation	24568	Nucleolar protein 3 OS=Mus musculus OX=10090 GN=Nol3 PE=1 SV=1
431	362	Q9D6J5|NDUB8_MOUSE	111.32	34	19	19	27	19	26	19	2010000	1640000	1990000	1690000	2290000	2340000	5	5	4	4	5	3	5	3	Carbamidomethylation	21876	NADH dehydrogenase [ubiquinone] 1 beta subcomplex subunit 8 mitochondrial OS=Mus musculus OX=10090 GN=Ndufb8 PE=1 SV=1
442	358	Q9D1J3|SARNP_MOUSE	111.27	28	19	28	19	19	19	19	830000	707000	1000000	980000	878000	1120000	5	5	4	5	4	4	4	4		23533	SAP domain-containing ribonucleoprotein OS=Mus musculus OX=10090 GN=Sarnp PE=1 SV=3
385	336	Q9D898|ARP5L_MOUSE	110.81	38	29	24	34	29	29	29	1800000	1550000	1260000	1210000	1700000	1880000	5	5	6	4	6	5	6	5	Deamidation N	16980	Actin-related protein 2/3 complex subunit 5-like protein OS=Mus musculus OX=10090 GN=Arpc5l PE=1 SV=1
396	481	Q9D8B3|CHM4B_MOUSE	110.43	16	16	16	16	16	16	16	1320000	1090000	1670000	1660000	1700000	1530000	3	3	4	4	5	4	4	4		24936	Charged multivesicular body protein 4b OS=Mus musculus OX=10090 GN=Chmp4b PE=1 SV=2
587	561	P24668|MPRD_MOUSE	110.35	11	8	8	11	11	11	11	614000	589000	951000	827000	899000	918000	3	3	2	3	3	3	4	3	Carbamidomethylation	31172	Cation-dependent mannose-6-phosphate receptor OS=Mus musculus OX=10090 GN=M6pr PE=1 SV=1
445	382	P56959|FUS_MOUSE	110.31	9	5	6	9	8	6	6	1390000	1580000	1960000	1360000	1320000	1720000	5	5	4	3	5	5	4	4		52673	RNA-binding protein FUS OS=Mus musculus OX=10090 GN=Fus PE=1 SV=1
430	343	Q9D0M3|CY1_MOUSE	110.27	19	14	19	15	10	19	15	1140000	1350000	973000	357000	811000	606000	5	4	5	6	5	3	5	4	Carbamidomethylation	35328	Cytochrome c1 heme protein mitochondrial OS=Mus musculus OX=10090 GN=Cyc1 PE=1 SV=1
371	222	Q60631|GRB2_MOUSE	110.07	36	19	22	18	13	28	25	1110000	950000	772000	645000	1210000	1090000	8	8	6	6	4	4	7	6	Carbamidomethylation	25238	Growth factor receptor-bound protein 2 OS=Mus musculus OX=10090 GN=Grb2 PE=1 SV=1
458	457	Q8VEA4|MIA40_MOUSE	110.07	48	21	31	11	28	28	28	941000	1050000	1110000	1650000	1730000	1780000	5	5	3	5	3	6	4	4	Carbamidomethylation	15525	Mitochondrial intermembrane space import and assembly protein 40 OS=Mus musculus OX=10090 GN=Chchd4 PE=1 SV=1
266	426	Q06185|ATP5I_MOUSE	109.98	61	61	61	61	61	61	61	3800000	3350000	3700000	3560000	3540000	4050000	4	4	8	9	8	8	8	7		8236	ATP synthase subunit e mitochondrial OS=Mus musculus OX=10090 GN=Atp5me PE=1 SV=2
426	404	Q9CY58|PAIRB_MOUSE	109.82	12	10	10	10	12	12	12	1120000	1100000	1100000	1130000	1310000	1420000	4	4	3	3	3	4	4	4	Carbamidomethylation	44714	Plasminogen activator inhibitor 1 RNA-binding protein OS=Mus musculus OX=10090 GN=Serbp1 PE=1 SV=2
351	286	P61022|CHP1_MOUSE	109.81	28	24	10	28	24	24	24	781000	427000	785000	695000	739000	787000	6	6	5	2	8	7	5	6		22432	Calcineurin B homologous protein 1 OS=Mus musculus OX=10090 GN=Chp1 PE=1 SV=2
323	482	P62806|H4_MOUSE	109.81	39	29	29	29	29	39	29	1660000	1630000	1080000	1090000	1930000	1330000	4	4	3	4	3	3	4	3		11367	Histone H4 OS=Mus musculus OX=10090 GN=Hist1h4a PE=1 SV=2
475	335	P60335|PCBP1_MOUSE	109.33	18	15	15	10	14	14	15	355000	339000	239000	280000	326000	315000	5	4	4	4	3	4	4	4	Carbamidomethylation	37498	Poly(rC)-binding protein 1 OS=Mus musculus OX=10090 GN=Pcbp1 PE=1 SV=1
477	383	Q9WUK2|IF4H_MOUSE	109.14	23	23	17	8	12	17	12	1050000	1010000	557000	333000	635000	496000	4	4	4	4	2	2	3	3	Carbamidomethylation	27341	Eukaryotic translation initiation factor 4H OS=Mus musculus OX=10090 GN=Eif4h PE=1 SV=3
731	411	Q3TY60|F131B_MOUSE	109.04	15	4	4	11	8	4	4	74300	85300	346000	148000	70200	101000	4	4	1	1	3	2	1	1	Carbamidomethylation	35958	Protein FAM131B OS=Mus musculus OX=10090 GN=Fam131b PE=1 SV=1
403	289	Q6Y685|TACC1_MOUSE	108.83	7	3	6	4	5	7	4	238000	438000	534000	503000	831000	361000	7	7	3	5	4	5	6	4	Carbamidomethylation	83952	Transforming acidic coiled-coil-containing protein 1 OS=Mus musculus OX=10090 GN=Tacc1 PE=1 SV=1
523	344	Q9JKF6|NECT1_MOUSE	108.6	17	11	3	4	2	10	4	372000	242000	307000	206000	688000	279000	6	6	5	2	2	1	3	2	Carbamidomethylation	57035	Nectin-1 OS=Mus musculus OX=10090 GN=Nectin1 PE=1 SV=3
349	253	Q9JKK7|TMOD2_MOUSE	108.47	18	7	12	14	14	14	18	209000	500000	1040000	842000	938000	1130000	7	5	3	6	6	7	7	7		39511	Tropomodulin-2 OS=Mus musculus OX=10090 GN=Tmod2 PE=1 SV=2
486	299	Q9CR68|UCRI_MOUSE	108.35	31	25	13	16	10	20	11	2220000	1190000	1620000	770000	1490000	2470000	6	6	5	3	4	3	4	3		29368	Cytochrome b-c1 complex subunit Rieske mitochondrial OS=Mus musculus OX=10090 GN=Uqcrfs1 PE=1 SV=1
470	553	Q62426|CYTB_MOUSE	108.29	42	31	31	31	40	29	31	1750000	1560000	1560000	2040000	1660000	2300000	4	4	4	3	3	5	3	4		11046	Cystatin-B OS=Mus musculus OX=10090 GN=Cstb PE=1 SV=1
375	427	P83940|ELOC_MOUSE	108.24	38	31	38	38	38	31	31	2090000	2130000	3070000	2830000	2750000	2770000	4	4	5	6	6	7	6	4	Carbamidomethylation	12473	Elongin-C OS=Mus musculus OX=10090 GN=Eloc PE=1 SV=1
342	263	Q9QYB8|ADDB_MOUSE	108.23	8	7	5	4	7	5	6	726000	2390000	337000	522000	392000	435000	6	4	5	3	3	5	3	4		80642	Beta-adducin OS=Mus musculus OX=10090 GN=Add2 PE=1 SV=4
432	366	Q9CYZ2|TPD54_MOUSE	108.1	19	19	9	19	15	19	15	1050000	857000	1040000	898000	1130000	1100000	4	4	4	2	5	3	4	3		24043	Tumor protein D54 OS=Mus musculus OX=10090 GN=Tpd52l2 PE=1 SV=1
333	242	O88737|BSN_MOUSE	108.03	3	1	1	1	1	1	1	266000	1160000	1110000	245000	218000	608000	8	8	3	2	5	3	2	3	HexNAc; Phosphorylation (STY)	418848	Protein bassoon OS=Mus musculus OX=10090 GN=Bsn PE=1 SV=4
692	807	Q9JJV2|PROF2_MOUSE	107.84	25	25	16	16	16	16	25	1390000	977000	1150000	1160000	1210000	1430000	3	3	3	2	2	2	2	3	Deamidation N	15032	Profilin-2 OS=Mus musculus OX=10090 GN=Pfn2 PE=1 SV=3
706	663	Q9CXU9|EIF1B_MOUSE	107.83	35	27	35	27	27	27	27	423000	407000	256000	215000	287000	339000	3	3	2	3	2	2	2	2		12824	Eukaryotic translation initiation factor 1b OS=Mus musculus OX=10090 GN=Eif1b PE=1 SV=2
377	480	P04104|K2C1_MOUSE	106.86	5	4	4	4	4	5	4	1740000	1440000	1400000	1340000	1430000	1550000	4	2	4	5	3	4	5	4		65606	Keratin type II cytoskeletal 1 OS=Mus musculus OX=10090 GN=Krt1 PE=1 SV=4
516	501	Q6P8I4|PCNP_MOUSE	106.81	20	20	20	20	20	20	20	463000	431000	641000	637000	574000	580000	3	3	3	3	4	4	3	3		18963	PEST proteolytic signal-containing nuclear protein OS=Mus musculus OX=10090 GN=Pcnp PE=1 SV=1
404	397	O35326|SRSF5_MOUSE	106.71	15	15	15	15	15	15	15	645000	582000	699000	615000	664000	768000	4	3	4	4	6	4	5	5		30891	Serine/arginine-rich splicing factor 5 OS=Mus musculus OX=10090 GN=Srsf5 PE=1 SV=2
253	203	Q99LP6|GRPE1_MOUSE	106.4	37	34	29	29	29	29	28	1600000	1910000	2020000	1670000	1970000	2120000	8	7	9	9	8	7	8	8	Carbamidomethylation	24307	GrpE protein homolog 1 mitochondrial OS=Mus musculus OX=10090 GN=Grpel1 PE=1 SV=1
422	306	Q9QYB1|CLIC4_MOUSE	106.34	36	21	12	13	18	19	10	323000	213000	954000	1070000	393000	467000	7	6	4	3	5	5	4	4	Carbamidomethylation	28729	Chloride intracellular channel protein 4 OS=Mus musculus OX=10090 GN=Clic4 PE=1 SV=3
376	476	O55074|AKA7A_MOUSE	106.32	56	37	56	37	37	37	37	1620000	1570000	1200000	2120000	1200000	1110000	5	5	4	5	3	4	3	3	Carbamidomethylation	9169	A-kinase anchor protein 7 isoform alpha OS=Mus musculus OX=10090 GN=Akap7 PE=1 SV=4
313	369	Q8WTY4|CPIN1_MOUSE	106.2	17	12	12	12	17	12	16	725000	651000	766000	3260000	757000	1060000	5	5	3	3	4	5	3	4	Carbamidomethylation	33429	Anamorsin OS=Mus musculus OX=10090 GN=Ciapin1 PE=1 SV=1
362	459	P56812|PDCD5_MOUSE	105.79	37	28	28	28	37	37	28	1440000	1350000	1320000	1350000	1600000	1550000	4	4	6	6	5	6	6	5		14275	Programmed cell death protein 5 OS=Mus musculus OX=10090 GN=Pdcd5 PE=1 SV=3
301	339	Q99LX0|PARK7_MOUSE	105.71	28	28	20	28	28	28	28	2280000	2010000	3070000	2960000	3140000	2920000	5	5	6	7	8	7	8	8	Carbamidomethylation	20021	Protein/nucleic acid deglycase DJ-1 OS=Mus musculus OX=10090 GN=Park7 PE=1 SV=1
428	573	Q7TQD2|TPPP_MOUSE	105.69	17	17	17	17	17	17	17	3150000	2930000	3320000	2960000	3460000	3330000	3	3	5	5	4	5	5	4		23575	Tubulin polymerization-promoting protein OS=Mus musculus OX=10090 GN=Tppp PE=1 SV=1
296	342	P28652|KCC2B_MOUSE	105.24	11	11	11	11	8	10	11	913000	820000	698000	517000	564000	695000	6	4	7	8	7	6	5	6	Carbamidomethylation	60461	Calcium/calmodulin-dependent protein kinase type II subunit beta OS=Mus musculus OX=10090 GN=Camk2b PE=1 SV=2
366	682	Q9DCB4|ARP21_MOUSE	105.01	3	3	3	3	3	3	3	5830000	5500000	7510000	7110000	7480000	6670000	2	2	7	5	5	6	5	5	Carbamidomethylation; Phosphorylation (STY)	88567	cAMP-regulated phosphoprotein 21 OS=Mus musculus OX=10090 GN=Arpp21 PE=1 SV=2
439	272	Q3UHL1|CAMKV_MOUSE	104.75	11	4	9	6	6	7	6	105000	316000	229000	285000	383000	174000	7	5	3	5	4	4	4	4	Carbamidomethylation	54819	CaM kinase-like vesicle-associated protein OS=Mus musculus OX=10090 GN=Camkv PE=1 SV=2
418	378	P35803|GPM6B_MOUSE	104.75	13	9	13	13	9	9	13	343000	405000	464000	395000	369000	474000	4	3	4	4	6	4	3	4	Carbamidomethylation	36210	Neuronal membrane glycoprotein M6-b OS=Mus musculus OX=10090 GN=Gpm6b PE=1 SV=2
361	387	Q60668|HNRPD_MOUSE	104.66	9	9	9	5	9	5	7	192000	232000		172000		85300	4	2	6	6	5	6	4	4	Carbamidomethylation	38354	Heterogeneous nuclear ribonucleoprotein D0 OS=Mus musculus OX=10090 GN=Hnrnpd PE=1 SV=2
802	790	O35127|C10_MOUSE	104.65	22	22	22	22	22	22	22	477000	402000	416000	379000	437000	539000	2	2	2	2	2	2	2	2	Carbamidomethylation	13194	Protein C10 OS=Mus musculus OX=10090 GN=Grcc10 PE=1 SV=1
357	243	Q03157|APLP1_MOUSE	104.53	9	6	7	6	4	4	7	954000	944000	1040000	905000	662000	1170000	7	6	5	5	5	3	3	5	Carbamidomethylation	72751	Amyloid-like protein 1 OS=Mus musculus OX=10090 GN=Aplp1 PE=1 SV=1
326	522	P63044|VAMP2_MOUSE	104.35	34	34	34	21	21	34	21	2480000	2160000	2690000	2630000	2610000	2660000	3	3	7	6	5	5	7	5		12691	Vesicle-associated membrane protein 2 OS=Mus musculus OX=10090 GN=Vamp2 PE=1 SV=2
389	247	Q9ES97|RTN3_MOUSE	104.29	8	6	4	2	6	5	2	1630000	1490000	312000	641000	646000	377000	7	7	5	3	2	5	4	2	Carbamidomethylation	103879	Reticulon-3 OS=Mus musculus OX=10090 GN=Rtn3 PE=1 SV=2
427	439	Q9CPW4|ARPC5_MOUSE	104.23	33	33	33	33	25	33	33	2620000	2530000	2510000	2300000	2420000	2790000	4	3	5	5	5	4	4	5		16288	Actin-related protein 2/3 complex subunit 5 OS=Mus musculus OX=10090 GN=Arpc5 PE=1 SV=3
552	549	Q8BG73|SH3L2_MOUSE	103.65	36	36	24	36	23	23	36	821000	496000	368000	256000	345000	499000	3	3	3	2	3	2	2	3	Carbamidomethylation	12255	SH3 domain-binding glutamic acid-rich-like protein 2 OS=Mus musculus OX=10090 GN=Sh3bgrl2 PE=1 SV=1
310	264	Q6R891|NEB2_MOUSE	103.57	9	9	7	5	4	5	4	1060000	697000	652000	325000	592000	422000	7	7	8	6	4	3	4	3		89520	Neurabin-2 OS=Mus musculus OX=10090 GN=Ppp1r9b PE=1 SV=1
564	278	Q8C419|GP158_MOUSE	102.88	6	2	2	4	3	3	4	384000	355000	1110000	943000	976000	1410000	6	6	2	2	4	3	3	4		134426	Probable G-protein coupled receptor 158 OS=Mus musculus OX=10090 GN=Gpr158 PE=1 SV=2
437	796	Q9WUC3|LY6H_MOUSE	102.52	17	17	17	17	17	17	17	4120000	3460000	5920000	5790000	6250000	5770000	2	2	5	5	5	4	4	5	Carbamidomethylation; Oxidation (M)	14669	Lymphocyte antigen 6H OS=Mus musculus OX=10090 GN=Ly6h PE=1 SV=2
491	373	P11499|HS90B_MOUSE	102.37	6	5	5	3	2	3	4	214000	229000	36100	42700	259000	239000	5	2	4	4	3	2	2	3	Carbamidomethylation	83281	Heat shock protein HSP 90-beta OS=Mus musculus OX=10090 GN=Hsp90ab1 PE=1 SV=3
492	398	Q9WU28|PFD5_MOUSE	102.3	30	30	30	30	25	25	25	1170000	1060000	1400000	742000	853000	811000	4	4	4	4	4	3	3	3	Carbamidomethylation	17356	Prefoldin subunit 5 OS=Mus musculus OX=10090 GN=Pfdn5 PE=1 SV=1
465	319	O88643|PAK1_MOUSE	101.58	11	2	8	4	4	7	6	212000	637000	420000	352000	431000	765000	6	6	1	5	2	2	4	4		60737	Serine/threonine-protein kinase PAK 1 OS=Mus musculus OX=10090 GN=Pak1 PE=1 SV=1
345	386	Q9CQI3|GMFB_MOUSE	101.24	40	19	19	33	26	19	26	2010000	1750000	2210000	2090000	2200000	2410000	5	5	5	5	5	6	6	7		16723	Glia maturation factor beta OS=Mus musculus OX=10090 GN=Gmfb PE=1 SV=3
468	456	Q9CWM4|PFD1_MOUSE	101	26	21	21	21	21	26	21	971000	936000	1160000	1100000	1250000	1320000	4	4	3	3	3	4	4	4		14255	Prefoldin subunit 1 OS=Mus musculus OX=10090 GN=Pfdn1 PE=1 SV=1
459	464	Q9D387|LAMP5_MOUSE	100.78	15	11	11	6	11	6	15	664000	544000	493000	771000	438000	930000	4	3	4	4	3	4	3	5		31721	Lysosome-associated membrane glycoprotein 5 OS=Mus musculus OX=10090 GN=Lamp5 PE=1 SV=2
510	467	P62311|LSM3_MOUSE	100.69	34	25	26	25	25	20	34	326000	321000	248000	254000	279000	439000	4	3	3	3	3	3	2	4		11845	U6 snRNA-associated Sm-like protein LSm3 OS=Mus musculus OX=10090 GN=Lsm3 PE=1 SV=2
593	660	Q91WS0|CISD1_MOUSE	100.68	35	35	26	35	35	35	26	670000	431000	672000	669000	603000	536000	3	3	3	2	3	3	3	2	Carbamidomethylation	12097	CDGSH iron-sulfur domain-containing protein 1 OS=Mus musculus OX=10090 GN=Cisd1 PE=1 SV=1
803	791	Q9CR51|VATG1_MOUSE	100.54	24	9	9	9	9	9	24	505000	530000	620000	623000	751000	1240000	2	2	1	1	1	1	2	4	Carbamidomethylation	13724	V-type proton ATPase subunit G 1 OS=Mus musculus OX=10090 GN=Atp6v1g1 PE=1 SV=3
441	354	Q99JP7|GGT7_MOUSE	100.52	7	7	6	5	5	5	6	653000	480000	504000	536000	493000	560000	5	5	5	4	3	3	3	4		70252	Glutathione hydrolase 7 OS=Mus musculus OX=10090 GN=Ggt7 PE=1 SV=2
410	269	P06745|G6PI_MOUSE	100.43	13	13	8	8	8	8	8	901000	687000	556000	542000	602000	554000	6	6	6	4	4	4	4	4		62767	Glucose-6-phosphate isomerase OS=Mus musculus OX=10090 GN=Gpi PE=1 SV=4
466	410	Q6PER3|MARE3_MOUSE	100.13	12	9	12	12	12	12	12	285000	434000	499000	453000	549000	544000	4	3	3	4	4	4	4	4	Carbamidomethylation	31966	Microtubule-associated protein RP/EB family member 3 OS=Mus musculus OX=10090 GN=Mapre3 PE=1 SV=1
524	355	Q9EQU5|SET_MOUSE	99.33	20	7	7	7	7	12	16	1000000	1010000	951000	927000	1070000	1410000	5	5	2	2	3	2	4	4		33378	Protein SET OS=Mus musculus OX=10090 GN=Set PE=1 SV=1
508	444	Q64010|CRK_MOUSE	99.06	12	12	12	7	12	5	12	789000	766000	701000	746000	600000	898000	4	4	4	4	3	4	2	4		33815	Adapter molecule crk OS=Mus musculus OX=10090 GN=Crk PE=1 SV=1
434	455	Q9WTR5|CAD13_MOUSE	98.8	8	5	5	4	4	4	5	777000	584000	639000	655000	601000	846000	5	5	4	4	3	3	3	4		78186	Cadherin-13 OS=Mus musculus OX=10090 GN=Cdh13 PE=1 SV=2
530	543	P70202|LXN_MOUSE	98.75	18	18	18	18	14	18	18	1170000	1040000	957000	613000	1040000	1170000	3	3	4	3	3	3	4	4	Carbamidomethylation	25492	Latexin OS=Mus musculus OX=10090 GN=Lxn PE=1 SV=2
543	314	P39053|DYN1_MOUSE	98.64	7	5	6	1	1	2	3	186000	229000			27500	126000	6	4	4	5	1	1	2	3		97803	Dynamin-1 OS=Mus musculus OX=10090 GN=Dnm1 PE=1 SV=2
397	800	P17095|HMGA1_MOUSE	98.58	23	23	23	23	23	23	23	1240000	1040000	1720000	1520000	1740000	1590000	2	2	6	5	6	5	5	5		11614	High mobility group protein HMG-I/HMG-Y OS=Mus musculus OX=10090 GN=Hmga1 PE=1 SV=4
607	489	P62500|T22D1_MOUSE	98.44	4	1	2	3	3	3	4	754000	739000	1120000	993000	1070000	1130000	4	3	1	3	3	3	3	4	Carbamidomethylation	109811	TSC22 domain family protein 1 OS=Mus musculus OX=10090 GN=Tsc22d1 PE=1 SV=2
546	389	O55091|IMPCT_MOUSE	98.15	14	7	0	14	14	10	10	163000		490000	420000	349000	269000	4	4	2	0	4	4	3	3	Carbamidomethylation	36276	Protein IMPACT OS=Mus musculus OX=10090 GN=Impact PE=1 SV=2
638	595	P97493|THIOM_MOUSE	97.95	30	30	17	14	8	8	14	1250000	941000	529000	531000	612000	639000	4	4	4	3	2	1	2	2	Carbamidomethylation	18255	Thioredoxin mitochondrial OS=Mus musculus OX=10090 GN=Txn2 PE=1 SV=1
526	407	P46096|SYT1_MOUSE	96.98	10	5	8	4	4	4	4	178000	229000	49400	47200	44800	62000	5	3	3	4	2	2	2	2		47418	Synaptotagmin-1 OS=Mus musculus OX=10090 GN=Syt1 PE=1 SV=1
567	443	Q99J85|NPTXR_MOUSE	96.47	11	4	6	6	6	6	6	555000	466000	183000	152000	202000	188000	4	4	3	3	3	2	3	3	Carbamidomethylation	52285	Neuronal pentraxin receptor OS=Mus musculus OX=10090 GN=Nptxr PE=1 SV=1
1143	793	Q9CPW2|FDX2_MOUSE	96.28	14	6	14	0	14	6	6	218000	323000		336000	231000	292000	2	2	1	2	0	2	1	1		18766	Ferredoxin-2 mitochondrial OS=Mus musculus OX=10090 GN=Fdx2 PE=1 SV=1
636	560	Q9CR98|F136A_MOUSE	95.92	25	13	13	19	12	25	12	312000	371000	695000	290000	860000	336000	4	4	2	2	3	2	4	2	Carbamidomethylation	15674	Protein FAM136A OS=Mus musculus OX=10090 GN=Fam136a PE=1 SV=1
544	350	Q9D051|ODPB_MOUSE	95.92	13	8	10	7	4	5	7	348000	398000	282000	151000	256000	383000	5	5	3	4	3	2	2	3	Carbamidomethylation	38937	Pyruvate dehydrogenase E1 component subunit beta mitochondrial OS=Mus musculus OX=10090 GN=Pdhb PE=1 SV=1
558	797	Q91VW3|SH3L3_MOUSE	95.44	31	31	31	27	27	27	27	1830000	1500000	1880000	1860000	1950000	1920000	3	3	3	4	3	3	2	3		10477	SH3 domain-binding glutamic acid-rich-like protein 3 OS=Mus musculus OX=10090 GN=Sh3bgrl3 PE=1 SV=1
667	548	P29391|FRIL1_MOUSE	95.26	20	13	13	13	4	11	13	619000	555000	500000	315000	594000	569000	3	3	2	2	2	1	2	2		20802	Ferritin light chain 1 OS=Mus musculus OX=10090 GN=Ftl1 PE=1 SV=2
457	409	P14152|MDHC_MOUSE	95.17	14	12	14	12	12	12	12	1280000	1190000	814000	711000	868000	968000	4	4	4	5	4	4	4	4	Carbamidomethylation	36511	Malate dehydrogenase cytoplasmic OS=Mus musculus OX=10090 GN=Mdh1 PE=1 SV=3
664	503	Q8VE97|SRSF4_MOUSE	94.86	8	2	2	4	7	6	4			56600	51500	148000	71000	4	2	1	1	3	3	3	2		55979	Serine/arginine-rich splicing factor 4 OS=Mus musculus OX=10090 GN=Srsf4 PE=2 SV=1
420	237	P50396|GDIA_MOUSE	94.66	16	11	8	10	12	8	6	683000	513000	432000	454000	456000	489000	7	5	5	4	5	5	4	3	Carbamidomethylation	50522	Rab GDP dissociation inhibitor alpha OS=Mus musculus OX=10090 GN=Gdi1 PE=1 SV=3
419	434	P48428|TBCA_MOUSE	94.65	31	31	31	31	31	31	31	1250000	1080000	2090000	2040000	2190000	2030000	4	4	5	5	5	4	6	4	Carbamidomethylation	12758	Tubulin-specific chaperone A OS=Mus musculus OX=10090 GN=Tbca PE=1 SV=3
471	679	P47955|RLA1_MOUSE	94.51	63	25	14	14	18	25	63	943000	901000	154000	227000	414000	435000	4	4	4	4	2	2	3	5	Carbamidomethylation	11475	60S acidic ribosomal protein P1 OS=Mus musculus OX=10090 GN=Rplp1 PE=1 SV=1
906	535	Q9CQU0|TXD12_MOUSE	94.49	23	5	14	14	5	5	9	334000	495000	395000	225000	207000	146000	3	3	1	2	2	1	1	1		19049	Thioredoxin domain-containing protein 12 OS=Mus musculus OX=10090 GN=Txndc12 PE=1 SV=1
480	688	Q3UHX2|HAP28_MOUSE	94	13	13	13	13	13	13	13	832000	756000	789000	785000	867000	919000	2	2	3	3	3	4	3	3		20605	28 kDa heat- and acid-stable phosphoprotein OS=Mus musculus OX=10090 GN=Pdap1 PE=1 SV=1
921	815	Q9QUN9|DKK3_MOUSE	93.93	6	6	4	4	6	4	4	147000	79500	129000	186000	115000	116000	2	2	2	1	1	2	1	1	Carbamidomethylation	38388	Dickkopf-related protein 3 OS=Mus musculus OX=10090 GN=Dkk3 PE=2 SV=1
487	305	Q91VI7|RINI_MOUSE	93.73	11	9	6	6	8	6	6	240000	166000	232000	384000	241000	217000	5	4	4	3	3	4	3	3	Carbamidomethylation	49817	Ribonuclease inhibitor OS=Mus musculus OX=10090 GN=Rnh1 PE=1 SV=1
449	471	P16014|SCG1_MOUSE	93.51	10	9	6	7	5	5	9	362000	302000	564000	461000	420000	583000	5	5	4	3	3	2	2	4	Carbamidomethylation	77969	Secretogranin-1 OS=Mus musculus OX=10090 GN=Chgb PE=1 SV=2
214	700	P48771|CX7A2_MOUSE	93.51	28	28	28	28	28	28	28	17800000	14800000	21500000	20900000	21100000	23000000	2	2	11	7	9	11	11	11	Oxidation (M); Deamidation N	9291	Cytochrome c oxidase subunit 7A2 mitochondrial OS=Mus musculus OX=10090 GN=Cox7a2 PE=1 SV=2
415	359	Q8CAQ8|MIC60_MOUSE	93.5	6	3	5	3	3	6	6	364000	326000	416000	365000	521000	574000	5	5	3	3	3	3	4	5		83900	MICOS complex subunit Mic60 OS=Mus musculus OX=10090 GN=Immt PE=1 SV=1
605	597	P62960|YBOX1_MOUSE	93.11	20	7	8	7	13	20	7	124000	245000	198000	350000	371000	170000	5	3	2	2	2	4	5	2	Deamidation N	35730	Nuclease-sensitive element-binding protein 1 OS=Mus musculus OX=10090 GN=Ybx1 PE=1 SV=3
551	555	Q9CQ86|MIEN1_MOUSE	93	29	19	19	29	18	9	29	598000	292000	1010000	879000	468000	945000	3	3	3	2	4	3	2	3	Deamidation N	12295	Migration and invasion enhancer 1 OS=Mus musculus OX=10090 GN=Mien1 PE=1 SV=1
496	507	Q91YL2|RN126_MOUSE	92.95	15	11	11	11	15	15	15	439000	414000	400000	519000	597000	605000	3	3	2	2	2	3	3	3	Carbamidomethylation	34081	E3 ubiquitin-protein ligase RNF126 OS=Mus musculus OX=10090 GN=Rnf126 PE=1 SV=1
525	391	Q91Z38|TTC1_MOUSE	92.81	19	4	8	11	15	15	15	74800	309000	482000	594000	481000	668000	5	5	1	2	3	4	4	4		33263	Tetratricopeptide repeat protein 1 OS=Mus musculus OX=10090 GN=Ttc1 PE=1 SV=1
412	295	Q9EPJ9|ARFG1_MOUSE	92.66	15	4	9	11	9	14	7	388000	499000	673000	631000	816000	532000	6	5	2	4	5	4	5	3		45288	ADP-ribosylation factor GTPase-activating protein 1 OS=Mus musculus OX=10090 GN=Arfgap1 PE=1 SV=2
662	454	P84078|ARF1_MOUSE	92.21	22	9	22	6	9	9	6	257000	437000	116000	106000	121000	188000	4	3	2	4	1	3	2	2		20697	ADP-ribosylation factor 1 OS=Mus musculus OX=10090 GN=Arf1 PE=1 SV=2
662	453	P61205|ARF3_MOUSE	92.21	22	9	22	6	9	9	6	257000	437000	116000	106000	121000	188000	4	3	2	4	1	3	2	2		20601	ADP-ribosylation factor 3 OS=Mus musculus OX=10090 GN=Arf3 PE=2 SV=2
737	551	Q80ZJ1|RAP2A_MOUSE	91.86	16	6	11	10	16	16	11	160000	210000	119000	390000	390000	312000	3	3	1	2	2	3	3	2		20642	Ras-related protein Rap-2a OS=Mus musculus OX=10090 GN=Rap2a PE=1 SV=2
787	488	Q61990|PCBP2_MOUSE	91.08	10	3	7	3	7	3	6		60400		80400		90100	3	2	1	2	1	2	1	2	Carbamidomethylation	38222	Poly(rC)-binding protein 2 OS=Mus musculus OX=10090 GN=Pcbp2 PE=1 SV=1
565	315	Q8VDQ8|SIR2_MOUSE	90.87	17	8	5	5	8	8	8	1270000	748000	1060000	996000	1200000	864000	5	5	3	2	2	3	3	2	Carbamidomethylation	43256	NAD-dependent protein deacetylase sirtuin-2 OS=Mus musculus OX=10090 GN=Sirt2 PE=1 SV=2
505	405	P23506|PIMT_MOUSE	90.78	26	20	5	8	13	13	14	598000	296000	506000	491000	566000	334000	5	5	4	1	2	3	3	3	Carbamidomethylation	24634	Protein-L-isoaspartate(D-aspartate) O-methyltransferase OS=Mus musculus OX=10090 GN=Pcmt1 PE=1 SV=3
569	495	P57776|EF1D_MOUSE	90.77	12	12	12	12	12	12	7	539000	512000	472000	418000	514000	384000	3	3	3	3	3	3	3	2		31293	Elongation factor 1-delta OS=Mus musculus OX=10090 GN=Eef1d PE=1 SV=3
424	365	Q91W90|TXND5_MOUSE	90.37	11	9	5	7	5	9	7	293000	197000	254000	216000	203000	338000	4	4	4	3	3	2	4	4	Carbamidomethylation	46416	Thioredoxin domain-containing protein 5 OS=Mus musculus OX=10090 GN=Txndc5 PE=1 SV=2
453	649	Q9Z130|HNRDL_MOUSE	90.36	15	6	10	6	6	11	6		54500			87300		4	2	4	5	5	4	5	3	Carbamidomethylation	33559	Heterogeneous nuclear ribonucleoprotein D-like OS=Mus musculus OX=10090 GN=Hnrnpdl PE=1 SV=1
610	624	Q9D172|GAL3A_MOUSE	89.96	15	9	9	9	0	15	9	993000	960000	1030000		1120000	1120000	3	3	2	2	2	0	3	2	Carbamidomethylation	28090	Glutamine amidotransferase-like class 1 domain-containing protein 3A mitochondrial OS=Mus musculus OX=10090 GN=Gatd3a PE=1 SV=1
696	574	Q61282|PGCA_MOUSE	89.83	1	1	0	1	0	0	0	250000	125000	202000	145000	128000	150000	3	3	2	1	2	1	1	1	Carbamidomethylation	221939	Aggrecan core protein OS=Mus musculus OX=10090 GN=Acan PE=1 SV=2
628	368	Q9Z2I9|SUCB1_MOUSE	89.81	10	2	6	4	2	6	3	119000	307000	565000	65200	271000	125000	5	5	1	3	2	1	3	2		50114	Succinate--CoA ligase [ADP-forming] subunit beta mitochondrial OS=Mus musculus OX=10090 GN=Sucla2 PE=1 SV=2
676	716	Q61885|MOG_MOUSE	89.04	9	9	5	9	9	9	9	885000	425000	737000	789000	663000	783000	2	2	2	1	2	2	2	2	Carbamidomethylation	28271	Myelin-oligodendrocyte glycoprotein OS=Mus musculus OX=10090 GN=Mog PE=1 SV=1
679	755	P50153|GBG4_MOUSE	88.99	44	44	44	44	44	44	44	1150000	1010000	726000	628000	783000	942000	2	2	3	2	3	2	2	2	Carbamidomethylation	8405	Guanine nucleotide-binding protein G(I)/G(S)/G(O) subunit gamma-4 OS=Mus musculus OX=10090 GN=Gng4 PE=1 SV=1
786	675	Q8CC35|SYNPO_MOUSE	88.99	4	3	2	1	1	0	2	566000	239000	370000	340000		127000	3	3	2	2	1	1	0	1	Deamidation N	99552	Synaptopodin OS=Mus musculus OX=10090 GN=Synpo PE=1 SV=2
908	587	Q8CFV4|NRN1_MOUSE	88.76	34	11	34	16	11	16	11	145000	1730000	1660000	215000	1610000	287000	3	3	1	3	2	1	2	1	Carbamidomethylation	15353	Neuritin OS=Mus musculus OX=10090 GN=Nrn1 PE=1 SV=1
436	520	P63028|TCTP_MOUSE	88.75	20	16	16	16	16	16	20	2270000	1930000	955000	654000	1070000	1450000	3	3	4	4	4	2	5	6		19462	Translationally-controlled tumor protein OS=Mus musculus OX=10090 GN=Tpt1 PE=1 SV=1
617	1113	P61957|SUMO2_MOUSE	88.7	23	23	13	23	23	23	23	3600000	3140000	4620000	4540000	4440000	4510000	2	2	3	2	3	3	3	3	Deamidation N	10871	Small ubiquitin-related modifier 2 OS=Mus musculus OX=10090 GN=Sumo2 PE=1 SV=1
632	509	O89023|TPP1_MOUSE	88.49	6	4	4	6	4	2	6	386000	477000	595000	522000	474000	666000	3	3	2	2	3	2	1	4		61342	Tripeptidyl-peptidase 1 OS=Mus musculus OX=10090 GN=Tpp1 PE=1 SV=2
586	475	Q9QZ06|TOLIP_MOUSE	88.2	13	13	13	10	8	8	13	573000	476000	157000	394000	425000	554000	3	3	3	3	2	2	2	3		30345	Toll-interacting protein OS=Mus musculus OX=10090 GN=Tollip PE=1 SV=1
511	589	Q80UU9|PGRC2_MOUSE	88.16	14	4	8	11	11	7	7		97400	199000	85800			4	2	2	3	5	5	3	3	Carbamidomethylation; Deamidation N	23334	Membrane-associated progesterone receptor component 2 OS=Mus musculus OX=10090 GN=Pgrmc2 PE=1 SV=2
520	653	P56376|ACYP1_MOUSE	88.04	34	34	20	20	34	20	20	1060000	715000	901000	998000	939000	983000	3	3	3	2	2	4	3	4		11241	Acylphosphatase-1 OS=Mus musculus OX=10090 GN=Acyp1 PE=1 SV=2
856	683	O54879|HMGB3_MOUSE	87.74	15	11	6	10	10	10	10	302000	195000	254000	231000	243000	250000	3	2	2	1	2	2	2	2	Carbamidomethylation	23010	High mobility group protein B3 OS=Mus musculus OX=10090 GN=Hmgb3 PE=1 SV=3
661	440	P27773|PDIA3_MOUSE	87.39	8	2	7	6	3	0	7	95200	245000	243000	140000		237000	4	4	1	3	3	2	0	3		56678	Protein disulfide-isomerase A3 OS=Mus musculus OX=10090 GN=Pdia3 PE=1 SV=2
823	1055	P29595|NEDD8_MOUSE	86.52	17	17	17	17	14	17	17	564000	1220000	373000	228000	388000	436000	2	2	2	2	2	1	2	2		8972	NEDD8 OS=Mus musculus OX=10090 GN=Nedd8 PE=1 SV=2
670	582	P97825|JUPI1_MOUSE	86.46	37	25	25	21	21	25	10	666000	628000	349000	342000	405000	318000	3	3	2	2	2	2	2	1		16081	Jupiter microtubule associated homolog 1 OS=Mus musculus OX=10090 GN=Jpt1 PE=1 SV=3
668	565	P10126|EF1A1_MOUSE	86.44	6	4	6	4	4	4	4	651000	675000	542000	476000	430000	459000	3	3	2	3	2	2	2	2		50114	Elongation factor 1-alpha 1 OS=Mus musculus OX=10090 GN=Eef1a1 PE=1 SV=3
668	566	P62631|EF1A2_MOUSE	86.44	6	4	6	4	4	4	4	651000	675000	542000	476000	430000	459000	3	3	2	3	2	2	2	2		50454	Elongation factor 1-alpha 2 OS=Mus musculus OX=10090 GN=Eef1a2 PE=1 SV=1
639	666	Q9DAS9|GBG12_MOUSE	86.13	51	29	51	29	29	29	29	675000	720000	1250000	1310000	1250000	1170000	3	3	2	3	3	3	2	3	Carbamidomethylation	7997	Guanine nucleotide-binding protein G(I)/G(S)/G(O) subunit gamma-12 OS=Mus musculus OX=10090 GN=Gng12 PE=1 SV=3
788	506	Q9CPX6|ATG3_MOUSE	86.08	13	11	11	0	4	3	2	237000	217000		109000	28700	57600	4	4	3	3	0	1	1	1		35796	Ubiquitin-like-conjugating enzyme ATG3 OS=Mus musculus OX=10090 GN=Atg3 PE=1 SV=1
800	761	P28667|MRP_MOUSE	85.62	11	8	11	11	11	8	11	175000	381000	537000	518000	258000	538000	2	2	1	2	2	3	1	2		20165	MARCKS-related protein OS=Mus musculus OX=10090 GN=Marcksl1 PE=1 SV=2
701	632	Q9CQ45|NENF_MOUSE	85.35	18	18	18	5	11	11	11	523000	541000	253000	489000	529000	571000	3	3	3	3	1	2	2	2		18904	Neudesin OS=Mus musculus OX=10090 GN=Nenf PE=1 SV=1
464	317	Q9CZU6|CISY_MOUSE	85.18	11	11	11	5	6	3	2	516000	529000	174000	177000	117000	97000	5	4	6	6	3	3	2	1		51737	Citrate synthase mitochondrial OS=Mus musculus OX=10090 GN=Cs PE=1 SV=1
630	438	Q8VE62|PAIP1_MOUSE	85.04	10	4	7	4	10	4	7	244000	301000	263000	285000	310000	417000	4	4	2	3	2	4	2	3	Carbamidomethylation	45702	Polyadenylate-binding protein-interacting protein 1 OS=Mus musculus OX=10090 GN=Paip1 PE=1 SV=1
1032	580	Q91VN4|MIC25_MOUSE	84.83	19	0	8	0	11	16	6		284000		297000	397000	155000	4	4	0	2	0	2	3	1	Carbamidomethylation	29852	MICOS complex subunit Mic25 OS=Mus musculus OX=10090 GN=Chchd6 PE=1 SV=2
519	647	P63216|GBG3_MOUSE	84.73	53	9	29	29	53	29	29	1550000	1470000	3050000	2760000	2980000	2630000	3	3	2	3	4	3	3	4	Carbamidomethylation; Deamidation N	8305	Guanine nucleotide-binding protein G(I)/G(S)/G(O) subunit gamma-3 OS=Mus musculus OX=10090 GN=Gng3 PE=1 SV=1
488	348	Q9CQI6|COTL1_MOUSE	84.64	27	10	10	15	15	27	15	559000	532000	900000	1000000	1290000	1040000	5	5	2	2	3	3	5	3		15944	Coactosin-like protein OS=Mus musculus OX=10090 GN=Cotl1 PE=1 SV=3
865	809	Q9CX80|CYGB_MOUSE	84.59	11	11	11	11	11	5	5	380000	303000	308000	255000	150000	213000	2	2	2	2	2	2	1	2		21466	Cytoglobin OS=Mus musculus OX=10090 GN=Cygb PE=1 SV=1
631	462	Q8VEM8|MPCP_MOUSE	84.53	10	10	10	3	5	5	7	599000	547000	163000	305000	306000	354000	4	4	4	4	1	2	2	3	Carbamidomethylation	39632	Phosphate carrier protein mitochondrial OS=Mus musculus OX=10090 GN=Slc25a3 PE=1 SV=1
495	487	O88712|CTBP1_MOUSE	84.5	11	9	7	7	5	7	5	495000	292000	285000	187000	286000	298000	5	4	4	4	4	3	4	3	Carbamidomethylation	47745	C-terminal-binding protein 1 OS=Mus musculus OX=10090 GN=Ctbp1 PE=1 SV=2
447	413	Q80VP1|EPN1_MOUSE	84.36	9	9	5	5	5	5	5	496000	412000	502000	479000	467000	518000	4	3	5	4	4	3	4	4		60212	Epsin-1 OS=Mus musculus OX=10090 GN=Epn1 PE=1 SV=3
643	733	Q8K1L5|PP1RB_MOUSE	84.32	18	18	18	18	18	18	18	189000	149000	605000	659000	673000	550000	2	2	2	2	2	3	3	3	Carbamidomethylation	14544	E3 ubiquitin-protein ligase PPP1R11 OS=Mus musculus OX=10090 GN=Ppp1r11 PE=1 SV=1
905	441	P61089|UBE2N_MOUSE	83.54	31	24	20	0	7	5	11	1710000	932000		45400	321000	1830000	4	4	3	2	0	1	1	2	Carbamidomethylation	17138	Ubiquitin-conjugating enzyme E2 N OS=Mus musculus OX=10090 GN=Ube2n PE=1 SV=1
748	723	Q9CWZ3|RBM8A_MOUSE	83.07	11	11	6	11	11	11	11	267000	99400	237000	251000	353000	311000	2	2	2	1	2	2	2	2		19889	RNA-binding protein 8A OS=Mus musculus OX=10090 GN=Rbm8a PE=1 SV=4
637	730	Q9D6K5|SYJ2B_MOUSE	83.05	21	14	21	21	14	14	14	235000	401000	359000	264000	265000	272000	3	3	2	3	3	2	2	2	Carbamidomethylation; Deamidation N	15815	Synaptojanin-2-binding protein OS=Mus musculus OX=10090 GN=Synj2bp PE=1 SV=1
469	458	P46460|NSF_MOUSE	82.63	10	4	8	2	3	3	2	264000	506000	117000	113000	123000	72400	8	7	4	6	2	3	2	2	Carbamidomethylation	82613	Vesicle-fusing ATPase OS=Mus musculus OX=10090 GN=Nsf PE=1 SV=2
585	468	P60766|CDC42_MOUSE	82.23	23	6	6	6	6	23	11	160000	136000	159000	141000	316000	139000	4	2	1	1	1	1	4	2	Carbamidomethylation	21259	Cell division control protein 42 homolog OS=Mus musculus OX=10090 GN=Cdc42 PE=1 SV=2
460	650	Q4VAA2|CDV3_MOUSE	81.58	18	14	3	11	11	12	11	1800000	458000	876000	962000	409000	914000	4	4	3	1	2	2	2	2		29729	Protein CDV3 OS=Mus musculus OX=10090 GN=Cdv3 PE=1 SV=2
697	576	Q9CRB9|MIC19_MOUSE	81.57	14	8	14	8	4	9	14	252000	313000	345000	214000	385000	478000	3	3	2	3	2	1	2	3	Carbamidomethylation	26335	MICOS complex subunit Mic19 OS=Mus musculus OX=10090 GN=Chchd3 PE=1 SV=1
547	449	Q99N28|CADM3_MOUSE	81.55	13	6	5	11	6	10	6	208000	196000	254000	197000	264000	223000	5	4	3	2	4	3	3	3	Carbamidomethylation	42964	Cell adhesion molecule 3 OS=Mus musculus OX=10090 GN=Cadm3 PE=1 SV=1
545	381	D3Z7P3|GLSK_MOUSE	81.54	8	6	2	6	3	7	3	432000	170000	302000	202000	425000	237000	5	5	3	2	4	2	4	2	Carbamidomethylation	73964	Glutaminase kidney isoform mitochondrial OS=Mus musculus OX=10090 GN=Gls PE=1 SV=1
804	805	O55100|SNG1_MOUSE	81.52	10	10	10	10	10	10	10	348000	301000	272000	234000	297000	278000	2	2	2	2	2	2	2	2		25653	Synaptogyrin-1 OS=Mus musculus OX=10090 GN=Syngr1 PE=1 SV=2
785	436	Q80TL4|PHF24_MOUSE	81	10	5	2	5	2	5	5	102000	67400	145000	73300	82000	114000	4	4	2	1	2	1	2	2		45223	PHD finger protein 24 OS=Mus musculus OX=10090 GN=Phf24 PE=1 SV=2
608	512	Q60598|SRC8_MOUSE	80.84	5	4	5	5	1	3	5	236000	343000	389000	216000	336000	454000	3	3	2	3	3	1	2	3		61250	Src substrate cortactin OS=Mus musculus OX=10090 GN=Cttn PE=1 SV=2
793	599	Q9WV69|DEMA_MOUSE	80.81	8	8	6	8	3	3	6	364000	379000	400000	231000	236000	453000	3	2	3	2	3	1	1	2		45468	Dematin OS=Mus musculus OX=10090 GN=Dmtn PE=1 SV=1
566	349	P08414|KCC4_MOUSE	80.5	13	3	3	10	3	8	7	72700	378000	642000	346000	540000	528000	6	6	1	2	5	2	4	3	Carbamidomethylation	52628	Calcium/calmodulin-dependent protein kinase type IV OS=Mus musculus OX=10090 GN=Camk4 PE=1 SV=2
850	532	P12815|PDCD6_MOUSE	80.23	25	13	11	6	9	9	10	177000	176000	101000	180000	215000	177000	5	5	2	2	1	2	2	2		21867	Programmed cell death protein 6 OS=Mus musculus OX=10090 GN=Pdcd6 PE=1 SV=2
659	390	Q60972|RBBP4_MOUSE	80.2	13	8	2	4	4	7	7	100000				91000		5	2	3	1	2	2	3	3	Carbamidomethylation	47656	Histone-binding protein RBBP4 OS=Mus musculus OX=10090 GN=Rbbp4 PE=1 SV=5
695	572	O35526|STX1A_MOUSE	80	10	10	6	6	10	6	8	265000	112000	155000	228000	164000	273000	3	2	3	2	2	3	2	2		33054	Syntaxin-1A OS=Mus musculus OX=10090 GN=Stx1a PE=1 SV=3
548	478	Q8C8T8|TSR2_MOUSE	79.94	25	18	11	18	18	4	9	1170000	849000	1610000	1520000	984000	1400000	4	4	4	3	4	4	2	3		20891	Pre-rRNA-processing protein TSR2 homolog OS=Mus musculus OX=10090 GN=Tsr2 PE=1 SV=1
513	477	Q8VEK3|HNRPU_MOUSE	78.93	5	4	2	3	3	3	3	209000	113000	397000	389000	431000	308000	4	4	2	1	3	3	3	2		87918	Heterogeneous nuclear ribonucleoprotein U OS=Mus musculus OX=10090 GN=Hnrnpu PE=1 SV=1
752	745	Q9D8Z2|TRIA1_MOUSE	78.38	28	28	28	28	28	28	28	323000	255000	426000	394000	388000	399000	2	2	2	2	2	2	2	2	Carbamidomethylation	8756	TP53-regulated inhibitor of apoptosis 1 OS=Mus musculus OX=10090 GN=Triap1 PE=1 SV=1
713	832	P63248|IPKA_MOUSE	78.38	50	50	50	38	38	38	38	1180000	1070000	763000	706000	739000	816000	3	3	3	3	2	2	2	2		7960	cAMP-dependent protein kinase inhibitor alpha OS=Mus musculus OX=10090 GN=Pkia PE=1 SV=2
493	437	P10649|GSTM1_MOUSE	77.93	18	8	12	8	8	9	13	275000	412000	45300	39000	117000	398000	4	3	2	3	2	2	2	3		25970	Glutathione S-transferase Mu 1 OS=Mus musculus OX=10090 GN=Gstm1 PE=1 SV=2
658	384	P17710|HXK1_MOUSE	77.6	5	1	2	2	3	2	2	67000	158000	166000	204000	231000	87000	6	6	1	2	2	3	2	2		108303	Hexokinase-1 OS=Mus musculus OX=10090 GN=Hk1 PE=1 SV=3
417	367	Q9JM76|ARPC3_MOUSE	77.36	24	10	7	17	21	18	18	102000	126000	757000	839000	694000	775000	6	6	2	2	4	5	4	5	Carbamidomethylation	20525	Actin-related protein 2/3 complex subunit 3 OS=Mus musculus OX=10090 GN=Arpc3 PE=1 SV=3
795	669	Q62165|DAG1_MOUSE	77.26	3	1	1	1	2	2	1	66000	97000	105000	134000	353000	152000	3	3	1	1	1	2	2	1	Carbamidomethylation	96905	Dystroglycan OS=Mus musculus OX=10090 GN=Dag1 PE=1 SV=4
640	671	Q6IR34|GPSM1_MOUSE	76.96	7	3	3	3	3	3	7	337000	338000	411000	373000	370000	497000	3	3	2	2	2	2	2	3		74362	G-protein-signaling modulator 1 OS=Mus musculus OX=10090 GN=Gpsm1 PE=1 SV=3
805	806	Q9D1T0|LIGO1_MOUSE	76.68	4	2	2	4	4	4	4	167000	183000	414000	278000	462000	508000	2	2	1	1	2	2	2	2		69101	Leucine-rich repeat and immunoglobulin-like domain-containing nogo receptor-interacting protein 1 OS=Mus musculus OX=10090 GN=Lingo1 PE=1 SV=1
735	526	Q9DCB8|ISCA2_MOUSE	76.57	23	16	23	8	8	16	23	567000	716000	312000	316000	406000	608000	3	3	2	3	1	1	2	3		16718	Iron-sulfur cluster assembly 2 homolog mitochondrial OS=Mus musculus OX=10090 GN=Isca2 PE=1 SV=2
750	736	Q91X96|MSS4_MOUSE	76.47	16	16	16	16	16	7	16	370000	371000	317000	308000	120000	404000	2	2	2	2	2	2	1	2		13915	Guanine nucleotide exchange factor MSS4 OS=Mus musculus OX=10090 GN=Rabif PE=1 SV=1
977	818	Q9CQZ6|NDUB3_MOUSE	76.37	17	11	0	17	17	17	17	331000		433000	416000	476000	448000	2	2	1	0	2	2	2	2		11692	NADH dehydrogenase [ubiquinone] 1 beta subcomplex subunit 3 OS=Mus musculus OX=10090 GN=Ndufb3 PE=1 SV=1
594	802	Q9D358|PPAC_MOUSE	75.65	13	13	13	13	13	13	13	720000	668000	592000	614000	597000	728000	2	2	3	3	3	3	3	3		18192	Low molecular weight phosphotyrosine protein phosphatase OS=Mus musculus OX=10090 GN=Acp1 PE=1 SV=3
642	724	Q8BK30|NDUV3_MOUSE	75.51	20	11	20	11	11	11	11	1440000	1550000	2200000	2220000	2200000	2110000	2	2	2	3	2	2	2	2		11813	NADH dehydrogenase [ubiquinone] flavoprotein 3 mitochondrial OS=Mus musculus OX=10090 GN=Ndufv3 PE=1 SV=1
739	636	Q8BKZ9|ODPX_MOUSE	75.22	6	4	2	6	4	4	4	85300	95700	161000	133000	115000	133000	3	3	2	1	3	2	2	2		53999	Pyruvate dehydrogenase protein X component mitochondrial OS=Mus musculus OX=10090 GN=Pdhx PE=1 SV=1
849	497	Q9ERR1|NDEL1_MOUSE	75.11	10	0	0	10	3	3	3			209000	69200	84300	98900	3	3	0	0	3	1	1	1		38366	Nuclear distribution protein nudE-like 1 OS=Mus musculus OX=10090 GN=Ndel1 PE=1 SV=2
714	845	P00405|COX2_MOUSE	75	7	7	7	7	7	7	7	529000	521000	477000	489000	542000	469000	2	2	3	2	2	2	2	3		25976	Cytochrome c oxidase subunit 2 OS=Mus musculus OX=10090 GN=Mtco2 PE=1 SV=1
663	463	Q61081|CDC37_MOUSE	74.88	12	6	2	5	6	9	12	675000	269000	423000	432000	580000	731000	4	4	2	1	2	2	3	4		44593	Hsp90 co-chaperone Cdc37 OS=Mus musculus OX=10090 GN=Cdc37 PE=1 SV=1
791	584	P63087|PP1G_MOUSE	74.76	8	6	3	3	6	6	6	93000			244000	282000	51100	3	2	2	2	1	2	2	3	Carbamidomethylation	36984	Serine/threonine-protein phosphatase PP1-gamma catalytic subunit OS=Mus musculus OX=10090 GN=Ppp1cc PE=1 SV=1
791	585	P62141|PP1B_MOUSE	74.76	8	6	3	3	6	6	6	93000			244000	282000	51100	3	2	2	2	1	2	2	3	Carbamidomethylation	37187	Serine/threonine-protein phosphatase PP1-beta catalytic subunit OS=Mus musculus OX=10090 GN=Ppp1cb PE=1 SV=3
791	586	P62137|PP1A_MOUSE	74.76	8	6	3	3	5	5	6	93000			244000	282000	51100	3	2	2	2	1	2	2	3	Carbamidomethylation	37540	Serine/threonine-protein phosphatase PP1-alpha catalytic subunit OS=Mus musculus OX=10090 GN=Ppp1ca PE=1 SV=1
584	450	P50516|VATA_MOUSE	74.36	8	4	6	4	5	3	4	367000	426000	247000	1300000	165000	297000	5	5	3	4	3	3	2	3		68326	V-type proton ATPase catalytic subunit A OS=Mus musculus OX=10090 GN=Atp6v1a PE=1 SV=2
644	829	Q9CPP6|NDUA5_MOUSE	74.31	15	15	14	14	15	15	14	499000	452000	601000	616000	626000	617000	3	3	3	2	2	3	3	2		13360	NADH dehydrogenase [ubiquinone] 1 alpha subcomplex subunit 5 OS=Mus musculus OX=10090 GN=Ndufa5 PE=1 SV=3
559	801	Q9D8S9|BOLA1_MOUSE	74.24	22	22	22	22	22	22	22	423000	263000	428000	249000	446000	430000	2	2	3	2	3	2	4	4		14379	BolA-like protein 1 OS=Mus musculus OX=10090 GN=Bola1 PE=1 SV=1
690	470	Q61753|SERA_MOUSE	73.85	8	3	3	3	8	3	3	53400	59200	47900	116000	47200	63800	4	3	2	2	2	4	2	2	Carbamidomethylation	56586	D-3-phosphoglycerate dehydrogenase OS=Mus musculus OX=10090 GN=Phgdh PE=1 SV=3
868	827	P17047|LAMP2_MOUSE	73.68	4	2	2	4	4	2	4	192000	163000	194000	190000	96600	245000	2	2	1	1	2	3	1	3		45681	Lysosome-associated membrane glycoprotein 2 OS=Mus musculus OX=10090 GN=Lamp2 PE=1 SV=2
967	596	Q9CQR4|ACO13_MOUSE	73.47	23	7	16	7	7	23	7	340000	388000	415000	444000	569000	401000	3	3	1	2	1	1	3	1		15183	Acyl-coenzyme A thioesterase 13 OS=Mus musculus OX=10090 GN=Acot13 PE=1 SV=1
472	710	Q62093|SRSF2_MOUSE	73.42	7	7	7	7	7	7	7	2640000	2300000	3370000	3370000	3100000	3110000	2	2	4	4	4	4	4	4		25476	Serine/arginine-rich splicing factor 2 OS=Mus musculus OX=10090 GN=Srsf2 PE=1 SV=4
794	620	P11031|TCP4_MOUSE	73.32	24	9	9	13	13	13	24	408000	440000	570000	507000	583000	606000	3	2	1	1	2	3	2	3		14427	Activated RNA polymerase II transcriptional coactivator p15 OS=Mus musculus OX=10090 GN=Sub1 PE=1 SV=3
733	484	O35927|CTND2_MOUSE	73.15	3	0	1	1	3	2	2				232000	125000	147000	3	2	0	1	1	3	2	2		134999	Catenin delta-2 OS=Mus musculus OX=10090 GN=Ctnnd2 PE=1 SV=1
716	903	P62627|DLRB1_MOUSE	73.02	29	29	12	12	12	12	12	1830000	1360000	911000	765000	1010000	1250000	2	2	3	2	2	2	2	2		10990	Dynein light chain roadblock-type 1 OS=Mus musculus OX=10090 GN=Dynlrb1 PE=1 SV=3
790	577	P07309|TTHY_MOUSE	73	20	12	7	12	7	20	12	99600	108000	163000	157000	231000	157000	3	3	2	1	2	1	3	2		15776	Transthyretin OS=Mus musculus OX=10090 GN=Ttr PE=1 SV=1
1048	823	P62874|GBB1_MOUSE	72.74	7	7	7	4	4	4	4	439000	427000	177000	221000	246000	209000	2	2	2	2	1	1	1	1	Carbamidomethylation	37377	Guanine nucleotide-binding protein G(I)/G(S)/G(T) subunit beta-1 OS=Mus musculus OX=10090 GN=Gnb1 PE=1 SV=3
806	817	P62077|TIM8B_MOUSE	72.64	22	22	22	22	22	22	22	479000	416000	487000	505000	543000	504000	2	2	2	2	2	2	2	2		9286	Mitochondrial import inner membrane translocase subunit Tim8 B OS=Mus musculus OX=10090 GN=Timm8b PE=1 SV=1
866	812	Q9D0B6|PBDC1_MOUSE	72.58	10	10	5	10	10	10	10	320000	205000	331000	272000	409000	407000	2	2	2	1	2	2	2	2		22223	Protein PBDC1 OS=Mus musculus OX=10090 GN=Pbdc1 PE=1 SV=1
509	465	Q8QZT1|THIL_MOUSE	72.22	12	11	8	4	4	7	7	479000	239000	90700	87100	152000	166000	4	3	3	3	1	1	2	2		44816	Acetyl-CoA acetyltransferase mitochondrial OS=Mus musculus OX=10090 GN=Acat1 PE=1 SV=1
694	571	Q8VEK0|CC50A_MOUSE	72.16	9	9	9	4	4	9	2	355000	232000	358000	320000	353000	75800	3	3	3	3	2	2	3	1		41061	Cell cycle control protein 50A OS=Mus musculus OX=10090 GN=Tmem30a PE=1 SV=1
1154	945	Q9WV96|T10B_MOUSE	71.9	24	0	16	16	16	16	24		214000	235000	220000	200000	298000	2	2	0	1	1	1	1	2	Carbamidomethylation	11314	Mitochondrial import inner membrane translocase subunit Tim10 B OS=Mus musculus OX=10090 GN=Timm10b PE=1 SV=1
852	570	Q9CPQ1|COX6C_MOUSE	71.71	29	29	20	11	20	20	11	551000	247000	166000	237000	429000	111000	3	3	3	2	1	2	2	1		8469	Cytochrome c oxidase subunit 6C OS=Mus musculus OX=10090 GN=Cox6c PE=1 SV=3
506	412	P97952|SCN1B_MOUSE	71.59	24	21	17	10	10	10	10	1130000	929000	847000	937000	946000	880000	5	5	4	4	3	3	3	3	Carbamidomethylation	24650	Sodium channel subunit beta-1 OS=Mus musculus OX=10090 GN=Scn1b PE=1 SV=1
633	524	Q8CBC4|CNST_MOUSE	71.55	6	0	1	6	3	5	4		85700	310000	89000	200000	249000	4	4	0	1	4	2	3	3		76866	Consortin OS=Mus musculus OX=10090 GN=Cnst PE=1 SV=1
592	648	Q8R1I1|QCR9_MOUSE	71.4	50	38	38	50	38	38	38	613000	568000	431000	372000	404000	559000	3	3	3	3	3	3	2	3		7446	Cytochrome b-c1 complex subunit 9 OS=Mus musculus OX=10090 GN=Uqcr10 PE=1 SV=1
666	537	Q9ER58|TICN2_MOUSE	71.17	6	4	4	4	4	4	4	70700	65000	167000	143000	128000	131000	3	3	2	2	2	2	2	2	Carbamidomethylation	46863	Testican-2 OS=Mus musculus OX=10090 GN=Spock2 PE=1 SV=1
479	496	Q7M729|SCN4B_MOUSE	71.01	21	21	15	15	15	6	15	3110000	2450000	3140000	3060000	3060000	3450000	5	5	6	4	4	4	3	3	Carbamidomethylation	25192	Sodium channel subunit beta-4 OS=Mus musculus OX=10090 GN=Scn4b PE=1 SV=1
570	530	P32020|NLTP_MOUSE	70.95	5	5	5	5	3	3	5	870000	773000	741000	541000	583000	914000	3	3	3	3	3	3	2	3		59126	Non-specific lipid-transfer protein OS=Mus musculus OX=10090 GN=Scp2 PE=1 SV=3
855	661	P68037|UB2L3_MOUSE	70.9	21	10	10	21	6	16	6	207000	212000	574000	447000	369000	308000	3	3	1	1	3	1	2	1		17862	Ubiquitin-conjugating enzyme E2 L3 OS=Mus musculus OX=10090 GN=Ube2l3 PE=1 SV=1
700	631	P50518|VATE1_MOUSE	70.81	15	15	15	8	4	8	8	422000	307000	318000	202000	334000	344000	3	3	3	3	2	1	2	2		26157	V-type proton ATPase subunit E 1 OS=Mus musculus OX=10090 GN=Atp6v1e1 PE=1 SV=2
590	630	P62962|PROF1_MOUSE	70.38	27	27	27	16	16	16	6	558000	573000	357000	353000	315000	390000	3	3	4	4	3	3	2	2	Deamidation N	14957	Profilin-1 OS=Mus musculus OX=10090 GN=Pfn1 PE=1 SV=2
549	490	Q9JJ69|KCIP2_MOUSE	70.23	11	8	8	6	6	11	11	438000	448000	647000	614000	878000	882000	3	3	2	2	2	2	3	3	Carbamidomethylation	30946	Kv channel-interacting protein 2 OS=Mus musculus OX=10090 GN=Kcnip2 PE=1 SV=2
710	746	Q9CQ48|NUDC2_MOUSE	69.96	13	13	7	13	13	13	13	182000	54600	247000	230000	261000	232000	2	2	2	1	2	2	2	2	Carbamidomethylation	17660	NudC domain-containing protein 2 OS=Mus musculus OX=10090 GN=Nudcd2 PE=1 SV=1
615	822	Q8VHC3|SELM_MOUSE	69.19	14	14	14	14	14	14	14	321000	272000	314000	278000	370000	330000	2	2	2	2	3	2	3	2		16378	Selenoprotein M OS=Mus musculus OX=10090 GN=Selenom PE=1 SV=3
609	513	A2ALU4|SHRM2_MOUSE	69.14	2	1	0	1	1	1	2	95500		100000	48500	57600	135000	3	2	1	0	2	2	2	3	Carbamidomethylation	164703	Protein Shroom2 OS=Mus musculus OX=10090 GN=Shroom2 PE=1 SV=1
742	657	Q9Z1P6|NDUA7_MOUSE	68.97	28	20	0	19	19	19	10	902000		1790000	1560000	1740000	62700	3	3	2	0	3	2	2	1	Carbamidomethylation	12576	NADH dehydrogenase [ubiquinone] 1 alpha subcomplex subunit 7 OS=Mus musculus OX=10090 GN=Ndufa7 PE=1 SV=3
574	711	O09111|NDUBB_MOUSE	68.74	11	11	7	11	11	11	11	1780000	1140000	2710000	2530000	2710000	2410000	2	2	3	2	3	3	3	3		17444	NADH dehydrogenase [ubiquinone] 1 beta subcomplex subunit 11 mitochondrial OS=Mus musculus OX=10090 GN=Ndufb11 PE=1 SV=2
755	757	Q9D708|S10AG_MOUSE	68.73	19	9	19	19	19	19	19	122000	321000	385000	378000	410000	369000	2	2	1	2	2	2	2	2		14324	Protein S100-A16 OS=Mus musculus OX=10090 GN=S100a16 PE=1 SV=1
1035	633	Q8BTG7|NDRG4_MOUSE	68.52	10	3	10	8	3	3	0	161000	295000	207000	188000	185000		3	3	1	3	2	1	1	0		38509	Protein NDRG4 OS=Mus musculus OX=10090 GN=Ndrg4 PE=1 SV=1
756	830	P56375|ACYP2_MOUSE	68.48	19	19	19	19	19	19	19	416000	399000	534000	570000	528000	583000	2	2	2	2	2	2	3	2		11878	Acylphosphatase-2 OS=Mus musculus OX=10090 GN=Acyp2 PE=1 SV=2
616	825	Q9CY50|SSRA_MOUSE	68.37	7	7	7	7	7	7	7	684000	609000	787000	649000	656000	786000	2	2	2	3	3	3	3	3		32065	Translocon-associated protein subunit alpha OS=Mus musculus OX=10090 GN=Ssr1 PE=1 SV=1
699	598	Q8R001|MARE2_MOUSE	68.09	7	4	7	4	7	4	4	198000	246000	333000	345000	320000	313000	3	2	2	3	2	3	2	2		36946	Microtubule-associated protein RP/EB family member 2 OS=Mus musculus OX=10090 GN=Mapre2 PE=1 SV=1
571	626	O54962|BAF_MOUSE	67.77	43	43	16	16	16	16	16	1100000	858000	1290000	1170000	1330000	1150000	4	4	3	2	3	3	3	3	Carbamidomethylation	10103	Barrier-to-autointegration factor OS=Mus musculus OX=10090 GN=Banf1 PE=1 SV=1
669	581	P67778|PHB_MOUSE	67.64	10	6	3	10	6	10	10	114000	49000	302000	190000	295000	336000	3	3	2	1	3	2	3	3		29820	Prohibitin OS=Mus musculus OX=10090 GN=Phb PE=1 SV=1
337	600	Q8CGP6|H2A1H_MOUSE	67.57	27	27	27	19	19	19	12	5330000	4650000	5270000	4960000	4980000	4870000	4	4	6	6	5	5	5	4		13950	Histone H2A type 1-H OS=Mus musculus OX=10090 GN=Hist1h2ah PE=1 SV=3
337	602	Q64523|H2A2C_MOUSE	67.57	27	27	27	19	19	19	12	5330000	4650000	5270000	4960000	4980000	4870000	4	4	6	6	5	5	5	4		13988	Histone H2A type 2-C OS=Mus musculus OX=10090 GN=Hist2h2ac PE=1 SV=3
337	601	Q8R1M2|H2AJ_MOUSE	67.57	27	27	27	19	19	19	12	5330000	4650000	5270000	4960000	4980000	4870000	4	4	6	6	5	5	5	4		14045	Histone H2A.J OS=Mus musculus OX=10090 GN=H2afj PE=1 SV=1
337	615	C0HKE8|H2A1O_MOUSE	67.57	27	27	27	18	18	18	12	5330000	4650000	5270000	4960000	4980000	4870000	4	4	6	6	5	5	5	4		14135	Histone H2A type 1-O OS=Mus musculus OX=10090 GN=Hist1h2ao PE=1 SV=1
337	614	C0HKE2|H2A1C_MOUSE	67.57	27	27	27	18	18	18	12	5330000	4650000	5270000	4960000	4980000	4870000	4	4	6	6	5	5	5	4		14135	Histone H2A type 1-C OS=Mus musculus OX=10090 GN=Hist1h2ac PE=1 SV=1
337	613	C0HKE1|H2A1B_MOUSE	67.57	27	27	27	18	18	18	12	5330000	4650000	5270000	4960000	4980000	4870000	4	4	6	6	5	5	5	4		14135	Histone H2A type 1-B OS=Mus musculus OX=10090 GN=Hist1h2ab PE=1 SV=1
337	612	C0HKE4|H2A1E_MOUSE	67.57	27	27	27	18	18	18	12	5330000	4650000	5270000	4960000	4980000	4870000	4	4	6	6	5	5	5	4		14135	Histone H2A type 1-E OS=Mus musculus OX=10090 GN=Hist1h2ae PE=1 SV=1
337	611	Q8CGP7|H2A1K_MOUSE	67.57	27	27	27	18	18	18	12	5330000	4650000	5270000	4960000	4980000	4870000	4	4	6	6	5	5	5	4		14150	Histone H2A type 1-K OS=Mus musculus OX=10090 GN=Hist1h2ak PE=1 SV=3
337	610	C0HKE6|H2A1I_MOUSE	67.57	27	27	27	18	18	18	12	5330000	4650000	5270000	4960000	4980000	4870000	4	4	6	6	5	5	5	4		14135	Histone H2A type 1-I OS=Mus musculus OX=10090 GN=Hist1h2ai PE=1 SV=1
337	609	C0HKE3|H2A1D_MOUSE	67.57	27	27	27	18	18	18	12	5330000	4650000	5270000	4960000	4980000	4870000	4	4	6	6	5	5	5	4		14135	Histone H2A type 1-D OS=Mus musculus OX=10090 GN=Hist1h2ad PE=1 SV=1
337	608	C0HKE7|H2A1N_MOUSE	67.57	27	27	27	18	18	18	12	5330000	4650000	5270000	4960000	4980000	4870000	4	4	6	6	5	5	5	4		14135	Histone H2A type 1-N OS=Mus musculus OX=10090 GN=Hist1h2an PE=1 SV=1
337	607	C0HKE5|H2A1G_MOUSE	67.57	27	27	27	18	18	18	12	5330000	4650000	5270000	4960000	4980000	4870000	4	4	6	6	5	5	5	4		14135	Histone H2A type 1-G OS=Mus musculus OX=10090 GN=Hist1h2ag PE=1 SV=1
337	606	Q8CGP5|H2A1F_MOUSE	67.57	27	27	27	18	18	18	12	5330000	4650000	5270000	4960000	4980000	4870000	4	4	6	6	5	5	5	4		14162	Histone H2A type 1-F OS=Mus musculus OX=10090 GN=Hist1h2af PE=1 SV=3
337	605	C0HKE9|H2A1P_MOUSE	67.57	27	27	27	18	18	18	12	5330000	4650000	5270000	4960000	4980000	4870000	4	4	6	6	5	5	5	4		14135	Histone H2A type 1-P OS=Mus musculus OX=10090 GN=Hist1h2ap PE=1 SV=1
337	604	Q8BFU2|H2A3_MOUSE	67.57	27	27	27	18	18	18	12	5330000	4650000	5270000	4960000	4980000	4870000	4	4	6	6	5	5	5	4		14121	Histone H2A type 3 OS=Mus musculus OX=10090 GN=Hist3h2a PE=1 SV=3
337	603	Q6GSS7|H2A2A_MOUSE	67.57	27	27	27	18	18	18	12	5330000	4650000	5270000	4960000	4980000	4870000	4	4	6	6	5	5	5	4		14095	Histone H2A type 2-A OS=Mus musculus OX=10090 GN=Hist2h2aa1 PE=1 SV=3
337	616	P27661|H2AX_MOUSE	67.57	24	24	24	17	17	17	11	5330000	4650000	5270000	4960000	4980000	4870000	4	4	6	6	5	5	5	4		15143	Histone H2AX OS=Mus musculus OX=10090 GN=H2afx PE=1 SV=2
1145	828	Q8VHI6|WASF3_MOUSE	67.26	4	4	4	3	0	2	2	245000	193000	181000		121000	131000	2	2	2	2	1	0	1	1		55204	Wiskott-Aldrich syndrome protein family member 3 OS=Mus musculus OX=10090 GN=Wasf3 PE=1 SV=1
968	658	Q9D7V2|LYSM2_MOUSE	67.13	17	5	0	10	5	5	7	89100		135000	35700	30600	40400	4	3	1	0	2	1	1	2	Carbamidomethylation	23694	LysM and putative peptidoglycan-binding domain-containing protein 2 OS=Mus musculus OX=10090 GN=Lysmd2 PE=1 SV=2
498	588	Q9D2G2|ODO2_MOUSE	66.93	6	6	6	6	6	6	6	939000	846000	802000	756000	903000	970000	3	3	4	4	4	3	4	4		48995	Dihydrolipoyllysine-residue succinyltransferase component of 2-oxoglutarate dehydrogenase complex mitochondrial OS=Mus musculus OX=10090 GN=Dlst PE=1 SV=1
854	659	P70699|LYAG_MOUSE	66.82	4	0	3	1	1	1	1		47000	139000			152000	4	3	0	2	2	1	1	2		106248	Lysosomal alpha-glucosidase OS=Mus musculus OX=10090 GN=Gaa PE=1 SV=2
862	737	P56213|ALR_MOUSE	66.76	10	0	5	10	5	10	10		87100	165000	66800	186000	222000	3	3	0	1	2	1	2	3	Carbamidomethylation	22877	FAD-linked sulfhydryl oxidase ALR OS=Mus musculus OX=10090 GN=Gfer PE=1 SV=2
705	662	Q8VCI5|PEX19_MOUSE	66.62	11	6	6	6	6	6	11	339000	346000	498000	527000	481000	647000	3	3	2	2	2	2	2	3	Carbamidomethylation	32733	Peroxisomal biogenesis factor 19 OS=Mus musculus OX=10090 GN=Pex19 PE=1 SV=1
1033	591	Q60648|SAP3_MOUSE	66.61	13	0	9	5	8	9	0		81200	125000	120000	294000		3	2	0	2	1	2	2	0		20824	Ganglioside GM2 activator OS=Mus musculus OX=10090 GN=Gm2a PE=1 SV=2
1475	714	O35114|SCRB2_MOUSE	66.38	4	4	3	0	0	0	0	159000	51100					2	2	2	1	0	0	0	0	Carbamidomethylation	54044	Lysosome membrane protein 2 OS=Mus musculus OX=10090 GN=Scarb2 PE=1 SV=3
1147	834	Q9R1K9|CETN2_MOUSE	66.28	9	4	4	4	4	9	4	218000	165000	260000	259000	536000	257000	2	2	1	1	1	1	2	1		19797	Centrin-2 OS=Mus musculus OX=10090 GN=Cetn2 PE=1 SV=1
740	643	Q9R111|GUAD_MOUSE	65.28	6	4	6	0	2	2	2	214000	276000		58100	60300	85500	3	3	3	4	0	1	1	2		51013	Guanine deaminase OS=Mus musculus OX=10090 GN=Gda PE=1 SV=1
691	505	Q8BKX1|BAIP2_MOUSE	65.27	7	2	2	0	4	2	2	60000	50800		170000	148000	139000	3	3	1	1	0	2	1	1		59237	Brain-specific angiogenesis inhibitor 1-associated protein 2 OS=Mus musculus OX=10090 GN=Baiap2 PE=1 SV=2
738	622	P61759|PFD3_MOUSE	65.08	19	5	5	15	9	11	13	194000	157000	203000	97200	243000	233000	4	3	1	1	3	2	2	3	Carbamidomethylation	22436	Prefoldin subunit 3 OS=Mus musculus OX=10090 GN=Vbp1 PE=1 SV=2
461	866	P0DN34|NDUB1_MOUSE	64.67	32	32	32	32	32	32	32	3660000	3690000	3450000	3600000	3770000	4100000	2	2	4	4	5	4	5	4		6954	NADH dehydrogenase [ubiquinone] 1 beta subcomplex subunit 1 OS=Mus musculus OX=10090 GN=Ndufb1 PE=1 SV=1
698	594	O55013|TPPC3_MOUSE	64.67	14	11	11	14	11	11	14	375000	334000	564000	344000	392000	664000	3	3	2	2	3	2	2	3		20302	Trafficking protein particle complex subunit 3 OS=Mus musculus OX=10090 GN=Trappc3 PE=1 SV=1
813	1135	P07146|TRY2_MOUSE	64.61	13	13	13	13	13	4	13	4250000	4330000	1750000	1350000	254000	1990000	2	2	3	2	2	2	1	2	Carbamidomethylation; HPRO; HLys	26204	Anionic trypsin-2 OS=Mus musculus OX=10090 GN=Prss2 PE=1 SV=1
528	469	Q9JMF3|GBG13_MOUSE	64.58	46	31	31	19	46	31	31	936000	627000	492000	874000	752000	786000	4	3	3	3	2	5	4	3		7979	Guanine nucleotide-binding protein G(I)/G(S)/G(O) subunit gamma-13 OS=Mus musculus OX=10090 GN=Gng13 PE=1 SV=1
911	638	Q60930|VDAC2_MOUSE	64.3	14	14	7	0	4	7	3	385000	180000		59400	89400	65000	3	3	3	2	0	1	2	1		31733	Voltage-dependent anion-selective channel protein 2 OS=Mus musculus OX=10090 GN=Vdac2 PE=1 SV=2
512	472	P09411|PGK1_MOUSE	63.86	13	11	7	7	1	3	1	430000	282000	147000		71300		5	3	4	3	3	1	2	1	Carbamidomethylation	44550	Phosphoglycerate kinase 1 OS=Mus musculus OX=10090 GN=Pgk1 PE=1 SV=4
853	641	Q9DCJ5|NDUA8_MOUSE	63.85	20	8	15	8	8	8	12	58200	189000	83800	75300	126000	185000	3	3	1	2	1	1	1	2	Carbamidomethylation	19992	NADH dehydrogenase [ubiquinone] 1 alpha subcomplex subunit 8 OS=Mus musculus OX=10090 GN=Ndufa8 PE=1 SV=3
671	623	O54916|REPS1_MOUSE	63.2	4	0	3	2	1	1	2		126000	177000	129000	124000	198000	3	3	0	2	2	1	1	2		86519	RalBP1-associated Eps domain-containing protein 1 OS=Mus musculus OX=10090 GN=Reps1 PE=1 SV=2
1479	894	P11438|LAMP1_MOUSE	62.97	5	3	0	0	3	0	5	62500			72400		148000	2	2	1	0	0	1	0	2		43865	Lysosome-associated membrane glycoprotein 1 OS=Mus musculus OX=10090 GN=Lamp1 PE=1 SV=2
972	685	Q8VD37|SGIP1_MOUSE	62.97	4	2	2	2	3	2	3	232000	151000	144000	231000	160000	234000	3	3	1	1	1	2	1	2		86063	SH3-containing GRB2-like protein 3-interacting protein 1 OS=Mus musculus OX=10090 GN=Sgip1 PE=1 SV=1
749	727	Q9CPS6|HINT3_MOUSE	62.95	15	9	9	0	0	6	0	129000	99100			102000		2	2	1	1	0	0	1	0	Carbamidomethylation	18788	Histidine triad nucleotide-binding protein 3 OS=Mus musculus OX=10090 GN=Hint3 PE=1 SV=1
591	637	Q64314|CD34_MOUSE	62.51	7	5	5	5	5	7	7	248000	435000	653000	127000	675000	720000	3	3	2	2	2	2	3	3	Carbamidomethylation	40983	Hematopoietic progenitor cell antigen CD34 OS=Mus musculus OX=10090 GN=Cd34 PE=1 SV=1
665	504	Q8K1Z0|COQ9_MOUSE	62.43	8	8	5	6	8	3	6	291000	95800	256000	329000	39800	299000	3	3	3	2	2	3	1	2		35083	Ubiquinone biosynthesis protein COQ9 mitochondrial OS=Mus musculus OX=10090 GN=Coq9 PE=1 SV=1
741	654	Q8BWR2|PITH1_MOUSE	62.35	11	8	3	3	7	11	8	185000	106000	69800	192000	294000	202000	3	3	2	1	1	2	3	2	Carbamidomethylation	24192	PITH domain-containing protein 1 OS=Mus musculus OX=10090 GN=Pithd1 PE=1 SV=1
867	819	Q7TNR6|IGS21_MOUSE	62.34	5	2	2	5	5	2	5	105000	82300	104000	108000	48400	143000	2	2	1	1	2	2	1	2		51937	Immunoglobulin superfamily member 21 OS=Mus musculus OX=10090 GN=Igsf21 PE=1 SV=1
1044	772	P21995|EMB_MOUSE	62.06	7	3	4	3	3	3	3	63400	65900	100000	83300	118000	104000	2	2	1	1	1	1	1	1		37064	Embigin OS=Mus musculus OX=10090 GN=Emb PE=1 SV=2
674	651	Q9R1Q9|VAS1_MOUSE	61.87	5	4	4	3	3	3	2	282000	267000	170000	139000	169000	171000	3	2	2	2	2	2	2	1		51008	V-type proton ATPase subunit S1 OS=Mus musculus OX=10090 GN=Atp6ap1 PE=1 SV=1
912	674	Q9QYF9|NDRG3_MOUSE	61.61	11	3	7	11	3	7	3	341000	423000	516000	292000	417000	374000	3	3	1	2	3	1	2	1	Carbamidomethylation	41555	Protein NDRG3 OS=Mus musculus OX=10090 GN=Ndrg3 PE=1 SV=1
909	621	Q99J36|THUM1_MOUSE	61.58	8	0	2	2	4	4	6		48900	87800	102000	117000	105000	3	3	0	1	1	2	2	2		38885	THUMP domain-containing protein 1 OS=Mus musculus OX=10090 GN=Thumpd1 PE=1 SV=1
807	833	Q9CQQ8|LSM7_MOUSE	61.49	16	16	16	16	16	16	16	600000	297000	388000	376000	366000	427000	2	2	2	2	2	2	2	2	Carbamidomethylation	11636	U6 snRNA-associated Sm-like protein LSm7 OS=Mus musculus OX=10090 GN=Lsm7 PE=1 SV=1
553	673	Q9ERT9|PPR1A_MOUSE	61.37	20	12	20	19	8	19	19	774000	886000	596000	315000	724000	828000	3	3	3	3	2	1	2	2		18718	Protein phosphatase 1 regulatory subunit 1A OS=Mus musculus OX=10090 GN=Ppp1r1a PE=1 SV=1
1285	849	P57716|NICA_MOUSE	61.29	2	1	2	1	2	0	0	61800	116000	18200	89400			2	2	1	2	1	2	0	0		78492	Nicastrin OS=Mus musculus OX=10090 GN=Ncstn PE=1 SV=3
792	590	Q9DCS9|NDUBA_MOUSE	61.08	16	5	12	12	12	16	12	131000	184000	272000	254000	467000	254000	3	3	1	2	2	2	3	2	Carbamidomethylation	21024	NADH dehydrogenase [ubiquinone] 1 beta subcomplex subunit 10 OS=Mus musculus OX=10090 GN=Ndufb10 PE=1 SV=3
589	618	Q9Z1S5|SEPT3_MOUSE	61.01	7	7	7	7	5	7	5	142000	131000	140000	65500	133000	90400	3	2	3	3	3	2	3	2		40038	Neuronal-specific septin-3 OS=Mus musculus OX=10090 GN=Sept3 PE=1 SV=2
673	639	Q03958|PFD6_MOUSE	60.69	24	6	17	6	6	13	13	423000	464000	474000	482000	488000	640000	3	3	1	3	2	2	3	3		14455	Prefoldin subunit 6 OS=Mus musculus OX=10090 GN=Pfdn6 PE=1 SV=1
796	690	Q9ERB0|SNP29_MOUSE	60.59	12	4	5	5	5	5	8	244000	128000	89500	118000	117000	149000	3	3	1	1	1	1	1	2		29572	Synaptosomal-associated protein 29 OS=Mus musculus OX=10090 GN=Snap29 PE=1 SV=1
745	678	Q8CDN6|TXNL1_MOUSE	60.17	9	2	2	2	9	9	9	278000	276000	240000	339000	377000	446000	2	2	1	1	1	2	2	2	Carbamidomethylation	32237	Thioredoxin-like protein 1 OS=Mus musculus OX=10090 GN=Txnl1 PE=1 SV=3
635	536	Q8BMF4|ODP2_MOUSE	59.92	7	3	3	1	1	4	1	557000	526000	662000	643000	717000	609000	4	4	2	2	1	1	2	1		67942	Dihydrolipoyllysine-residue acetyltransferase component of pyruvate dehydrogenase complex mitochondrial OS=Mus musculus OX=10090 GN=Dlat PE=1 SV=2
1038	709	Q9CZL5|PHS2_MOUSE	59.79	13	7	0	13	0	13	13	259000		164000		343000	343000	2	2	1	0	2	0	2	2		14830	Pterin-4-alpha-carbinolamine dehydratase 2 OS=Mus musculus OX=10090 GN=Pcbd2 PE=1 SV=2
809	840	Q8BGS2|BOLA2_MOUSE	59.75	33	33	10	10	10	10	33	982000	497000	590000	560000	565000	846000	2	2	2	1	1	1	1	2	Carbamidomethylation	10215	BolA-like protein 2 OS=Mus musculus OX=10090 GN=Bola2 PE=1 SV=1
744	668	Q7TNV0|DEK_MOUSE	59.7	8	2	2	8	2	2	2	83900	92700	590000	158000	135000	109000	3	3	1	1	3	1	1	1		43159	Protein DEK OS=Mus musculus OX=10090 GN=Dek PE=1 SV=1
1039	718	Q9R0P5|DEST_MOUSE	59.43	12	0	0	12	7	12	7			179000	109000	230000	141000	2	2	0	0	2	1	2	1		18522	Destrin OS=Mus musculus OX=10090 GN=Dstn PE=1 SV=3
704	646	Q9Z204|HNRPC_MOUSE	59.3	10	3	7	3	6	3	6	105000	153000	128000	201000	95200	222000	3	3	1	2	1	2	1	2		34385	Heterogeneous nuclear ribonucleoproteins C1/C2 OS=Mus musculus OX=10090 GN=Hnrnpc PE=1 SV=1
1053	920	Q4KML4|ABRAL_MOUSE	58.6	27	27	27	11	11	11	11	445000	387000	314000	330000	334000	415000	2	2	2	2	1	1	1	1	Carbamidomethylation	9030	Costars family protein ABRACL OS=Mus musculus OX=10090 GN=Abracl PE=1 SV=1
1150	892	Q8QZT2|CCSAP_MOUSE	58.42	10	0	0	0	5	5	10				101000	103000	114000	2	2	0	0	0	1	1	2		28379	Centriole cilia and spindle-associated protein OS=Mus musculus OX=10090 GN=Ccsap PE=1 SV=1
702	640	P62814|VATB2_MOUSE	58.06	13	9	6	4	2	2	2	320000	207000	114000	96800	109000	90000	5	5	3	3	2	1	1	1	Carbamidomethylation	56551	V-type proton ATPase subunit B brain isoform OS=Mus musculus OX=10090 GN=Atp6v1b2 PE=1 SV=1
797	691	Q80WJ7|LYRIC_MOUSE	57.94	3	2	2	2	2	2	3	79000	31700	124000	72900	134000	232000	2	2	1	1	1	1	1	2		63846	Protein LYRIC OS=Mus musculus OX=10090 GN=Mtdh PE=1 SV=1
703	642	Q4V9Z5|SE6L2_MOUSE	57.84	3	1	1	1	1	1	3	244000	248000	270000	256000	251000	429000	3	3	1	1	1	1	1	3		97504	Seizure 6-like protein 2 OS=Mus musculus OX=10090 GN=Sez6l2 PE=1 SV=1
1146	831	Q922Y1|UBXN1_MOUSE	57.71	6	3	3	0	6	3	6	42300	39800		156000	42600	174000	2	2	1	1	0	2	1	2		33573	UBX domain-containing protein 1 OS=Mus musculus OX=10090 GN=Ubxn1 PE=1 SV=1
918	753	Q9D394|RUFY3_MOUSE	57.5	5	5	5	2	2	2	2	325000	260000	488000	476000	484000	397000	2	2	2	2	1	1	1	1		53007	Protein RUFY3 OS=Mus musculus OX=10090 GN=Rufy3 PE=1 SV=1
808	836	Q8CA71|SHSA4_MOUSE	57.16	9	9	9	9	9	9	9	306000	213000	309000	318000	380000	361000	2	2	2	2	2	2	2	2	Carbamidomethylation	21483	Protein shisa-4 OS=Mus musculus OX=10090 GN=Shisa4 PE=1 SV=1
595	856	Q9QUH0|GLRX1_MOUSE	56.08	21	16	16	21	16	21	16	70000	75100	96700	46100	116000	74200	3	2	2	2	3	2	3	2	Carbamidomethylation	11871	Glutaredoxin-1 OS=Mus musculus OX=10090 GN=Glrx PE=1 SV=3
1034	628	Q8R0A7|K0513_MOUSE	55.99	7	5	0	2	4	2	2	187000		129000	185000	120000	140000	3	3	2	0	1	2	1	1	Carbamidomethylation	46318	Uncharacterized protein KIAA0513 OS=Mus musculus OX=10090 GN=Kiaa0513 PE=1 SV=1
1477	844	Q9CQH7|BT3L4_MOUSE	55.94	12	4	4	0	8	4	8	366000	367000		44500	597000	67700	2	2	1	1	0	1	1	1		17271	Transcription factor BTF3 homolog 4 OS=Mus musculus OX=10090 GN=Btf3l4 PE=1 SV=1
1139	645	Q91WJ8|FUBP1_MOUSE	55.66	4	1	1	1	1	0	4						119000	3	2	1	1	1	1	0	3		68540	Far upstream element-binding protein 1 OS=Mus musculus OX=10090 GN=Fubp1 PE=1 SV=1
910	627	Q9CQH3|NDUB5_MOUSE	55.42	17	13	6	17	6	6	6	294000	133000	198000	76500	77100	117000	3	3	2	1	3	1	1	1		21710	NADH dehydrogenase [ubiquinone] 1 beta subcomplex subunit 5 mitochondrial OS=Mus musculus OX=10090 GN=Ndufb5 PE=1 SV=1
757	835	P62073|TIM10_MOUSE	55.07	23	23	23	9	23	23	23	955000	782000	1470000	1620000	1580000	1500000	2	2	2	2	1	3	2	2	Carbamidomethylation	10333	Mitochondrial import inner membrane translocase subunit Tim10 OS=Mus musculus OX=10090 GN=Timm10 PE=1 SV=1
754	749	Q6ZWM4|LSM8_MOUSE	54.85	20	10	20	20	20	20	20	190000	260000	541000	591000	576000	558000	2	2	1	2	2	2	2	2		10403	U6 snRNA-associated Sm-like protein LSm8 OS=Mus musculus OX=10090 GN=Lsm8 PE=1 SV=3
810	841	P14069|S10A6_MOUSE	54.03	19	19	19	10	19	19	19	643000	577000	393000	937000	964000	896000	2	2	3	2	1	2	2	2		10051	Protein S100-A6 OS=Mus musculus OX=10090 GN=S100a6 PE=1 SV=3
647	931	Q9CQZ1|HSBP1_MOUSE	53.99	47	47	47	14	14	14	14	867000	740000	563000	483000	608000	784000	2	2	3	3	2	2	2	2		8611	Heat shock factor-binding protein 1 OS=Mus musculus OX=10090 GN=Hsbp1 PE=1 SV=1
1051	854	Q8BHG2|CZIB_MOUSE	53.8	12	0	8	12	5	12	12		62000	120000	99100	160000	183000	2	2	0	1	2	1	2	2	Carbamidomethylation	18020	CXXC motif containing zinc binding protein OS=Mus musculus OX=10090 GN=Czib PE=1 SV=1
1978	862	Q9Z239|PLM_MOUSE	53.77	32	18	13	0	0	0	0	305000	0					2	2	1	1	0	0	0	0		10323	Phospholemman OS=Mus musculus OX=10090 GN=Fxyd1 PE=1 SV=1
981	871	Q91XD7|CREL1_MOUSE	53.68	4	2	2	4	4	4	2	137000	113000	390000	436000	350000	196000	2	2	1	1	2	2	2	1		45718	Cysteine-rich with EGF-like domain protein 1 OS=Mus musculus OX=10090 GN=Creld1 PE=1 SV=1
1050	706	P81117|NUCB2_MOUSE	53.62	5	2	5	0	5	2	5	60300	168000		157000	22400	181000	2	2	1	2	0	2	1	2		50305	Nucleobindin-2 OS=Mus musculus OX=10090 GN=Nucb2 PE=1 SV=2
1148	846	Q9D7P6|ISCU_MOUSE	53.2	10	5	5	5	5	10	5	192000	178000	217000	210000	224000	258000	2	2	1	1	1	1	2	1		18098	Iron-sulfur cluster assembly enzyme ISCU mitochondrial OS=Mus musculus OX=10090 GN=Iscu PE=1 SV=1
1138	635	P40630|TFAM_MOUSE	52.64	9	3	3	6	0	3	6	249000	189000	219000		374000	194000	3	3	1	1	2	0	1	2		27988	Transcription factor A mitochondrial OS=Mus musculus OX=10090 GN=Tfam PE=1 SV=2
751	740	O35417|PDYN_MOUSE	52.4	6	6	6	6	6	6	6	409000	326000	517000	496000	477000	500000	2	2	2	2	2	2	2	2		28055	Proenkephalin-B OS=Mus musculus OX=10090 GN=Pdyn PE=2 SV=1
922	847	Q9EQS3|MYCBP_MOUSE	51.99	19	19	9	9	19	19	19	234000	114000	157000	221000	232000	264000	2	2	2	1	1	2	2	2		11970	c-Myc-binding protein OS=Mus musculus OX=10090 GN=Mycbp PE=1 SV=5
1149	879	P60521|GBRL2_MOUSE	51.95	13	7	7	7	7	13	7	95000	120000	62400	60100	465000	95000	2	2	1	1	1	1	2	1		13667	Gamma-aminobutyric acid receptor-associated protein-like 2 OS=Mus musculus OX=10090 GN=Gabarapl2 PE=1 SV=1
923	848	P16045|LEG1_MOUSE	51.49	15	15	9	15	15	6	15	275000	118000	302000	228000	115000	336000	2	2	2	1	2	2	1	2	Carbamidomethylation	14866	Galectin-1 OS=Mus musculus OX=10090 GN=Lgals1 PE=1 SV=3
1151	893	P57774|NPY_MOUSE	51.08	14	8	14	8	8	8	8	165000	170000	165000	170000	167000	174000	2	2	1	2	1	1	1	1		10874	Pro-neuropeptide Y OS=Mus musculus OX=10090 GN=Npy PE=1 SV=2
1706	743	Q91VM5|RMXL1_MOUSE	51.08	7	7	0	0	0	0	0	73500						2	2	2	0	0	0	0	0		42162	RNA binding motif protein X-linked-like-1 OS=Mus musculus OX=10090 GN=Rbmxl1 PE=2 SV=1
1706	744	Q9WV02|RBMX_MOUSE	51.08	7	7	0	0	0	0	0	73500						2	2	2	0	0	0	0	0		42301	RNA-binding motif protein X chromosome OS=Mus musculus OX=10090 GN=Rbmx PE=1 SV=1
1480	905	Q63829|COMD3_MOUSE	50.59	11	0	0	11	5	5	5			172000	63600	72600	88600	2	2	0	0	2	1	1	1		22037	COMM domain-containing protein 3 OS=Mus musculus OX=10090 GN=Commd3 PE=1 SV=1
799	739	O88998|NOE1_MOUSE	50.4	4	1	4	4	4	4	4	192000	333000	541000	502000	592000	550000	2	2	1	2	2	2	2	2		55398	Noelin OS=Mus musculus OX=10090 GN=Olfm1 PE=1 SV=1
1040	748	Q9DCW4|ETFB_MOUSE	50.24	6	3	3	0	3	0	3	48100	34900		46400		36700	2	2	1	1	0	1	0	1		27623	Electron transfer flavoprotein subunit beta OS=Mus musculus OX=10090 GN=Etfb PE=1 SV=3
1140	687	Q9CRD0|OCAD1_MOUSE	50.02	8	4	8	3	3	3	0	41200	159000	170000	192000	191000		2	2	1	2	1	1	1	0		27610	OCIA domain-containing protein 1 OS=Mus musculus OX=10090 GN=Ociad1 PE=1 SV=1
811	873	O88746|TOM1_MOUSE	49.71	3	3	3	3	3	3	3	303000	259000	286000	282000	280000	299000	2	2	2	2	2	2	2	2		54325	Target of Myb protein 1 OS=Mus musculus OX=10090 GN=Tom1 PE=1 SV=1
985	923	Q8R0P4|AAMDC_MOUSE	49.57	20	20	7	7	20	20	7	154000	111000	156000	239000	139000	158000	2	2	2	1	1	2	2	1		13244	Mth938 domain-containing protein OS=Mus musculus OX=10090 GN=Aamdc PE=1 SV=1
1712	912	Q61327|SC6A3_MOUSE	49.03	2	0	0	0	1	0	2				62400		136000	2	2	0	0	0	1	0	2	Carbamidomethylation	68805	Sodium-dependent dopamine transporter OS=Mus musculus OX=10090 GN=Slc6a3 PE=1 SV=2
1142	768	P0C028|NUD11_MOUSE	48.88	12	7	7	0	12	0	12	44600	34500		99300		93200	2	2	1	1	0	2	0	2		18593	Diphosphoinositol polyphosphate phosphohydrolase 3-beta OS=Mus musculus OX=10090 GN=Nudt11 PE=1 SV=1
1142	767	P0C027|NUD10_MOUSE	48.88	12	7	7	0	12	0	12	44600	34500		99300		93200	2	2	1	1	0	2	0	2		18593	Diphosphoinositol polyphosphate phosphohydrolase 3-alpha OS=Mus musculus OX=10090 GN=Nudt10 PE=1 SV=1
980	857	Q9Z0Y1|DCTN3_MOUSE	48.68	10	10	10	4	10	6	4	140000	127000	90100	156000	91900	91600	2	2	2	2	1	2	1	1		20978	Dynactin subunit 3 OS=Mus musculus OX=10090 GN=Dctn3 PE=1 SV=2
1979	877	Q8BGX3|LRTM2_MOUSE	48.59	6	4	0	3	0	0	3	46900		62400			96000	2	2	1	0	1	0	0	1		41038	Leucine-rich repeat and transmembrane domain-containing protein 2 OS=Mus musculus OX=10090 GN=Lrtm2 PE=2 SV=1
743	664	P23927|CRYAB_MOUSE	48.24	13	3	5	0	9	0	10	41700	118000		139000		346000	3	3	1	1	0	2	0	2		20069	Alpha-crystallin B chain OS=Mus musculus OX=10090 GN=Cryab PE=1 SV=2
1289	899	Q9D5V6|SYAP1_MOUSE	48.18	5	4	4	2	2	2	2	45900	23200	144000	144000	137000	170000	2	2	1	1	1	1	1	1		41350	Synapse-associated protein 1 OS=Mus musculus OX=10090 GN=Syap1 PE=1 SV=1
715	858	Q9JJF0|NP1L5_MOUSE	48.13	13	6	6	13	6	6	13	138000	388000	461000	405000	384000	320000	2	2	1	2	2	2	2	2		17024	Nucleosome assembly protein 1-like 5 OS=Mus musculus OX=10090 GN=Nap1l5 PE=1 SV=1
1708	875	Q91WV0|NC2B_MOUSE	47.69	11	7	0	4	4	4	0	24400		79900	80200	115000		2	2	1	0	1	1	1	0		19431	Protein Dr1 OS=Mus musculus OX=10090 GN=Dr1 PE=1 SV=1
532	726	P61971|NTF2_MOUSE	47.23	12	12	12	12	12	12	12	1700000	1570000	2300000	2420000	2210000	2410000	2	2	3	3	3	3	3	4		14478	Nuclear transport factor 2 OS=Mus musculus OX=10090 GN=Nutf2 PE=1 SV=1
1474	625	Q810U3|NFASC_MOUSE	46.48	3	1	1	1	0	1	0	77800	125000	32800		30900		3	3	1	1	1	0	1	0		137975	Neurofascin OS=Mus musculus OX=10090 GN=Nfasc PE=1 SV=1
1283	713	Q9JII6|AK1A1_MOUSE	46.45	6	0	6	2	0	0	0		143000	123000				2	2	0	2	1	0	0	0		36587	Aldo-keto reductase family 1 member A1 OS=Mus musculus OX=10090 GN=Akr1a1 PE=1 SV=3
881	1177	Q64445|COX8A_MOUSE	46.02	23	13	23	13	13	13	13	211000	250000	506000	400000	216000	336000	2	2	2	2	2	2	1	2	Carbamidomethylation	7648	Cytochrome c oxidase subunit 8A mitochondrial OS=Mus musculus OX=10090 GN=Cox8a PE=3 SV=1
1704	680	Q8BL66|EEA1_MOUSE	45.61	2	1	1	0	0	1	0	154000	142000			22500		3	2	1	1	0	0	1	1		160914	Early endosome antigen 1 OS=Mus musculus OX=10090 GN=Eea1 PE=1 SV=2
971	676	Q8K3A0|HSC20_MOUSE	45.48	13	4	3	10	4	10	4	94000		115000	70500	132000	101000	3	2	1	1	2	1	2	1		26645	Iron-sulfur cluster co-chaperone protein HscB OS=Mus musculus OX=10090 GN=Hscb PE=1 SV=2
1043	765	Q8VE88|F1142_MOUSE	44.73	3	1	2	0	1	3	3	130000	29500		97100	193000	223000	2	2	1	1	0	1	2	2		54045	Protein FAM114A2 OS=Mus musculus OX=10090 GN=Fam114a2 PE=1 SV=2
1709	880	P97807|FUMH_MOUSE	44.72	5	5	5	0	0	0	0	185000	158000					2	2	2	2	0	0	0	0		54357	Fumarate hydratase mitochondrial OS=Mus musculus OX=10090 GN=Fh PE=1 SV=3
812	887	Q9R0Q7|TEBP_MOUSE	44.46	15	15	15	15	15	15	15	375000	352000	292000	303000	302000	325000	2	2	2	2	2	2	2	2	Carbamidomethylation	18721	Prostaglandin E synthase 3 OS=Mus musculus OX=10090 GN=Ptges3 PE=1 SV=1
1052	888	Q9Z1L5|CA2D3_MOUSE	44.35	3	0	0	1	1	1	1			141000	137000	127000	13700	2	2	0	0	1	1	1	1	Carbamidomethylation	122778	Voltage-dependent calcium channel subunit alpha-2/delta-3 OS=Mus musculus OX=10090 GN=Cacna2d3 PE=1 SV=1
870	884	Q8K3C3|LZIC_MOUSE	43.35	11	11	6	11	6	11	11	291000	141000	185000	69100	188000	269000	2	2	2	1	2	1	2	2		21537	Protein LZIC OS=Mus musculus OX=10090 GN=Lzic PE=1 SV=1
1711	911	Q9CQX8|RT36_MOUSE	43.15	25	0	0	13	0	13	0			215000		52300		2	2	0	0	1	0	1	0		11101	28S ribosomal protein S36 mitochondrial OS=Mus musculus OX=10090 GN=Mrps36 PE=1 SV=1
861	734	Q9Z1R2|BAG6_MOUSE	42.83	2	1	1	2	1	1	2	121000	88900	241000	66100	66900	298000	2	2	1	1	2	1	1	2		121037	Large proline-rich protein BAG6 OS=Mus musculus OX=10090 GN=Bag6 PE=1 SV=1
869	882	Q9CQ69|QCR8_MOUSE	42.58	18	10	18	18	10	18	18	304000	493000	662000	415000	708000	732000	2	2	1	3	2	1	2	2		9768	Cytochrome b-c1 complex subunit 8 OS=Mus musculus OX=10090 GN=Uqcrq PE=1 SV=3
871	895	O70318|E41L2_MOUSE	42.51	2	1	1	2	2	0	1	142000	124000	105000	110000		124000	2	2	1	1	2	2	0	1		109940	Band 4.1-like protein 2 OS=Mus musculus OX=10090 GN=Epb41l2 PE=1 SV=2
929	938	Q8R404|MIC13_MOUSE	42.39	11	11	6	6	5	11	11	418000	369000	439000	99200	497000	561000	2	2	2	1	1	1	2	2		13373	MICOS complex subunit MIC13 OS=Mus musculus OX=10090 GN=Micos13 PE=1 SV=1
1288	885	Q9DAU1|CNPY3_MOUSE	42.09	8	0	4	4	4	4	4		80700	125000	78300	88400	210000	2	2	0	1	1	1	1	1	Carbamidomethylation	30538	Protein canopy homolog 3 OS=Mus musculus OX=10090 GN=Cnpy3 PE=1 SV=1
973	712	B1AZP2|DLGP4_MOUSE	41.54	2	1	1	1	2	1	1	195000	51700	103000	496000	89500	93200	2	2	1	1	1	2	1	1		108037	Disks large-associated protein 4 OS=Mus musculus OX=10090 GN=Dlgap4 PE=1 SV=1
975	770	Q8R1Q8|DC1L1_MOUSE	41.45	4	4	2	0	0	0	2	65200	30300				31700	2	2	2	1	0	0	0	1	Carbamidomethylation	56614	Cytoplasmic dynein 1 light intermediate chain 1 OS=Mus musculus OX=10090 GN=Dync1li1 PE=1 SV=1
925	890	Q9D7S9|CHMP5_MOUSE	41.23	11	11	11	3	3	11	11	508000	454000	406000	468000	681000	661000	2	2	2	2	1	1	2	2	Carbamidomethylation	24576	Charged multivesicular body protein 5 OS=Mus musculus OX=10090 GN=Chmp5 PE=1 SV=1
2438	969	Q9QYH6|MAGD1_MOUSE	40.52	3	0	1	0	2	0	0		0		109000			2	2	0	1	0	1	0	0		85670	Melanoma-associated antigen D1 OS=Mus musculus OX=10090 GN=Maged1 PE=1 SV=1
927	913	Q9CRA9|FGOP2_MOUSE	39.8	6	6	0	6	3	3	6	163000		254000	80100	71600	271000	2	2	2	0	2	1	1	2		29374	FGFR1 oncogene partner 2 homolog OS=Mus musculus OX=10090 GN=Fgfr1op2 PE=1 SV=1
928	915	P47867|SCG3_MOUSE	39.67	3	1	3	1	3	3	1	112000	639000	98400	1500000	1800000	143000	2	2	1	2	1	2	2	1		53326	Secretogranin-3 OS=Mus musculus OX=10090 GN=Scg3 PE=1 SV=1
798	694	Q61879|MYH10_MOUSE	39.11	2	1	0	0	1	0	1	208000			154000	35400	17200000	3	3	2	0	0	1	1	2		228994	Myosin-10 OS=Mus musculus OX=10090 GN=Myh10 PE=1 SV=2
753	747	P51910|APOD_MOUSE	38.56	10	4	10	4	4	4	4	408000	432000	562000	581000	583000	575000	2	2	2	3	2	2	1	2		21530	Apolipoprotein D OS=Mus musculus OX=10090 GN=Apod PE=1 SV=1
919	769	Q9ER00|STX12_MOUSE	38.36	9	5	0	3	0	9	5	72400		63200		106000	67100	2	2	1	0	1	0	2	1		31195	Syntaxin-12 OS=Mus musculus OX=10090 GN=Stx12 PE=1 SV=1
915	701	Q8BH59|CMC1_MOUSE	37.55	2	0	2	1	1	0	1		117000	45300	49700		50400	2	2	0	2	1	1	0	1		74570	Calcium-binding mitochondrial carrier protein Aralar1 OS=Mus musculus OX=10090 GN=Slc25a12 PE=1 SV=1
873	925	Q8CEI1|BOLA3_MOUSE	37.52	13	13	6	13	13	13	13	183000	96700	231000	233000	249000	203000	2	2	2	1	2	2	2	2		12228	BolA-like protein 3 OS=Mus musculus OX=10090 GN=Bola3 PE=1 SV=1
1153	928	O35344|IMA4_MOUSE	37.46	3	2	2	0	2	2	2	93500	37300		101000	77800	101000	2	2	1	1	0	1	1	1		57773	Importin subunit alpha-4 OS=Mus musculus OX=10090 GN=Kpna3 PE=1 SV=1
2437	960	P97379|G3BP2_MOUSE	37.4	5	0	0	3	2	0	0			24600	35400			2	2	0	0	1	1	0	0		54088	Ras GTPase-activating protein-binding protein 2 OS=Mus musculus OX=10090 GN=G3bp2 PE=1 SV=2
746	686	Q99LY9|NDUS5_MOUSE	36.9	25	25	13	7	13	13	13	574000	520000	208000	507000	511000	652000	3	3	3	2	1	2	2	2	Carbamidomethylation	12648	NADH dehydrogenase [ubiquinone] iron-sulfur protein 5 OS=Mus musculus OX=10090 GN=Ndufs5 PE=1 SV=3
1705	705	Q9D7M1|GID8_MOUSE	36.57	14	11	5	0	0	3	0	80400	46100			34100		3	3	2	1	0	0	1	0		26779	Glucose-induced degradation protein 8 homolog OS=Mus musculus OX=10090 GN=Gid8 PE=1 SV=1
1292	934	Q80TZ3|AUXI_MOUSE	36.33	2	1	0	1	2	1	1	56500		81700	86300	63600	55200	2	2	1	0	1	2	1	1		102299	Putative tyrosine-protein phosphatase auxilin OS=Mus musculus OX=10090 GN=Dnajc6 PE=1 SV=2
1045	776	Q3UM45|PP1R7_MOUSE	35.2	4	2	2	4	2	2	2	73700	76900	108000	57600	59500	87000	2	2	1	1	2	1	1	1		41292	Protein phosphatase 1 regulatory subunit 7 OS=Mus musculus OX=10090 GN=Ppp1r7 PE=1 SV=2
1713	953	Q9D0A3|ARPIN_MOUSE	34.26	7	0	0	4	0	7	4			44400		101000	32500	2	2	0	0	1	0	2	1		25193	Arpin OS=Mus musculus OX=10090 GN=Arpin PE=1 SV=1
1062	995	Q9DCT8|CRIP2_MOUSE	33.88	12	12	3	3	3	3	3	219000	206000	424000	430000	433000	217000	2	2	2	1	1	1	1	1	Carbamidomethylation	22727	Cysteine-rich protein 2 OS=Mus musculus OX=10090 GN=Crip2 PE=1 SV=1
976	781	E9Q6J5|BD1L1_MOUSE	31.08	1	0	0	1	0	0	0			141000	140000	102000	137000	2	2	0	0	2	1	1	1	Carbamidomethylation	327453	Biorientation of chromosomes in cell division protein 1-like 1 OS=Mus musculus OX=10090 GN=Bod1l PE=1 SV=1
2441	1063	P46638|RB11B_MOUSE	30.9	9	4	0	0	0	5	0	38400				37500		2	2	1	0	0	0	1	0		24489	Ras-related protein Rab-11B OS=Mus musculus OX=10090 GN=Rab11b PE=1 SV=3
1047	785	P84309|ADCY5_MOUSE	30.75	1	1	0	0	1	1	0	32100			37800	35400		2	2	1	0	0	1	1	0		139121	Adenylate cyclase type 5 OS=Mus musculus OX=10090 GN=Adcy5 PE=1 SV=2
1487	1049	P84091|AP2M1_MOUSE	30.29	4	4	2	0	0	2	2	69600	40100			21700	29900	2	2	2	1	0	0	1	1		49655	AP-2 complex subunit mu OS=Mus musculus OX=10090 GN=Ap2m1 PE=1 SV=1
1730	1247	Q8R2Y2|MUC18_MOUSE	29.47	3	2	2	0	3	0	0	66100	21100		50800			2	2	1	1	0	2	0	0		71546	Cell surface glycoprotein MUC18 OS=Mus musculus OX=10090 GN=Mcam PE=1 SV=1
1476	786	Q8K1M6|DNM1L_MOUSE	27.22	3	3	1	0	0	0	0	81400	30900					2	2	2	1	0	0	0	0		82658	Dynamin-1-like protein OS=Mus musculus OX=10090 GN=Dnm1l PE=1 SV=2
2489	1689	Q8CGC6|RBM28_MOUSE	24.73	4	0	0	0	0	3	1					41600	131000	2	2	0	0	0	0	1	1		84214	RNA-binding protein 28 OS=Mus musculus OX=10090 GN=Rbm28 PE=1 SV=4
1502	1239	Q61789|LAMA3_MOUSE	24.31	1	0	0	0	0	0	0	60400	604000					2	2	1	1	0	0	0	0		366228	Laminin subunit alpha-3 OS=Mus musculus OX=10090 GN=Lama3 PE=1 SV=4

## Sheet: S1-6
Protein Group	Protein ID	Accession	-10lgP	Coverage (%)	Coverage (%) Sample 1	Coverage (%) Sample 2	Coverage (%) Sample 3	Coverage (%) Sample 4	Coverage (%) Sample 5	Coverage (%) Sample 6	Area Sample 1	Area Sample 2	Area Sample 3	Area Sample 4	Area Sample 5	Area Sample 6	#Peptides	#Unique	#Spec Sample 1	#Spec Sample 2	#Spec Sample 3	#Spec Sample 4	#Spec Sample 5	#Spec Sample 6	PTM	Avg. Mass	Description
5	11	P16546|SPTN1_MOUSE	325.33	42	33	34	30	36	33	31	26900000	31400000	30500000	32600000	25200000	24700000	100	98	89	94	84	96	87	92	Carbamidomethylation; Oxidation (M); HexNAc; Ubq; Deamidation N	284596	Spectrin alpha chain non-erythrocytic 1 OS=Mus musculus OX=10090 GN=Sptan1 PE=1 SV=4
10	14	Q9QYR6|MAP1A_MOUSE	288.24	25	18	19	18	20	21	18	16800000	20700000	24100000	25700000	20200000	17100000	59	56	62	61	64	66	69	58	Carbamidomethylation; HLys; Deamidation N	300139	Microtubule-associated protein 1A OS=Mus musculus OX=10090 GN=Map1a PE=1 SV=2
1	6	P99024|TBB5_MOUSE	283.82	68	67	65	59	64	61	54	2760000	3320000	2090000	3260000	2470000	1960000	38	2	115	112	101	103	97	82	Carbamidomethylation; HPRO; Oxidation (M); Deamidation N	49671	Tubulin beta-5 chain OS=Mus musculus OX=10090 GN=Tubb5 PE=1 SV=1
3	5	Q7TMM9|TBB2A_MOUSE	282.2	68	67	65	59	63	61	57	4580000	5040000	4320000	5060000	4580000	3130000	36	5	107	108	99	99	97	81	Carbamidomethylation; HPRO; Oxidation (M); Deamidation N	49907	Tubulin beta-2A chain OS=Mus musculus OX=10090 GN=Tubb2a PE=1 SV=1
13	20	Q04447|KCRB_MOUSE	278.99	64	60	62	47	63	63	41	55300000	45100000	37200000	57000000	53400000	30000000	27	21	63	70	52	66	66	47	Carbamidomethylation; Oxidation (M); Deamidation N	42713	Creatine kinase B-type OS=Mus musculus OX=10090 GN=Ckb PE=1 SV=1
4	8	Q9D6F9|TBB4A_MOUSE	277.99	66	64	63	60	60	58	51	2070000	2770000	1630000	2200000	1200000	1240000	38	4	107	106	92	99	95	77	Carbamidomethylation; HPRO; Oxidation (M); Deamidation N	49586	Tubulin beta-4A chain OS=Mus musculus OX=10090 GN=Tubb4a PE=1 SV=3
17	12	Q6PIC6|AT1A3_MOUSE	272.7	38	36	35	35	36	34	31	11600000	12800000	15700000	10600000	9020000	9210000	39	23	53	52	58	48	46	47	Carbamidomethylation; Oxidation (M)	111691	Sodium/potassium-transporting ATPase subunit alpha-3 OS=Mus musculus OX=10090 GN=Atp1a3 PE=1 SV=1
23	25	Q7TSJ2|MAP6_MOUSE	270.14	45	36	37	41	40	40	34	9760000	9850000	11000000	11300000	9350000	8380000	34	34	40	39	41	41	38	39	Oxidation (M); HexNAcHex	96450	Microtubule-associated protein 6 OS=Mus musculus OX=10090 GN=Map6 PE=1 SV=2
12	13	P68368|TBA4A_MOUSE	268.13	70	59	63	43	64	62	46	6160000	4640000	5330000	5430000	4390000	3840000	41	5	70	65	53	63	64	50	Carbamidomethylation; Oxidation (M)	49924	Tubulin alpha-4A chain OS=Mus musculus OX=10090 GN=Tuba4a PE=1 SV=1
9	9	Q9ERD7|TBB3_MOUSE	265.78	56	53	52	45	52	53	35	2380000	3060000	3030000	1970000	1820000	1750000	28	4	80	78	68	69	71	56	Carbamidomethylation; HPRO; Oxidation (M); Deamidation N	50419	Tubulin beta-3 chain OS=Mus musculus OX=10090 GN=Tubb3 PE=1 SV=1
26	10	O08553|DPYL2_MOUSE	259.33	52	46	52	42	51	44	36	16200000	16700000	15300000	15200000	13600000	10700000	25	19	43	45	40	41	37	33	Carbamidomethylation; Oxidation (M); Deamidation N	62278	Dihydropyrimidinase-related protein 2 OS=Mus musculus OX=10090 GN=Dpysl2 PE=1 SV=2
14	16	P60710|ACTB_MOUSE	256.5	62	61	62	51	61	60	50	47000000	45500000	47400000	43800000	47000000	39200000	27	8	64	65	59	60	62	54	Carbamidomethylation; HPRO; Oxidation (M); Deamidation N	41737	Actin cytoplasmic 1 OS=Mus musculus OX=10090 GN=Actb PE=1 SV=1
14	15	P63260|ACTG_MOUSE	256.5	62	61	62	51	61	60	50	47000000	45500000	47400000	43800000	47000000	39200000	27	8	64	65	59	60	62	54	Carbamidomethylation; HPRO; Oxidation (M); Deamidation N	41793	Actin cytoplasmic 2 OS=Mus musculus OX=10090 GN=Actg1 PE=1 SV=1
45	17	P07724|ALBU_MOUSE	252.23	47	39	37	33	44	43	35	10100000	10000000	9270000	12100000	10900000	7200000	29	28	30	29	28	31	27	25	Carbamidomethylation	68693	Serum albumin OS=Mus musculus OX=10090 GN=Alb PE=1 SV=3
21	26	P20357|MTAP2_MOUSE	251.16	29	21	20	20	23	23	14	11200000	12800000	11800000	15200000	16100000	8180000	46	46	39	37	39	42	43	28	Carbamidomethylation; Phosphorylation (STY); Deamidation N	199130	Microtubule-associated protein 2 OS=Mus musculus OX=10090 GN=Map2 PE=1 SV=2
19	80	Q9R0P9|UCHL1_MOUSE	250.18	74	71	72	70	74	73	70	76400000	79200000	86900000	99700000	89200000	71200000	28	28	44	46	40	51	51	39	Carbamidomethylation; HPRO; Oxidation (M); Ubq; Deamidation N	24838	Ubiquitin carboxyl-terminal hydrolase isozyme L1 OS=Mus musculus OX=10090 GN=Uchl1 PE=1 SV=1
24	88	P60879|SNP25_MOUSE	245.25	57	57	57	57	57	57	57	51400000	52700000	54100000	66100000	56700000	44200000	16	16	44	41	40	42	45	40	Carbamidomethylation; Oxidation (M); Deamidation N	23315	Synaptosomal-associated protein 25 OS=Mus musculus OX=10090 GN=Snap25 PE=1 SV=1
6	33	P62259|1433E_MOUSE	244.14	72	68	63	69	68	68	56	65400000	77900000	83100000	89300000	78900000	64600000	23	19	81	73	73	83	81	70	Carbamidomethylation; Oxidation (M); Deamidation N	29174	14-3-3 protein epsilon OS=Mus musculus OX=10090 GN=Ywhae PE=1 SV=1
28	207	Q60829|PPR1B_MOUSE	243.96	62	62	62	53	62	62	53	39600000	38400000	35300000	52800000	47700000	30500000	18	18	39	35	36	43	40	34	Carbamidomethylation; Phosphorylation (STY)	21781	Protein phosphatase 1 regulatory subunit 1B OS=Mus musculus OX=10090 GN=Ppp1r1b PE=1 SV=2
29	127	P70296|PEBP1_MOUSE	243.69	68	56	68	56	68	56	43	47800000	39800000	38100000	55700000	52700000	28700000	25	25	41	38	38	41	34	34	Carbamidomethylation; HPRO; Oxidation (M)	20830	Phosphatidylethanolamine-binding protein 1 OS=Mus musculus OX=10090 GN=Pebp1 PE=1 SV=3
31	241	Q91XV3|BASP1_MOUSE	243.22	63	63	63	63	63	63	62	41100000	65600000	56400000	73800000	61300000	43900000	13	13	29	42	36	44	39	29		22087	Brain acid soluble protein 1 OS=Mus musculus OX=10090 GN=Basp1 PE=1 SV=3
18	40	Q62261|SPTB2_MOUSE	242.78	27	21	20	13	17	20	15	6280000	7430000	6950000	6460000	5900000	5020000	59	50	48	47	38	40	44	36	Carbamidomethylation	274221	Spectrin beta chain non-erythrocytic 1 OS=Mus musculus OX=10090 GN=Sptbn1 PE=1 SV=2
53	37	P08249|MDHM_MOUSE	242.1	61	58	61	46	55	58	39	31000000	17800000	18200000	14400000	13800000	21800000	17	17	31	30	26	24	29	21	Carbamidomethylation; Oxidation (M)	35611	Malate dehydrogenase mitochondrial OS=Mus musculus OX=10090 GN=Mdh2 PE=1 SV=3
32	28	Q68FD5|CLH1_MOUSE	240.9	25	21	22	19	20	19	18	7150000	7650000	7680000	6220000	5060000	5260000	43	43	36	38	33	35	31	30	Carbamidomethylation; HexNAc; Nitrotyrosine	191555	Clathrin heavy chain 1 OS=Mus musculus OX=10090 GN=Cltc PE=1 SV=3
40	21	Q6PIE5|AT1A2_MOUSE	239.06	29	26	27	27	24	25	18	1770000	2070000	1950000	1210000	1080000	988000	27	13	35	35	39	30	29	27	Carbamidomethylation; Oxidation (M)	112217	Sodium/potassium-transporting ATPase subunit alpha-2 OS=Mus musculus OX=10090 GN=Atp1a2 PE=1 SV=1
42	19	Q8VDN2|AT1A1_MOUSE	236.59	26	25	24	25	26	23	20	2300000	2290000	2890000	1920000	1480000	1910000	24	11	32	32	39	31	25	29	Carbamidomethylation; Oxidation (M)	112982	Sodium/potassium-transporting ATPase subunit alpha-1 OS=Mus musculus OX=10090 GN=Atp1a1 PE=1 SV=1
27	41	P08553|NFM_MOUSE	235.34	34	30	28	29	32	31	28	13000000	15100000	15800000	17500000	14500000	12800000	27	24	36	38	38	42	40	35	Carbamidomethylation; Phosphorylation (STY); Deamidation N	95916	Neurofilament medium polypeptide OS=Mus musculus OX=10090 GN=Nefm PE=1 SV=4
41	18	P63017|HSP7C_MOUSE	234.78	39	28	39	30	34	32	25	5940000	8120000	6640000	6380000	5770000	5100000	23	14	31	35	33	31	30	26	Carbamidomethylation; Oxidation (M); Deamidation N	70871	Heat shock cognate 71 kDa protein OS=Mus musculus OX=10090 GN=Hspa8 PE=1 SV=1
15	79	P63101|1433Z_MOUSE	233.26	54	47	54	46	51	51	40	89200000	111000000	109000000	138000000	111000000	87500000	18	9	63	65	54	68	69	50	Carbamidomethylation; Oxidation (M); Phosphorylation (STY); Deamidation N	27771	14-3-3 protein zeta/delta OS=Mus musculus OX=10090 GN=Ywhaz PE=1 SV=1
58	52	Q9Z0P4|PALM_MOUSE	229.35	47	39	39	44	47	47	39	12900000	12200000	12700000	17500000	15900000	10000000	16	16	23	24	24	33	31	21	Phosphorylation (STY); Deamidation N	41614	Paralemmin-1 OS=Mus musculus OX=10090 GN=Palm PE=1 SV=1
11	443	P0DP26|CALM1_MOUSE	226.54	59	59	46	59	59	59	37	244000000	214000000	225000000	309000000	302000000	176000000	16	16	64	62	65	66	70	61	Oxidation (M); Phosphorylation (STY); Deamidation N; Methoxy	16838	Calmodulin-1 OS=Mus musculus OX=10090 GN=Calm1 PE=1 SV=1
11	442	P0DP28|CALM3_MOUSE	226.54	59	59	46	59	59	59	37	244000000	214000000	225000000	309000000	302000000	176000000	16	16	64	62	65	66	70	61	Oxidation (M); Phosphorylation (STY); Deamidation N; Methoxy	16838	Calmodulin-3 OS=Mus musculus OX=10090 GN=Calm3 PE=1 SV=1
11	441	P0DP27|CALM2_MOUSE	226.54	59	59	46	59	59	59	37	244000000	214000000	225000000	309000000	302000000	176000000	16	16	64	62	65	66	70	61	Oxidation (M); Phosphorylation (STY); Deamidation N; Methoxy	16838	Calmodulin-2 OS=Mus musculus OX=10090 GN=Calm2 PE=1 SV=1
87	54	Q61644|PACN1_MOUSE	226.12	34	33	33	29	34	33	28	9180000	9560000	9540000	13200000	11500000	8210000	14	12	19	20	18	22	21	17	Carbamidomethylation; Oxidation (M); Deamidation N	50575	Protein kinase C and casein kinase substrate in neurons protein 1 OS=Mus musculus OX=10090 GN=Pacsin1 PE=1 SV=1
50	86	P17751|TPIS_MOUSE	225.8	55	46	55	41	51	39	36	16400000	15300000	15100000	18200000	16600000	10500000	16	16	29	31	26	30	27	20	Carbamidomethylation; Deamidation N	32192	Triosephosphate isomerase OS=Mus musculus OX=10090 GN=Tpi1 PE=1 SV=4
82	46	Q7TQF7|AMPH_MOUSE	225.1	24	24	24	17	24	24	17	8820000	7640000	7810000	9790000	9770000	6070000	15	13	24	21	20	22	21	20	Carbamidomethylation; Oxidation (M); Phosphorylation (STY)	75013	Amphiphysin OS=Mus musculus OX=10090 GN=Amph PE=1 SV=1
104	60	P28663|SNAB_MOUSE	224.8	55	48	48	48	55	51	48	3660000	3960000	3730000	5050000	4650000	3070000	17	11	15	16	16	19	18	15	Carbamidomethylation; Oxidation (M)	33557	Beta-soluble NSF attachment protein OS=Mus musculus OX=10090 GN=Napb PE=1 SV=2
48	22	Q03265|ATPA_MOUSE	223.8	38	37	33	27	30	32	24	15600000	15000000	15500000	12000000	11100000	11600000	21	20	30	28	27	25	27	24	Carbamidomethylation; Oxidation (M)	59753	ATP synthase subunit alpha mitochondrial OS=Mus musculus OX=10090 GN=Atp5f1a PE=1 SV=1
39	29	P56480|ATPB_MOUSE	222.15	45	36	43	30	40	37	23	20100000	17300000	17200000	17500000	16700000	11200000	21	21	31	30	24	29	29	22	Oxidation (M)	56301	ATP synthase subunit beta mitochondrial OS=Mus musculus OX=10090 GN=Atp5f1b PE=1 SV=2
46	23	O08599|STXB1_MOUSE	221.59	45	36	36	29	40	40	28	7610000	8560000	8190000	6510000	6190000	5580000	26	23	29	33	28	27	28	24	Carbamidomethylation; HPRO; Oxidation (M); HLys-Hex-Hex; Deamidation N	67569	Syntaxin-binding protein 1 OS=Mus musculus OX=10090 GN=Stxbp1 PE=1 SV=2
44	31	P17182|ENOA_MOUSE	219.68	51	42	44	37	42	49	37	9310000	15200000	16400000	10800000	7710000	10300000	21	15	30	38	32	29	29	27	Carbamidomethylation; Oxidation (M); Deamidation N	47141	Alpha-enolase OS=Mus musculus OX=10090 GN=Eno1 PE=1 SV=3
22	92	P68134|ACTS_MOUSE	219.09	37	32	32	32	32	37	27	4900000	2440000	3600000	5520000	6730000		15	2	46	45	44	44	49	39	HPRO; Oxidation (M); Phosphorylation (STY); Deamidation N	42051	Actin alpha skeletal muscle OS=Mus musculus OX=10090 GN=Acta1 PE=1 SV=1
37	108	P84075|HPCA_MOUSE	216.39	66	58	58	52	66	58	45	11000000	7800000	6260000	12500000	12200000	7700000	15	5	33	37	31	39	38	28	Carbamidomethylation; HPRO; Oxidation (M); Deamidation N	22427	Neuron-specific calcium-binding protein hippocalcin OS=Mus musculus OX=10090 GN=Hpca PE=1 SV=2
34	35	P05064|ALDOA_MOUSE	216.17	66	48	57	45	56	50	33	16500000	22400000	27000000	17900000	14700000	16800000	28	22	34	38	36	36	33	27	Carbamidomethylation; Deamidation N	39356	Fructose-bisphosphate aldolase A OS=Mus musculus OX=10090 GN=Aldoa PE=1 SV=2
33	68	P16858|G3P_MOUSE	215.09	52	45	47	39	42	47	31	19600000	23900000	26100000	15800000	13000000	16600000	18	13	43	45	37	32	34	29	Carbamidomethylation; Oxidation (M); Deamidation N; Methoxy	35810	Glyceraldehyde-3-phosphate dehydrogenase OS=Mus musculus OX=10090 GN=Gapdh PE=1 SV=2
35	38	P16330|CN37_MOUSE	214.64	43	42	43	35	39	37	35	15500000	17400000	20400000	14100000	11700000	13600000	22	21	41	35	37	33	29	37	Carbamidomethylation; Deamidation N	47123	2' 3'-cyclic-nucleotide 3'-phosphodiesterase OS=Mus musculus OX=10090 GN=Cnp PE=1 SV=3
30	61	P68254|1433T_MOUSE	214.25	58	51	58	47	49	49	47	14100000	17700000	17400000	21200000	17000000	13100000	17	9	37	41	35	44	41	32	Carbamidomethylation; Oxidation (M); Deamidation N	27778	14-3-3 protein theta OS=Mus musculus OX=10090 GN=Ywhaq PE=1 SV=1
61	45	P20917|MAG_MOUSE	213.33	31	20	26	21	30	24	21	20400000	22200000	21500000	24300000	21900000	16600000	17	17	23	25	23	27	26	21	Carbamidomethylation; HPRO; HexNAc	69260	Myelin-associated glycoprotein OS=Mus musculus OX=10090 GN=Mag PE=1 SV=2
59	34	P18872|GNAO_MOUSE	213.08	53	49	51	49	51	51	38	9610000	10800000	11500000	9330000	8460000	7240000	21	16	27	29	25	26	28	20	Carbamidomethylation; Oxidation (M)	40085	Guanine nucleotide-binding protein G(o) subunit alpha OS=Mus musculus OX=10090 GN=Gnao1 PE=1 SV=3
60	32	P46460|NSF_MOUSE	212.97	35	27	30	30	25	30	30	6190000	6110000	7250000	4250000	4430000	5010000	28	28	25	26	30	20	25	27	Carbamidomethylation; Deamidation N	82613	Vesicle-fusing ATPase OS=Mus musculus OX=10090 GN=Nsf PE=1 SV=2
38	234	P06837|NEUM_MOUSE	212.56	57	54	57	54	54	54	54	10700000	16600000	15700000	19300000	16700000	11800000	12	11	28	36	30	33	34	27	HLys-Hex; Phosphorylation (STY); Deamidation N	23632	Neuromodulin OS=Mus musculus OX=10090 GN=Gap43 PE=1 SV=1
49	30	Q99KI0|ACON_MOUSE	211.82	42	36	33	34	34	30	28	8580000	9090000	8890000	7600000	6660000	5710000	28	27	27	27	31	27	22	27	Carbamidomethylation	85464	Aconitate hydratase mitochondrial OS=Mus musculus OX=10090 GN=Aco2 PE=1 SV=1
128	56	D3YVF0|AKAP5_MOUSE	210.93	34	29	26	19	29	32	18	4560000	4510000	3870000	6880000	5920000	2630000	16	16	14	13	11	16	15	10	Deamidation N	79397	A-kinase anchor protein 5 OS=Mus musculus OX=10090 GN=Akap5 PE=1 SV=2
54	244	P01942|HBA_MOUSE	207.61	78	78	78	71	63	78	56	57600000	55600000	53200000	78700000	67400000	49400000	14	14	25	22	22	27	27	23	Carbamidomethylation; Oxidation (M)	15085	Hemoglobin subunit alpha OS=Mus musculus OX=10090 GN=Hba PE=1 SV=2
63	170	Q9DCX2|ATP5H_MOUSE	207.42	64	54	54	54	64	54	35	17600000	19700000	15300000	21700000	18700000	13900000	13	13	26	24	22	27	23	19	Carbamidomethylation	18749	ATP synthase subunit d mitochondrial OS=Mus musculus OX=10090 GN=Atp5pd PE=1 SV=3
72	36	P52480|KPYM_MOUSE	207.32	37	28	32	23	32	25	24	9780000	10100000	11200000	7750000	6900000	7340000	19	16	20	24	21	22	18	18	Carbamidomethylation; Oxidation (M)	57845	Pyruvate kinase PKM OS=Mus musculus OX=10090 GN=Pkm PE=1 SV=4
56	245	P02088|HBB1_MOUSE	207.01	65	52	65	50	65	65	50	11300000	6540000	4890000	11200000	12500000	3590000	12	6	25	26	23	28	30	20	Carbamidomethylation; Oxidation (M); Deamidation N	15840	Hemoglobin subunit beta-1 OS=Mus musculus OX=10090 GN=Hbb-b1 PE=1 SV=2
55	62	P05202|AATM_MOUSE	205.96	54	53	45	39	44	48	36	8470000	9150000	6840000	6790000	6420000	6380000	25	25	28	25	21	22	24	20	Carbamidomethylation; Oxidation (M); HLys-Hex; Deamidation N	47411	Aspartate aminotransferase mitochondrial OS=Mus musculus OX=10090 GN=Got2 PE=1 SV=1
107	43	O08532|CA2D1_MOUSE	204.95	22	15	11	12	19	22	10	5130000	1460000	6190000	2970000	2800000	1360000	23	21	14	13	13	20	22	10	Carbamidomethylation	124630	Voltage-dependent calcium channel subunit alpha-2/delta-1 OS=Mus musculus OX=10090 GN=Cacna2d1 PE=1 SV=1
180	69	Q9CZ44|NSF1C_MOUSE	204.25	46	30	22	22	37	44	27	2500000	2270000	3080000	4150000	3880000	2130000	14	14	12	7	10	13	14	11	Deamidation N	40710	NSFL1 cofactor p47 OS=Mus musculus OX=10090 GN=Nsfl1c PE=1 SV=1
90	65	Q9CZC8|SCRN1_MOUSE	203.84	39	33	33	33	39	33	33	5850000	7070000	7280000	7980000	6550000	5180000	15	15	20	17	18	21	16	17	Carbamidomethylation	46326	Secernin-1 OS=Mus musculus OX=10090 GN=Scrn1 PE=1 SV=1
47	42	P35564|CALX_MOUSE	202.25	39	36	32	31	36	37	26	5800000	5980000	6150000	7730000	6700000	4730000	23	22	25	24	25	26	28	22	Carbamidomethylation; Phosphorylation (STY)	67278	Calnexin OS=Mus musculus OX=10090 GN=Canx PE=1 SV=1
155	85	P09411|PGK1_MOUSE	199.58	40	27	31	25	24	26	28	2320000	2360000	2280000	2080000	1280000	1000000	17	11	14	14	12	10	11	12	Carbamidomethylation; Deamidation N	44550	Phosphoglycerate kinase 1 OS=Mus musculus OX=10090 GN=Pgk1 PE=1 SV=4
57	44	P17183|ENOG_MOUSE	198.47	44	42	41	33	41	38	29	8300000	8850000	8600000	9760000	8390000	6910000	17	11	27	27	21	30	24	24	Carbamidomethylation; Deamidation N	47297	Gamma-enolase OS=Mus musculus OX=10090 GN=Eno2 PE=1 SV=2
88	39	P05201|AATC_MOUSE	197.45	47	38	43	38	30	28	33	6130000	6820000	5620000	3700000	3300000	4460000	19	17	20	23	21	16	16	19	Carbamidomethylation; HexNAcHex; Deamidation N	46248	Aspartate aminotransferase cytoplasmic OS=Mus musculus OX=10090 GN=Got1 PE=1 SV=3
66	104	Q61207|SAP_MOUSE	197.26	22	17	17	17	21	17	18	21300000	19700000	21700000	26000000	24900000	18800000	14	14	23	23	21	27	24	26	Carbamidomethylation	61422	Prosaposin OS=Mus musculus OX=10090 GN=Psap PE=1 SV=2
85	168	P26645|MARCS_MOUSE	196.96	60	49	60	39	60	60	29	5810000	8390000	8880000	10700000	8100000	6140000	11	11	18	23	17	23	22	16	Phosphorylation (STY); Deamidation N	29661	Myristoylated alanine-rich C-kinase substrate OS=Mus musculus OX=10090 GN=Marcks PE=1 SV=2
25	67	Q9CQV8|1433B_MOUSE	196.77	54	48	54	52	49	49	50	11500000	14000000	17500000	19100000	14800000	12000000	16	4	41	40	41	44	43	35	Oxidation (M); Phosphorylation (STY); Deamidation N	28086	14-3-3 protein beta/alpha OS=Mus musculus OX=10090 GN=Ywhab PE=1 SV=3
76	48	P48962|ADT1_MOUSE	195.66	50	36	44	38	35	33	31	4430000	4650000	4380000	3690000	2990000	3130000	17	7	23	24	24	19	19	21	Carbamidomethylation; Deamidation N	32904	ADP/ATP translocase 1 OS=Mus musculus OX=10090 GN=Slc25a4 PE=1 SV=4
93	59	P19246|NFH_MOUSE	194.1	18	14	14	15	16	15	14	2010000	2320000	2700000	2760000	2100000	1820000	18	16	17	15	18	20	18	15	Carbamidomethylation; HPRO; HexNAc	116994	Neurofilament heavy polypeptide OS=Mus musculus OX=10090 GN=Nefh PE=1 SV=3
68	64	O08539|BIN1_MOUSE	193.79	35	28	32	30	31	35	25	6110000	7120000	6930000	9080000	8490000	5110000	20	18	24	23	19	30	27	16	Carbamidomethylation; HPRO; Deamidation N	64470	Myc box-dependent-interacting protein 1 OS=Mus musculus OX=10090 GN=Bin1 PE=1 SV=1
79	49	P11499|HS90B_MOUSE	192.84	34	20	25	26	22	22	21	1560000	1700000	2150000	1780000	1440000	1390000	25	11	17	21	21	17	17	18	Carbamidomethylation; HLys; HLys-Hex-Hex; Phosphorylation (STY); Deamidation N	83281	Heat shock protein HSP 90-beta OS=Mus musculus OX=10090 GN=Hsp90ab1 PE=1 SV=3
78	57	P14873|MAP1B_MOUSE	192.32	10	5	6	5	5	8	5	1700000	1540000	1660000	1960000	2210000	1190000	21	17	14	14	14	12	16	12	Carbamidomethylation	270252	Microtubule-associated protein 1B OS=Mus musculus OX=10090 GN=Map1b PE=1 SV=2
67	110	P10637|TAU_MOUSE	191.02	20	19	20	17	20	19	19	6850000	8800000	8350000	12700000	7360000	6720000	12	12	21	25	21	22	19	22	Carbamidomethylation; HexNAcHex; Phosphorylation (STY)	76243	Microtubule-associated protein tau OS=Mus musculus OX=10090 GN=Mapt PE=1 SV=3
84	58	O88935|SYN1_MOUSE	190.36	33	26	20	18	25	19	17	3840000	5160000	3740000	5430000	3550000	3680000	17	15	22	19	18	18	16	17		74097	Synapsin-1 OS=Mus musculus OX=10090 GN=Syn1 PE=1 SV=2
65	177	P62748|HPCL1_MOUSE	190.22	49	48	48	41	48	48	34	382000	416000	274000	568000	530000	264000	11	2	21	26	24	26	27	20	Carbamidomethylation; Deamidation N	22338	Hippocalcin-like protein 1 OS=Mus musculus OX=10090 GN=Hpcal1 PE=1 SV=2
74	47	P07901|HS90A_MOUSE	189.99	32	25	25	27	17	23	23	2010000	2220000	2710000	1170000	1350000	1480000	24	11	20	21	23	13	16	19	Carbamidomethylation	84788	Heat shock protein HSP 90-alpha OS=Mus musculus OX=10090 GN=Hsp90aa1 PE=1 SV=4
175	121	P97427|DPYL1_MOUSE	189.57	21	15	16	14	11	12	14	336000	907000	700000	328000	237000	571000	11	5	11	12	12	9	11	11	Carbamidomethylation	62168	Dihydropyrimidinase-related protein 1 OS=Mus musculus OX=10090 GN=Crmp1 PE=1 SV=1
109	55	P17710|HXK1_MOUSE	189.48	22	18	14	18	14	11	14	3440000	3830000	5650000	2910000	1770000	3330000	21	21	19	15	20	14	12	17	Carbamidomethylation	108303	Hexokinase-1 OS=Mus musculus OX=10090 GN=Hk1 PE=1 SV=3
69	51	P46660|AINX_MOUSE	189.44	41	37	39	29	35	33	25	6530000	7530000	8970000	5880000	4850000	5000000	20	17	24	24	23	27	21	18		55383	Alpha-internexin OS=Mus musculus OX=10090 GN=Ina PE=1 SV=3
20	300	P04370|MBP_MOUSE	189.09	23	23	23	23	23	23	23	95700000	83700000	128000000	55900000	83800000	83500000	13	13	49	47	54	44	42	47	Oxidation (M)	27168	Myelin basic protein OS=Mus musculus OX=10090 GN=Mbp PE=1 SV=2
102	101	B9EKR1|PTPRZ_MOUSE	189.02	6	4	6	4	6	6	5	8790000	7370000	8810000	11500000	9320000	8410000	13	13	14	15	14	18	16	15	Carbamidomethylation; HexNAc; Deamidation N	254403	Receptor-type tyrosine-protein phosphatase zeta OS=Mus musculus OX=10090 GN=Ptprz1 PE=1 SV=1
70	160	P17742|PPIA_MOUSE	188.76	60	51	51	51	60	53	51	19400000	13400000	13400000	19200000	21600000	11400000	11	8	20	21	24	22	25	23	Carbamidomethylation; Oxidation (M); Deamidation N	17971	Peptidyl-prolyl cis-trans isomerase A OS=Mus musculus OX=10090 GN=Ppia PE=1 SV=2
121	53	Q810U4|NRCAM_MOUSE	187.33	14	11	9	9	11	12	10	2510000	2040000	2440000	5810000	2530000	2060000	17	17	14	10	11	13	14	12	Carbamidomethylation	138521	Neuronal cell adhesion molecule OS=Mus musculus OX=10090 GN=Nrcam PE=1 SV=2
77	82	Q7TQI3|OTUB1_MOUSE	186.75	48	48	48	42	48	48	42	9820000	9960000	11200000	13200000	11500000	9160000	14	14	20	22	20	25	22	20	Carbamidomethylation	31270	Ubiquitin thioesterase OTUB1 OS=Mus musculus OX=10090 GN=Otub1 PE=1 SV=2
94	96	Q9D8Y0|EFHD2_MOUSE	186.09	47	47	47	42	47	47	34	4570000	5050000	4860000	6600000	5350000	3380000	14	11	19	19	16	20	21	17	Oxidation (M)	26791	EF-hand domain-containing protein D2 OS=Mus musculus OX=10090 GN=Efhd2 PE=1 SV=1
80	77	P39053|DYN1_MOUSE	185.88	25	17	19	20	18	18	18	1790000	2000000	2230000	1570000	1130000	1560000	23	13	19	21	24	20	19	24		97803	Dynamin-1 OS=Mus musculus OX=10090 GN=Dnm1 PE=1 SV=2
43	124	P62761|VISL1_MOUSE	184.85	58	51	58	43	51	51	45	14200000	13600000	14400000	15200000	15600000	10500000	11	8	34	34	30	31	32	32	Carbamidomethylation; Oxidation (M); Deamidation N	22142	Visinin-like protein 1 OS=Mus musculus OX=10090 GN=Vsnl1 PE=1 SV=2
101	73	P51881|ADT2_MOUSE	184.7	43	38	33	27	34	35	24	2040000	1530000	1320000	1260000	1460000	890000	15	5	21	19	18	17	17	17	Carbamidomethylation	32931	ADP/ATP translocase 2 OS=Mus musculus OX=10090 GN=Slc25a5 PE=1 SV=3
83	93	P97300|NPTN_MOUSE	184.03	30	29	25	21	26	26	26	11800000	13000000	9810000	15900000	14000000	8190000	13	12	18	20	19	21	16	18	Carbamidomethylation; Deamidation N	44373	Neuroplastin OS=Mus musculus OX=10090 GN=Nptn PE=1 SV=3
139	99	Q9D6R2|IDH3A_MOUSE	183.61	30	28	30	27	30	28	28	5980000	5990000	6470000	6660000	5180000	4760000	12	12	14	14	13	13	15	13	Carbamidomethylation; Oxidation (M)	39639	Isocitrate dehydrogenase [NAD] subunit alpha mitochondrial OS=Mus musculus OX=10090 GN=Idh3a PE=1 SV=1
142	501	O55042|SYUA_MOUSE	183.06	44	44	44	44	44	44	44	14600000	14800000	13800000	18100000	18200000	10400000	8	6	14	13	13	15	16	12		14485	Alpha-synuclein OS=Mus musculus OX=10090 GN=Snca PE=1 SV=2
124	194	Q9D6J6|NDUV2_MOUSE	182.56	46	36	46	31	45	45	30	4510000	2790000	2030000	5700000	5700000	1950000	12	12	16	15	10	17	13	11	Carbamidomethylation	27285	NADH dehydrogenase [ubiquinone] flavoprotein 2 mitochondrial OS=Mus musculus OX=10090 GN=Ndufv2 PE=1 SV=2
51	117	P68510|1433F_MOUSE	181.69	39	33	39	36	36	36	36	5300000	7330000	7680000	8200000	6360000	6060000	12	6	28	29	28	33	32	26	Carbamidomethylation; Oxidation (M); Deamidation N	28212	14-3-3 protein eta OS=Mus musculus OX=10090 GN=Ywhah PE=1 SV=2
143	72	P50516|VATA_MOUSE	181.64	26	20	19	18	13	15	16	2980000	2850000	4230000	2270000	1910000	2210000	16	16	14	14	15	11	10	13		68326	V-type proton ATPase catalytic subunit A OS=Mus musculus OX=10090 GN=Atp6v1a PE=1 SV=2
149	103	P35700|PRDX1_MOUSE	181.5	69	57	65	57	65	69	57	4450000	4620000	5180000	5330000	4930000	4180000	13	11	13	12	12	12	14	13	Carbamidomethylation	22176	Peroxiredoxin-1 OS=Mus musculus OX=10090 GN=Prdx1 PE=1 SV=1
140	142	Q61361|PGCB_MOUSE	181.41	12	11	9	12	10	11	9	4620000	4330000	4700000	5880000	5320000	3410000	11	10	14	12	14	12	13	13	Carbamidomethylation	95815	Brevican core protein OS=Mus musculus OX=10090 GN=Bcan PE=1 SV=2
131	150	Q62059|CSPG2_MOUSE	181.2	4	4	3	3	3	3	3	4060000	3740000	3270000	4920000	4190000	2350000	11	11	13	8	10	10	10	10	Carbamidomethylation; Deamidation N	366788	Versican core protein OS=Mus musculus OX=10090 GN=Vcan PE=1 SV=2
127	147	O08709|PRDX6_MOUSE	181	47	47	47	47	47	47	47	5720000	4000000	4700000	4800000	4930000	3640000	11	11	13	14	16	14	13	16	Carbamidomethylation; Deamidation N	24871	Peroxiredoxin-6 OS=Mus musculus OX=10090 GN=Prdx6 PE=1 SV=3
86	70	P16125|LDHB_MOUSE	179.5	43	43	41	38	35	36	38	7520000	8690000	9550000	7030000	5650000	6610000	16	14	22	21	22	19	18	21	Carbamidomethylation	36572	L-lactate dehydrogenase B chain OS=Mus musculus OX=10090 GN=Ldhb PE=1 SV=2
223	149	Q9D819|IPYR_MOUSE	179.49	37	18	27	27	37	32	32	2500000	1950000	2610000	4790000	2800000	2150000	10	10	7	9	9	12	10	10	Carbamidomethylation	32667	Inorganic pyrophosphatase OS=Mus musculus OX=10090 GN=Ppa1 PE=1 SV=1
64	242	Q91X97|NCALD_MOUSE	179.46	40	34	40	25	34	40	32	1650000	1570000	571000	2010000	2560000	679000	11	4	23	24	22	25	29	24	Carbamidomethylation; Deamidation N	22245	Neurocalcin-delta OS=Mus musculus OX=10090 GN=Ncald PE=1 SV=4
62	63	P63328|PP2BA_MOUSE	178.92	34	33	31	27	32	29	27	3530000	4900000	4140000	4680000	3980000	2870000	17	7	27	26	26	26	24	25	Carbamidomethylation; Oxidation (M)	58644	Serine/threonine-protein phosphatase 2B catalytic subunit alpha isoform OS=Mus musculus OX=10090 GN=Ppp3ca PE=1 SV=1
211	146	Q8K0T0|RTN1_MOUSE	178.82	14	13	13	14	13	13	10	2570000	2450000	2430000	2850000	2760000	1590000	10	9	10	10	11	9	10	9		83572	Reticulon-1 OS=Mus musculus OX=10090 GN=Rtn1 PE=1 SV=1
161	154	Q99L47|F10A1_MOUSE	178.67	27	27	27	24	27	27	20	5040000	4440000	4370000	6610000	5670000	3640000	10	10	13	13	12	13	12	10	Carbamidomethylation	41656	Hsc70-interacting protein OS=Mus musculus OX=10090 GN=St13 PE=1 SV=1
134	89	P05063|ALDOC_MOUSE	178.22	48	29	25	33	36	28	31	1610000	1800000	2340000	1750000	1540000	1660000	16	11	12	12	16	13	13	12	Carbamidomethylation; Deamidation N	39395	Fructose-bisphosphate aldolase C OS=Mus musculus OX=10090 GN=Aldoc PE=1 SV=4
117	290	P18760|COF1_MOUSE	177.09	46	42	46	34	45	45	33	8410000	8220000	10300000	9500000	7580000	6500000	10	9	14	18	14	16	14	13	Carbamidomethylation	18560	Cofilin-1 OS=Mus musculus OX=10090 GN=Cfl1 PE=1 SV=3
113	280	O55022|PGRC1_MOUSE	176.95	36	35	36	25	36	36	36	7540000	7110000	7360000	9690000	7880000	6860000	9	9	16	16	15	18	17	16	Carbamidomethylation; Deamidation N	21694	Membrane-associated progesterone receptor component 1 OS=Mus musculus OX=10090 GN=Pgrmc1 PE=1 SV=4
97	291	P58771|TPM1_MOUSE	176.64	25	23	23	23	25	23	23	2960000	2630000	2710000	6390000	4580000	2160000	10	4	17	18	18	20	21	17	Carbamidomethylation; Oxidation (M)	32681	Tropomyosin alpha-1 chain OS=Mus musculus OX=10090 GN=Tpm1 PE=1 SV=1
147	176	Q8BLQ9|CADM2_MOUSE	174.88	28	26	20	7	26	24	7	9990000	7020000	7520000	11700000	10300000	5960000	11	10	13	11	8	15	14	7	Carbamidomethylation	47559	Cell adhesion molecule 2 OS=Mus musculus OX=10090 GN=Cadm2 PE=1 SV=2
116	201	P14094|AT1B1_MOUSE	174.85	30	29	30	29	30	30	23	12100000	14300000	14200000	9930000	9480000	9320000	10	9	16	18	17	16	16	16	Carbamidomethylation	35195	Sodium/potassium-transporting ATPase subunit beta-1 OS=Mus musculus OX=10090 GN=Atp1b1 PE=1 SV=1
73	135	P12658|CALB1_MOUSE	174.36	43	43	43	43	43	43	39	10100000	9690000	10100000	12800000	11200000	8200000	14	13	24	22	21	22	23	20	Carbamidomethylation; Oxidation (M); Deamidation N	29994	Calbindin OS=Mus musculus OX=10090 GN=Calb1 PE=1 SV=2
137	130	Q61490|CD166_MOUSE	174.36	20	18	14	18	20	20	15	4670000	3310000	4580000	6140000	5330000	3310000	10	10	13	9	13	13	14	12	Carbamidomethylation	65092	CD166 antigen OS=Mus musculus OX=10090 GN=Alcam PE=1 SV=3
146	75	Q60864|STIP1_MOUSE	173.62	25	24	24	19	22	24	22	3170000	3560000	2770000	3280000	3280000	2330000	14	14	13	14	10	13	14	12	Carbamidomethylation	62582	Stress-induced-phosphoprotein 1 OS=Mus musculus OX=10090 GN=Stip1 PE=1 SV=1
207	120	Q9QXS6|DREB_MOUSE	173.11	20	20	19	13	19	20	18	2520000	2270000	1720000	2910000	2570000	1600000	11	11	10	10	7	10	11	9	Carbamidomethylation	77287	Drebrin OS=Mus musculus OX=10090 GN=Dbn1 PE=1 SV=4
115	84	Q61548|AP180_MOUSE	173.1	17	14	15	12	13	11	10	2550000	2840000	3140000	3090000	2460000	1570000	15	12	16	15	15	14	12	12	HexNAcHex	91851	Clathrin coat assembly protein AP180 OS=Mus musculus OX=10090 GN=Snap91 PE=1 SV=1
129	81	Q9CZ13|QCR1_MOUSE	172.39	31	24	22	15	21	29	17	2730000	2860000	2280000	2640000	2680000	2020000	14	14	13	12	9	10	15	10	Carbamidomethylation	52852	Cytochrome b-c1 complex subunit 1 mitochondrial OS=Mus musculus OX=10090 GN=Uqcrc1 PE=1 SV=2
75	243	P21107|TPM3_MOUSE	171.68	29	23	28	23	29	28	23	4980000	5960000	5900000	8560000	7650000	5280000	11	5	19	21	22	24	23	20	Carbamidomethylation; Oxidation (M)	32994	Tropomyosin alpha-3 chain OS=Mus musculus OX=10090 GN=Tpm3 PE=1 SV=3
110	143	Q8BLK3|LSAMP_MOUSE	171.46	33	29	26	27	31	29	25	12100000	8530000	16100000	15800000	13600000	11000000	11	10	16	15	16	19	18	16	Carbamidomethylation; Deamidation N	38086	Limbic system-associated membrane protein OS=Mus musculus OX=10090 GN=Lsamp PE=1 SV=1
178	50	P38647|GRP75_MOUSE	171.15	29	17	17	16	24	25	13	1330000	1080000	1230000	1960000	1940000	899000	17	16	9	9	9	13	14	7	Carbamidomethylation	73461	Stress-70 protein mitochondrial OS=Mus musculus OX=10090 GN=Hspa9 PE=1 SV=3
200	509	P62774|MTPN_MOUSE	170.63	55	47	47	47	47	55	47	7150000	5490000	5360000	9830000	9800000	4980000	7	7	9	11	10	13	13	10	Carbamidomethylation; Deamidation N	12861	Myotrophin OS=Mus musculus OX=10090 GN=Mtpn PE=1 SV=2
208	162	P61264|STX1B_MOUSE	170.49	42	31	39	42	33	31	39	3340000	4350000	4990000	2800000	2850000	2970000	11	10	8	12	11	8	7	9	Phosphorylation (STY)	33245	Syntaxin-1B OS=Mus musculus OX=10090 GN=Stx1b PE=1 SV=1
99	209	P60202|MYPR_MOUSE	170.37	28	28	28	28	28	28	28	45000000	45700000	50600000	40300000	32800000	34700000	11	10	21	20	18	18	17	19	Carbamidomethylation; Oxidation (M)	30077	Myelin proteolipid protein OS=Mus musculus OX=10090 GN=Plp1 PE=1 SV=2
71	196	P61982|1433G_MOUSE	169.78	33	30	33	30	30	30	30	14500000	17100000	17200000	20200000	15500000	14100000	9	3	26	24	24	30	28	23	Carbamidomethylation; Oxidation (M); Deamidation N	28303	14-3-3 protein gamma OS=Mus musculus OX=10090 GN=Ywhag PE=1 SV=2
114	138	Q62420|SH3G2_MOUSE	169.75	29	29	29	22	29	29	24	6320000	6220000	6230000	7390000	6300000	4850000	12	12	17	15	15	16	15	13		39955	Endophilin-A1 OS=Mus musculus OX=10090 GN=Sh3gl2 PE=1 SV=2
103	292	P08228|SODC_MOUSE	169.67	68	68	68	39	68	68	39	56200000	62000000	57400000	74700000	67000000	48700000	7	7	18	18	16	20	19	17	Carbamidomethylation; Deamidation N	15943	Superoxide dismutase [Cu-Zn] OS=Mus musculus OX=10090 GN=Sod1 PE=1 SV=2
136	106	P14152|MDHC_MOUSE	169.29	40	29	34	29	28	26	29	6060000	6260000	6010000	4970000	5530000	4310000	14	13	15	14	14	13	12	14	Carbamidomethylation	36511	Malate dehydrogenase cytoplasmic OS=Mus musculus OX=10090 GN=Mdh1 PE=1 SV=3
195	98	P62814|VATB2_MOUSE	169.27	29	23	23	21	12	22	17	2220000	2790000	2630000	1500000	2000000	1760000	12	12	12	12	10	6	10	9	Carbamidomethylation; Deamidation N	56551	V-type proton ATPase subunit B brain isoform OS=Mus musculus OX=10090 GN=Atp6v1b2 PE=1 SV=1
183	105	P46096|SYT1_MOUSE	168.44	33	24	27	24	21	18	17	2460000	2660000	2990000	1650000	1380000	1840000	12	12	12	11	11	8	8	10		47418	Synaptotagmin-1 OS=Mus musculus OX=10090 GN=Syt1 PE=1 SV=1
122	155	Q61171|PRDX2_MOUSE	168.3	61	61	61	50	57	57	37	10900000	9280000	9890000	11500000	10800000	7110000	11	10	15	15	13	16	19	11	Carbamidomethylation; Deamidation N	21779	Peroxiredoxin-2 OS=Mus musculus OX=10090 GN=Prdx2 PE=1 SV=3
91	128	Q63810|CANB1_MOUSE	168	75	63	66	31	71	71	39	11400000	12500000	12900000	16800000	15000000	9280000	14	14	19	20	15	19	22	13	Carbamidomethylation; Deamidation N	19300	Calcineurin subunit B type 1 OS=Mus musculus OX=10090 GN=Ppp3r1 PE=1 SV=3
167	205	P18572|BASI_MOUSE	167.49	22	22	22	20	22	22	22	4250000	5010000	5290000	5750000	4650000	4040000	8	7	13	13	11	13	12	12	Carbamidomethylation	42445	Basigin OS=Mus musculus OX=10090 GN=Bsg PE=1 SV=2
236	202	O88569|ROA2_MOUSE	167.44	26	21	24	22	26	23	23	1550000	1650000	1480000	1460000	1260000	1070000	9	7	8	9	10	10	8	9	Carbamidomethylation; Deamidation N	37403	Heterogeneous nuclear ribonucleoproteins A2/B1 OS=Mus musculus OX=10090 GN=Hnrnpa2b1 PE=1 SV=2
212	167	Q9QYG0|NDRG2_MOUSE	167.17	30	18	28	18	25	25	21	4380000	3830000	4230000	5610000	5020000	3600000	9	9	8	12	10	10	11	11	Carbamidomethylation	40789	Protein NDRG2 OS=Mus musculus OX=10090 GN=Ndrg2 PE=1 SV=1
217	148	P15105|GLNA_MOUSE	167.14	30	23	25	25	25	25	25	5530000	6280000	6180000	5210000	5010000	3970000	11	11	10	11	11	11	10	10	Carbamidomethylation; Oxidation (M)	42120	Glutamine synthetase OS=Mus musculus OX=10090 GN=Glul PE=1 SV=6
181	83	P13595|NCAM1_MOUSE	166.69	15	10	11	11	9	10	10	1700000	2010000	2160000	1570000	1280000	1740000	15	15	9	12	13	9	9	12	Carbamidomethylation	119427	Neural cell adhesion molecule 1 OS=Mus musculus OX=10090 GN=Ncam1 PE=1 SV=3
126	78	P70441|NHRF1_MOUSE	166.23	43	29	34	35	32	33	25	2730000	3490000	3750000	3750000	3460000	2860000	14	14	13	14	13	13	15	13	Carbamidomethylation; Deamidation N	38600	Na(+)/H(+) exchange regulatory cofactor NHE-RF1 OS=Mus musculus OX=10090 GN=Slc9a3r1 PE=1 SV=3
196	94	P14211|CALR_MOUSE	166.17	30	22	19	25	25	23	23	2510000	3130000	4140000	4280000	2460000	2200000	13	13	11	10	11	13	10	10	Carbamidomethylation	47995	Calreticulin OS=Mus musculus OX=10090 GN=Calr PE=1 SV=1
98	250	Q64433|CH10_MOUSE	166.06	68	68	68	68	68	68	68	28000000	27100000	26500000	32000000	26500000	20700000	10	10	19	19	17	20	19	14	Oxidation (M)	10963	10 kDa heat shock protein mitochondrial OS=Mus musculus OX=10090 GN=Hspe1 PE=1 SV=2
190	163	P02535|K1C10_MOUSE	165.71	15	14	12	14	14	14	15	3760000	4040000	4130000	5330000	4460000	3520000	10	6	12	10	10	12	14	11	Deamidation N	57770	Keratin type I cytoskeletal 10 OS=Mus musculus OX=10090 GN=Krt10 PE=1 SV=3
123	90	P10852|4F2_MOUSE	165.66	29	29	22	21	25	27	21	4070000	3230000	3790000	4240000	4050000	2810000	14	14	15	12	11	15	16	12		58337	4F2 cell-surface antigen heavy chain OS=Mus musculus OX=10090 GN=Slc3a2 PE=1 SV=1
213	246	Q60932|VDAC1_MOUSE	165.27	31	31	31	25	31	31	25	4810000	4320000	3980000	4040000	3780000	2970000	8	7	11	12	11	9	11	11	Carbamidomethylation	32351	Voltage-dependent anion-selective channel protein 1 OS=Mus musculus OX=10090 GN=Vdac1 PE=1 SV=3
172	230	Q80YN3|BCAS1_MOUSE	165.11	14	14	14	12	14	12	14	2960000	3520000	4000000	18200000	3580000	3040000	7	7	10	10	11	13	12	11	Carbamidomethylation; Deamidation N	67378	Breast carcinoma-amplified sequence 1 homolog OS=Mus musculus OX=10090 GN=Bcas1 PE=1 SV=3
135	518	P43024|CX6A1_MOUSE	165.07	42	42	42	30	42	42	30	9010000	8470000	5290000	13400000	10600000	7680000	8	8	13	11	6	14	13	10		12352	Cytochrome c oxidase subunit 6A1 mitochondrial OS=Mus musculus OX=10090 GN=Cox6a1 PE=1 SV=2
148	74	P20029|BIP_MOUSE	164.99	31	20	21	15	19	14	18	848000	12500000	805000	1320000	670000	1220000	17	15	12	14	11	11	8	10	HexNAcHex; Deamidation N	72422	Endoplasmic reticulum chaperone BiP OS=Mus musculus OX=10090 GN=Hspa5 PE=1 SV=3
202	617	Q91ZZ3|SYUB_MOUSE	164.46	39	39	39	39	39	39	29	8550000	8150000	6370000	10300000	8120000	5520000	9	7	13	10	9	12	11	7		14052	Beta-synuclein OS=Mus musculus OX=10090 GN=Sncb PE=1 SV=1
189	158	Q8R5M8|CADM1_MOUSE	164.38	24	20	18	20	20	24	22	3960000	3060000	4190000	5180000	4770000	3210000	11	11	10	8	10	10	14	11	Carbamidomethylation	49789	Cell adhesion molecule 1 OS=Mus musculus OX=10090 GN=Cadm1 PE=1 SV=2
188	109	Q8C0M9|ASGL1_MOUSE	164.37	37	31	31	33	31	35	24	3630000	3780000	4050000	4380000	3700000	2250000	11	11	12	11	12	11	11	9	Carbamidomethylation	33950	Isoaspartyl peptidase/L-asparaginase OS=Mus musculus OX=10090 GN=Asrgl1 PE=1 SV=1
203	114	Q9DB05|SNAA_MOUSE	164.32	42	35	29	26	37	31	22	932000	902000	799000	1120000	903000	528000	13	7	11	8	8	12	10	7	Carbamidomethylation	33190	Alpha-soluble NSF attachment protein OS=Mus musculus OX=10090 GN=Napa PE=1 SV=1
266	136	Q06890|CLUS_MOUSE	164.03	27	22	15	17	27	22	12	1460000	1340000	1820000	1970000	1520000	1170000	11	11	8	6	8	10	8	6		51656	Clusterin OS=Mus musculus OX=10090 GN=Clu PE=1 SV=1
92	503	P19536|COX5B_MOUSE	162.98	39	39	39	39	39	39	39	23800000	24500000	24800000	33600000	29200000	22900000	7	7	19	18	18	23	20	21		13813	Cytochrome c oxidase subunit 5B mitochondrial OS=Mus musculus OX=10090 GN=Cox5b PE=1 SV=1
187	363	Q9D3D9|ATPD_MOUSE	162.66	36	36	36	32	36	36	36	16100000	20700000	21500000	23300000	18800000	14700000	6	5	11	12	9	12	12	9		17600	ATP synthase subunit delta mitochondrial OS=Mus musculus OX=10090 GN=Atp5f1d PE=1 SV=1
204	161	P55066|NCAN_MOUSE	162.08	10	5	7	5	7	7	4	1260000	2120000	1430000	2530000	2200000	1060000	14	14	8	10	11	12	12	8	Carbamidomethylation	137200	Neurocan core protein OS=Mus musculus OX=10090 GN=Ncan PE=1 SV=1
111	66	Q7TPR4|ACTN1_MOUSE	162.07	22	14	17	17	13	12	12	374000	323000	682000	224000	300000	235000	18	5	14	15	19	11	11	14	Carbamidomethylation	103068	Alpha-actinin-1 OS=Mus musculus OX=10090 GN=Actn1 PE=1 SV=1
105	71	P63038|CH60_MOUSE	162.02	31	23	24	20	28	23	20	6760000	6470000	7650000	7270000	5430000	5560000	15	15	18	15	16	20	15	15	Carbamidomethylation; Oxidation (M)	60956	60 kDa heat shock protein mitochondrial OS=Mus musculus OX=10090 GN=Hspd1 PE=1 SV=1
153	228	Q9CPU0|LGUL_MOUSE	161.95	57	46	35	35	31	38	22	5940000	5960000	6770000	5920000	5970000	3350000	10	10	14	13	12	11	11	11	Carbamidomethylation; Oxidation (M)	20810	Lactoylglutathione lyase OS=Mus musculus OX=10090 GN=Glo1 PE=1 SV=3
228	309	Q60605|MYL6_MOUSE	161.81	45	45	45	45	45	45	45	4230000	3880000	4720000	4680000	4510000	3620000	7	5	10	9	10	10	10	9	Carbamidomethylation; Deamidation N	16930	Myosin light polypeptide 6 OS=Mus musculus OX=10090 GN=Myl6 PE=1 SV=3
174	115	Q9CZU6|CISY_MOUSE	161.73	28	20	15	20	16	19	15	2800000	2720000	3090000	1350000	1790000	1810000	15	14	13	13	15	8	10	10	Carbamidomethylation	51737	Citrate synthase mitochondrial OS=Mus musculus OX=10090 GN=Cs PE=1 SV=1
176	247	P97797|SHPS1_MOUSE	161.51	19	15	19	12	19	19	12	5540000	7960000	5000000	11000000	9680000	4680000	7	7	13	14	9	15	14	9	Carbamidomethylation; Deamidation N	56425	Tyrosine-protein phosphatase non-receptor type substrate 1 OS=Mus musculus OX=10090 GN=Sirpa PE=1 SV=1
165	122	P48036|ANXA5_MOUSE	161.46	29	26	23	23	29	29	23	3650000	3380000	3620000	4460000	3860000	2830000	10	10	10	10	11	14	12	12		35752	Annexin A5 OS=Mus musculus OX=10090 GN=Anxa5 PE=1 SV=1
169	76	Q76MZ3|2AAA_MOUSE	161.29	27	23	22	18	21	20	19	2600000	2840000	2860000	2280000	1850000	2090000	14	13	11	12	11	12	10	11	Carbamidomethylation	65323	Serine/threonine-protein phosphatase 2A 65 kDa regulatory subunit A alpha isoform OS=Mus musculus OX=10090 GN=Ppp2r1a PE=1 SV=3
214	274	P43006|EAA2_MOUSE	160.83	10	10	10	9	10	10	10	3580000	6210000	5750000	3510000	3100000	3380000	7	7	9	14	9	9	10	10	Carbamidomethylation; Oxidation (M)	62030	Excitatory amino acid transporter 2 OS=Mus musculus OX=10090 GN=Slc1a2 PE=1 SV=1
193	87	Q9Z0E0|NCDN_MOUSE	160.83	19	17	15	14	14	13	10	2140000	5280000	2600000	1540000	1300000	1590000	12	12	11	11	10	10	9	7	Carbamidomethylation	78895	Neurochondrin OS=Mus musculus OX=10090 GN=Ncdn PE=1 SV=1
133	97	Q9CWZ7|SNAG_MOUSE	160.61	39	39	39	34	39	39	30	4770000	3970000	4590000	5470000	5030000	3350000	11	11	14	13	13	16	16	13	Carbamidomethylation	34732	Gamma-soluble NSF attachment protein OS=Mus musculus OX=10090 GN=Napg PE=1 SV=1
89	269	P12787|COX5A_MOUSE	160.19	54	54	43	44	44	44	44	21500000	21800000	24900000	25400000	22300000	18800000	11	10	22	17	20	18	21	20	Oxidation (M); Deamidation N	16101	Cytochrome c oxidase subunit 5A mitochondrial OS=Mus musculus OX=10090 GN=Cox5a PE=1 SV=2
292	642	P26883|FKB1A_MOUSE	159.57	42	42	42	42	42	42	42	6350000	6570000	6430000	8800000	7360000	5660000	6	6	9	8	5	8	9	6	Carbamidomethylation; Oxidation (M)	11923	Peptidyl-prolyl cis-trans isomerase FKBP1A OS=Mus musculus OX=10090 GN=Fkbp1a PE=1 SV=2
96	215	P09528|FRIH_MOUSE	158.36	57	43	47	32	56	47	32	17000000	15600000	18400000	19100000	15800000	13600000	10	9	16	17	15	21	20	14	Carbamidomethylation	21067	Ferritin heavy chain OS=Mus musculus OX=10090 GN=Fth1 PE=1 SV=2
249	137	P26443|DHE3_MOUSE	156.88	22	15	19	20	16	9	14	1000000	1350000	1250000	872000	506000	870000	12	11	8	10	10	8	4	7	Carbamidomethylation	61337	Glutamate dehydrogenase 1 mitochondrial OS=Mus musculus OX=10090 GN=Glud1 PE=1 SV=1
276	888	P63054|PCP4_MOUSE	156.77	44	44	44	44	44	44	16	45900000	50400000	48400000	62700000	52000000	38500000	4	4	8	11	6	10	11	3	Oxidation (M)	6807	Calmodulin regulator protein PCP4 OS=Mus musculus OX=10090 GN=Pcp4 PE=3 SV=2
95	208	Q6IRU5|CLCB_MOUSE	156.04	32	31	27	27	32	32	32	11700000	14400000	16000000	18000000	13800000	13000000	12	11	18	16	19	22	19	19	Carbamidomethylation	25172	Clathrin light chain B OS=Mus musculus OX=10090 GN=Cltb PE=1 SV=1
163	324	Q9WTX5|SKP1_MOUSE	155.3	44	30	30	44	30	30	44	5760000	5670000	6190000	7590000	6170000	4330000	7	7	13	11	13	13	14	10	Carbamidomethylation; Deamidation N	18672	S-phase kinase-associated protein 1 OS=Mus musculus OX=10090 GN=Skp1 PE=1 SV=3
334	198	Q8BJU0|SGTA_MOUSE	154.61	32	19	23	26	26	24	16	1210000	1260000	1280000	1660000	1570000	813000	9	9	5	6	7	8	6	5	Carbamidomethylation	34322	Small glutamine-rich tetratricopeptide repeat-containing protein alpha OS=Mus musculus OX=10090 GN=Sgta PE=1 SV=2
158	102	P09103|PDIA1_MOUSE	154.58	34	21	23	16	26	21	13	1160000	1090000	1090000	1640000	1050000	658000	16	15	12	11	10	13	13	9		57059	Protein disulfide-isomerase OS=Mus musculus OX=10090 GN=P4hb PE=1 SV=2
156	391	P56391|CX6B1_MOUSE	154.25	60	60	60	44	60	60	44	8690000	8830000	8640000	10700000	10100000	5230000	6	6	11	14	13	15	14	11	Carbamidomethylation	10071	Cytochrome c oxidase subunit 6B1 OS=Mus musculus OX=10090 GN=Cox6b1 PE=1 SV=2
170	134	P17426|AP2A1_MOUSE	154.21	20	12	12	10	12	8	10	640000	349000	315000	622000	301000	330000	19	12	13	12	10	11	8	11	Carbamidomethylation	107664	AP-2 complex subunit alpha-1 OS=Mus musculus OX=10090 GN=Ap2a1 PE=1 SV=1
152	287	P09671|SODM_MOUSE	154.08	29	24	24	29	29	29	24	5420000	6410000	7390000	7540000	6240000	5490000	8	8	10	13	13	15	13	12	Deamidation N	24603	Superoxide dismutase [Mn] mitochondrial OS=Mus musculus OX=10090 GN=Sod2 PE=1 SV=3
267	166	Q8VDQ8|SIR2_MOUSE	153.88	29	22	18	23	24	23	16	2410000	2200000	2200000	2670000	1730000	1540000	10	10	9	7	8	10	8	5	Carbamidomethylation; Deamidation N	43256	NAD-dependent protein deacetylase sirtuin-2 OS=Mus musculus OX=10090 GN=Sirt2 PE=1 SV=2
232	182	P61979|HNRPK_MOUSE	153.43	21	20	19	11	18	20	6	1600000	1650000	1680000	1900000	1700000	684000	9	9	11	8	6	9	10	4	Carbamidomethylation	50976	Heterogeneous nuclear ribonucleoprotein K OS=Mus musculus OX=10090 GN=Hnrnpk PE=1 SV=1
182	95	Q9Z2Y3|HOME1_MOUSE	153.38	38	22	24	30	25	24	24	903000	1140000	1420000	1170000	1060000	1000000	13	12	9	10	14	11	10	11		41413	Homer protein homolog 1 OS=Mus musculus OX=10090 GN=Homer1 PE=1 SV=2
210	373	P01831|THY1_MOUSE	152.8	36	35	35	35	36	36	36	5020000	5270000	4870000	6200000	5460000	4420000	6	6	10	9	10	11	12	12	Carbamidomethylation	18080	Thy-1 membrane glycoprotein OS=Mus musculus OX=10090 GN=Thy1 PE=1 SV=1
164	365	P99029|PRDX5_MOUSE	152.66	32	32	32	32	32	32	32	4760000	3090000	3490000	4230000	4100000	2860000	8	8	13	10	13	13	13	10	Carbamidomethylation	21897	Peroxiredoxin-5 mitochondrial OS=Mus musculus OX=10090 GN=Prdx5 PE=1 SV=2
130	175	Q99PJ0|NTRI_MOUSE	152.61	35	25	23	25	35	25	25	12100000	13600000	15700000	15200000	13700000	11400000	10	9	14	12	13	16	14	13	Carbamidomethylation; Deamidation N	37984	Neurotrimin OS=Mus musculus OX=10090 GN=Ntm PE=1 SV=2
243	157	Q62418|DBNL_MOUSE	152.59	24	22	16	17	19	22	20	603000	690000	1080000	1050000	844000	774000	9	9	9	7	8	8	9	9	Carbamidomethylation	48700	Drebrin-like protein OS=Mus musculus OX=10090 GN=Dbnl PE=1 SV=2
138	405	Q9CR21|ACPM_MOUSE	151.91	34	34	34	24	34	34	23	14700000	12400000	13700000	16900000	15600000	10200000	8	8	14	12	13	15	15	11	Carbamidomethylation; Oxidation (M)	17370	Acyl carrier protein mitochondrial OS=Mus musculus OX=10090 GN=Ndufab1 PE=1 SV=1
145	144	Q8BYI9|TENR_MOUSE	151.77	11	8	8	9	10	9	8	1570000	1260000	1380000	1860000	1690000	879000	14	11	10	9	13	13	13	12		149589	Tenascin-R OS=Mus musculus OX=10090 GN=Tnr PE=1 SV=2
258	211	P19783|COX41_MOUSE	151.59	51	46	25	23	46	41	23	3280000	2250000	2290000	4160000	2590000	1770000	9	9	9	6	6	11	11	7		19530	Cytochrome c oxidase subunit 4 isoform 1 mitochondrial OS=Mus musculus OX=10090 GN=Cox4i1 PE=1 SV=2
222	112	G5E829|AT2B1_MOUSE	151.55	11	9	9	9	6	7	7	615000	534000	699000	347000	541000	648000	12	7	10	9	10	6	6	8	Carbamidomethylation	134747	Plasma membrane calcium-transporting ATPase 1 OS=Mus musculus OX=10090 GN=Atp2b1 PE=1 SV=1
219	186	O08795|GLU2B_MOUSE	151.44	19	14	12	13	18	16	17	1430000	1200000	1190000	1810000	1610000	1320000	11	10	10	8	9	12	9	10	Carbamidomethylation	58793	Glucosidase 2 subunit beta OS=Mus musculus OX=10090 GN=Prkcsh PE=1 SV=1
209	200	Q99P72|RTN4_MOUSE	151.34	9	7	7	6	7	5	5	1580000	1500000	1680000	1790000	1440000	1270000	9	9	8	9	7	8	7	7	Carbamidomethylation	126613	Reticulon-4 OS=Mus musculus OX=10090 GN=Rtn4 PE=1 SV=2
335	219	Q9DB77|QCR2_MOUSE	151.24	23	16	19	19	17	10	17	900000	1310000	1670000	867000	512000	918000	8	8	6	8	7	6	4	7	Carbamidomethylation	48235	Cytochrome b-c1 complex subunit 2 mitochondrial OS=Mus musculus OX=10090 GN=Uqcrc2 PE=1 SV=1
162	253	P30275|KCRU_MOUSE	150.9	17	17	17	14	15	15	14	1570000	1360000	1550000	1100000	1140000	1130000	8	4	13	13	13	11	12	11	Carbamidomethylation	47004	Creatine kinase U-type mitochondrial OS=Mus musculus OX=10090 GN=Ckmt1 PE=1 SV=1
118	139	P08551|NFL_MOUSE	150.8	22	19	19	14	19	19	16	5370000	5190000	5740000	5770000	4620000	5300000	13	11	17	15	15	17	15	16	Carbamidomethylation	61509	Neurofilament light polypeptide OS=Mus musculus OX=10090 GN=Nefl PE=1 SV=5
282	278	Q8BGD9|IF4B_MOUSE	150.53	13	13	10	10	11	11	11	4660000	5840000	3660000	4310000	6450000	5880000	9	9	9	6	6	8	7	6	Carbamidomethylation	68840	Eukaryotic translation initiation factor 4B OS=Mus musculus OX=10090 GN=Eif4b PE=1 SV=1
100	282	Q8BGZ1|HPCL4_MOUSE	150.19	38	31	31	29	38	36	23	1460000	1320000	1300000	2180000	2860000	898000	8	5	18	16	16	18	20	18	Carbamidomethylation; Oxidation (M); HLys-Hex-Hex; Deamidation N; Nitrotyrosine	22215	Hippocalcin-like protein 4 OS=Mus musculus OX=10090 GN=Hpcal4 PE=1 SV=3
235	132	O35685|NUDC_MOUSE	150.1	39	23	24	22	37	26	26	1090000	1160000	1480000	2330000	1580000	1270000	12	12	7	7	7	12	8	8	Deamidation N	38358	Nuclear migration protein nudC OS=Mus musculus OX=10090 GN=Nudc PE=1 SV=1
268	171	Q9Z2I9|SUCB1_MOUSE	150.04	19	19	17	17	14	17	17	1980000	1780000	2070000	991000	1480000	1430000	9	9	9	8	9	7	8	8	Carbamidomethylation	50114	Succinate--CoA ligase [ADP-forming] subunit beta mitochondrial OS=Mus musculus OX=10090 GN=Sucla2 PE=1 SV=2
340	188	P08226|APOE_MOUSE	150.01	28	19	15	15	21	19	18	974000	874000	1060000	1020000	854000	824000	9	9	6	5	5	7	6	7		35867	Apolipoprotein E OS=Mus musculus OX=10090 GN=Apoe PE=1 SV=2
151	133	P06151|LDHA_MOUSE	149.58	32	29	27	32	29	27	24	2040000	2070000	2240000	1860000	1550000	1340000	11	8	14	11	13	12	12	12	Carbamidomethylation	36499	L-lactate dehydrogenase A chain OS=Mus musculus OX=10090 GN=Ldha PE=1 SV=3
173	510	P97450|ATP5J_MOUSE	148.9	46	46	46	46	46	46	46	13700000	12900000	14400000	18400000	16000000	12200000	6	6	11	11	11	11	13	11	Oxidation (M)	12496	ATP synthase-coupling factor 6 mitochondrial OS=Mus musculus OX=10090 GN=Atp5pf PE=1 SV=1
240	129	P17427|AP2A2_MOUSE	148.38	16	9	10	9	6	5	10	181000	225000	219000	68000		181000	15	7	10	11	10	6	5	10	Carbamidomethylation	104016	AP-2 complex subunit alpha-2 OS=Mus musculus OX=10090 GN=Ap2a2 PE=1 SV=2
150	107	Q9DBG3|AP2B1_MOUSE	148.36	18	13	14	12	11	11	10	1430000	1430000	1780000	1050000	833000	863000	17	9	13	13	12	11	11	10	Carbamidomethylation	104583	AP-2 complex subunit beta OS=Mus musculus OX=10090 GN=Ap2b1 PE=1 SV=1
227	111	Q8BH59|CMC1_MOUSE	148.09	18	15	14	10	9	14	14	1140000	1190000	1190000	688000	835000	864000	12	9	10	10	7	6	10	9	Carbamidomethylation; Deamidation N	74570	Calcium-binding mitochondrial carrier protein Aralar1 OS=Mus musculus OX=10090 GN=Slc25a12 PE=1 SV=1
177	609	P84086|CPLX2_MOUSE	147.98	34	34	34	31	34	31	31	5030000	7250000	7410000	8130000	6740000	5730000	6	5	11	14	10	11	11	9	Carbamidomethylation; Oxidation (M)	15394	Complexin-2 OS=Mus musculus OX=10090 GN=Cplx2 PE=1 SV=1
317	249	P61922|GABT_MOUSE	147.9	14	10	10	14	10	10	11	879000	946000	1490000	730000	734000	810000	8	8	6	6	9	5	5	5	Carbamidomethylation	56452	4-aminobutyrate aminotransferase mitochondrial OS=Mus musculus OX=10090 GN=Abat PE=1 SV=1
242	113	Q64332|SYN2_MOUSE	147.59	24	16	18	15	22	18	13	1900000	1540000	1680000	1920000	1730000	1260000	11	9	7	9	8	10	8	7		63373	Synapsin-2 OS=Mus musculus OX=10090 GN=Syn2 PE=1 SV=2
184	116	P50396|GDIA_MOUSE	147.01	26	26	24	24	21	23	17	2460000	2250000	1790000	1810000	1670000	1270000	11	8	12	13	12	10	12	8	Carbamidomethylation	50522	Rab GDP dissociation inhibitor alpha OS=Mus musculus OX=10090 GN=Gdi1 PE=1 SV=3
306	123	P35486|ODPA_MOUSE	146.89	25	14	21	23	12	15	10	1150000	1360000	2000000	761000	794000	672000	11	10	6	9	11	5	7	5	Carbamidomethylation	43232	Pyruvate dehydrogenase E1 component subunit alpha somatic form mitochondrial OS=Mus musculus OX=10090 GN=Pdha1 PE=1 SV=1
328	172	P10605|CATB_MOUSE	146.59	35	19	17	18	22	22	15	1060000	915000	962000	1580000	1140000	569000	12	12	5	5	6	8	7	4	Carbamidomethylation	37280	Cathepsin B OS=Mus musculus OX=10090 GN=Ctsb PE=1 SV=2
303	316	Q05816|FABP5_MOUSE	146.55	61	53	42	26	61	61	24	1390000	991000	837000	2080000	2140000	560000	7	7	7	6	5	8	9	5	Carbamidomethylation	15137	Fatty acid-binding protein 5 OS=Mus musculus OX=10090 GN=Fabp5 PE=1 SV=3
186	165	Q9DBJ1|PGAM1_MOUSE	146.45	46	42	38	29	33	33	28	2930000	3610000	3620000	2640000	2280000	2200000	10	9	14	12	10	10	10	11	Carbamidomethylation; Deamidation N	28832	Phosphoglycerate mutase 1 OS=Mus musculus OX=10090 GN=Pgam1 PE=1 SV=3
197	179	P06745|G6PI_MOUSE	145.94	22	17	11	17	16	14	14	3260000	3200000	3450000	2370000	2340000	2450000	10	10	10	8	11	9	8	10	Carbamidomethylation	62767	Glucose-6-phosphate isomerase OS=Mus musculus OX=10090 GN=Gpi PE=1 SV=4
198	199	Q63912|OMGP_MOUSE	145.56	18	15	18	18	15	15	15	5850000	5420000	5820000	7700000	6690000	5110000	8	8	11	12	10	12	10	10	Carbamidomethylation; Deamidation N	49284	Oligodendrocyte-myelin glycoprotein OS=Mus musculus OX=10090 GN=Omg PE=1 SV=1
218	164	P10126|EF1A1_MOUSE	145.2	19	16	16	19	15	11	16	391000	448000	610000	346000	103000	322000	10	3	11	11	11	9	8	10		50114	Elongation factor 1-alpha 1 OS=Mus musculus OX=10090 GN=Eef1a1 PE=1 SV=3
185	118	P11627|L1CAM_MOUSE	145.13	12	8	8	6	8	10	5	2300000	1720000	1620000	2360000	2660000	1370000	15	15	13	10	8	12	15	8		140968	Neural cell adhesion molecule L1 OS=Mus musculus OX=10090 GN=L1cam PE=1 SV=1
112	141	P11798|KCC2A_MOUSE	145.07	21	20	20	18	16	18	14	2620000	3620000	4020000	2670000	2270000	2480000	10	7	18	16	13	14	15	14		54115	Calcium/calmodulin-dependent protein kinase type II subunit alpha OS=Mus musculus OX=10090 GN=Camk2a PE=1 SV=2
386	548	P99027|RLA2_MOUSE	144.6	77	65	37	37	77	48	37	2060000	1340000	861000	2850000	2380000	933000	7	7	6	5	4	8	6	4	Deamidation N	11651	60S acidic ribosomal protein P2 OS=Mus musculus OX=10090 GN=Rplp2 PE=1 SV=3
299	296	Q61792|LASP1_MOUSE	144.49	24	24	24	24	24	24	24	1160000	1610000	1600000	1640000	1520000	1280000	7	7	8	7	6	6	7	7		29994	LIM and SH3 domain protein 1 OS=Mus musculus OX=10090 GN=Lasp1 PE=1 SV=1
309	229	Q9JKB1|UCHL3_MOUSE	144.24	42	31	27	15	31	38	13	1150000	665000	742000	959000	934000	220000	9	8	6	7	4	6	8	3	Carbamidomethylation	26152	Ubiquitin carboxyl-terminal hydrolase isozyme L3 OS=Mus musculus OX=10090 GN=Uchl3 PE=1 SV=2
288	248	P19157|GSTP1_MOUSE	144.02	43	32	40	25	36	32	25	2640000	1880000	1570000	2510000	2180000	1060000	8	8	7	8	5	8	7	6	Carbamidomethylation	23609	Glutathione S-transferase P 1 OS=Mus musculus OX=10090 GN=Gstp1 PE=1 SV=2
363	264	Q8BNY6|NCS1_MOUSE	143.95	43	31	25	25	31	39	29	1340000	1140000	994000	1300000	1710000	1060000	7	7	6	5	5	6	7	6	Carbamidomethylation	21879	Neuronal calcium sensor 1 OS=Mus musculus OX=10090 GN=Ncs1 PE=1 SV=3
327	152	Q9WV92|E41L3_MOUSE	143.49	11	8	5	6	6	6	6	490000	335000	386000	539000	535000	310000	9	7	6	5	5	5	5	5		103338	Band 4.1-like protein 3 OS=Mus musculus OX=10090 GN=Epb41l3 PE=1 SV=1
542	257	Q9QZ23|NFU1_MOUSE	142.93	35	20	14	13	22	28	6	495000	172000	427000	566000	984000	127000	7	6	4	3	3	5	6	1	Carbamidomethylation	28568	NFU1 iron-sulfur cluster scaffold homolog mitochondrial OS=Mus musculus OX=10090 GN=Nfu1 PE=1 SV=2
486	275	Q99M71|EPDR1_MOUSE	142.81	35	21	14	14	29	25	10	536000	538000	410000	1110000	999000	474000	8	8	4	3	3	6	5	2	Carbamidomethylation	25485	Mammalian ependymin-related protein 1 OS=Mus musculus OX=10090 GN=Epdr1 PE=1 SV=1
307	181	P62137|PP1A_MOUSE	142.8	29	18	26	19	15	15	22	76300	104000	112000	55500	53300	95100	9	4	7	9	7	6	6	7	Carbamidomethylation	37540	Serine/threonine-protein phosphatase PP1-alpha catalytic subunit OS=Mus musculus OX=10090 GN=Ppp1ca PE=1 SV=1
244	212	P62631|EF1A2_MOUSE	142.6	17	13	14	17	8	10	10	90200	78500	123000				9	2	9	10	10	6	7	7		50454	Elongation factor 1-alpha 2 OS=Mus musculus OX=10090 GN=Eef1a2 PE=1 SV=1
324	596	P99028|QCR6_MOUSE	142.33	52	52	52	31	52	52	31	7720000	7990000	7570000	9690000	8620000	3550000	4	4	6	7	5	6	9	4	Carbamidomethylation	10435	Cytochrome b-c1 complex subunit 6 mitochondrial OS=Mus musculus OX=10090 GN=Uqcrh PE=1 SV=2
293	187	Q9R0K7|AT2B2_MOUSE	141.85	10	6	9	7	6	4	5	231000	466000	342000	238000	131000	173000	11	6	8	10	8	7	4	6	Carbamidomethylation	132587	Plasma membrane calcium-transporting ATPase 2 OS=Mus musculus OX=10090 GN=Atp2b2 PE=1 SV=2
264	428	Q9D1K2|VATF_MOUSE	141.23	41	41	36	41	41	41	31	3270000	2540000	2760000	3440000	3110000	2100000	7	6	8	8	9	9	8	8		13370	V-type proton ATPase subunit F OS=Mus musculus OX=10090 GN=Atp6v1f PE=1 SV=2
269	178	Q9R1Q8|TAGL3_MOUSE	141.02	46	38	37	30	35	33	30	1670000	2230000	1910000	2520000	1750000	1790000	9	9	9	8	7	10	7	9	Carbamidomethylation; Oxidation (M)	22471	Transgelin-3 OS=Mus musculus OX=10090 GN=Tagln3 PE=1 SV=1
383	315	Q3THE2|ML12B_MOUSE	141.02	34	28	22	34	22	28	34	1390000	918000	1450000	1290000	1950000	1230000	6	5	6	5	6	5	6	7	Oxidation (M); Deamidation N	19779	Myosin regulatory light chain 12B OS=Mus musculus OX=10090 GN=Myl12b PE=1 SV=2
308	190	Q9R111|GUAD_MOUSE	140.99	18	10	13	10	8	13	10	812000	827000	785000	579000	620000	553000	8	8	6	7	6	5	7	6	Carbamidomethylation	51013	Guanine deaminase OS=Mus musculus OX=10090 GN=Gda PE=1 SV=1
205	318	P11404|FABPH_MOUSE	140.72	43	43	43	43	43	43	43	6400000	6600000	6460000	8510000	7330000	5810000	6	6	11	10	12	12	10	11	Deamidation N	14819	Fatty acid-binding protein heart OS=Mus musculus OX=10090 GN=Fabp3 PE=1 SV=5
229	393	Q62277|SYPH_MOUSE	140.6	16	16	16	13	13	13	16	8380000	9640000	9530000	10800000	8270000	7450000	5	5	10	11	11	9	8	10	Carbamidomethylation; Oxidation (M)	34025	Synaptophysin OS=Mus musculus OX=10090 GN=Syp PE=1 SV=2
361	233	P62746|RHOB_MOUSE	140.37	43	36	26	33	38	25	33	1720000	1950000	2440000	2320000	1500000	1900000	8	7	7	5	6	7	5	7	Carbamidomethylation	22123	Rho-related GTP-binding protein RhoB OS=Mus musculus OX=10090 GN=Rhob PE=1 SV=1
277	203	Q08331|CALB2_MOUSE	140.16	32	23	23	15	28	32	15	1550000	1230000	1480000	1700000	1530000	1350000	8	7	8	6	5	9	10	5		31373	Calretinin OS=Mus musculus OX=10090 GN=Calb2 PE=1 SV=3
512	345	O54983|CRYM_MOUSE	139.62	28	21	11	11	11	3	14	1210000	544000	594000	483000	120000	533000	7	7	6	3	3	3	1	4	HPRO; Phosphorylation (STY)	33523	Ketimine reductase mu-crystallin OS=Mus musculus OX=10090 GN=Crym PE=1 SV=1
315	191	P51863|VA0D1_MOUSE	139.18	24	18	21	19	18	20	14	1310000	1900000	1350000	1320000	1380000	978000	9	9	6	8	7	6	7	6	Carbamidomethylation	40301	V-type proton ATPase subunit d 1 OS=Mus musculus OX=10090 GN=Atp6v0d1 PE=1 SV=2
296	218	Q9D051|ODPB_MOUSE	139.12	24	20	18	20	17	17	20	1720000	1510000	1810000	1190000	1060000	1290000	8	8	7	7	9	7	7	8	Carbamidomethylation	38937	Pyruvate dehydrogenase E1 component subunit beta mitochondrial OS=Mus musculus OX=10090 GN=Pdhb PE=1 SV=1
238	310	Q9DBP5|KCY_MOUSE	138.37	36	36	36	36	36	36	28	2020000	1400000	1400000	1920000	2090000	1220000	6	6	9	8	8	10	9	7		22165	UMP-CMP kinase OS=Mus musculus OX=10090 GN=Cmpk1 PE=1 SV=1
336	298	Q6PDM2|SRSF1_MOUSE	138.27	33	22	19	17	22	33	17	1440000	1050000	1070000	1800000	1570000	820000	7	7	7	4	5	9	10	4	Carbamidomethylation	27745	Serine/arginine-rich splicing factor 1 OS=Mus musculus OX=10090 GN=Srsf1 PE=1 SV=3
252	320	Q9D855|QCR7_MOUSE	138.05	51	41	33	50	51	42	39	2260000	2390000	3270000	3370000	2630000	2250000	8	8	8	7	9	10	8	8		13527	Cytochrome b-c1 complex subunit 7 OS=Mus musculus OX=10090 GN=Uqcrb PE=1 SV=3
125	504	P54227|STMN1_MOUSE	137.78	31	30	31	31	30	31	30	13000000	11300000	10800000	15600000	14100000	8360000	5	5	14	16	16	16	15	14	Phosphorylation (STY); Deamidation N	17274	Stathmin OS=Mus musculus OX=10090 GN=Stmn1 PE=1 SV=2
351	174	Q91ZP9|NECA2_MOUSE	137.24	27	18	19	13	15	19	18	1180000	1130000	1000000	1130000	1090000	970000	9	9	7	7	5	6	7	6	Carbamidomethylation	43441	N-terminal EF-hand calcium-binding protein 2 OS=Mus musculus OX=10090 GN=Necab2 PE=1 SV=1
286	119	Q01853|TERA_MOUSE	136.78	14	9	11	9	5	3	11	667000	822000	947000	510000	206000	734000	12	11	8	10	8	6	3	11	Carbamidomethylation	89322	Transitional endoplasmic reticulum ATPase OS=Mus musculus OX=10090 GN=Vcp PE=1 SV=4
265	538	Q61016|GBG7_MOUSE	136.67	65	65	63	65	63	63	65	4400000	4240000	5470000	5170000	4130000	3090000	5	5	9	9	7	7	6	6	Carbamidomethylation; Oxidation (M)	7480	Guanine nucleotide-binding protein G(I)/G(S)/G(O) subunit gamma-7 OS=Mus musculus OX=10090 GN=Gng7 PE=1 SV=2
408	308	Q9DCT2|NDUS3_MOUSE	136.62	28	15	13	8	28	28	8	1350000	583000	368000	1290000	1550000	331000	6	6	4	4	3	7	7	3		30149	NADH dehydrogenase [ubiquinone] iron-sulfur protein 3 mitochondrial OS=Mus musculus OX=10090 GN=Ndufs3 PE=1 SV=2
287	183	Q9QYC0|ADDA_MOUSE	136.4	13	10	9	12	10	11	10	627000	754000	670000	768000	682000	600000	8	7	6	6	7	6	7	6		80647	Alpha-adducin OS=Mus musculus OX=10090 GN=Add1 PE=1 SV=2
231	401	Q99PT1|GDIR1_MOUSE	136.33	32	32	32	24	32	32	32	4190000	3700000	2410000	5290000	5200000	2320000	6	6	9	11	8	12	10	8	Oxidation (M)	23407	Rho GDP-dissociation inhibitor 1 OS=Mus musculus OX=10090 GN=Arhgdia PE=1 SV=3
468	505	Q78ZA7|NP1L4_MOUSE	136.31	13	13	13	13	13	13	13	845000	738000	814000	1060000	930000	719000	4	3	4	5	4	5	5	5		42679	Nucleosome assembly protein 1-like 4 OS=Mus musculus OX=10090 GN=Nap1l4 PE=1 SV=1
271	223	P84078|ARF1_MOUSE	136.13	52	36	49	23	46	28	28	1160000	1850000	1830000	1170000	959000	967000	9	4	9	10	7	8	6	7	Oxidation (M)	20697	ADP-ribosylation factor 1 OS=Mus musculus OX=10090 GN=Arf1 PE=1 SV=2
271	222	P61205|ARF3_MOUSE	136.13	52	36	49	23	46	28	28	1160000	1850000	1830000	1170000	959000	967000	9	4	9	10	7	8	6	7	Oxidation (M)	20601	ADP-ribosylation factor 3 OS=Mus musculus OX=10090 GN=Arf3 PE=2 SV=2
199	227	P20108|PRDX3_MOUSE	135.87	39	22	27	22	34	34	22	2320000	2370000	2580000	3210000	2920000	2110000	8	7	9	11	12	12	11	10	Carbamidomethylation; Deamidation N	28127	Thioredoxin-dependent peroxide reductase mitochondrial OS=Mus musculus OX=10090 GN=Prdx3 PE=1 SV=1
399	533	E9PUL5|PRRT2_MOUSE	135.75	30	30	19	10	19	10	10	1710000	2190000	2330000	2480000	1440000	1520000	4	4	6	6	4	7	4	5	Deamidation N	35924	Proline-rich transmembrane protein 2 OS=Mus musculus OX=10090 GN=Prrt2 PE=1 SV=1
313	536	P63213|GBG2_MOUSE	135.43	61	61	51	61	51	61	38	2140000	1620000	1480000	2410000	2220000	896000	5	4	7	6	7	7	9	4	Carbamidomethylation	7850	Guanine nucleotide-binding protein G(I)/G(S)/G(O) subunit gamma-2 OS=Mus musculus OX=10090 GN=Gng2 PE=1 SV=2
144	131	Q9JI91|ACTN2_MOUSE	135.12	16	12	11	12	12	9	9	144000	170000	715000	196000	88100	80800	13	5	11	10	12	10	7	10	Carbamidomethylation	103834	Alpha-actinin-2 OS=Mus musculus OX=10090 GN=Actn2 PE=1 SV=2
474	329	O88456|CPNS1_MOUSE	134.87	22	17	12	17	17	11	10	515000	179000	541000	530000	385000	273000	6	6	5	3	5	4	3	3	Carbamidomethylation	28463	Calpain small subunit 1 OS=Mus musculus OX=10090 GN=Capns1 PE=1 SV=1
191	259	P54728|RD23B_MOUSE	134.85	16	14	14	16	16	16	13	3560000	2690000	3630000	4260000	3390000	3140000	7	6	11	11	11	13	13	11		43513	UV excision repair protein RAD23 homolog B OS=Mus musculus OX=10090 GN=Rad23b PE=1 SV=2
220	507	Q62425|NDUA4_MOUSE	134.78	46	46	46	46	46	46	46	8890000	10900000	9590000	13600000	11200000	6880000	4	4	9	10	10	11	11	11	Deamidation N	9327	Cytochrome c oxidase subunit NDUFA4 OS=Mus musculus OX=10090 GN=Ndufa4 PE=1 SV=2
302	258	Q6IFX2|K1C42_MOUSE	134.6	15	9	10	11	12	12	9	69200	99500	169000	183000	81500		9	2	6	5	7	9	9	6		50133	Keratin type I cytoskeletal 42 OS=Mus musculus OX=10090 GN=Krt42 PE=1 SV=1
400	611	Q9JKC6|CEND_MOUSE	134.56	41	41	32	41	41	32	32	1010000	1190000	1340000	2990000	989000	866000	4	4	5	5	6	7	4	4	Deamidation N	14987	Cell cycle exit and neuronal differentiation protein 1 OS=Mus musculus OX=10090 GN=Cend1 PE=1 SV=1
300	185	P03995|GFAP_MOUSE	134.42	23	9	13	18	12	9	7	195000	195000	899000	512000	166000	89700	11	9	5	6	9	7	5	3	HPRO; Phosphorylation (STY)	49900	Glial fibrillary acidic protein OS=Mus musculus OX=10090 GN=Gfap PE=1 SV=4
259	213	Q9CWS0|DDAH1_MOUSE	134.3	32	29	29	22	32	29	16	1280000	1070000	1760000	1690000	1300000	1100000	8	8	9	9	8	9	7	6	Carbamidomethylation	31381	N(G) N(G)-dimethylarginine dimethylaminohydrolase 1 OS=Mus musculus OX=10090 GN=Ddah1 PE=1 SV=3
106	369	P0CG50|UBC_MOUSE	134.25	9	9	7	9	7	9	9	24300000	24000000	27900000	28500000	23500000	20000000	6	6	12	15	20	16	14	14	Ubq	82550	Polyubiquitin-C OS=Mus musculus OX=10090 GN=Ubc PE=1 SV=2
230	396	P35802|GPM6A_MOUSE	134.15	18	18	18	14	14	18	18	2400000	3640000	4610000	2420000	2570000	2980000	7	6	9	10	10	8	10	10	Carbamidomethylation	31149	Neuronal membrane glycoprotein M6-a OS=Mus musculus OX=10090 GN=Gpm6a PE=1 SV=1
225	460	Q9CQX2|CYB5B_MOUSE	133.98	32	32	32	32	32	32	32	4240000	3960000	3740000	5900000	5340000	4000000	4	3	9	9	9	10	10	10		16318	Cytochrome b5 type B OS=Mus musculus OX=10090 GN=Cyb5b PE=1 SV=1
257	254	P63011|RAB3A_MOUSE	133.94	38	24	38	24	24	30	24	1600000	1840000	1970000	1350000	1070000	1280000	7	3	9	10	7	7	7	9	Carbamidomethylation	24970	Ras-related protein Rab-3A OS=Mus musculus OX=10090 GN=Rab3a PE=1 SV=1
251	350	P00920|CAH2_MOUSE	133.92	25	21	25	21	21	21	21	2730000	4540000	4620000	3280000	3340000	3010000	6	6	7	9	7	7	10	6	Deamidation N	29033	Carbonic anhydrase 2 OS=Mus musculus OX=10090 GN=Ca2 PE=1 SV=4
342	314	P62869|ELOB_MOUSE	133.22	53	43	43	43	53	53	43	3330000	2970000	3430000	4210000	3340000	2700000	6	6	6	6	6	8	7	6	Carbamidomethylation	13170	Elongin-B OS=Mus musculus OX=10090 GN=Elob PE=1 SV=1
433	281	Q80TL4|PHF24_MOUSE	133.08	20	14	10	12	17	10	16	468000	467000	595000	559000	319000	473000	7	7	5	4	5	6	4	6		45223	PHD finger protein 24 OS=Mus musculus OX=10090 GN=Phf24 PE=1 SV=2
385	390	P56395|CYB5_MOUSE	133.01	48	48	38	22	48	48	48	2240000	1720000	1200000	3230000	2700000	1980000	5	5	6	5	4	6	6	6		15241	Cytochrome b5 OS=Mus musculus OX=10090 GN=Cyb5a PE=1 SV=2
515	453	P14231|AT1B2_MOUSE	132.94	14	11	8	14	11	11	13	828000	758000	1240000	932000	772000	1720000	5	5	3	2	5	3	3	4	Carbamidomethylation	33344	Sodium/potassium-transporting ATPase subunit beta-2 OS=Mus musculus OX=10090 GN=Atp1b2 PE=1 SV=2
290	340	Q9JMG7|HDGR3_MOUSE	132.9	33	23	29	23	27	24	15	2310000	2450000	1890000	3860000	2790000	1940000	8	5	5	9	6	10	8	4		22431	Hepatoma-derived growth factor-related protein 3 OS=Mus musculus OX=10090 GN=Hdgfl3 PE=1 SV=2
224	454	P62806|H4_MOUSE	132.75	39	39	39	39	39	39	39	5030000	5380000	6910000	3770000	3410000	4050000	6	6	9	9	11	6	8	9		11367	Histone H4 OS=Mus musculus OX=10090 GN=Hist1h4a PE=1 SV=2
404	252	Q3UHJ0|AAK1_MOUSE	132.38	10	8	9	5	7	8	3	986000	892000	850000	1040000	621000	304000	7	7	6	6	4	5	5	2		103346	AP2-associated protein kinase 1 OS=Mus musculus OX=10090 GN=Aak1 PE=1 SV=2
247	545	Q64436|ATP4A_MOUSE	132.17	6	3	3	3	3	5	4					43800	16100	6	2	8	8	10	7	7	9	Oxidation (M)	114016	Potassium-transporting ATPase alpha chain 1 OS=Mus musculus OX=10090 GN=Atp4a PE=1 SV=3
281	277	Q71M36|CSPG5_MOUSE	132.02	15	8	8	8	8	15	8	1180000	1160000	1380000	1520000	1630000	1100000	7	5	8	7	7	7	10	8	Carbamidomethylation	60406	Chondroitin sulfate proteoglycan 5 OS=Mus musculus OX=10090 GN=Cspg5 PE=1 SV=2
171	180	Q5EBJ4|ERMIN_MOUSE	131.78	47	35	31	27	32	43	19	3070000	3100000	2830000	3140000	3660000	1990000	10	10	12	11	10	11	15	6		32148	Ermin OS=Mus musculus OX=10090 GN=Ermn PE=1 SV=1
234	238	Q91VR2|ATPG_MOUSE	131.64	24	21	21	17	17	13	17	1780000	2030000	2100000	1060000	874000	1300000	7	7	9	8	8	5	5	7	Carbamidomethylation	32886	ATP synthase subunit gamma mitochondrial OS=Mus musculus OX=10090 GN=Atp5f1c PE=1 SV=1
418	313	P63001|RAC1_MOUSE	131.55	34	23	27	30	23	23	23	495000	520000	585000	305000	301000	386000	6	2	4	5	6	4	5	6	Carbamidomethylation	21450	Ras-related C3 botulinum toxin substrate 1 OS=Mus musculus OX=10090 GN=Rac1 PE=1 SV=1
159	151	Q8C8R3|ANK2_MOUSE	131.39	6	2	3	2	2	3	2	371000	642000	574000	526000	742000	295000	19	17	8	8	11	10	11	8	Carbamidomethylation; HPRO; Deamidation N	426265	Ankyrin-2 OS=Mus musculus OX=10090 GN=Ank2 PE=1 SV=2
233	210	P51859|HDGF_MOUSE	130.93	39	18	39	27	27	27	18	1650000	1840000	2100000	2140000	1850000	1520000	10	7	5	10	9	8	9	7	Carbamidomethylation	26269	Hepatoma-derived growth factor OS=Mus musculus OX=10090 GN=Hdgf PE=1 SV=2
305	495	P52503|NDUS6_MOUSE	130.66	50	50	50	29	50	50	29	4790000	5770000	6480000	6840000	5650000	4860000	7	7	7	6	6	10	9	5	Carbamidomethylation	13020	NADH dehydrogenase [ubiquinone] iron-sulfur protein 6 mitochondrial OS=Mus musculus OX=10090 GN=Ndufs6 PE=1 SV=2
405	255	Q9CRB6|TPPP3_MOUSE	130.43	44	27	10	14	30	39	10	581000	830000	879000	1330000	1100000	518000	8	8	4	3	3	8	6	3	Carbamidomethylation	18965	Tubulin polymerization-promoting protein family member 3 OS=Mus musculus OX=10090 GN=Tppp3 PE=1 SV=1
314	898	O35143|ATIF1_MOUSE	130.35	24	23	23	23	24	24	23	3480000	4970000	6210000	5140000	4460000	3900000	7	7	6	5	6	8	11	6		12159	ATPase inhibitor mitochondrial OS=Mus musculus OX=10090 GN=ATP5IF1 PE=1 SV=2
479	455	Q62393|TPD52_MOUSE	130.25	28	17	16	16	21	23	11	863000	724000	613000	1060000	1380000	380000	6	6	3	4	4	5	6	2		24313	Tumor protein D52 OS=Mus musculus OX=10090 GN=Tpd52 PE=1 SV=2
270	206	P10649|GSTM1_MOUSE	130.03	36	31	36	27	32	28	31	659000	927000	842000	580000	984000	684000	8	4	8	8	7	7	6	8	Carbamidomethylation	25970	Glutathione S-transferase Mu 1 OS=Mus musculus OX=10090 GN=Gstm1 PE=1 SV=2
246	299	P15532|NDKA_MOUSE	129.84	43	43	43	43	43	43	43	1020000	783000	948000	715000	780000	736000	6	2	8	9	10	9	9	9	Carbamidomethylation	17208	Nucleoside diphosphate kinase A OS=Mus musculus OX=10090 GN=Nme1 PE=1 SV=1
274	470	P62897|CYC_MOUSE	129.68	39	38	39	38	38	38	38	6690000	3730000	6520000	6510000	5240000	3870000	5	5	8	8	8	8	7	7	Oxidation (M)	11605	Cytochrome c somatic OS=Mus musculus OX=10090 GN=Cycs PE=1 SV=2
526	306	Q05186|RCN1_MOUSE	129.52	21	19	11	16	10	15	9	961000	823000	968000	450000	917000	492000	6	6	5	3	4	2	4	2		38113	Reticulocalbin-1 OS=Mus musculus OX=10090 GN=Rcn1 PE=1 SV=1
272	263	Q01768|NDKB_MOUSE	129.23	52	43	52	43	43	43	43	300000	298000	326000	226000	224000	222000	7	3	7	9	8	8	8	8	Carbamidomethylation	17363	Nucleoside diphosphate kinase B OS=Mus musculus OX=10090 GN=Nme2 PE=1 SV=1
310	304	Q8VEM8|MPCP_MOUSE	127.99	16	16	13	15	15	10	15	2490000	3010000	3710000	2190000	1510000	2470000	7	7	8	6	8	7	5	8	Carbamidomethylation	39632	Phosphate carrier protein mitochondrial OS=Mus musculus OX=10090 GN=Slc25a3 PE=1 SV=1
194	513	P63040|CPLX1_MOUSE	127.71	52	51	51	34	51	52	34	1880000	2410000	1630000	3270000	2720000	1540000	5	4	10	9	5	11	11	8	Carbamidomethylation; Oxidation (M)	15122	Complexin-1 OS=Mus musculus OX=10090 GN=Cplx1 PE=1 SV=1
278	217	P62874|GBB1_MOUSE	127.69	27	27	17	22	18	10	14	1570000	1790000	2160000	927000	611000	1200000	8	5	10	8	9	7	5	6	Carbamidomethylation	37377	Guanine nucleotide-binding protein G(I)/G(S)/G(T) subunit beta-1 OS=Mus musculus OX=10090 GN=Gnb1 PE=1 SV=3
427	537	Q9DAK9|PHP14_MOUSE	127.53	33	19	24	24	33	33	24	427000	905000	962000	1350000	1150000	708000	4	4	3	5	5	6	6	5	Carbamidomethylation; Deamidation N	13997	14 kDa phosphohistidine phosphatase OS=Mus musculus OX=10090 GN=Phpt1 PE=1 SV=1
355	312	O35215|DOPD_MOUSE	126.93	69	69	60	19	69	69	19	1570000	1380000	1140000	1940000	1830000	884000	6	6	7	6	3	7	7	3	Carbamidomethylation	13077	D-dopachrome decarboxylase OS=Mus musculus OX=10090 GN=Ddt PE=1 SV=3
387	437	P10639|THIO_MOUSE	126.7	51	32	31	38	43	40	21	5400000	3860000	3710000	8080000	7240000	3100000	7	7	5	4	5	8	7	3	Carbamidomethylation	11675	Thioredoxin OS=Mus musculus OX=10090 GN=Txn PE=1 SV=3
376	435	O35658|C1QBP_MOUSE	125.85	20	14	12	0	18	12	0	1560000	1220000		2040000	1850000		6	5	7	6	0	6	8	0		31013	Complement component 1 Q subcomponent-binding protein mitochondrial OS=Mus musculus OX=10090 GN=C1qbp PE=1 SV=1
499	424	P52760|RIDA_MOUSE	125.56	40	40	21	21	33	40	33	728000	433000	441000	588000	699000	386000	5	4	5	3	3	4	5	4	Carbamidomethylation	14255	2-iminobutanoate/2-iminopropanoate deaminase OS=Mus musculus OX=10090 GN=Rida PE=1 SV=3
325	644	P43274|H14_MOUSE	125.2	15	15	15	15	15	15	15	1100000	883000	1090000	1160000	905000	840000	4	2	7	7	6	7	7	7		21977	Histone H1.4 OS=Mus musculus OX=10090 GN=Hist1h1e PE=1 SV=2
532	469	Q3TTY5|K22E_MOUSE	125.12	5	4	2	4	5	5	2	572000	449000	589000	746000	240000	299000	4	2	4	2	4	5	4	3	Carbamidomethylation; Oxidation (M)	70923	Keratin type II cytoskeletal 2 epidermal OS=Mus musculus OX=10090 GN=Krt2 PE=1 SV=1
329	235	Q00623|APOA1_MOUSE	125.03	26	17	19	16	19	23	22	1110000	1040000	960000	1420000	1150000	918000	7	7	5	5	5	5	7	7		30616	Apolipoprotein A-I OS=Mus musculus OX=10090 GN=Apoa1 PE=1 SV=2
412	392	P60766|CDC42_MOUSE	124.79	29	29	29	29	29	29	24	638000	717000	858000	654000	634000	397000	6	5	5	5	5	5	6	4	Carbamidomethylation	21259	Cell division control protein 42 homolog OS=Mus musculus OX=10090 GN=Cdc42 PE=1 SV=2
493	506	Q91WS0|CISD1_MOUSE	124.74	44	35	35	35	35	44	36	1190000	1040000	1000000	1080000	1310000	957000	5	5	5	5	4	3	5	4	Carbamidomethylation	12097	CDGSH iron-sulfur domain-containing protein 1 OS=Mus musculus OX=10090 GN=Cisd1 PE=1 SV=1
245	237	Q9Z2U1|PSA5_MOUSE	124.63	38	32	24	32	24	38	18	1870000	1720000	1930000	2210000	2210000	1410000	8	7	6	6	7	7	10	5	Carbamidomethylation	26411	Proteasome subunit alpha type-5 OS=Mus musculus OX=10090 GN=Psma5 PE=1 SV=1
254	598	P34884|MIF_MOUSE	124.58	32	32	32	32	32	32	32	10600000	7310000	8130000	10700000	12400000	7330000	5	5	8	8	9	7	8	10	Carbamidomethylation; HPRO; Oxidation (M)	12504	Macrophage migration inhibitory factor OS=Mus musculus OX=10090 GN=Mif PE=1 SV=2
356	322	Q80Z24|NEGR1_MOUSE	124.43	19	19	13	13	19	13	13	2180000	2040000	2140000	2660000	2010000	1690000	6	6	6	5	5	8	5	6	Carbamidomethylation	37900	Neuronal growth regulator 1 OS=Mus musculus OX=10090 GN=Negr1 PE=1 SV=1
338	479	Q9R0Y5|KAD1_MOUSE	124.29	24	24	24	24	24	24	24	3680000	2270000	3080000	3720000	3890000	2450000	4	4	7	6	6	6	7	7	Deamidation N	21540	Adenylate kinase isoenzyme 1 OS=Mus musculus OX=10090 GN=Ak1 PE=1 SV=1
379	169	Q3UHL1|CAMKV_MOUSE	123.96	21	13	12	14	7	11	7	814000	557000	875000	343000	395000	355000	10	10	7	6	7	4	5	4	Carbamidomethylation	54819	CaM kinase-like vesicle-associated protein OS=Mus musculus OX=10090 GN=Camkv PE=1 SV=2
343	370	P56959|FUS_MOUSE	123.41	13	13	9	6	13	13	13	2350000	2030000	1760000	2720000	2260000	1560000	6	6	7	6	5	7	6	6		52673	RNA-binding protein FUS OS=Mus musculus OX=10090 GN=Fus PE=1 SV=1
458	887	P50114|S100B_MOUSE	123.22	33	33	29	33	33	33	16	998000	924000	997000	2670000	2720000	791000	3	3	5	5	3	7	7	2	Carbamidomethylation; Oxidation (M)	10728	Protein S100-B OS=Mus musculus OX=10090 GN=S100b PE=1 SV=2
414	649	Q6W8Q3|PC4L1_MOUSE	122.97	60	60	60	32	60	60	32	1060000	1660000	2670000	2060000	1600000	1470000	3	3	5	5	5	7	5	5		7502	Purkinje cell protein 4-like protein 1 OS=Mus musculus OX=10090 GN=Pcp4l1 PE=1 SV=1
380	204	Q60631|GRB2_MOUSE	122.67	39	29	18	12	31	23	17	943000	621000	752000	1290000	967000	619000	9	8	6	4	3	7	6	4	Carbamidomethylation	25238	Growth factor receptor-bound protein 2 OS=Mus musculus OX=10090 GN=Grb2 PE=1 SV=1
388	472	Q9QXV0|PCSK1_MOUSE	122.57	22	22	18	18	18	22	22	1880000	1360000	1270000	1620000	2050000	1850000	4	4	6	5	5	5	6	6		27270	ProSAAS OS=Mus musculus OX=10090 GN=Pcsk1n PE=1 SV=2
435	332	Q99LC3|NDUAA_MOUSE	122.54	19	12	12	16	7	10	12	576000	667000	764000	345000	358000	517000	7	7	4	4	6	2	3	4	Carbamidomethylation	40603	NADH dehydrogenase [ubiquinone] 1 alpha subcomplex subunit 10 mitochondrial OS=Mus musculus OX=10090 GN=Ndufa10 PE=1 SV=1
476	380	P70670|NACAM_MOUSE	122.22	3	2	1	2	2	3	1	608000	419000	363000	483000	890000	318000	5	5	3	2	3	3	5	2		220497	Nascent polypeptide-associated complex subunit alpha muscle-specific form OS=Mus musculus OX=10090 GN=Naca PE=1 SV=2
344	371	P63158|HMGB1_MOUSE	122.21	30	18	30	18	18	26	11	1730000	2380000	1730000	2230000	1960000	1120000	6	6	6	9	4	5	5	4	Carbamidomethylation	24894	High mobility group protein B1 OS=Mus musculus OX=10090 GN=Hmgb1 PE=1 SV=2
381	216	Q8QZT1|THIL_MOUSE	122.21	27	15	13	10	17	11	13	1200000	1190000	1400000	1290000	776000	873000	9	9	5	5	4	6	4	4		44816	Acetyl-CoA acetyltransferase mitochondrial OS=Mus musculus OX=10090 GN=Acat1 PE=1 SV=1
241	159	Q99KJ8|DCTN2_MOUSE	122.17	28	21	19	11	24	15	8	1800000	2050000	2210000	2980000	1610000	1580000	10	9	9	8	6	12	8	4		44117	Dynactin subunit 2 OS=Mus musculus OX=10090 GN=Dctn2 PE=1 SV=3
166	195	P28652|KCC2B_MOUSE	121.82	19	16	19	12	16	12	9	977000	1070000	858000	926000	610000	441000	10	7	13	12	9	12	8	10	Carbamidomethylation	60461	Calcium/calmodulin-dependent protein kinase type II subunit beta OS=Mus musculus OX=10090 GN=Camk2b PE=1 SV=2
360	173	Q91VD9|NDUS1_MOUSE	121.44	14	10	10	9	3	6	8	1070000	1250000	1510000	308000	578000	693000	10	10	7	7	7	2	4	6	Carbamidomethylation	79777	NADH-ubiquinone oxidoreductase 75 kDa subunit mitochondrial OS=Mus musculus OX=10090 GN=Ndufs1 PE=1 SV=2
473	295	Q61553|FSCN1_MOUSE	121.17	14	12	11	12	5	7	12	606000	642000	764000	192000	195000	508000	6	6	5	5	5	2	3	5	Carbamidomethylation	54508	Fascin OS=Mus musculus OX=10090 GN=Fscn1 PE=1 SV=4
370	483	Q56A07|SCN2B_MOUSE	121.06	20	18	20	20	20	20	18	1550000	2300000	2200000	2530000	2430000	1680000	5	5	5	6	6	6	6	5	Carbamidomethylation	24228	Sodium channel subunit beta-2 OS=Mus musculus OX=10090 GN=Scn2b PE=1 SV=1
419	326	P62880|GBB2_MOUSE	120.86	21	17	15	15	10	15	10	491000	730000	608000	400000	328000	378000	6	3	6	5	6	4	5	4	Carbamidomethylation	37331	Guanine nucleotide-binding protein G(I)/G(S)/G(T) subunit beta-2 OS=Mus musculus OX=10090 GN=Gnb2 PE=1 SV=3
304	544	Q62048|PEA15_MOUSE	120.79	45	17	45	8	45	45	22	2180000	2950000	2480000	3770000	3210000	2010000	5	5	7	7	2	10	11	4	Oxidation (M)	15054	Astrocytic phosphoprotein PEA-15 OS=Mus musculus OX=10090 GN=Pea15 PE=1 SV=1
284	541	P63242|IF5A1_MOUSE	120.39	32	32	32	16	27	32	32	762000	1070000	1090000	1050000	916000	804000	6	2	9	8	5	8	10	8	Carbamidomethylation; Deamidation N	16832	Eukaryotic translation initiation factor 5A-1 OS=Mus musculus OX=10090 GN=Eif5a PE=1 SV=2
498	399	Q9D6J5|NDUB8_MOUSE	120.26	34	23	19	19	26	27	13	1330000	1280000	1160000	2100000	2060000	1060000	5	5	3	4	4	4	5	3	Carbamidomethylation	21876	NADH dehydrogenase [ubiquinone] 1 beta subcomplex subunit 8 mitochondrial OS=Mus musculus OX=10090 GN=Ndufb8 PE=1 SV=1
120	325	O08585|CLCA_MOUSE	120.22	21	21	21	21	20	21	21	12800000	16700000	19400000	19200000	15400000	13900000	7	5	14	14	15	15	15	17	Carbamidomethylation; Deamidation N	25604	Clathrin light chain A OS=Mus musculus OX=10090 GN=Clta PE=1 SV=2
221	686	P31786|ACBP_MOUSE	120.2	46	46	46	28	46	46	28	10500000	8080000	7450000	13400000	13100000	7150000	6	6	9	7	6	14	10	6	Oxidation (M)	10000	Acyl-CoA-binding protein OS=Mus musculus OX=10090 GN=Dbi PE=1 SV=2
337	327	Q8R317|UBQL1_MOUSE	120.16	13	7	6	1	13	10	3	130000	24100		364000	363000		6	2	6	4	2	11	8	4		61976	Ubiquilin-1 OS=Mus musculus OX=10090 GN=Ubqln1 PE=1 SV=1
297	220	Q8CAQ8|MIC60_MOUSE	120.11	13	9	6	7	7	8	6	761000	532000	681000	780000	775000	435000	9	9	6	4	6	5	6	5		83900	MICOS complex subunit Mic60 OS=Mus musculus OX=10090 GN=Immt PE=1 SV=1
347	549	P63044|VAMP2_MOUSE	120.05	39	39	34	21	34	34	21	2520000	3070000	3050000	3360000	2860000	2270000	4	4	8	6	4	8	7	4		12691	Vesicle-associated membrane protein 2 OS=Mus musculus OX=10090 GN=Vamp2 PE=1 SV=2
373	240	P67778|PHB_MOUSE	119.51	28	17	23	19	14	24	12	511000	1320000	1520000	708000	638000	388000	8	8	5	6	6	4	7	4		29820	Prohibitin OS=Mus musculus OX=10090 GN=Phb PE=1 SV=1
318	289	Q9ES97|RTN3_MOUSE	119.51	8	4	6	7	3	3	5	607000	761000	755000	292000	639000	409000	7	6	4	6	6	3	3	5	Carbamidomethylation	103879	Reticulon-3 OS=Mus musculus OX=10090 GN=Rtn3 PE=1 SV=2
301	225	Q9Z2Q6|SEPT5_MOUSE	119.36	23	12	16	20	8	11	17	697000	694000	1240000	244000	459000	832000	10	7	6	8	11	3	5	8	Carbamidomethylation	42748	Septin-5 OS=Mus musculus OX=10090 GN=Sept5 PE=1 SV=2
357	412	Q9D2M8|UB2V2_MOUSE	119.31	30	25	30	25	25	25	25	1370000	1800000	1560000	1530000	1260000	1440000	5	5	6	7	6	6	6	6		16367	Ubiquitin-conjugating enzyme E2 variant 2 OS=Mus musculus OX=10090 GN=Ube2v2 PE=1 SV=4
409	317	Q6P069|SORCN_MOUSE	119.24	30	15	15	15	30	25	15	538000	693000	869000	1220000	909000	596000	6	6	3	5	5	7	6	4	Carbamidomethylation	21627	Sorcin OS=Mus musculus OX=10090 GN=Sri PE=1 SV=1
527	321	Q8BR63|F177A_MOUSE	118.97	37	16	11	11	32	28	5	435000	248000	293000	776000	915000	234000	6	6	3	2	2	5	6	2	Carbamidomethylation	23578	Protein FAM177A1 OS=Mus musculus OX=10090 GN=Fam177a1 PE=1 SV=1
445	389	Q8BP92|RCN2_MOUSE	118.84	17	11	15	15	17	11	8	510000	630000	692000	720000	472000	293000	6	5	3	5	4	5	3	2		37271	Reticulocalbin-2 OS=Mus musculus OX=10090 GN=Rcn2 PE=1 SV=1
280	265	O55131|SEPT7_MOUSE	118.66	17	15	12	14	9	12	10	779000	758000	734000	468000	597000	533000	7	6	8	8	9	7	8	6	Carbamidomethylation	50550	Septin-7 OS=Mus musculus OX=10090 GN=Sept7 PE=1 SV=1
291	367	Q8K3J1|NDUS8_MOUSE	118.63	25	21	21	25	21	25	12	2630000	1920000	1890000	3120000	2890000	1500000	5	5	7	7	6	7	9	4	Carbamidomethylation	24038	NADH dehydrogenase [ubiquinone] iron-sulfur protein 8 mitochondrial OS=Mus musculus OX=10090 GN=Ndufs8 PE=1 SV=1
514	352	P14206|RSSA_MOUSE	118.53	25	22	17	11	17	17	14	1100000	1050000	993000	1240000	1000000	871000	6	6	5	4	3	4	4	4	Carbamidomethylation	32838	40S ribosomal protein SA OS=Mus musculus OX=10090 GN=Rpsa PE=1 SV=4
298	232	Q9QZM0|UBQL2_MOUSE	118.39	17	9	11	4	17	11	7	273000	281000	162000	476000	384000	168000	8	4	6	7	3	11	8	7		67351	Ubiquilin-2 OS=Mus musculus OX=10090 GN=Ubqln2 PE=1 SV=2
295	192	Q02053|UBA1_MOUSE	117.76	10	8	6	5	6	4	5	318000	41400	45000	874000	205000	158000	11	3	9	6	5	7	5	6	Carbamidomethylation	117809	Ubiquitin-like modifier-activating enzyme 1 OS=Mus musculus OX=10090 GN=Uba1 PE=1 SV=1
510	338	Q60597|ODO1_MOUSE	117.27	7	3	2	6	2	2	3	471000	153000	765000	130000	162000	260000	9	9	4	3	7	2	2	3	Carbamidomethylation	116449	2-oxoglutarate dehydrogenase mitochondrial OS=Mus musculus OX=10090 GN=Ogdh PE=1 SV=3
797	684	Q8R191|SNG3_MOUSE	117.2	15	5	15	12	12	7	12	74900	279000	245000	403000	49500	167000	3	3	1	3	2	2	1	2		24561	Synaptogyrin-3 OS=Mus musculus OX=10090 GN=Syngr3 PE=1 SV=1
492	485	Q61885|MOG_MOUSE	117.16	16	12	12	12	12	12	16	2270000	2430000	2570000	2020000	1620000	2010000	4	4	3	4	5	4	3	6	Carbamidomethylation	28271	Myelin-oligodendrocyte glycoprotein OS=Mus musculus OX=10090 GN=Mog PE=1 SV=1
346	416	Q6IRU2|TPM4_MOUSE	117.14	23	10	14	15	13	17	9	134000	253000	294000	532000	429000	96700	7	6	5	7	6	6	6	4		28468	Tropomyosin alpha-4 chain OS=Mus musculus OX=10090 GN=Tpm4 PE=1 SV=3
273	301	P34022|RANG_MOUSE	117.04	40	24	19	24	24	35	29	2380000	2480000	2820000	3490000	2820000	2090000	7	7	8	5	7	8	8	9	Carbamidomethylation	23596	Ran-specific GTPase-activating protein OS=Mus musculus OX=10090 GN=Ranbp1 PE=1 SV=2
439	331	P27546|MAP4_MOUSE	116.87	7	3	2	3	3	5	2	829000	430000	366000	781000	892000	330000	6	6	4	3	4	4	6	3		117429	Microtubule-associated protein 4 OS=Mus musculus OX=10090 GN=Map4 PE=1 SV=3
366	323	P22005|PENK_MOUSE	116.85	26	22	18	18	22	26	18	1840000	2220000	2530000	2810000	2750000	1910000	7	7	7	6	5	6	8	5	Carbamidomethylation	31004	Proenkephalin-A OS=Mus musculus OX=10090 GN=Penk PE=1 SV=2
331	398	Q9D0M3|CY1_MOUSE	116.82	19	19	14	14	14	19	19	2090000	1980000	2290000	2050000	2390000	2090000	5	5	6	6	7	6	7	7	Carbamidomethylation	35328	Cytochrome c1 heme protein mitochondrial OS=Mus musculus OX=10090 GN=Cyc1 PE=1 SV=1
489	368	Q60930|VDAC2_MOUSE	116.68	21	17	15	17	13	17	21	1070000	766000	939000	486000	767000	749000	5	5	4	4	4	3	4	5		31733	Voltage-dependent anion-selective channel protein 2 OS=Mus musculus OX=10090 GN=Vdac2 PE=1 SV=2
555	643	Q60771|CLD11_MOUSE	116.64	19	19	19	12	8	14	7	1080000	1720000	1860000	217000	793000	921000	3	3	4	5	4	1	3	2	Carbamidomethylation	22114	Claudin-11 OS=Mus musculus OX=10090 GN=Cldn11 PE=1 SV=1
396	458	P60840|ENSA_MOUSE	116.43	58	33	52	39	39	33	33	1270000	1090000	1540000	1390000	1510000	569000	7	6	5	6	5	5	5	4	Oxidation (M)	13335	Alpha-endosulfine OS=Mus musculus OX=10090 GN=Ensa PE=1 SV=1
294	189	Q60902|EP15R_MOUSE	116.21	13	4	9	7	9	7	5	361000	575000	444000	624000	568000	266000	10	9	4	7	6	8	6	6		99309	Epidermal growth factor receptor substrate 15-like 1 OS=Mus musculus OX=10090 GN=Eps15l1 PE=1 SV=3
262	193	O35643|AP1B1_MOUSE	115.75	11	7	6	7	5	4	5	57000	74500	183000	53100		57100	10	2	7	6	7	5	4	5	Carbamidomethylation	103935	AP-1 complex subunit beta-1 OS=Mus musculus OX=10090 GN=Ap1b1 PE=1 SV=2
416	271	Q6PER3|MARE3_MOUSE	115.62	21	13	21	18	12	15	12	504000	912000	737000	478000	496000	477000	7	6	4	8	6	4	5	5	Carbamidomethylation	31966	Microtubule-associated protein RP/EB family member 3 OS=Mus musculus OX=10090 GN=Mapre3 PE=1 SV=1
443	383	Q60668|HNRPD_MOUSE	115.35	16	12	12	11	15	12	7	501000	317000	2340000	655000	485000	185000	6	5	6	5	4	7	5	2	Carbamidomethylation; Phosphorylation (STY)	38354	Heterogeneous nuclear ribonucleoprotein D0 OS=Mus musculus OX=10090 GN=Hnrnpd PE=1 SV=2
406	268	Q03517|SCG2_MOUSE	115.15	11	11	7	4	8	11	6	1120000	767000	1140000	1210000	1210000	969000	7	6	7	4	3	5	7	5		70644	Secretogranin-2 OS=Mus musculus OX=10090 GN=Scg2 PE=1 SV=1
438	285	O08749|DLDH_MOUSE	115.13	14	10	10	9	7	7	8	706000	823000	870000	555000	304000	572000	7	7	5	5	6	3	3	4	Carbamidomethylation	54272	Dihydrolipoyl dehydrogenase mitochondrial OS=Mus musculus OX=10090 GN=Dld PE=1 SV=2
398	526	P84104|SRSF3_MOUSE	114.79	30	10	26	21	30	23	16	526000	969000	1340000	1440000	770000	877000	5	4	3	6	5	7	5	4	Carbamidomethylation; Deamidation N	19330	Serine/arginine-rich splicing factor 3 OS=Mus musculus OX=10090 GN=Srsf3 PE=1 SV=1
206	623	Q9D0M5|DYL2_MOUSE	114.66	33	33	33	33	33	33	33	9300000	11900000	13300000	13800000	10100000	10000000	4	4	11	11	11	11	11	11	Carbamidomethylation	10350	Dynein light chain 2 cytoplasmic OS=Mus musculus OX=10090 GN=Dynll2 PE=1 SV=1
275	508	Q06185|ATP5I_MOUSE	114.65	61	61	61	42	61	51	42	3450000	3090000	3200000	3740000	3330000	2760000	4	4	9	8	6	8	6	7		8236	ATP synthase subunit e mitochondrial OS=Mus musculus OX=10090 GN=Atp5me PE=1 SV=2
382	226	Q00493|CBPE_MOUSE	114.45	18	13	8	8	18	16	6	688000	705000	530000	1250000	940000	472000	8	8	6	4	4	8	7	3		53256	Carboxypeptidase E OS=Mus musculus OX=10090 GN=Cpe PE=1 SV=2
627	444	Q9JJU8|SH3L1_MOUSE	114.35	48	31	11	20	39	39	11	776000	627000	984000	959000	1280000	528000	5	5	3	1	2	5	4	1	Carbamidomethylation	12811	SH3 domain-binding glutamic acid-rich-like protein OS=Mus musculus OX=10090 GN=Sh3bgrl PE=1 SV=1
420	330	P04925|PRIO_MOUSE	114.3	24	20	20	24	16	16	24	744000	953000	978000	1130000	1060000	691000	6	6	5	5	6	4	4	6	Carbamidomethylation	27977	Major prion protein OS=Mus musculus OX=10090 GN=Prnp PE=1 SV=2
488	336	Q9Z2D6|MECP2_MOUSE	114.18	16	5	11	4	14	14	12	163000	416000	244000	511000	490000	259000	6	6	2	4	2	5	5	4		52308	Methyl-CpG-binding protein 2 OS=Mus musculus OX=10090 GN=Mecp2 PE=1 SV=1
678	804	Q9JJV2|PROF2_MOUSE	113.79	26	26	10	16	16	26	16	1850000	822000	1500000	1410000	1480000	1170000	3	3	3	1	2	3	3	2	Deamidation N	15032	Profilin-2 OS=Mus musculus OX=10090 GN=Pfn2 PE=1 SV=3
263	293	Q99LX0|PARK7_MOUSE	113.65	32	32	32	24	28	24	20	2810000	3030000	2870000	2730000	2650000	2140000	6	6	8	8	7	9	8	7	Carbamidomethylation	20021	Protein/nucleic acid deglycase DJ-1 OS=Mus musculus OX=10090 GN=Park7 PE=1 SV=1
411	351	P97352|S10AD_MOUSE	113.18	55	42	34	55	55	49	42	1070000	888000	1450000	1710000	1010000	925000	7	6	5	4	7	7	5	5		11158	Protein S100-A13 OS=Mus musculus OX=10090 GN=S100a13 PE=1 SV=1
353	231	Q01065|PDE1B_MOUSE	113.09	18	11	13	14	7	12	5	639000	808000	806000	352000	505000	308000	9	9	6	7	7	4	6	3		61226	Calcium/calmodulin-dependent 3' 5'-cyclic nucleotide phosphodiesterase 1B OS=Mus musculus OX=10090 GN=Pde1b PE=1 SV=2
283	284	Q8C1B7|SEP11_MOUSE	112.73	15	7	11	10	8	10	7	97700	289000	165000	262000	83000	101000	7	2	6	8	8	7	8	6		49695	Septin-11 OS=Mus musculus OX=10090 GN=Sept11 PE=1 SV=4
368	408	Q5SRX1|TM1L2_MOUSE	112.09	8	7	8	7	7	7	7	894000	1190000	1200000	1160000	896000	862000	5	5	4	5	4	4	4	4		55663	TOM1-like protein 2 OS=Mus musculus OX=10090 GN=Tom1l2 PE=1 SV=1
517	462	Q9CR68|UCRI_MOUSE	111.81	25	11	11	11	11	20	11	746000	1110000	1230000	939000	961000	1100000	5	5	3	4	3	3	5	3		29368	Cytochrome b-c1 complex subunit Rieske mitochondrial OS=Mus musculus OX=10090 GN=Uqcrfs1 PE=1 SV=1
457	569	P04104|K2C1_MOUSE	111.63	5	4	4	4	5	5	4	1500000	1480000	1540000	1490000	1400000	1400000	4	2	3	4	3	6	5	5		65606	Keratin type II cytoskeletal 1 OS=Mus musculus OX=10090 GN=Krt1 PE=1 SV=4
506	650	Q9DB15|RM12_MOUSE	111.49	18	18	18	18	18	18	18	698000	557000	767000	1070000	914000	737000	4	4	4	3	4	4	4	4		21708	39S ribosomal protein L12 mitochondrial OS=Mus musculus OX=10090 GN=Mrpl12 PE=1 SV=2
546	461	Q62433|NDRG1_MOUSE	110.79	15	15	7	7	15	15	15	517000	354000	365000	678000	641000	530000	4	4	4	2	2	4	4	4	Carbamidomethylation	43009	Protein NDRG1 OS=Mus musculus OX=10090 GN=Ndrg1 PE=1 SV=1
374	267	P50518|VATE1_MOUSE	110.53	32	27	26	20	32	23	20	1350000	1930000	2100000	1380000	964000	1360000	7	7	7	6	6	7	5	5		26157	V-type proton ATPase subunit E 1 OS=Mus musculus OX=10090 GN=Atp6v1e1 PE=1 SV=2
237	305	O35381|AN32A_MOUSE	109.61	27	18	14	18	24	19	17	1300000	1650000	985000	1640000	1530000	787000	9	5	8	5	8	11	10	6	Carbamidomethylation	28538	Acidic leucine-rich nuclear phosphoprotein 32 family member A OS=Mus musculus OX=10090 GN=Anp32a PE=1 SV=1
454	273	Q6PHS9|CA2D2_MOUSE	109.04	6	3	4	3	4	5	2	246000	542000	308000	308000	473000	217000	7	5	3	5	4	5	6	2		130385	Voltage-dependent calcium channel subunit alpha-2/delta-2 OS=Mus musculus OX=10090 GN=Cacna2d2 PE=1 SV=1
503	463	Q9DB20|ATPO_MOUSE	109	31	23	18	16	10	16	10	562000	845000	1010000	639000	684000	620000	6	5	5	5	5	3	4	3	Carbamidomethylation	23364	ATP synthase subunit O mitochondrial OS=Mus musculus OX=10090 GN=Atp5po PE=1 SV=1
395	344	Q9D892|ITPA_MOUSE	108.53	43	28	13	26	21	21	26	1090000	564000	954000	796000	757000	644000	8	8	7	3	6	4	4	5		21897	Inosine triphosphate pyrophosphatase OS=Mus musculus OX=10090 GN=Itpa PE=1 SV=2
333	486	P70349|HINT1_MOUSE	108.39	52	33	33	17	33	52	17	4870000	5180000	4740000	5800000	5080000	4110000	4	4	6	6	4	5	6	4	Carbamidomethylation	13777	Histidine triad nucleotide-binding protein 1 OS=Mus musculus OX=10090 GN=Hint1 PE=1 SV=3
508	780	P28656|NP1L1_MOUSE	108.38	10	5	10	5	5	10	5	161000	126000	57800	153000	252000	52400	3	2	2	4	2	4	4	3		45345	Nucleosome assembly protein 1-like 1 OS=Mus musculus OX=10090 GN=Nap1l1 PE=1 SV=2
[truncated: 409 more rows]
