# Supplementary material for: Comprehensive Glycomic and Proteomic Analysis of Mouse Striatum and Lateral Hypothalamus Following Repeated Exposures to Cocaine or Methamphetamine
Source: Mol Cell Proteomics. 2024 Jun 15;23(8):100803. doi: 10.1016/j.mcpro.2024.100803 (PMC11324981; doi:10.1016/j.mcpro.2024.100803)
Supplement: Supplemental File S7 [file mmc7.xlsx]

## Sheet: Sheet1
Supplemental Table S7A, Label free quantified proteins for lateral hypothalamus (LH) for cocaine (C1-6), methamphetamine (M1-6), and saline (S1-6) samples.
Protein Group	Protein ID	Accession	Significance	Coverage (%)	#Peptides	#Unique	PTM	C1 Area	C2 Area	C3 Area	C4 Area	C5 Area	C6 Area	M1 Area	M2 Area	M3 Area	M4 Area	M5 Area	M6 Area	S1 Area	S2 Area	S3 Area	S4 Area	S5 Area	S6 Area	Sample Profile (Ratio)	Avg. Mass	Description
313	1971	P43024|CX6A1_MOUSE	91.45	44	4	4		12500000	33000000	29600000	20900000	25700000	11900000	22800000	21800000	26100000	28100000	27700000	31400000	3850000	3670000	3140000	3790000	3940000	3980000	3.24:8.56:7.67:5.41:6.67:3.10:5.93:5.66:6.77:7.28:7.20:8.15:1.00:0.95:0.81:0.98:1.02:1.03	12352	Cytochrome c oxidase subunit 6A1 mitochondrial OS=Mus musculus OX=10090 GN=Cox6a1 PE=1 SV=2
1005	929	P70168|IMB1_MOUSE	59.01	3	2	2		551000	241000	492000	349000	261000	87600	585000	227000	152000	608000	175000	511000	0	566000	0	277000	152000	172000	1.00:0.44:0.89:0.63:0.47:0.16:1.06:0.41:0.28:1.10:0.32:0.93:0:1.03:0:0.50:0.28:0.31	97184	Importin subunit beta-1 OS=Mus musculus OX=10090 GN=Kpnb1 PE=1 SV=2
521	619	Q3UHL1|CAMKV_MOUSE	57.06	15	3	3	Carbamidomethylation	1680000	2250000	538000	2090000	2210000	2470000	3110000	3990000	4640000	4810000	4030000	4890000	4900000	5120000	5080000	4520000	4500000	5020000	0.34:0.46:0.11:0.43:0.45:0.51:0.63:0.81:0.95:0.98:0.82:1.00:1.00:1.05:1.04:0.92:0.92:1.02	54819	CaM kinase-like vesicle-associated protein OS=Mus musculus OX=10090 GN=Camkv PE=1 SV=2
1	97	P04370|MBP_MOUSE	54.78	41	78	77	HPRO; Oxidation (M); HexNAc; HexNAcHex; Ubq; Deamidation N	1440000000	1730000000	1790000000	2100000000	1850000000	1100000000	1450000000	1360000000	1730000000	1610000000	1420000000	1540000000	1840000000	1900000000	1780000000	1800000000	1370000000	1640000000	0.78:0.94:0.97:1.14:1.00:0.60:0.79:0.74:0.94:0.87:0.77:0.84:1.00:1.03:0.96:0.98:0.74:0.89	27168	Myelin basic protein OS=Mus musculus OX=10090 GN=Mbp PE=1 SV=2
1366	1025	O54829|RGS7_MOUSE	54.54	4	2	2		486000	809000	350000	0	290000	332000	450000	496000	707000	707000	241000	643000	0	902000	371000	571000	0	700000	1.00:1.66:0.72:0:0.60:0.68:0.93:1.02:1.45:1.46:0.50:1.32:0:1.86:0.76:1.18:0:1.44	54792	Regulator of G-protein signaling 7 OS=Mus musculus OX=10090 GN=Rgs7 PE=1 SV=2
715	717	Q69Z98|BRSK2_MOUSE	53.95	7	2	2		68600	947000	523000	470000	775000	394000	1430000	597000	1860000	301000	1970000	2140000	251000	120000	213000	2910000	2290000	1920000	0.27:3.77:2.08:1.87:3.08:1.57:5.69:2.38:7.40:1.20:7.83:8.54:1.00:0.48:0.85:11.60:9.10:7.63	81734	Serine/threonine-protein kinase BRSK2 OS=Mus musculus OX=10090 GN=Brsk2 PE=1 SV=2
905	562	Q8BVQ5|PPME1_MOUSE	53.07	8	2	2		938000	500000	940000	835000	533000	490000	130000	597000	362000	234000	373000	43600	604000	308000	180000	0	606000	516000	1.55:0.83:1.56:1.38:0.88:0.81:0.22:0.99:0.60:0.39:0.62:0.07:1.00:0.51:0.30:0:1.00:0.85	42256	Protein phosphatase methylesterase 1 OS=Mus musculus OX=10090 GN=Ppme1 PE=1 SV=5
1546	1997	Q62523|ZYX_MOUSE	50.29	6	2	2		240000	501000	531000	613000	689000	269000	101000	260000	415000	251000	346000	422000	398000	463000	249000	0	289000	298000	0.60:1.26:1.33:1.54:1.73:0.68:0.25:0.65:1.04:0.63:0.87:1.06:1.00:1.16:0.63:0:0.73:0.75	60546	Zyxin OS=Mus musculus OX=10090 GN=Zyx PE=1 SV=2
1091	747	Q8VHK5|MLC1_MOUSE	49.82	8	2	2		641000	1020000	536000	783000	741000	286000	835000	642000	915000	886000	818000	1010000	222000	124000	0	0	10100	72200	2.89:4.60:2.41:3.53:3.34:1.29:3.76:2.89:4.12:3.99:3.68:4.53:1.00:0.56:0:0:0.05:0.33	41596	Membrane protein MLC1 OS=Mus musculus OX=10090 GN=Mlc1 PE=1 SV=1
1182	998	Q6P1F6|2ABA_MOUSE	49.39	6	2	2		0	216000	0	229000	105000	0	474000	0	140000	0	83400	0	0	841000	131000	224000	78700	265000	0:1.00:0:1.06:0.48:0:2.19:0:0.64:0:0.39:0:0:3.89:0.61:1.03:0.36:1.23	51692	Serine/threonine-protein phosphatase 2A 55 kDa regulatory subunit B alpha isoform OS=Mus musculus OX=10090 GN=Ppp2r2a PE=1 SV=1
86	185	Q9QXV0|PCSK1_MOUSE	49.35	52	17	17		24500000	31100000	30500000	23600000	28900000	36200000	26500000	15600000	17700000	28300000	19400000	19600000	21900000	28400000	23500000	27700000	18900000	18300000	1.12:1.42:1.39:1.08:1.32:1.65:1.21:0.71:0.81:1.29:0.89:0.90:1.00:1.30:1.07:1.27:0.87:0.84	27270	ProSAAS OS=Mus musculus OX=10090 GN=Pcsk1n PE=1 SV=2
1229	3877	P62858|RS28_MOUSE	48.46	32	4	4		214000	706000	735000	451000	668000	158000	629000	419000	657000	296000	564000	241000	150000	462000	128000	0	255000	288000	1.43:4.72:4.91:3.01:4.46:1.06:4.20:2.80:4.39:1.98:3.77:1.61:1.00:3.09:0.86:0:1.71:1.93	7841	40S ribosomal protein S28 OS=Mus musculus OX=10090 GN=Rps28 PE=1 SV=1
1096	1323	O08915|AIP_MOUSE	46.92	9	2	2	Carbamidomethylation	754000	427000	1010000	1250000	1480000	979000	894000	0	949000	1310000	1030000	1170000	2310000	2640000	2600000	2340000	2160000	2200000	0.33:0.19:0.44:0.54:0.64:0.42:0.39:0:0.41:0.57:0.45:0.51:1.00:1.15:1.13:1.01:0.94:0.96	37605	AH receptor-interacting protein OS=Mus musculus OX=10090 GN=Aip PE=1 SV=1
1367	1057	Q99KW9|TIP_MOUSE	46.65	4	2	2		0	165000	194000	147000	189000	98900	203000	163000	71000	180000	60400	194000	33800	60300	0	55900	28800	0	0:4.87:5.72:4.34:5.58:2.93:5.99:4.82:2.10:5.32:1.78:5.74:1.00:1.78:0:1.65:0.85:0	67465	T-cell immunomodulatory protein OS=Mus musculus OX=10090 GN=Itfg1 PE=1 SV=2
1496	1993	Q9D8E6|RL4_MOUSE	46.59	5	2	2	Carbamidomethylation	0	0	47500	42700	27900	0	200000	97300	77000	89400	0	221000	35500	0	93100	0	0	60300	0:0:1.34:1.20:0.78:0:5.63:2.74:2.17:2.52:0:6.22:1.00:0:2.62:0:0:1.70	47154	60S ribosomal protein L4 OS=Mus musculus OX=10090 GN=Rpl4 PE=1 SV=3
956	780	P68404|KPCB_MOUSE	45.77	8	3	2	Carbamidomethylation; Deamidation N	362000	288000	485000	342000	366000	177000	119000	427000	404000	322000	145000	225000	326000	366000	1030000	243000	117000	94200	1.11:0.88:1.49:1.05:1.12:0.54:0.37:1.31:1.24:0.99:0.45:0.69:1.00:1.12:3.15:0.75:0.36:0.29	76751	Protein kinase C beta type OS=Mus musculus OX=10090 GN=Prkcb PE=1 SV=4
30	55	Q04447|KCRB_MOUSE	45.55	62	27	26	Carbamidomethylation; Oxidation (M); Deamidation N	146000000	174000000	172000000	182000000	200000000	126000000	144000000	112000000	123000000	154000000	123000000	160000000	181000000	182000000	197000000	176000000	146000000	168000000	0.81:0.96:0.95:1.01:1.11:0.69:0.79:0.62:0.68:0.85:0.68:0.89:1.00:1.00:1.09:0.97:0.80:0.93	42713	Creatine kinase B-type OS=Mus musculus OX=10090 GN=Ckb PE=1 SV=1
1222	1189	Q9ESM3|HPLN2_MOUSE	40.78	9	2	2	Carbamidomethylation	415000	892000	890000	291000	256000	543000	718000	0	184000	546000	397000	477000	276000	760000	1010000	449000	575000	537000	1.50:3.23:3.22:1.05:0.93:1.97:2.60:0:0.67:1.98:1.44:1.73:1.00:2.75:3.65:1.63:2.08:1.94	37925	Hyaluronan and proteoglycan link protein 2 OS=Mus musculus OX=10090 GN=Hapln2 PE=1 SV=1
927	813	Q9D1J3|SARNP_MOUSE	40.28	9	2	2		401000	1260000	1440000	1100000	3130000	1690000	2320000	345000	1150000	1150000	1200000	1230000	3290000	3280000	4610000	3970000	1900000	1630000	0.12:0.38:0.44:0.33:0.95:0.51:0.70:0.10:0.35:0.35:0.36:0.37:1.00:1.00:1.40:1.21:0.58:0.49	23533	SAP domain-containing ribonucleoprotein OS=Mus musculus OX=10090 GN=Sarnp PE=1 SV=3
677	1086	Q7TQI3|OTUB1_MOUSE	38.29	13	2	2		1460000	3910000	3690000	2310000	2480000	1030000	2390000	2010000	2290000	2980000	2550000	3470000	253000	207000	422000	346000	360000	260000	5.76:15.46:14.57:9.14:9.80:4.08:9.43:7.95:9.06:11.77:10.05:13.70:1.00:0.82:1.67:1.37:1.42:1.03	31270	Ubiquitin thioesterase OTUB1 OS=Mus musculus OX=10090 GN=Otub1 PE=1 SV=2
1427	2544	Q8K2C6|SIR5_MOUSE	37.59	6	2	2		368000	0	125000	0	379000	302000	154000	143000	72200	193000	208000	244000	367000	537000	524000	268000	366000	424000	1.00:0:0.34:0:1.03:0.83:0.42:0.39:0.20:0.53:0.57:0.66:1.00:1.47:1.43:0.73:1.00:1.16	34134	NAD-dependent protein deacylase sirtuin-5 mitochondrial OS=Mus musculus OX=10090 GN=Sirt5 PE=1 SV=1
1532	3953	Q9D7P6|ISCU_MOUSE	37.48	11	2	2		145000	203000	0	200000	179000	92000	123000	135000	114000	0	118000	128000	0	206000	215000	0	224000	0	1.00:1.40:0:1.38:1.24:0.64:0.85:0.94:0.79:0:0.81:0.88:0:1.42:1.49:0:1.55:0	18098	Iron-sulfur cluster assembly enzyme ISCU mitochondrial OS=Mus musculus OX=10090 GN=Iscu PE=1 SV=1
1518	1352	Q8C166|CPNE1_MOUSE	37.37	7	2	2		160000	278000	281000	251000	184000	233000	221000	262000	132000	80500	86000	253000	432000	339000	395000	362000	0	394000	0.37:0.64:0.65:0.58:0.43:0.54:0.51:0.61:0.31:0.19:0.20:0.59:1.00:0.78:0.91:0.84:0:0.91	58887	Copine-1 OS=Mus musculus OX=10090 GN=Cpne1 PE=1 SV=1
1397	3928	P63280|UBC9_MOUSE	36.39	8	2	2		168000	133000	186000	164000	88000	194000	0	0	0	254000	0	227000	253000	235000	248000	270000	175000	229000	0.66:0.52:0.73:0.65:0.35:0.77:0:0:0:1.00:0:0.90:1.00:0.93:0.98:1.07:0.69:0.90	18007	SUMO-conjugating enzyme UBC9 OS=Mus musculus OX=10090 GN=Ube2i PE=1 SV=1
1486	1217	Q9CR98|F136A_MOUSE	36.32	17	2	2		255000	178000	0	171000	0	313000	0	226000	112000	155000	69800	354000	75400	151000	85900	210000	268000	110000	3.38:2.36:0:2.26:0:4.15:0:2.99:1.49:2.06:0.93:4.69:1.00:2.00:1.14:2.78:3.55:1.46	15674	Protein FAM136A OS=Mus musculus OX=10090 GN=Fam136a PE=1 SV=1
590	964	P48771|CX7A2_MOUSE	36.02	28	4	4		1960000	1810000	2030000	2190000	2570000	1940000	1540000	1310000	1520000	1720000	1330000	1800000	1050000	1660000	1000000	765000	508000	1130000	1.86:1.72:1.93:2.08:2.44:1.85:1.46:1.25:1.44:1.64:1.27:1.71:1.00:1.58:0.95:0.73:0.48:1.07	9291	Cytochrome c oxidase subunit 7A2 mitochondrial OS=Mus musculus OX=10090 GN=Cox7a2 PE=1 SV=2
812	516	P46471|PRS7_MOUSE	35.82	12	7	7		669000	228000	333000	594000	609000	538000	671000	448000	858000	602000	392000	979000	1130000	586000	352000	1220000	612000	816000	0.59:0.20:0.30:0.53:0.54:0.48:0.60:0.40:0.76:0.53:0.35:0.87:1.00:0.52:0.31:1.08:0.54:0.72	48648	26S proteasome regulatory subunit 7 OS=Mus musculus OX=10090 GN=Psmc2 PE=1 SV=5
1390	1522	Q8K0E8|FIBB_MOUSE	35.65	4	2	2		0	0	0	0	0	0	0	0	0	0	0	0	225000	232000	637000	627000	410000	485000	0:0:0:0:0:0:0:0:0:0:0:0:1.00:1.03:2.83:2.78:1.82:2.15	54753	Fibrinogen beta chain OS=Mus musculus OX=10090 GN=Fgb PE=1 SV=1
1117	1458	Q8CCN5|BCAS3_MOUSE	35.27	2	2	2		100000	0	0	192000	196000	237000	215000	216000	0	134000	83800	109000	415000	333000	411000	376000	311000	343000	0.24:0:0:0.46:0.47:0.57:0.52:0.52:0:0.32:0.20:0.26:1.00:0.80:0.99:0.91:0.75:0.83	101021	Breast carcinoma-amplified sequence 3 homolog OS=Mus musculus OX=10090 GN=Bcas3 PE=1 SV=2
1584	2044	P70704|AT8A1_MOUSE	34.89	2	2	2		82700	72800	162000	75700	0	330000	305000	132000	0	179000	149000	254000	651000	641000	458000	486000	354000	412000	0.13:0.11:0.25:0.12:0:0.51:0.47:0.20:0:0.28:0.23:0.39:1.00:0.98:0.70:0.75:0.54:0.63	131413	Phospholipid-transporting ATPase IA OS=Mus musculus OX=10090 GN=Atp8a1 PE=1 SV=2
1399	728	Q64010|CRK_MOUSE	34.58	13	3	3		0	468000	184000	517000	173000	195000	180000	185000	59000	192000	324000	231000	331000	141000	165000	294000	199000	255000	0:1.41:0.55:1.56:0.52:0.59:0.54:0.56:0.18:0.58:0.98:0.70:1.00:0.43:0.50:0.89:0.60:0.77	33815	Adapter molecule crk OS=Mus musculus OX=10090 GN=Crk PE=1 SV=1
1335	1254	Q61151|2A5E_MOUSE	34.27	3	2	2		69500	0	170000	269000	0	425000	97000	260000	73300	75500	36800	284000	103000	303000	279000	303000	172000	116000	0.67:0:1.65:2.61:0:4.13:0.94:2.52:0.71:0.73:0.36:2.75:1.00:2.94:2.70:2.94:1.67:1.13	54714	Serine/threonine-protein phosphatase 2A 56 kDa regulatory subunit epsilon isoform OS=Mus musculus OX=10090 GN=Ppp2r5e PE=1 SV=3
1044	1002	P32848|PRVA_MOUSE	34.06	25	2	2		151000	198000	184000	340000	357000	26900	33300	27100	55000	85800	37900	0	71600	13500	33900	0	19300	0	2.10:2.77:2.57:4.75:4.98:0.38:0.46:0.38:0.77:1.20:0.53:0:1.00:0.19:0.47:0:0.27:0	11931	Parvalbumin alpha OS=Mus musculus OX=10090 GN=Pvalb PE=1 SV=3
1334	1027	Q3TXS7|PSMD1_MOUSE	33.48	2	2	2		0	55600	130000	98400	218000	182000	41700	123000	46000	195000	71600	116000	225000	256000	213000	262000	188000	251000	0:0.25:0.58:0.44:0.97:0.81:0.19:0.55:0.20:0.87:0.32:0.52:1.00:1.14:0.95:1.17:0.84:1.12	105730	26S proteasome non-ATPase regulatory subunit 1 OS=Mus musculus OX=10090 GN=Psmd1 PE=1 SV=1
370	422	P63001|RAC1_MOUSE	33.24	28	7	2	Carbamidomethylation; Oxidation (M)	275000	356000	527000	330000	217000	352000	588000	234000	268000	42300	147000	685000	874000	1040000	973000	864000	667000	762000	0.31:0.41:0.60:0.38:0.25:0.40:0.67:0.27:0.31:0.05:0.17:0.78:1.00:1.19:1.11:0.99:0.76:0.87	21450	Ras-related C3 botulinum toxin substrate 1 OS=Mus musculus OX=10090 GN=Rac1 PE=1 SV=1
1331	637	Q8CHU3|EPN2_MOUSE	33.08	8	3	3		60600	69300	91700	74400	138000	0	55900	61900	52600	147000	91400	0	213000	145000	153000	197000	221000	318000	0.28:0.33:0.43:0.35:0.65:0:0.26:0.29:0.25:0.69:0.43:0:1.00:0.68:0.72:0.92:1.04:1.49	63472	Epsin-2 OS=Mus musculus OX=10090 GN=Epn2 PE=1 SV=1
1556	1130	O89053|COR1A_MOUSE	33.07	5	2	2	Carbamidomethylation	116000	180000	20000	82400	72500	264000	0	163000	201000	161000	0	29700	402000	571000	330000	145000	169000	348000	0.29:0.45:0.05:0.20:0.18:0.66:0:0.40:0.50:0.40:0:0.07:1.00:1.42:0.82:0.36:0.42:0.86	50989	Coronin-1A OS=Mus musculus OX=10090 GN=Coro1a PE=1 SV=5
679	528	Q9JM52|MINK1_MOUSE	32.82	4	4	2		240000	204000	189000	0	0	242000	565000	142000	593000	183000	637000	703000	582000	481000	328000	593000	320000	202000	0.41:0.35:0.33:0:0:0.42:0.97:0.24:1.02:0.31:1.09:1.21:1.00:0.83:0.56:1.02:0.55:0.35	147294	Misshapen-like kinase 1 OS=Mus musculus OX=10090 GN=Mink1 PE=1 SV=3
101	223	P60202|MYPR_MOUSE	32.7	27	10	10	Carbamidomethylation; HPRO; Oxidation (M); Deamidation N	59500000	74300000	80900000	79600000	64300000	63000000	33800000	51000000	48200000	53900000	39700000	54900000	67500000	88300000	64000000	90900000	70900000	56200000	0.88:1.10:1.20:1.18:0.95:0.93:0.50:0.75:0.71:0.80:0.59:0.81:1.00:1.31:0.95:1.35:1.05:0.83	30077	Myelin proteolipid protein OS=Mus musculus OX=10090 GN=Plp1 PE=1 SV=2
1403	1150	Q8R361|RFIP5_MOUSE	32.21	5	2	2		133000	75000	55400	126000	285000	171000	155000	214000	121000	107000	84800	145000	128000	278000	168000	96000	146000	0	1.04:0.59:0.43:0.99:2.23:1.34:1.21:1.67:0.95:0.84:0.66:1.13:1.00:2.17:1.31:0.75:1.14:0	69553	Rab11 family-interacting protein 5 OS=Mus musculus OX=10090 GN=Rab11fip5 PE=1 SV=2
26	15	Q9QYR6|MAP1A_MOUSE	31.88	29	71	70	Carbamidomethylation; HPRO; Oxidation (M); Phosphorylation (STY); Deamidation N	14900000	16300000	16200000	50200000	18000000	14400000	17800000	14900000	19600000	18700000	17500000	18600000	17600000	63200000	18400000	18100000	14600000	16900000	0.85:0.93:0.92:2.86:1.03:0.82:1.01:0.85:1.12:1.06:0.99:1.06:1.00:3.60:1.05:1.03:0.83:0.96	300139	Microtubule-associated protein 1A OS=Mus musculus OX=10090 GN=Map1a PE=1 SV=2
1240	749	P62242|RS8_MOUSE	31.19	14	3	3		88600	112000	132000	213000	0	385000	352000	399000	207000	335000	202000	412000	349000	358000	315000	321000	166000	118000	0.25:0.32:0.38:0.61:0:1.10:1.01:1.14:0.59:0.96:0.58:1.18:1.00:1.03:0.90:0.92:0.48:0.34	24205	40S ribosomal protein S8 OS=Mus musculus OX=10090 GN=Rps8 PE=1 SV=2
10	23	Q9ERD7|TBB3_MOUSE	30.94	64	36	10	Carbamidomethylation; Oxidation (M); Deamidation N; Methoxy	24100000	44600000	42000000	25800000	29400000	24800000	26600000	23900000	24400000	34000000	25400000	39300000	36000000	36700000	39200000	37100000	22400000	35500000	0.67:1.24:1.17:0.72:0.82:0.69:0.74:0.66:0.68:0.95:0.71:1.09:1.00:1.02:1.09:1.03:0.62:0.99	50419	Tubulin beta-3 chain OS=Mus musculus OX=10090 GN=Tubb3 PE=1 SV=1
1273	2010	P03930|ATP8_MOUSE	30.7	31	2	2		1170000	2060000	166000	171000	1470000	567000	39400	69200	993000	103000	48600	46400	1660000	46400	2020000	0	262000	42900	0.70:1.24:0.10:0.10:0.88:0.34:0.02:0.04:0.60:0.06:0.03:0.03:1.00:0.03:1.22:0:0.16:0.03	7766	ATP synthase protein 8 OS=Mus musculus OX=10090 GN=Mtatp8 PE=1 SV=1
23	60	P16858|G3P_MOUSE	29.66	63	35	31	Carbamidomethylation; Oxidation (M); Deamidation N	192000000	224000000	199000000	209000000	205000000	209000000	167000000	173000000	178000000	214000000	152000000	216000000	284000000	278000000	283000000	249000000	211000000	262000000	0.68:0.79:0.70:0.74:0.72:0.74:0.59:0.61:0.63:0.76:0.53:0.76:1.00:0.98:1.00:0.88:0.75:0.92	35810	Glyceraldehyde-3-phosphate dehydrogenase OS=Mus musculus OX=10090 GN=Gapdh PE=1 SV=2
191	292	P68254|1433T_MOUSE	28.76	38	10	7	Carbamidomethylation; Oxidation (M)	4410000	11600000	11800000	4980000	4620000	3170000	6610000	7300000	5450000	9620000	9440000	11900000	2490000	3190000	2810000	2260000	2660000	3720000	1.77:4.66:4.73:2.00:1.86:1.27:2.66:2.93:2.19:3.87:3.79:4.79:1.00:1.28:1.13:0.91:1.07:1.49	27778	14-3-3 protein theta OS=Mus musculus OX=10090 GN=Ywhaq PE=1 SV=1
1073	822	Q6PAJ1|BCR_MOUSE	28.49	3	2	2		251000	147000	194000	0	0	130000	211000	201000	237000	198000	402000	166000	0	407000	212000	256000	210000	0	1.00:0.58:0.77:0:0:0.52:0.84:0.80:0.94:0.79:1.60:0.66:0:1.62:0.84:1.02:0.84:0	143071	Breakpoint cluster region protein OS=Mus musculus OX=10090 GN=Bcr PE=1 SV=3
1180	851	Q8BGQ7|SYAC_MOUSE	27.62	3	2	2		112000	91000	115000	108000	164000	84800	107000	70600	32200	105000	0	118000	208000	133000	222000	209000	135000	180000	0.54:0.44:0.55:0.52:0.79:0.41:0.51:0.34:0.15:0.50:0:0.56:1.00:0.64:1.06:1.00:0.65:0.86	106908	Alanine--tRNA ligase cytoplasmic OS=Mus musculus OX=10090 GN=Aars PE=1 SV=1
105	152	P14152|MDHC_MOUSE	27.4	41	18	18	Carbamidomethylation; Deamidation N	28200000	29500000	34600000	33900000	37900000	25000000	29400000	26200000	19700000	26000000	24400000	33200000	42000000	39700000	28200000	43000000	33000000	26400000	0.67:0.70:0.82:0.81:0.90:0.60:0.70:0.63:0.47:0.62:0.58:0.79:1.00:0.95:0.67:1.03:0.79:0.63	36511	Malate dehydrogenase cytoplasmic OS=Mus musculus OX=10090 GN=Mdh1 PE=1 SV=3
1281	727	Q3V3Q7|PACS2_MOUSE	27.01	2	2	2		78900	22000	0	56000	69600	48500	30700	43600	39400	27600	0	38100	60600	90100	81200	103000	64900	132000	1.30:0.36:0:0.92:1.15:0.80:0.51:0.72:0.65:0.46:0:0.63:1.00:1.49:1.34:1.70:1.07:2.18	94932	Phosphofurin acidic cluster sorting protein 2 OS=Mus musculus OX=10090 GN=Pacs2 PE=1 SV=2
113	253	Q61885|MOG_MOUSE	26.66	36	14	14	Carbamidomethylation; Deamidation N	69100000	74600000	70800000	77100000	78700000	63000000	56200000	46700000	58000000	61400000	53000000	62200000	81100000	91700000	89200000	85200000	64600000	78800000	0.85:0.92:0.87:0.95:0.97:0.78:0.69:0.58:0.71:0.76:0.65:0.77:1.00:1.13:1.10:1.05:0.80:0.97	28271	Myelin-oligodendrocyte glycoprotein OS=Mus musculus OX=10090 GN=Mog PE=1 SV=1
32	42	P56480|ATPB_MOUSE	26.2	51	26	26	Oxidation (M); Deamidation N	82900000	95300000	88600000	95400000	103000000	84300000	82900000	74600000	59000000	84600000	60800000	88100000	114000000	108000000	123000000	80800000	91800000	94600000	0.73:0.83:0.78:0.84:0.90:0.74:0.73:0.65:0.52:0.74:0.53:0.77:1.00:0.94:1.08:0.71:0.80:0.83	56301	ATP synthase subunit beta mitochondrial OS=Mus musculus OX=10090 GN=Atp5f1b PE=1 SV=2
936	676	B9EKR1|PTPRZ_MOUSE	26.07	2	3	3		1430000	1190000	1100000	940000	1220000	1240000	866000	694000	1610000	643000	789000	1020000	1220000	1310000	871000	1450000	391000	750000	1.17:0.98:0.90:0.77:1.00:1.02:0.71:0.57:1.32:0.53:0.65:0.84:1.00:1.08:0.72:1.20:0.32:0.62	254403	Receptor-type tyrosine-protein phosphatase zeta OS=Mus musculus OX=10090 GN=Ptprz1 PE=1 SV=1
1145	712	P31938|MP2K1_MOUSE	25.88	11	3	3		29000	98100	79400	154000	22900	426000	399000	224000	107000	204000	294000	228000	806000	809000	1820000	510000	1240000	682000	0.04:0.12:0.10:0.19:0.03:0.53:0.50:0.28:0.13:0.25:0.36:0.28:1.00:1.00:2.26:0.63:1.54:0.85	43474	Dual specificity mitogen-activated protein kinase kinase 1 OS=Mus musculus OX=10090 GN=Map2k1 PE=1 SV=2
1515	1108	Q80TT2|BAIP3_MOUSE	25.67	3	3	3		117000	69500	74400	39700	0	150000	113000	236000	152000	203000	22000	87000	275000	69400	333000	188000	123000	173000	0.43:0.25:0.27:0.14:0:0.54:0.41:0.86:0.55:0.74:0.08:0.32:1.00:0.25:1.21:0.68:0.45:0.63	127075	BAI1-associated protein 3 OS=Mus musculus OX=10090 GN=Baiap3 PE=1 SV=3
1384	1201	Q91YJ2|SNX4_MOUSE	25.54	6	2	2		40300	43500	14200	31400	0	83600	43500	79700	0	42100	34800	23400	184000	161000	130000	153000	44200	160000	0.22:0.24:0.08:0.17:0:0.45:0.24:0.43:0:0.23:0.19:0.13:1.00:0.87:0.71:0.83:0.24:0.87	51778	Sorting nexin-4 OS=Mus musculus OX=10090 GN=Snx4 PE=1 SV=1
965	462	Q8BLK3|LSAMP_MOUSE	25.46	14	4	4	Carbamidomethylation	272000	40700	202000	194000	24900	370000	15300	36000	220000	52900	34500	272000	726000	663000	198000	113000	227000	89500	0.37:0.06:0.28:0.27:0.03:0.51:0.02:0.05:0.30:0.07:0.05:0.37:1.00:0.91:0.27:0.16:0.31:0.12	38086	Limbic system-associated membrane protein OS=Mus musculus OX=10090 GN=Lsamp PE=1 SV=1
233	350	Q9CQQ7|AT5F1_MOUSE	25.32	24	5	5		16200000	20200000	18500000	17800000	19800000	18700000	19700000	14000000	16500000	19000000	15300000	20000000	23300000	14900000	27400000	25600000	16900000	22800000	0.69:0.87:0.79:0.76:0.85:0.80:0.84:0.60:0.71:0.82:0.66:0.86:1.00:0.64:1.18:1.10:0.72:0.98	28949	ATP synthase F(0) complex subunit B1 mitochondrial OS=Mus musculus OX=10090 GN=Atp5pb PE=1 SV=1
1370	1208	Q8BK30|NDUV3_MOUSE	24.56	29	3	3		360000	389000	287000	466000	524000	500000	465000	356000	24900	487000	0	449000	82400	398000	532000	57400	293000	471000	4.37:4.73:3.49:5.66:6.36:6.07:5.65:4.33:0.30:5.92:0:5.45:1.00:4.84:6.46:0.70:3.56:5.72	11813	NADH dehydrogenase [ubiquinone] flavoprotein 3 mitochondrial OS=Mus musculus OX=10090 GN=Ndufv3 PE=1 SV=1
357	1096	P00405|COX2_MOUSE	24.51	19	5	5	Oxidation (M)	1520000	2150000	3120000	1720000	1550000	1510000	1330000	2070000	861000	1390000	1880000	2240000	1130000	516000	1370000	801000	1530000	1030000	1.35:1.91:2.77:1.52:1.38:1.34:1.18:1.84:0.76:1.24:1.67:1.99:1.00:0.46:1.21:0.71:1.36:0.91	25976	Cytochrome c oxidase subunit 2 OS=Mus musculus OX=10090 GN=Mtco2 PE=1 SV=1
361	359	Q9Z0H8|CLIP2_MOUSE	24.03	5	4	4		950000	980000	929000	845000	701000	1060000	1100000	926000	1090000	3830000	807000	3080000	1140000	1400000	1330000	1260000	1070000	1100000	0.84:0.86:0.82:0.74:0.62:0.93:0.97:0.81:0.96:3.37:0.71:2.71:1.00:1.23:1.17:1.11:0.94:0.96	115910	CAP-Gly domain-containing linker protein 2 OS=Mus musculus OX=10090 GN=Clip2 PE=1 SV=2
719	3866	Q9JM76|ARPC3_MOUSE	23.93	13	2	2	HPRO; Oxidation (M)	501000	1230000	1370000	746000	807000	483000	915000	942000	624000	1020000	851000	1230000	175000	246000	490000	287000	363000	433000	2.86:7.01:7.83:4.25:4.60:2.76:5.21:5.37:3.55:5.83:4.85:7.00:1.00:1.40:2.79:1.63:2.07:2.47	20525	Actin-related protein 2/3 complex subunit 3 OS=Mus musculus OX=10090 GN=Arpc3 PE=1 SV=3
315	432	Q8BVI4|DHPR_MOUSE	23.89	28	5	5	Carbamidomethylation; HPRO; Oxidation (M)	3270000	4310000	4010000	4120000	4480000	2800000	2860000	2440000	1900000	2940000	852000	3220000	4610000	4200000	4530000	4470000	4050000	4630000	0.71:0.93:0.87:0.89:0.97:0.61:0.62:0.53:0.41:0.64:0.18:0.70:1.00:0.91:0.98:0.97:0.88:1.00	25570	Dihydropteridine reductase OS=Mus musculus OX=10090 GN=Qdpr PE=1 SV=2
1372	1225	Q8R4N0|CLYBL_MOUSE	23.45	8	4	4		57900	53900	0	97400	41200	90700	104000	23200	67300	106000	87100	85300	17800	116000	144000	151000	43700	71200	3.24:3.02:0:5.46:2.31:5.08:5.81:1.30:3.77:5.94:4.88:4.78:1.00:6.50:8.04:8.44:2.45:3.99	37549	Citramalyl-CoA lyase mitochondrial OS=Mus musculus OX=10090 GN=Clybl PE=1 SV=2
41	140	Q7TQD2|TPPP_MOUSE	23.38	80	26	26	Phosphorylation (STY); Deamidation N; Methoxy	31300000	38700000	38700000	42800000	38700000	39700000	38400000	34900000	42800000	42800000	37000000	42500000	48400000	49900000	53400000	49200000	36100000	46100000	0.65:0.80:0.80:0.88:0.80:0.82:0.79:0.72:0.88:0.88:0.76:0.88:1.00:1.03:1.10:1.02:0.74:0.95	23575	Tubulin polymerization-promoting protein OS=Mus musculus OX=10090 GN=Tppp PE=1 SV=1
1053	344	Q9WUB3|PYGM_MOUSE	23.33	6	6	3		354000	90300	78100	506000	671000	335000	52300	43400	31100	331000	40500	88800	528000	107000	1070000	1040000	104000	896000	0.67:0.17:0.15:0.96:1.27:0.63:0.10:0.08:0.06:0.63:0.08:0.17:1.00:0.20:2.03:1.97:0.20:1.70	97286	Glycogen phosphorylase muscle form OS=Mus musculus OX=10090 GN=Pygm PE=1 SV=3
972	1088	Q8BFU3|RN214_MOUSE	23.31	9	2	2		536000	818000	538000	883000	756000	567000	729000	666000	575000	792000	594000	1010000	830000	908000	1200000	666000	700000	135000	0.65:0.99:0.65:1.06:0.91:0.68:0.88:0.80:0.69:0.95:0.72:1.22:1.00:1.09:1.45:0.80:0.84:0.16	73625	RING finger protein 214 OS=Mus musculus OX=10090 GN=Rnf214 PE=1 SV=1
462	564	P48758|CBR1_MOUSE	23.27	20	5	3		603000	1240000	1260000	913000	1100000	642000	962000	1050000	922000	974000	1370000	1410000	182000	431000	592000	525000	506000	504000	3.31:6.78:6.92:5.01:6.03:3.53:5.28:5.79:5.06:5.35:7.52:7.76:1.00:2.37:3.25:2.88:2.78:2.77	30641	Carbonyl reductase [NADPH] 1 OS=Mus musculus OX=10090 GN=Cbr1 PE=1 SV=3
1407	1152	Q8CE90|MP2K7_MOUSE	23.15	6	2	2		153000	314000	159000	158000	303000	204000	28300	258000	0	162000	18100	267000	195000	298000	151000	218000	39700	180000	0.79:1.61:0.81:0.81:1.56:1.05:0.15:1.32:0:0.83:0.09:1.37:1.00:1.53:0.77:1.12:0.20:0.92	59313	Dual specificity mitogen-activated protein kinase kinase 7 OS=Mus musculus OX=10090 GN=Map2k7 PE=1 SV=1
1132	1164	Q9CS42|PRPS2_MOUSE	22.96	9	2	2	Carbamidomethylation	0	0	0	0	264000	322000	309000	0	0	0	0	63900	14900	42800	8060000	0	38700	2610000	0:0:0:0:17.77:21.66:20.74:0:0:0:0:4.29:1.00:2.87:541.72:0:2.60:175.48	34786	Ribose-phosphate pyrophosphokinase 2 OS=Mus musculus OX=10090 GN=Prps2 PE=1 SV=4
1204	721	Q60625|ICAM5_MOUSE	22.93	4	3	3	Carbamidomethylation	132000	124000	167000	105000	126000	127000	467000	393000	549000	551000	516000	585000	318000	277000	121000	207000	288000	280000	0.41:0.39:0.52:0.33:0.40:0.40:1.47:1.24:1.73:1.73:1.62:1.84:1.00:0.87:0.38:0.65:0.90:0.88	96946	Intercellular adhesion molecule 5 OS=Mus musculus OX=10090 GN=Icam5 PE=1 SV=2
437	283	Q8BKX1|BAIP2_MOUSE	22.88	14	6	6		428000	598000	687000	423000	405000	756000	594000	900000	564000	957000	1190000	1430000	376000	781000	822000	113000	626000	525000	1.14:1.59:1.83:1.13:1.08:2.01:1.58:2.39:1.50:2.55:3.18:3.81:1.00:2.08:2.19:0.30:1.67:1.40	59237	Brain-specific angiogenesis inhibitor 1-associated protein 2 OS=Mus musculus OX=10090 GN=Baiap2 PE=1 SV=2
179	263	P00920|CAH2_MOUSE	22.72	42	9	9	Oxidation (M); Deamidation N	8180000	10400000	10800000	10500000	12200000	4220000	7130000	5930000	5720000	9080000	7130000	9110000	8280000	7260000	7260000	6960000	5430000	8230000	0.99:1.25:1.30:1.27:1.47:0.51:0.86:0.72:0.69:1.10:0.86:1.10:1.00:0.88:0.88:0.84:0.66:0.99	29033	Carbonic anhydrase 2 OS=Mus musculus OX=10090 GN=Ca2 PE=1 SV=4
42	25	P52480|KPYM_MOUSE	22.56	53	30	28	Carbamidomethylation; Oxidation (M); HLys; Deamidation N	40300000	44300000	30500000	41200000	49900000	48300000	49300000	41700000	40100000	50300000	35200000	51000000	65700000	71400000	69900000	66900000	48400000	66200000	0.61:0.67:0.46:0.63:0.76:0.73:0.75:0.63:0.61:0.77:0.54:0.78:1.00:1.09:1.06:1.02:0.74:1.01	57845	Pyruvate kinase PKM OS=Mus musculus OX=10090 GN=Pkm PE=1 SV=4
7	10	Q6PIC6|AT1A3_MOUSE	22.26	49	75	49	Carbamidomethylation; Oxidation (M); HLys; Deamidation N	51400000	64800000	62900000	67100000	61200000	63300000	57000000	53600000	50700000	51400000	43700000	61700000	81800000	94700000	86400000	84500000	61000000	80000000	0.63:0.79:0.77:0.82:0.75:0.77:0.70:0.66:0.62:0.63:0.53:0.75:1.00:1.16:1.06:1.03:0.75:0.98	111691	Sodium/potassium-transporting ATPase subunit alpha-3 OS=Mus musculus OX=10090 GN=Atp1a3 PE=1 SV=1
1075	938	O35658|C1QBP_MOUSE	22.24	13	2	2		203000	944000	813000	317000	330000	264000	555000	510000	508000	634000	674000	809000	262000	210000	232000	212000	164000	156000	0.77:3.61:3.11:1.21:1.26:1.01:2.12:1.95:1.94:2.42:2.58:3.09:1.00:0.80:0.89:0.81:0.63:0.60	31013	Complement component 1 Q subcomponent-binding protein mitochondrial OS=Mus musculus OX=10090 GN=C1qbp PE=1 SV=1
1127	614	Q9Z0X1|AIFM1_MOUSE	21.93	9	3	3		154000	714000	681000	362000	426000	128000	501000	444000	475000	574000	527000	568000	168000	258000	86900	165000	157000	176000	0.91:4.24:4.05:2.15:2.53:0.76:2.98:2.64:2.82:3.41:3.13:3.38:1.00:1.54:0.52:0.98:0.93:1.05	66766	Apoptosis-inducing factor 1 mitochondrial OS=Mus musculus OX=10090 GN=Aifm1 PE=1 SV=1
283	317	Q9D172|GAL3A_MOUSE	21.78	35	9	9	Carbamidomethylation	5800000	7150000	8390000	8810000	7930000	6430000	8360000	7690000	6590000	7840000	5850000	7460000	10300000	7260000	9990000	9480000	4430000	8190000	0.56:0.69:0.81:0.85:0.77:0.62:0.81:0.74:0.64:0.76:0.57:0.72:1.00:0.70:0.97:0.92:0.43:0.79	28090	Glutamine amidotransferase-like class 1 domain-containing protein 3A mitochondrial OS=Mus musculus OX=10090 GN=Gatd3a PE=1 SV=1
1265	1054	Q9JIA1|LGI1_MOUSE	21.7	4	2	2	Carbamidomethylation	53800	78200	105000	0	88200	62200	223000	98700	45100	93200	21600	132000	391000	333000	387000	325000	338000	321000	0.14:0.20:0.27:0:0.23:0.16:0.57:0.25:0.12:0.24:0.06:0.34:1.00:0.85:0.99:0.83:0.86:0.82	63644	Leucine-rich glioma-inactivated protein 1 OS=Mus musculus OX=10090 GN=Lgi1 PE=1 SV=1
1217	778	Q8BJU0|SGTA_MOUSE	21.55	12	3	3	Carbamidomethylation	212000	532000	212000	199000	219000	240000	362000	443000	328000	368000	351000	242000	371000	357000	527000	334000	169000	663000	0.57:1.44:0.57:0.54:0.59:0.65:0.98:1.20:0.88:0.99:0.95:0.65:1.00:0.96:1.42:0.90:0.46:1.79	34322	Small glutamine-rich tetratricopeptide repeat-containing protein alpha OS=Mus musculus OX=10090 GN=Sgta PE=1 SV=2
99	77	P17710|HXK1_MOUSE	21.53	18	21	20	Carbamidomethylation; Oxidation (M)	10600000	12100000	12600000	11200000	10600000	12100000	11700000	10700000	9720000	11900000	8540000	12200000	15300000	15200000	14200000	15100000	7360000	13300000	0.69:0.79:0.82:0.73:0.69:0.79:0.76:0.70:0.63:0.78:0.56:0.80:1.00:0.99:0.92:0.98:0.48:0.87	108303	Hexokinase-1 OS=Mus musculus OX=10090 GN=Hk1 PE=1 SV=3
209	127	Q68FL4|SAHH3_MOUSE	21.51	20	11	5	Carbamidomethylation; Deamidation N	2540000	3080000	2600000	3040000	2830000	2780000	3390000	2240000	2430000	3210000	2500000	2850000	2860000	2460000	3220000	2790000	1160000	2890000	0.89:1.07:0.91:1.06:0.99:0.97:1.18:0.78:0.85:1.12:0.87:1.00:1.00:0.86:1.12:0.97:0.41:1.01	66899	Putative adenosylhomocysteinase 3 OS=Mus musculus OX=10090 GN=Ahcyl2 PE=1 SV=1
1322	1982	Q9JKD3|SCAM5_MOUSE	21.29	9	2	2		389000	205000	331000	127000	900000	1590000	1140000	175000	117000	1260000	104000	329000	1820000	1970000	1030000	1900000	1840000	1790000	0.21:0.11:0.18:0.07:0.50:0.88:0.63:0.10:0.06:0.69:0.06:0.18:1.00:1.09:0.57:1.04:1.02:0.99	26068	Secretory carrier-associated membrane protein 5 OS=Mus musculus OX=10090 GN=Scamp5 PE=1 SV=1
52	289	Q9JKC6|CEND_MOUSE	20.82	74	15	15	Phosphorylation (STY); Deamidation N	43100000	39600000	49200000	57400000	39700000	60600000	47800000	51400000	57000000	47600000	36800000	44100000	55400000	58000000	57700000	58600000	42200000	49500000	0.78:0.71:0.89:1.04:0.72:1.09:0.86:0.93:1.03:0.86:0.66:0.80:1.00:1.05:1.04:1.06:0.76:0.89	14987	Cell cycle exit and neuronal differentiation protein 1 OS=Mus musculus OX=10090 GN=Cend1 PE=1 SV=1
102	163	P16125|LDHB_MOUSE	20.61	34	17	15	Carbamidomethylation	17700000	27300000	31100000	24400000	23800000	15100000	20100000	19200000	14500000	22100000	18500000	26200000	19200000	20600000	20000000	18000000	15000000	16400000	0.92:1.42:1.62:1.27:1.24:0.79:1.05:1.00:0.75:1.15:0.96:1.37:1.00:1.07:1.04:0.93:0.78:0.85	36572	L-lactate dehydrogenase B chain OS=Mus musculus OX=10090 GN=Ldhb PE=1 SV=2
1291	435	P47963|RL13_MOUSE	20.44	24	3	3		94900	9020	98200	42900	26900	311000	223000	233000	134000	20700	31300	124000	166000	108000	56700	95500	51100	120000	0.57:0.05:0.59:0.26:0.16:1.88:1.35:1.41:0.81:0.13:0.19:0.75:1.00:0.65:0.34:0.58:0.31:0.72	24305	60S ribosomal protein L13 OS=Mus musculus OX=10090 GN=Rpl13 PE=1 SV=3
682	757	P61255|RL26_MOUSE	20.32	24	4	4		692000	619000	544000	477000	595000	950000	910000	954000	668000	1010000	587000	1090000	729000	946000	351000	653000	753000	807000	0.95:0.85:0.75:0.65:0.82:1.30:1.25:1.31:0.92:1.39:0.81:1.50:1.00:1.30:0.48:0.90:1.03:1.11	17258	60S ribosomal protein L26 OS=Mus musculus OX=10090 GN=Rpl26 PE=1 SV=1
62	218	P63101|1433Z_MOUSE	20.32	47	21	17	Carbamidomethylation; Oxidation (M)	10300000	21300000	20500000	9420000	9490000	9510000	12900000	14400000	9600000	16200000	17600000	23800000	10800000	10200000	12600000	10300000	9860000	9140000	0.96:1.98:1.90:0.87:0.88:0.88:1.19:1.34:0.89:1.50:1.63:2.21:1.00:0.95:1.17:0.96:0.91:0.85	27771	14-3-3 protein zeta/delta OS=Mus musculus OX=10090 GN=Ywhaz PE=1 SV=1
1220	959	P56695|WFS1_MOUSE	20.07	4	2	2		73900	67700	64000	81400	99400	52300	127000	133000	59900	13300	66300	157000	236000	236000	246000	213000	170000	196000	0.31:0.29:0.27:0.35:0.42:0.22:0.54:0.57:0.25:0.06:0.28:0.67:1.00:1.00:1.04:0.90:0.72:0.83	100579	Wolframin OS=Mus musculus OX=10090 GN=Wfs1 PE=1 SV=1
2	20	Q7TMM9|TBB2A_MOUSE	19.77	69	42	2	Carbamidomethylation; HPRO; Oxidation (M); HLys; Deamidation N; Methoxy	67700000	75100000	68800000	63300000	63600000	75300000	58500000	59300000	53200000	69500000	48300000	69900000	96300000	99800000	107000000	95900000	74800000	92800000	0.70:0.78:0.71:0.66:0.66:0.78:0.61:0.62:0.55:0.72:0.50:0.73:1.00:1.04:1.11:1.00:0.78:0.96	49907	Tubulin beta-2A chain OS=Mus musculus OX=10090 GN=Tubb2a PE=1 SV=1
1224	1339	Q9D1F4|AKTS1_MOUSE	19.76	8	2	2		167000	54600	38500	253000	141000	144000	110000	117000	202000	300000	99500	252000	317000	398000	376000	432000	212000	251000	0.53:0.17:0.12:0.80:0.45:0.45:0.35:0.37:0.64:0.95:0.31:0.79:1.00:1.26:1.19:1.37:0.67:0.79	27483	Proline-rich AKT1 substrate 1 OS=Mus musculus OX=10090 GN=Akt1s1 PE=1 SV=1
498	572	P60840|ENSA_MOUSE	19.71	60	5	3	Oxidation (M)	1590000	1740000	1480000	1750000	2020000	1290000	2200000	1460000	2890000	2240000	2280000	2580000	2220000	1980000	2090000	2290000	1690000	963000	0.72:0.78:0.66:0.79:0.91:0.58:0.99:0.66:1.30:1.01:1.03:1.16:1.00:0.89:0.94:1.03:0.76:0.43	13335	Alpha-endosulfine OS=Mus musculus OX=10090 GN=Ensa PE=1 SV=1
847	761	Q9CQV6|MLP3B_MOUSE	19.71	20	4	2		305000	425000	300000	365000	356000	360000	391000	202000	327000	421000	238000	350000	546000	615000	470000	172000	396000	220000	0.56:0.78:0.55:0.67:0.65:0.66:0.72:0.37:0.60:0.77:0.44:0.64:1.00:1.13:0.86:0.32:0.72:0.40	14617	Microtubule-associated proteins 1A/1B light chain 3B OS=Mus musculus OX=10090 GN=Map1lc3b PE=1 SV=3
1171	793	Q6PE13|PRRT3_MOUSE	19.62	3	2	2		40800	57900	100000	107000	98800	152000	151000	78400	109000	249000	84600	117000	289000	226000	302000	250000	221000	274000	0.14:0.20:0.35:0.37:0.34:0.53:0.52:0.27:0.38:0.86:0.29:0.40:1.00:0.78:1.04:0.86:0.76:0.95	101224	Proline-rich transmembrane protein 3 OS=Mus musculus OX=10090 GN=Prrt3 PE=1 SV=1
1150	1111	P57776|EF1D_MOUSE	19.51	9	2	2	HPRO	511000	296000	365000	28100	398000	478000	209000	344000	639000	258000	314000	523000	288000	513000	694000	334000	305000	192000	1.78:1.03:1.27:0.10:1.38:1.66:0.72:1.20:2.22:0.90:1.09:1.82:1.00:1.78:2.41:1.16:1.06:0.67	31293	Elongation factor 1-delta OS=Mus musculus OX=10090 GN=Eef1d PE=1 SV=3
692	456	Q8C1B7|SEP11_MOUSE	19.5	10	5	3		60900	194000	196000	143000	141000	249000	314000	221000	156000	220000	137000	225000	328000	412000	259000	290000	291000	432000	0.19:0.59:0.60:0.44:0.43:0.76:0.96:0.67:0.47:0.67:0.42:0.68:1.00:1.26:0.79:0.88:0.89:1.31	49695	Septin-11 OS=Mus musculus OX=10090 GN=Sept11 PE=1 SV=4
44	26	O08599|STXB1_MOUSE	19.5	35	28	28	Carbamidomethylation; Oxidation (M); Deamidation N	40100000	54700000	52900000	46500000	49500000	53200000	45000000	43900000	40600000	50800000	36000000	51500000	75000000	75300000	71300000	67700000	49700000	69500000	0.54:0.73:0.71:0.62:0.66:0.71:0.60:0.59:0.54:0.68:0.48:0.69:1.00:1.00:0.95:0.90:0.66:0.93	67569	Syntaxin-binding protein 1 OS=Mus musculus OX=10090 GN=Stxbp1 PE=1 SV=2
636	458	Q9CWJ9|PUR9_MOUSE	19.49	4	3	3		356000	419000	413000	547000	477000	439000	303000	242000	276000	498000	244000	178000	571000	618000	528000	671000	450000	598000	0.62:0.73:0.72:0.96:0.84:0.77:0.53:0.42:0.48:0.87:0.43:0.31:1.00:1.08:0.92:1.17:0.79:1.05	64217	Bifunctional purine biosynthesis protein PURH OS=Mus musculus OX=10090 GN=Atic PE=1 SV=2
1312	600	Q91WC3|ACSL6_MOUSE	19.42	5	3	3	Carbamidomethylation	1030000	261000	249000	180000	305000	359000	279000	73800	133000	252000	184000	244000	498000	483000	574000	340000	469000	392000	2.07:0.52:0.50:0.36:0.61:0.72:0.56:0.15:0.27:0.51:0.37:0.49:1.00:0.97:1.15:0.68:0.94:0.79	78017	Long-chain-fatty-acid--CoA ligase 6 OS=Mus musculus OX=10090 GN=Acsl6 PE=1 SV=1
211	345	Q60829|PPR1B_MOUSE	19.39	48	9	9	Phosphorylation (STY)	2930000	3180000	3490000	3120000	3000000	3780000	5590000	5370000	8390000	6700000	6690000	6510000	6610000	6550000	6810000	6690000	5160000	4650000	0.44:0.48:0.53:0.47:0.45:0.57:0.85:0.81:1.27:1.01:1.01:0.99:1.00:0.99:1.03:1.01:0.78:0.70	21781	Protein phosphatase 1 regulatory subunit 1B OS=Mus musculus OX=10090 GN=Ppp1r1b PE=1 SV=2
13	8	Q6PIE5|AT1A2_MOUSE	19.37	52	67	43	Carbamidomethylation; Oxidation (M); Deamidation N	22400000	37700000	37100000	34700000	35000000	27000000	31600000	30100000	25200000	31500000	20600000	28100000	33700000	34000000	35300000	28100000	24600000	34600000	0.66:1.12:1.10:1.03:1.04:0.80:0.94:0.89:0.75:0.93:0.61:0.83:1.00:1.01:1.05:0.83:0.73:1.03	112217	Sodium/potassium-transporting ATPase subunit alpha-2 OS=Mus musculus OX=10090 GN=Atp1a2 PE=1 SV=1
1040	758	Q9CR00|PSMD9_MOUSE	19.23	16	3	3		531000	491000	478000	482000	1260000	517000	288000	388000	446000	488000	379000	524000	643000	772000	676000	621000	615000	682000	0.83:0.76:0.74:0.75:1.95:0.80:0.45:0.60:0.69:0.76:0.59:0.82:1.00:1.20:1.05:0.97:0.96:1.06	24720	26S proteasome non-ATPase regulatory subunit 9 OS=Mus musculus OX=10090 GN=Psmd9 PE=1 SV=1
35	107	P17742|PPIA_MOUSE	18.92	98	26	26	Carbamidomethylation; HPRO; Oxidation (M); Deamidation N	83100000	104000000	97900000	102000000	98600000	97200000	100000000	87100000	84200000	107000000	81400000	87900000	130000000	133000000	137000000	127000000	96800000	116000000	0.64:0.80:0.75:0.78:0.76:0.75:0.77:0.67:0.65:0.83:0.63:0.68:1.00:1.02:1.05:0.98:0.74:0.89	17971	Peptidyl-prolyl cis-trans isomerase A OS=Mus musculus OX=10090 GN=Ppia PE=1 SV=2
81	112	Q80YN3|BCAS1_MOUSE	18.86	22	19	18	Carbamidomethylation; Oxidation (M); Deamidation N	9850000	11000000	12100000	16400000	12600000	8270000	10700000	10700000	13400000	12000000	10200000	18400000	14100000	13100000	13300000	13100000	10100000	12100000	0.70:0.78:0.86:1.17:0.90:0.59:0.76:0.76:0.95:0.85:0.72:1.31:1.00:0.93:0.95:0.93:0.72:0.86	67378	Breast carcinoma-amplified sequence 1 homolog OS=Mus musculus OX=10090 GN=Bcas1 PE=1 SV=3
721	491	Q9QXY6|EHD3_MOUSE	18.82	9	3	3		191000	190000	342000	382000	283000	236000	196000	93500	42700	64100	92800	219000	84800	179000	236000	359000	279000	104000	2.25:2.24:4.04:4.51:3.33:2.79:2.31:1.10:0.50:0.76:1.09:2.58:1.00:2.11:2.78:4.23:3.29:1.23	60821	EH domain-containing protein 3 OS=Mus musculus OX=10090 GN=Ehd3 PE=1 SV=2
553	433	Q8CGF6|WDR47_MOUSE	18.71	6	4	4	Carbamidomethylation	420000	675000	602000	573000	695000	641000	778000	499000	494000	294000	510000	749000	896000	940000	844000	986000	680000	906000	0.47:0.75:0.67:0.64:0.78:0.71:0.87:0.56:0.55:0.33:0.57:0.84:1.00:1.05:0.94:1.10:0.76:1.01	102312	WD repeat-containing protein 47 OS=Mus musculus OX=10090 GN=Wdr47 PE=1 SV=2
989	653	Q8CG76|ARK72_MOUSE	18.71	12	3	3		339000	59400	60000	83400	210000	175000	30100	24100	80400	16700	90400	101000	262000	148000	126000	200000	100000	436000	1.29:0.23:0.23:0.32:0.80:0.67:0.11:0.09:0.31:0.06:0.34:0.38:1.00:0.57:0.48:0.76:0.38:1.66	40612	Aflatoxin B1 aldehyde reductase member 2 OS=Mus musculus OX=10090 GN=Akr7a2 PE=1 SV=3
36	78	P06837|NEUM_MOUSE	18.51	94	31	30	Phosphorylation (STY); Deamidation N	50300000	53500000	57500000	52100000	47600000	73300000	66300000	62000000	62200000	64500000	44300000	65600000	78500000	80800000	78300000	75500000	55900000	74200000	0.64:0.68:0.73:0.66:0.61:0.93:0.84:0.79:0.79:0.82:0.56:0.84:1.00:1.03:1.00:0.96:0.71:0.94	23632	Neuromodulin OS=Mus musculus OX=10090 GN=Gap43 PE=1 SV=1
735	825	O08529|CAN2_MOUSE	18.51	3	3	3		242000	276000	577000	412000	373000	415000	533000	389000	442000	498000	129000	582000	474000	718000	657000	760000	443000	449000	0.51:0.58:1.22:0.87:0.79:0.87:1.12:0.82:0.93:1.05:0.27:1.23:1.00:1.51:1.38:1.60:0.93:0.95	79872	Calpain-2 catalytic subunit OS=Mus musculus OX=10090 GN=Capn2 PE=1 SV=4
730	769	P63325|RS10_MOUSE	18.3	35	3	3		2040000	2160000	2090000	2340000	2480000	1740000	2630000	2120000	2470000	2530000	2230000	2640000	1400000	2590000	2810000	2470000	2000000	2060000	1.46:1.55:1.50:1.67:1.77:1.24:1.88:1.52:1.77:1.81:1.60:1.89:1.00:1.86:2.01:1.77:1.43:1.47	18916	40S ribosomal protein S10 OS=Mus musculus OX=10090 GN=Rps10 PE=1 SV=1
155	114	O08539|BIN1_MOUSE	18.28	28	17	15	Carbamidomethylation; Deamidation N	12000000	11600000	11200000	12500000	13000000	10900000	11000000	9530000	11700000	12300000	10300000	12200000	9140000	15300000	15600000	14500000	11700000	13100000	1.31:1.27:1.22:1.36:1.42:1.19:1.20:1.04:1.28:1.34:1.13:1.34:1.00:1.68:1.70:1.59:1.28:1.43	64470	Myc box-dependent-interacting protein 1 OS=Mus musculus OX=10090 GN=Bin1 PE=1 SV=1
477	871	Q63912|OMGP_MOUSE	18.15	7	3	3	Carbamidomethylation	5350000	6050000	6090000	6510000	7060000	5360000	5950000	5390000	5590000	5890000	5380000	5860000	7010000	3640000	7150000	6790000	5210000	6640000	0.76:0.86:0.87:0.93:1.01:0.77:0.85:0.77:0.80:0.84:0.77:0.84:1.00:0.52:1.02:0.97:0.74:0.95	49284	Oligodendrocyte-myelin glycoprotein OS=Mus musculus OX=10090 GN=Omg PE=1 SV=1
116	251	P19157|GSTP1_MOUSE	18.12	49	11	11	Deamidation N	28400000	36600000	30500000	31600000	33000000	27100000	28000000	23500000	22600000	32300000	22100000	32100000	34300000	34800000	37600000	35000000	25500000	33900000	0.83:1.07:0.89:0.92:0.96:0.79:0.82:0.68:0.66:0.94:0.64:0.94:1.00:1.01:1.10:1.02:0.74:0.99	23609	Glutathione S-transferase P 1 OS=Mus musculus OX=10090 GN=Gstp1 PE=1 SV=2
40	9	Q99KI0|ACON_MOUSE	18.06	45	46	45	Carbamidomethylation; Oxidation (M); Deamidation N	20500000	26100000	28200000	28800000	29600000	26500000	22600000	18600000	18400000	24500000	16600000	24700000	30900000	33700000	34000000	32500000	23100000	29200000	0.66:0.85:0.91:0.93:0.96:0.86:0.73:0.60:0.59:0.79:0.54:0.80:1.00:1.09:1.10:1.05:0.75:0.95	85464	Aconitate hydratase mitochondrial OS=Mus musculus OX=10090 GN=Aco2 PE=1 SV=1
1147	746	Q8C0L0|TMX4_MOUSE	17.84	12	2	2		130000	324000	598000	268000	560000	244000	233000	402000	346000	117000	285000	160000	407000	80000	454000	273000	469000	692000	0.32:0.79:1.47:0.66:1.38:0.60:0.57:0.99:0.85:0.29:0.70:0.39:1.00:0.20:1.11:0.67:1.15:1.70	37131	Thioredoxin-related transmembrane protein 4 OS=Mus musculus OX=10090 GN=Tmx4 PE=1 SV=2
287	157	Q61753|SERA_MOUSE	17.84	20	10	10	Carbamidomethylation	4710000	4730000	5660000	5450000	6200000	4540000	4710000	3270000	2850000	5460000	1860000	5990000	6320000	6880000	7320000	6700000	5630000	6750000	0.75:0.75:0.90:0.86:0.98:0.72:0.75:0.52:0.45:0.86:0.29:0.95:1.00:1.09:1.16:1.06:0.89:1.07	56586	D-3-phosphoglycerate dehydrogenase OS=Mus musculus OX=10090 GN=Phgdh PE=1 SV=3
1389	1975	P56812|PDCD5_MOUSE	17.82	19	2	2		195000	149000	137000	196000	279000	316000	146000	95900	93200	184000	94400	151000	376000	411000	540000	467000	123000	315000	0.52:0.40:0.36:0.52:0.74:0.84:0.39:0.26:0.25:0.49:0.25:0.40:1.00:1.09:1.44:1.24:0.33:0.84	14275	Programmed cell death protein 5 OS=Mus musculus OX=10090 GN=Pdcd5 PE=1 SV=3
570	3418	Q9DCB1|HMGN3_MOUSE	17.75	16	2	2		635000	508000	593000	736000	499000	844000	759000	808000	958000	694000	674000	759000	755000	650000	742000	577000	290000	698000	0.84:0.67:0.79:0.98:0.66:1.12:1.01:1.07:1.27:0.92:0.89:1.01:1.00:0.86:0.98:0.76:0.38:0.93	10769	High mobility group nucleosome-binding domain-containing protein 3 OS=Mus musculus OX=10090 GN=Hmgn3 PE=1 SV=1
1013	910	Q8C437|PEX5R_MOUSE	17.69	5	2	2		509000	109000	137000	555000	902000	339000	153000	139000	132000	149000	258000	138000	486000	387000	678000	669000	599000	559000	1.05:0.22:0.28:1.14:1.86:0.70:0.31:0.29:0.27:0.31:0.53:0.28:1.00:0.80:1.40:1.38:1.23:1.15	63135	PEX5-related protein OS=Mus musculus OX=10090 GN=Pex5l PE=1 SV=2
535	303	Q6R0H7|GNAS1_MOUSE	17.38	5	5	5		879000	1100000	1100000	861000	957000	1200000	3510000	1050000	840000	1110000	760000	1390000	1720000	1580000	1500000	1590000	1190000	1590000	0.51:0.64:0.64:0.50:0.56:0.70:2.04:0.61:0.49:0.65:0.44:0.81:1.00:0.92:0.87:0.92:0.69:0.92	121505	Guanine nucleotide-binding protein G(s) subunit alpha isoforms XLas OS=Mus musculus OX=10090 GN=Gnas PE=1 SV=1
1071	495	Q71LX4|TLN2_MOUSE	17.09	2	3	3		253000	156000	231000	211000	160000	212000	315000	36800	90900	133000	76800	246000	624000	511000	511000	505000	290000	393000	0.41:0.25:0.37:0.34:0.26:0.34:0.50:0.06:0.15:0.21:0.12:0.39:1.00:0.82:0.82:0.81:0.46:0.63	253618	Talin-2 OS=Mus musculus OX=10090 GN=Tln2 PE=1 SV=3
141	533	P01942|HBA_MOUSE	17.06	43	8	8	Oxidation (M)	20500000	28000000	27500000	29800000	29000000	23600000	19600000	16900000	20300000	20600000	18100000	21600000	32800000	32600000	35300000	34400000	24500000	31800000	0.63:0.85:0.84:0.91:0.88:0.72:0.60:0.52:0.62:0.63:0.55:0.66:1.00:0.99:1.08:1.05:0.75:0.97	15085	Hemoglobin subunit alpha OS=Mus musculus OX=10090 GN=Hba PE=1 SV=2
118	105	Q61548|AP180_MOUSE	17.03	18	14	13	Oxidation (M); HexNAc	6790000	12500000	11200000	10100000	9100000	6770000	12000000	10100000	9680000	14000000	12900000	14200000	6190000	7650000	9000000	7460000	6380000	7770000	1.10:2.02:1.80:1.63:1.47:1.09:1.93:1.63:1.56:2.26:2.09:2.29:1.00:1.24:1.45:1.21:1.03:1.26	91851	Clathrin coat assembly protein AP180 OS=Mus musculus OX=10090 GN=Snap91 PE=1 SV=1
1262	666	Q9R0P3|ESTD_MOUSE	16.99	16	3	3	Carbamidomethylation	518000	589000	825000	287000	941000	734000	350000	724000	487000	897000	617000	1020000	1270000	1300000	1240000	1540000	915000	1420000	0.41:0.47:0.65:0.23:0.74:0.58:0.28:0.57:0.39:0.71:0.49:0.80:1.00:1.03:0.98:1.22:0.72:1.12	31320	S-formylglutathione hydrolase OS=Mus musculus OX=10090 GN=Esd PE=1 SV=1
751	3882	Q62048|PEA15_MOUSE	16.96	12	3	3		548000	438000	524000	405000	394000	685000	582000	502000	421000	643000	455000	655000	892000	1080000	535000	1090000	950000	584000	0.61:0.49:0.59:0.45:0.44:0.77:0.65:0.56:0.47:0.72:0.51:0.74:1.00:1.21:0.60:1.22:1.07:0.66	15054	Astrocytic phosphoprotein PEA-15 OS=Mus musculus OX=10090 GN=Pea15 PE=1 SV=1
1214	410	P28738|KIF5C_MOUSE	16.91	6	4	3		248000	538000	400000	389000	389000	53800	324000	178000	388000	473000	473000	289000	203000	211000	34900	193000	148000	255000	1.22:2.65:1.97:1.92:1.92:0.27:1.60:0.88:1.91:2.33:2.33:1.42:1.00:1.04:0.17:0.95:0.73:1.26	109275	Kinesin heavy chain isoform 5C OS=Mus musculus OX=10090 GN=Kif5c PE=1 SV=3
566	775	P60761|NEUG_MOUSE	16.46	50	5	4	Carbamidomethylation	252000	141000	250000	332000	194000	329000	555000	486000	843000	452000	577000	432000	344000	284000	354000	329000	284000	259000	0.73:0.41:0.73:0.96:0.56:0.95:1.61:1.41:2.45:1.31:1.68:1.26:1.00:0.83:1.03:0.96:0.83:0.75	7496	Neurogranin OS=Mus musculus OX=10090 GN=Nrgn PE=1 SV=1
27	5	O88935|SYN1_MOUSE	16.45	61	50	47	Phosphorylation (STY); Deamidation N	83700000	86500000	94800000	93800000	76100000	113000000	112000000	112000000	122000000	115000000	91200000	109000000	132000000	131000000	123000000	123000000	97300000	116000000	0.64:0.66:0.72:0.71:0.58:0.86:0.85:0.85:0.93:0.87:0.69:0.83:1.00:1.00:0.93:0.94:0.74:0.88	74097	Synapsin-1 OS=Mus musculus OX=10090 GN=Syn1 PE=1 SV=2
572	337	Q6A065|CE170_MOUSE	16.41	3	3	3		233000	267000	338000	319000	451000	349000	377000	516000	360000	482000	384000	247000	579000	447000	659000	316000	193000	599000	0.40:0.46:0.58:0.55:0.78:0.60:0.65:0.89:0.62:0.83:0.66:0.43:1.00:0.77:1.14:0.55:0.33:1.03	175049	Centrosomal protein of 170 kDa OS=Mus musculus OX=10090 GN=Cep170 PE=1 SV=2
797	674	P54071|IDHP_MOUSE	16.36	10	3	3	Carbamidomethylation	1330000	1920000	1830000	1430000	1660000	1410000	1790000	1300000	1280000	1750000	1170000	1700000	1850000	2220000	2260000	2090000	865000	1730000	0.72:1.04:0.99:0.78:0.90:0.76:0.97:0.70:0.69:0.95:0.63:0.92:1.00:1.20:1.22:1.13:0.47:0.94	50906	Isocitrate dehydrogenase [NADP] mitochondrial OS=Mus musculus OX=10090 GN=Idh2 PE=1 SV=3
278	522	P23927|CRYAB_MOUSE	16.34	40	5	5		8830000	8880000	9750000	12400000	9090000	9320000	9540000	9740000	11000000	10200000	9270000	9890000	13400000	9400000	11800000	14100000	10800000	13900000	0.66:0.66:0.73:0.93:0.68:0.70:0.71:0.73:0.82:0.76:0.69:0.74:1.00:0.70:0.89:1.06:0.81:1.04	20069	Alpha-crystallin B chain OS=Mus musculus OX=10090 GN=Cryab PE=1 SV=2
37	50	P08249|MDHM_MOUSE	16.27	69	37	37	Carbamidomethylation; Oxidation (M); Deamidation N	21900000	30000000	27800000	25400000	28300000	23500000	27200000	25000000	19200000	29300000	20800000	30300000	29400000	28000000	31400000	30500000	22200000	30400000	0.74:1.02:0.95:0.86:0.96:0.80:0.92:0.85:0.65:1.00:0.71:1.03:1.00:0.95:1.07:1.04:0.75:1.04	35611	Malate dehydrogenase mitochondrial OS=Mus musculus OX=10090 GN=Mdh2 PE=1 SV=3
1368	1080	Q9ES28|ARHG7_MOUSE	16.24	5	2	2		469000	501000	441000	398000	358000	472000	331000	102000	43500	176000	130000	452000	824000	786000	748000	881000	651000	871000	0.57:0.61:0.54:0.48:0.43:0.57:0.40:0.12:0.05:0.21:0.16:0.55:1.00:0.95:0.91:1.07:0.79:1.06	97056	Rho guanine nucleotide exchange factor 7 OS=Mus musculus OX=10090 GN=Arhgef7 PE=1 SV=2
383	689	P62627|DLRB1_MOUSE	16.23	66	5	5		3070000	3240000	3190000	3180000	3760000	2670000	3450000	2600000	2820000	3240000	3590000	3510000	3100000	1540000	2900000	2800000	2310000	3090000	0.99:1.04:1.03:1.03:1.21:0.86:1.11:0.84:0.91:1.04:1.16:1.13:1.00:0.50:0.94:0.90:0.74:1.00	10990	Dynein light chain roadblock-type 1 OS=Mus musculus OX=10090 GN=Dynlrb1 PE=1 SV=3
838	1612	P56959|FUS_MOUSE	16.17	4	2	2		673000	834000	833000	768000	891000	743000	851000	752000	602000	821000	648000	847000	794000	746000	425000	866000	694000	725000	0.85:1.05:1.05:0.97:1.12:0.94:1.07:0.95:0.76:1.03:0.82:1.07:1.00:0.94:0.53:1.09:0.87:0.91	52673	RNA-binding protein FUS OS=Mus musculus OX=10090 GN=Fus PE=1 SV=1
322	209	Q9Z0E0|NCDN_MOUSE	16.12	12	8	8	Carbamidomethylation	1910000	2950000	2600000	3090000	3170000	3140000	2610000	2480000	1830000	5020000	15200000	5670000	4060000	10500000	5390000	4480000	3960000	4070000	0.47:0.73:0.64:0.76:0.78:0.77:0.64:0.61:0.45:1.24:3.74:1.40:1.00:2.58:1.33:1.10:0.98:1.00	78895	Neurochondrin OS=Mus musculus OX=10090 GN=Ncdn PE=1 SV=1
82	225	Q64433|CH10_MOUSE	16.09	93	21	21	Oxidation (M)	11900000	13400000	12900000	14500000	13400000	13800000	12700000	11400000	11800000	13200000	9160000	12100000	17000000	17200000	16800000	17300000	11400000	16200000	0.70:0.79:0.76:0.85:0.79:0.81:0.75:0.67:0.69:0.78:0.54:0.71:1.00:1.01:0.99:1.02:0.67:0.95	10963	10 kDa heat shock protein mitochondrial OS=Mus musculus OX=10090 GN=Hspe1 PE=1 SV=2
781	630	Q80UG2|PLXA4_MOUSE	16	2	3	2		106000	118000	206000	106000	22400	261000	240000	118000	203000	235000	176000	271000	270000	336000	292000	314000	246000	233000	0.39:0.43:0.76:0.39:0.08:0.97:0.89:0.44:0.75:0.87:0.65:1.00:1.00:1.24:1.08:1.16:0.91:0.86	212559	Plexin-A4 OS=Mus musculus OX=10090 GN=Plxna4 PE=1 SV=3
1216	707	P21279|GNAQ_MOUSE	15.91	12	3	2		310000	205000	96500	225000	210000	360000	237000	198000	234000	192000	70600	133000	425000	357000	560000	448000	397000	602000	0.73:0.48:0.23:0.53:0.49:0.85:0.56:0.47:0.55:0.45:0.17:0.31:1.00:0.84:1.32:1.05:0.93:1.42	42158	Guanine nucleotide-binding protein G(q) subunit alpha OS=Mus musculus OX=10090 GN=Gnaq PE=1 SV=4
1123	2000	P61971|NTF2_MOUSE	15.81	17	2	2		405000	366000	397000	244000	369000	148000	376000	123000	81600	302000	282000	411000	376000	524000	542000	608000	401000	492000	1.08:0.97:1.06:0.65:0.98:0.39:1.00:0.33:0.22:0.80:0.75:1.09:1.00:1.39:1.44:1.62:1.07:1.31	14478	Nuclear transport factor 2 OS=Mus musculus OX=10090 GN=Nutf2 PE=1 SV=1
990	708	P18572|BASI_MOUSE	15.76	6	2	2		861000	1060000	514000	1390000	1080000	981000	1110000	887000	899000	1230000	806000	952000	1510000	1360000	1280000	1280000	928000	1080000	0.57:0.70:0.34:0.92:0.72:0.65:0.73:0.59:0.60:0.82:0.53:0.63:1.00:0.90:0.85:0.85:0.62:0.72	42445	Basigin OS=Mus musculus OX=10090 GN=Bsg PE=1 SV=2
411	858	P04104|K2C1_MOUSE	15.73	3	3	2		7100000	8100000	7270000	7260000	6320000	10200000	7030000	5840000	5260000	7020000	4930000	7330000	11600000	11900000	12600000	12100000	8020000	10500000	0.61:0.70:0.63:0.63:0.55:0.88:0.61:0.51:0.46:0.61:0.43:0.63:1.00:1.03:1.09:1.05:0.69:0.91	65606	Keratin type II cytoskeletal 1 OS=Mus musculus OX=10090 GN=Krt1 PE=1 SV=4
114	275	P19783|COX41_MOUSE	15.7	55	14	14	Oxidation (M)	22000000	26400000	25100000	25900000	26400000	24600000	21700000	20800000	19500000	24100000	17400000	23900000	28600000	29900000	30200000	29200000	21300000	27800000	0.77:0.92:0.88:0.90:0.92:0.86:0.76:0.73:0.68:0.84:0.61:0.83:1.00:1.04:1.06:1.02:0.74:0.97	19530	Cytochrome c oxidase subunit 4 isoform 1 mitochondrial OS=Mus musculus OX=10090 GN=Cox4i1 PE=1 SV=2
94	136	P50396|GDIA_MOUSE	15.7	28	17	12	Carbamidomethylation; HPRO; Oxidation (M); Deamidation N	19600000	22900000	25000000	23100000	22900000	22000000	22100000	19400000	20000000	23100000	16800000	23300000	31500000	31100000	29900000	30300000	22100000	30000000	0.62:0.73:0.79:0.73:0.73:0.70:0.70:0.62:0.63:0.73:0.53:0.74:1.00:0.99:0.95:0.96:0.70:0.95	50522	Rab GDP dissociation inhibitor alpha OS=Mus musculus OX=10090 GN=Gdi1 PE=1 SV=3
77	148	P14094|AT1B1_MOUSE	15.69	41	17	17	Carbamidomethylation; HexNAcHex	114000000	128000000	128000000	137000000	144000000	119000000	121000000	101000000	99700000	125000000	89100000	123000000	160000000	160000000	166000000	159000000	122000000	145000000	0.71:0.80:0.80:0.86:0.90:0.74:0.76:0.63:0.62:0.78:0.56:0.77:1.00:1.00:1.04:0.99:0.76:0.91	35195	Sodium/potassium-transporting ATPase subunit beta-1 OS=Mus musculus OX=10090 GN=Atp1b1 PE=1 SV=1
58	66	P17183|ENOG_MOUSE	15.68	49	27	20	Carbamidomethylation; Oxidation (M); Deamidation N	36200000	45800000	44400000	43700000	41900000	41900000	39200000	29700000	30700000	40200000	29300000	42700000	54700000	60500000	55700000	57200000	42100000	51200000	0.66:0.84:0.81:0.80:0.77:0.77:0.72:0.54:0.56:0.74:0.54:0.78:1.00:1.11:1.02:1.05:0.77:0.94	47297	Gamma-enolase OS=Mus musculus OX=10090 GN=Eno2 PE=1 SV=2
635	343	O88703|HCN2_MOUSE	15.67	5	4	4		583000	730000	725000	1080000	859000	729000	625000	813000	824000	652000	548000	917000	879000	590000	691000	667000	515000	373000	0.66:0.83:0.83:1.23:0.98:0.83:0.71:0.93:0.94:0.74:0.62:1.04:1.00:0.67:0.79:0.76:0.59:0.42	94722	Potassium/sodium hyperpolarization-activated cyclic nucleotide-gated channel 2 OS=Mus musculus OX=10090 GN=Hcn2 PE=1 SV=1
872	567	Q91V12|BACH_MOUSE	15.56	8	2	2		427000	583000	828000	219000	508000	289000	317000	336000	69500	489000	245000	489000	478000	388000	655000	523000	550000	958000	0.89:1.22:1.73:0.46:1.06:0.60:0.66:0.70:0.15:1.02:0.51:1.02:1.00:0.81:1.37:1.09:1.15:2.00	42537	Cytosolic acyl coenzyme A thioester hydrolase OS=Mus musculus OX=10090 GN=Acot7 PE=1 SV=2
106	38	P39053|DYN1_MOUSE	15.45	25	18	14		6490000	8800000	8260000	8670000	6600000	9380000	9140000	7420000	6570000	7190000	4350000	7380000	9360000	7340000	9100000	8990000	5480000	6790000	0.69:0.94:0.88:0.93:0.71:1.00:0.98:0.79:0.70:0.77:0.46:0.79:1.00:0.78:0.97:0.96:0.59:0.73	97803	Dynamin-1 OS=Mus musculus OX=10090 GN=Dnm1 PE=1 SV=2
806	764	Q3UM45|PP1R7_MOUSE	15.45	9	4	4		1120000	754000	909000	1020000	935000	730000	984000	826000	820000	1430000	547000	1310000	1410000	1530000	1540000	1590000	1730000	1230000	0.79:0.53:0.64:0.72:0.66:0.52:0.70:0.59:0.58:1.01:0.39:0.93:1.00:1.08:1.09:1.13:1.23:0.87	41292	Protein phosphatase 1 regulatory subunit 7 OS=Mus musculus OX=10090 GN=Ppp1r7 PE=1 SV=2
770	459	Q8BPN8|DMXL2_MOUSE	15.42	1	3	3		194000	205000	299000	218000	185000	413000	202000	190000	161000	184000	153000	196000	449000	321000	372000	653000	275000	233000	0.43:0.46:0.67:0.49:0.41:0.92:0.45:0.42:0.36:0.41:0.34:0.44:1.00:0.72:0.83:1.46:0.61:0.52	338209	DmX-like protein 2 OS=Mus musculus OX=10090 GN=Dmxl2 PE=1 SV=3
108	381	P68510|1433F_MOUSE	15.38	24	11	8	Oxidation (M)	19200000	23400000	23400000	22300000	21600000	23000000	23500000	21700000	19700000	23900000	17800000	26100000	28700000	30400000	30300000	29100000	19700000	29300000	0.67:0.82:0.82:0.78:0.75:0.80:0.82:0.76:0.69:0.83:0.62:0.91:1.00:1.06:1.06:1.01:0.69:1.02	28212	14-3-3 protein eta OS=Mus musculus OX=10090 GN=Ywhah PE=1 SV=2
76	382	P43006|EAA2_MOUSE	15.34	15	11	11	Carbamidomethylation; Oxidation (M)	18100000	24700000	23000000	23800000	22800000	23700000	23300000	20100000	18200000	23000000	16100000	24100000	30700000	32300000	30900000	30900000	21100000	30100000	0.59:0.80:0.75:0.78:0.74:0.77:0.76:0.66:0.59:0.75:0.52:0.78:1.00:1.05:1.01:1.01:0.69:0.98	62030	Excitatory amino acid transporter 2 OS=Mus musculus OX=10090 GN=Slc1a2 PE=1 SV=1
33	44	P05064|ALDOA_MOUSE	15.21	68	40	35	Carbamidomethylation; Oxidation (M); Deamidation N	32700000	49900000	46400000	41000000	43400000	41600000	36700000	35600000	29600000	44800000	30000000	46700000	50100000	52500000	49500000	47600000	36600000	47700000	0.65:1.00:0.93:0.82:0.87:0.83:0.73:0.71:0.59:0.89:0.60:0.93:1.00:1.05:0.99:0.95:0.73:0.95	39356	Fructose-bisphosphate aldolase A OS=Mus musculus OX=10090 GN=Aldoa PE=1 SV=2
855	581	P15116|CADH2_MOUSE	15.16	6	4	4		745000	678000	415000	837000	832000	989000	762000	755000	682000	831000	893000	1590000	214000	1310000	727000	766000	575000	699000	3.48:3.17:1.94:3.91:3.89:4.62:3.56:3.53:3.19:3.89:4.18:7.42:1.00:6.13:3.40:3.58:2.69:3.27	99796	Cadherin-2 OS=Mus musculus OX=10090 GN=Cdh2 PE=1 SV=2
136	153	Q9JIS5|SV2A_MOUSE	15.13	16	15	14	Oxidation (M)	30400000	36300000	27100000	26300000	33400000	39000000	34000000	36300000	38800000	39600000	29400000	37000000	46000000	52100000	41700000	44400000	33400000	42900000	0.66:0.79:0.59:0.57:0.73:0.85:0.74:0.79:0.84:0.86:0.64:0.81:1.00:1.13:0.91:0.97:0.73:0.93	82647	Synaptic vesicle glycoprotein 2A OS=Mus musculus OX=10090 GN=Sv2a PE=1 SV=1
38	14	P14873|MAP1B_MOUSE	15.13	23	48	47	Carbamidomethylation; Phosphorylation (STY)	18100000	19800000	21200000	25000000	17100000	24000000	24100000	24100000	28900000	26000000	19500000	23600000	30500000	30800000	29000000	28100000	22800000	26900000	0.59:0.65:0.70:0.82:0.56:0.79:0.79:0.79:0.95:0.85:0.64:0.77:1.00:1.01:0.95:0.92:0.75:0.88	270252	Microtubule-associated protein 1B OS=Mus musculus OX=10090 GN=Map1b PE=1 SV=2
740	469	P35980|RL18_MOUSE	15.12	27	4	4		428000	604000	384000	197000	226000	750000	752000	743000	275000	752000	492000	925000	616000	726000	410000	427000	371000	351000	0.70:0.98:0.62:0.32:0.37:1.22:1.22:1.21:0.45:1.22:0.80:1.50:1.00:1.18:0.67:0.69:0.60:0.57	21645	60S ribosomal protein L18 OS=Mus musculus OX=10090 GN=Rpl18 PE=1 SV=3
213	366	Q9CR95|NECP1_MOUSE	15.1	28	6	6		3910000	6060000	3870000	6000000	6940000	5950000	7170000	5660000	6300000	8200000	6200000	6380000	6970000	6710000	7170000	7520000	5180000	7560000	0.56:0.87:0.55:0.86:1.00:0.85:1.03:0.81:0.90:1.18:0.89:0.92:1.00:0.96:1.03:1.08:0.74:1.08	29639	Adaptin ear-binding coat-associated protein 1 OS=Mus musculus OX=10090 GN=Necap1 PE=1 SV=2
34	4	P63017|HSP7C_MOUSE	15.04	51	44	33	Carbamidomethylation; HPRO; Oxidation (M); HLys; HexNAc; 3 more	30300000	33600000	37600000	36400000	32100000	37700000	34700000	31800000	27200000	32700000	22700000	35200000	47300000	45100000	41700000	48200000	35200000	37700000	0.64:0.71:0.80:0.77:0.68:0.80:0.74:0.67:0.58:0.69:0.48:0.75:1.00:0.95:0.88:1.02:0.74:0.80	70871	Heat shock cognate 71 kDa protein OS=Mus musculus OX=10090 GN=Hspa8 PE=1 SV=1
651	2005	P0DN34|NDUB1_MOUSE	14.82	30	2	2		5830000	6950000	6000000	6330000	7760000	7360000	5440000	4010000	4750000	5600000	4040000	5760000	7370000	5800000	6220000	5810000	4180000	5770000	0.79:0.94:0.81:0.86:1.05:1.00:0.74:0.54:0.64:0.76:0.55:0.78:1.00:0.79:0.84:0.79:0.57:0.78	6954	NADH dehydrogenase [ubiquinone] 1 beta subcomplex subunit 1 OS=Mus musculus OX=10090 GN=Ndufb1 PE=1 SV=1
862	448	O55143|AT2A2_MOUSE	14.79	4	3	2		342000	449000	196000	328000	388000	669000	402000	263000	230000	310000	230000	370000	464000	657000	557000	630000	497000	627000	0.74:0.97:0.42:0.71:0.84:1.44:0.87:0.57:0.50:0.67:0.49:0.80:1.00:1.42:1.20:1.36:1.07:1.35	114858	Sarcoplasmic/endoplasmic reticulum calcium ATPase 2 OS=Mus musculus OX=10090 GN=Atp2a2 PE=1 SV=2
285	154	P08551|NFL_MOUSE	14.78	19	9	9	Carbamidomethylation	1700000	2500000	3020000	2920000	4100000	2550000	2640000	2710000	2630000	3750000	2910000	3660000	2230000	2840000	4120000	3860000	3020000	3650000	0.76:1.12:1.35:1.31:1.84:1.14:1.18:1.22:1.18:1.68:1.31:1.64:1.00:1.27:1.85:1.73:1.35:1.64	61509	Neurofilament light polypeptide OS=Mus musculus OX=10090 GN=Nefl PE=1 SV=5
465	411	P09528|FRIH_MOUSE	14.75	38	7	7	Oxidation (M)	4890000	6890000	6860000	6260000	7240000	5040000	6220000	5350000	5200000	6720000	5350000	7110000	8780000	6730000	7450000	7030000	5160000	7450000	0.56:0.78:0.78:0.71:0.82:0.57:0.71:0.61:0.59:0.76:0.61:0.81:1.00:0.77:0.85:0.80:0.59:0.85	21067	Ferritin heavy chain OS=Mus musculus OX=10090 GN=Fth1 PE=1 SV=2
1526	2014	Q8K406|LGI3_MOUSE	14.71	3	2	2	Carbamidomethylation	232000	129000	270000	214000	176000	135000	32500	197000	116000	104000	89400	49100	282000	163000	228000	172000	152000	61800	0.82:0.46:0.96:0.76:0.63:0.48:0.12:0.70:0.41:0.37:0.32:0.17:1.00:0.58:0.81:0.61:0.54:0.22	61818	Leucine-rich repeat LGI family member 3 OS=Mus musculus OX=10090 GN=Lgi3 PE=1 SV=1
1181	903	Q9CRB9|MIC19_MOUSE	14.65	9	2	2		212000	255000	287000	224000	293000	451000	225000	251000	174000	128000	85500	212000	286000	362000	438000	341000	251000	367000	0.74:0.89:1.00:0.78:1.03:1.58:0.79:0.88:0.61:0.45:0.30:0.74:1.00:1.27:1.53:1.19:0.88:1.28	26335	MICOS complex subunit Mic19 OS=Mus musculus OX=10090 GN=Chchd3 PE=1 SV=1
830	816	P47809|MP2K4_MOUSE	14.64	8	3	3		672000	531000	975000	891000	927000	367000	759000	340000	330000	860000	113000	962000	524000	1010000	918000	611000	666000	222000	1.28:1.01:1.86:1.70:1.77:0.70:1.45:0.65:0.63:1.64:0.22:1.84:1.00:1.93:1.75:1.17:1.27:0.42	44114	Dual specificity mitogen-activated protein kinase kinase 4 OS=Mus musculus OX=10090 GN=Map2k4 PE=1 SV=2
1078	1006	Q8BH95|ECHM_MOUSE	14.64	10	3	3		369000	325000	285000	284000	498000	314000	325000	220000	283000	326000	101000	364000	378000	470000	542000	471000	501000	640000	0.98:0.86:0.75:0.75:1.32:0.83:0.86:0.58:0.75:0.86:0.27:0.96:1.00:1.24:1.43:1.25:1.32:1.69	31474	Enoyl-CoA hydratase mitochondrial OS=Mus musculus OX=10090 GN=Echs1 PE=1 SV=1
15	6	P20357|MTAP2_MOUSE	14.62	43	80	80	Carbamidomethylation; Oxidation (M); Phosphorylation (STY); Deamidation N	19600000	21100000	20900000	21000000	17700000	21900000	29100000	25300000	25000000	28900000	21800000	29000000	33000000	34900000	35500000	35000000	26500000	30900000	0.59:0.64:0.63:0.64:0.54:0.66:0.88:0.77:0.76:0.88:0.66:0.88:1.00:1.06:1.08:1.06:0.80:0.94	199130	Microtubule-associated protein 2 OS=Mus musculus OX=10090 GN=Map2 PE=1 SV=2
609	312	Q80VC9|CAMP3_MOUSE	14.54	5	5	5		484000	499000	450000	550000	524000	587000	900000	508000	677000	731000	734000	740000	774000	507000	427000	1070000	477000	401000	0.63:0.65:0.58:0.71:0.68:0.76:1.16:0.66:0.88:0.95:0.95:0.96:1.00:0.66:0.55:1.38:0.62:0.52	135175	Calmodulin-regulated spectrin-associated protein 3 OS=Mus musculus OX=10090 GN=Camsap3 PE=1 SV=1
1162	881	O08532|CA2D1_MOUSE	14.49	2	2	2		167000	139000	298000	35400	317000	210000	320000	166000	206000	303000	81800	208000	442000	420000	465000	314000	274000	301000	0.38:0.32:0.67:0.08:0.72:0.48:0.72:0.38:0.47:0.69:0.19:0.47:1.00:0.95:1.05:0.71:0.62:0.68	124630	Voltage-dependent calcium channel subunit alpha-2/delta-1 OS=Mus musculus OX=10090 GN=Cacna2d1 PE=1 SV=1
258	1077	P63044|VAMP2_MOUSE	14.45	25	4	2	Oxidation (M)	3650000	3530000	3870000	3290000	3560000	4250000	2960000	3180000	2230000	2820000	2260000	1960000	4550000	3570000	4260000	3360000	3240000	3730000	0.80:0.77:0.85:0.72:0.78:0.93:0.65:0.70:0.49:0.62:0.50:0.43:1.00:0.78:0.94:0.74:0.71:0.82	12691	Vesicle-associated membrane protein 2 OS=Mus musculus OX=10090 GN=Vamp2 PE=1 SV=2
172	87	Q03517|SCG2_MOUSE	14.43	23	14	14		7550000	7600000	7000000	6450000	7000000	8400000	8350000	7270000	7290000	9260000	7090000	9300000	6710000	10400000	10800000	10300000	8340000	9250000	1.13:1.13:1.04:0.96:1.04:1.25:1.25:1.08:1.09:1.38:1.06:1.39:1.00:1.55:1.62:1.53:1.24:1.38	70644	Secretogranin-2 OS=Mus musculus OX=10090 GN=Scg2 PE=1 SV=1
445	577	P56564|EAA1_MOUSE	14.43	12	5	5	Carbamidomethylation; Oxidation (M); Deamidation N	2920000	3650000	3920000	2780000	2760000	3510000	4200000	3710000	2640000	3890000	2390000	4280000	4370000	4080000	4960000	4470000	2680000	4340000	0.67:0.84:0.90:0.64:0.63:0.80:0.96:0.85:0.60:0.89:0.55:0.98:1.00:0.93:1.13:1.02:0.61:0.99	59622	Excitatory amino acid transporter 1 OS=Mus musculus OX=10090 GN=Slc1a3 PE=1 SV=2
1198	1428	Q922B2|SYDC_MOUSE	14.37	5	3	3		49500	286000	345000	192000	150000	346000	243000	349000	70700	442000	166000	374000	440000	318000	401000	731000	423000	410000	0.11:0.65:0.78:0.44:0.34:0.79:0.55:0.79:0.16:1.01:0.38:0.85:1.00:0.72:0.91:1.66:0.96:0.93	57147	Aspartate--tRNA ligase cytoplasmic OS=Mus musculus OX=10090 GN=Dars PE=1 SV=2
4	19	P68372|TBB4B_MOUSE	14.28	62	39	2	Carbamidomethylation; Oxidation (M); HLys; Deamidation N; Methoxy	23200000	25400000	23800000	20300000	23100000	24600000	19400000	19200000	17400000	23200000	16900000	23000000	31500000	32100000	32700000	30500000	24500000	29900000	0.74:0.81:0.76:0.64:0.73:0.78:0.62:0.61:0.55:0.74:0.54:0.73:1.00:1.02:1.04:0.97:0.78:0.95	49831	Tubulin beta-4B chain OS=Mus musculus OX=10090 GN=Tubb4b PE=1 SV=1
358	94	P58252|EF2_MOUSE	14.18	17	12	11	Carbamidomethylation; HPRO	812000	768000	1210000	367000	993000	836000	970000	555000	933000	805000	855000	1430000	531000	991000	1200000	1130000	471000	1070000	1.53:1.44:2.28:0.69:1.87:1.57:1.82:1.05:1.76:1.51:1.61:2.69:1.00:1.87:2.25:2.12:0.89:2.01	95314	Elongation factor 2 OS=Mus musculus OX=10090 GN=Eef2 PE=1 SV=2
272	405	P63040|CPLX1_MOUSE	14.17	53	6	4	Oxidation (M)	950000	1750000	1840000	2380000	1940000	1100000	844000	776000	1120000	1160000	789000	1020000	1760000	1400000	2010000	1770000	1620000	1810000	0.54:0.99:1.04:1.35:1.10:0.62:0.48:0.44:0.64:0.66:0.45:0.58:1.00:0.79:1.14:1.00:0.92:1.03	15122	Complexin-1 OS=Mus musculus OX=10090 GN=Cplx1 PE=1 SV=1
1383	1117	O08795|GLU2B_MOUSE	14.14	4	2	2		597000	482000	403000	486000	457000	534000	281000	230000	518000	271000	230000	688000	706000	797000	706000	831000	205000	704000	0.85:0.68:0.57:0.69:0.65:0.76:0.40:0.33:0.73:0.38:0.33:0.97:1.00:1.13:1.00:1.18:0.29:1.00	58793	Glucosidase 2 subunit beta OS=Mus musculus OX=10090 GN=Prkcsh PE=1 SV=1
1280	624	P62484|ABI2_MOUSE	14.05	9	3	3		193000	117000	284000	67100	93900	268000	358000	226000	253000	271000	209000	214000	206000	397000	98100	432000	159000	319000	0.94:0.57:1.38:0.33:0.46:1.30:1.74:1.10:1.23:1.32:1.01:1.04:1.00:1.93:0.48:2.10:0.78:1.55	49387	Abl interactor 2 OS=Mus musculus OX=10090 GN=Abi2 PE=1 SV=1
1263	838	Q3UHD9|AGAP2_MOUSE	13.98	2	2	2		127000	127000	189000	131000	115000	242000	213000	204000	240000	348000	277000	310000	234000	242000	114000	239000	202000	324000	0.54:0.54:0.81:0.56:0.49:1.04:0.91:0.87:1.03:1.49:1.18:1.32:1.00:1.03:0.49:1.02:0.86:1.38	124510	Arf-GAP with GTPase ANK repeat and PH domain-containing protein 2 OS=Mus musculus OX=10090 GN=Agap2 PE=1 SV=1
107	202	Q9CQV8|1433B_MOUSE	13.88	44	17	10	Oxidation (M)	3550000	6870000	7450000	4320000	3400000	4310000	5280000	5820000	4350000	6060000	4840000	7120000	4460000	4910000	4750000	4550000	3440000	4660000	0.80:1.54:1.67:0.97:0.76:0.97:1.18:1.30:0.98:1.36:1.09:1.60:1.00:1.10:1.06:1.02:0.77:1.05	28086	14-3-3 protein beta/alpha OS=Mus musculus OX=10090 GN=Ywhab PE=1 SV=3
707	559	P14148|RL7_MOUSE	13.75	11	2	2		289000	524000	534000	318000	300000	748000	800000	763000	331000	710000	423000	741000	675000	598000	319000	608000	443000	396000	0.43:0.78:0.79:0.47:0.44:1.11:1.18:1.13:0.49:1.05:0.63:1.10:1.00:0.89:0.47:0.90:0.66:0.59	31420	60S ribosomal protein L7 OS=Mus musculus OX=10090 GN=Rpl7 PE=1 SV=2
1193	1090	Q8VBY2|KKCC1_MOUSE	13.75	5	2	2		231000	69800	63800	0	147000	0	0	29000	38300	0	0	151000	248000	0	0	81800	243000	291000	0.93:0.28:0.26:0:0.59:0:0:0.12:0.15:0:0:0.61:1.00:0:0:0.33:0.98:1.17	55838	Calcium/calmodulin-dependent protein kinase kinase 1 OS=Mus musculus OX=10090 GN=Camkk1 PE=1 SV=1
991	755	Q9EQH3|VPS35_MOUSE	13.71	8	3	3		722000	1360000	1110000	525000	765000	706000	890000	945000	577000	1060000	769000	1230000	752000	631000	915000	638000	560000	787000	0.96:1.82:1.48:0.70:1.02:0.94:1.18:1.26:0.77:1.41:1.02:1.63:1.00:0.84:1.22:0.85:0.74:1.05	91713	Vacuolar protein sorting-associated protein 35 OS=Mus musculus OX=10090 GN=Vps35 PE=1 SV=1
28	3	P16330|CN37_MOUSE	13.69	66	52	52	Carbamidomethylation; Oxidation (M); Deamidation N	29700000	32500000	32200000	33300000	33000000	28900000	25600000	23100000	20700000	26100000	18200000	26800000	41500000	43600000	41300000	42400000	31200000	36500000	0.71:0.78:0.78:0.80:0.79:0.70:0.62:0.56:0.50:0.63:0.44:0.65:1.00:1.05:1.00:1.02:0.75:0.88	47123	2' 3'-cyclic-nucleotide 3'-phosphodiesterase OS=Mus musculus OX=10090 GN=Cnp PE=1 SV=3
1303	1633	Q9JKR6|HYOU1_MOUSE	13.63	2	2	2		297000	0	0	210000	243000	0	0	0	0	445000	0	0	0	0	0	0	485000	0	1.00:0:0:0.71:0.82:0:0:0:0:1.50:0:0:0:0:0:0:1.63:0	111181	Hypoxia up-regulated protein 1 OS=Mus musculus OX=10090 GN=Hyou1 PE=1 SV=1
110	340	P14231|AT1B2_MOUSE	13.59	29	8	8	Carbamidomethylation; Oxidation (M); Deamidation N	22900000	26900000	26400000	28500000	31000000	27700000	24600000	20500000	18300000	25200000	17900000	28100000	28000000	33400000	33900000	32200000	25600000	28600000	0.82:0.96:0.95:1.02:1.11:0.99:0.88:0.73:0.66:0.90:0.64:1.00:1.00:1.19:1.21:1.15:0.92:1.02	33344	Sodium/potassium-transporting ATPase subunit beta-2 OS=Mus musculus OX=10090 GN=Atp1b2 PE=1 SV=2
134	86	P61264|STX1B_MOUSE	13.5	47	18	15	Oxidation (M)	10600000	12100000	10800000	10700000	11100000	11300000	7980000	5970000	7020000	9840000	5740000	9670000	9110000	12300000	12200000	12600000	9480000	11600000	1.17:1.33:1.19:1.18:1.21:1.25:0.88:0.66:0.77:1.08:0.63:1.06:1.00:1.35:1.34:1.39:1.04:1.28	33245	Syntaxin-1B OS=Mus musculus OX=10090 GN=Stx1b PE=1 SV=1
386	1972	Q3UIU2|NDUB6_MOUSE	13.45	27	2	2		4590000	6940000	7280000	6270000	6930000	4520000	5700000	5120000	3980000	5920000	5470000	6940000	2810000	2970000	3740000	3590000	2950000	3390000	1.63:2.47:2.59:2.23:2.47:1.61:2.03:1.82:1.42:2.11:1.95:2.47:1.00:1.06:1.33:1.28:1.05:1.21	15515	NADH dehydrogenase [ubiquinone] 1 beta subcomplex subunit 6 OS=Mus musculus OX=10090 GN=Ndufb6 PE=1 SV=3
519	326	P20917|MAG_MOUSE	13.45	13	7	7		5530000	6880000	6860000	7640000	8240000	4320000	4570000	4130000	4450000	5780000	4570000	5890000	8110000	8420000	8710000	7860000	6570000	7630000	0.68:0.85:0.85:0.94:1.02:0.53:0.56:0.51:0.55:0.71:0.56:0.73:1.00:1.04:1.07:0.97:0.81:0.94	69260	Myelin-associated glycoprotein OS=Mus musculus OX=10090 GN=Mag PE=1 SV=2
188	647	P35802|GPM6A_MOUSE	13.41	15	9	9	Carbamidomethylation; Oxidation (M); Phosphorylation (STY)	11900000	14700000	15100000	12200000	11000000	15400000	13100000	12300000	12500000	14700000	10200000	15100000	21300000	17800000	19800000	17800000	14600000	19200000	0.56:0.69:0.71:0.57:0.52:0.72:0.62:0.58:0.59:0.69:0.48:0.71:1.00:0.84:0.93:0.84:0.68:0.90	31149	Neuronal membrane glycoprotein M6-a OS=Mus musculus OX=10090 GN=Gpm6a PE=1 SV=1
415	238	P80313|TCPH_MOUSE	13.36	15	8	8	Carbamidomethylation	445000	1090000	1070000	703000	1210000	1380000	1220000	882000	558000	1180000	818000	1320000	1080000	1870000	2050000	1600000	1290000	875000	0.41:1.01:0.99:0.65:1.12:1.28:1.13:0.82:0.52:1.09:0.76:1.22:1.00:1.74:1.90:1.49:1.19:0.81	59652	T-complex protein 1 subunit eta OS=Mus musculus OX=10090 GN=Cct7 PE=1 SV=1
201	74	P46660|AINX_MOUSE	13.33	35	19	19	HexNAc; Methoxy	7590000	9600000	9720000	9990000	10400000	8180000	12800000	12000000	18000000	9720000	16200000	12000000	8960000	11100000	12300000	11200000	7990000	10600000	0.85:1.07:1.09:1.12:1.16:0.91:1.43:1.34:2.01:1.09:1.81:1.34:1.00:1.23:1.37:1.25:0.89:1.18	55383	Alpha-internexin OS=Mus musculus OX=10090 GN=Ina PE=1 SV=3
945	1981	Q9QZ23|NFU1_MOUSE	13.33	17	3	3		1460000	941000	1330000	1460000	2010000	1560000	1680000	1160000	1270000	1420000	1400000	1470000	1680000	1420000	1500000	1440000	1330000	1570000	0.87:0.56:0.79:0.87:1.20:0.93:1.00:0.69:0.76:0.85:0.83:0.88:1.00:0.84:0.89:0.86:0.79:0.93	28568	NFU1 iron-sulfur cluster scaffold homolog mitochondrial OS=Mus musculus OX=10090 GN=Nfu1 PE=1 SV=2
304	1961	P09602|HMGN2_MOUSE	13.29	58	4	4	Deamidation N	8770000	7700000	9630000	10700000	7490000	11200000	9060000	9280000	10200000	8670000	6210000	8400000	10300000	10800000	10300000	10500000	7740000	8590000	0.85:0.75:0.94:1.04:0.73:1.08:0.88:0.90:0.99:0.84:0.60:0.82:1.00:1.05:1.00:1.02:0.75:0.83	9423	Non-histone chromosomal protein HMG-17 OS=Mus musculus OX=10090 GN=Hmgn2 PE=1 SV=2
414	488	P97450|ATP5J_MOUSE	13.22	60	6	6	Oxidation (M)	2920000	3210000	2630000	3350000	3510000	3140000	1940000	1570000	1490000	2080000	1490000	2100000	2170000	2500000	2470000	2400000	1770000	2200000	1.35:1.48:1.21:1.55:1.62:1.45:0.89:0.72:0.69:0.96:0.69:0.97:1.00:1.15:1.14:1.11:0.82:1.02	12496	ATP synthase-coupling factor 6 mitochondrial OS=Mus musculus OX=10090 GN=Atp5pf PE=1 SV=1
681	654	Q8R146|APEH_MOUSE	13.2	5	3	2		308000	319000	429000	397000	403000	365000	227000	124000	126000	348000	243000	319000	376000	691000	572000	427000	340000	465000	0.82:0.85:1.14:1.05:1.07:0.97:0.60:0.33:0.33:0.93:0.65:0.85:1.00:1.84:1.52:1.14:0.90:1.24	81581	Acylamino-acid-releasing enzyme OS=Mus musculus OX=10090 GN=Apeh PE=1 SV=3
925	627	O35668|HAP1_MOUSE	13.2	12	3	3		455000	603000	1020000	711000	400000	1160000	534000	927000	989000	1100000	815000	1270000	527000	1150000	1220000	706000	961000	1080000	0.86:1.14:1.93:1.35:0.76:2.21:1.01:1.76:1.88:2.08:1.55:2.41:1.00:2.19:2.31:1.34:1.82:2.05	70116	Huntingtin-associated protein 1 OS=Mus musculus OX=10090 GN=Hap1 PE=1 SV=1
1309	3875	Q9WTX5|SKP1_MOUSE	13.18	16	2	2	Carbamidomethylation	853000	1380000	1030000	1190000	1190000	465000	1220000	961000	1190000	1410000	1110000	1020000	508000	640000	1070000	433000	274000	773000	1.68:2.71:2.03:2.34:2.34:0.92:2.40:1.89:2.35:2.79:2.19:2.01:1.00:1.26:2.12:0.85:0.54:1.52	18672	S-phase kinase-associated protein 1 OS=Mus musculus OX=10090 GN=Skp1 PE=1 SV=3
297	180	Q08331|CALB2_MOUSE	13.17	38	12	11	Carbamidomethylation; Oxidation (M)	2080000	2950000	2630000	2670000	2660000	3190000	2360000	1640000	1200000	2310000	1150000	2010000	2950000	3070000	2820000	3370000	2680000	2900000	0.70:1.00:0.89:0.90:0.90:1.08:0.80:0.56:0.41:0.78:0.39:0.68:1.00:1.04:0.96:1.14:0.91:0.98	31373	Calretinin OS=Mus musculus OX=10090 GN=Calb2 PE=1 SV=3
248	475	P56391|CX6B1_MOUSE	13.15	59	6	6	Carbamidomethylation	9720000	19700000	17500000	18900000	19300000	18500000	14200000	13000000	13600000	17200000	12600000	17700000	16800000	18600000	18900000	17500000	13000000	10200000	0.58:1.17:1.04:1.12:1.14:1.10:0.84:0.77:0.81:1.02:0.75:1.05:1.00:1.11:1.12:1.04:0.77:0.61	10071	Cytochrome c oxidase subunit 6B1 OS=Mus musculus OX=10090 GN=Cox6b1 PE=1 SV=2
670	626	P12367|KAP2_MOUSE	13.08	13	3	2	Carbamidomethylation	895000	419000	726000	665000	581000	845000	768000	255000	501000	770000	485000	1030000	1200000	1650000	993000	1360000	1070000	997000	0.74:0.35:0.60:0.55:0.48:0.70:0.64:0.21:0.42:0.64:0.40:0.86:1.00:1.37:0.82:1.13:0.88:0.83	45389	cAMP-dependent protein kinase type II-alpha regulatory subunit OS=Mus musculus OX=10090 GN=Prkar2a PE=1 SV=2
39	31	P17182|ENOA_MOUSE	13.07	64	40	34	Carbamidomethylation; Oxidation (M); HLys; Deamidation N	39900000	48100000	43600000	40600000	45600000	40600000	37800000	34000000	36300000	43200000	32000000	42500000	58400000	56700000	60800000	57400000	46500000	55200000	0.68:0.82:0.75:0.70:0.78:0.70:0.65:0.58:0.62:0.74:0.55:0.73:1.00:0.97:1.04:0.98:0.80:0.95	47141	Alpha-enolase OS=Mus musculus OX=10090 GN=Eno1 PE=1 SV=3
143	250	Q8VEM8|MPCP_MOUSE	13.02	20	12	12	Carbamidomethylation; Oxidation (M); HLys; Deamidation N	15700000	20000000	17600000	18100000	18800000	18500000	17200000	14500000	12900000	16800000	11100000	17100000	23400000	25700000	24600000	23700000	17800000	23300000	0.67:0.85:0.75:0.77:0.80:0.79:0.74:0.62:0.55:0.72:0.47:0.73:1.00:1.10:1.05:1.01:0.76:1.00	39632	Phosphate carrier protein mitochondrial OS=Mus musculus OX=10090 GN=Slc25a3 PE=1 SV=1
966	500	P12970|RL7A_MOUSE	13.01	12	3	3		445000	512000	603000	611000	182000	1050000	1260000	789000	548000	799000	623000	1030000	631000	990000	408000	613000	508000	679000	0.70:0.81:0.96:0.97:0.29:1.67:2.00:1.25:0.87:1.27:0.99:1.63:1.00:1.57:0.65:0.97:0.80:1.08	29977	60S ribosomal protein L7a OS=Mus musculus OX=10090 GN=Rpl7a PE=1 SV=2
48	29	P26443|DHE3_MOUSE	13.01	48	32	32	Carbamidomethylation; Oxidation (M); Deamidation N	12500000	18700000	17700000	17000000	17900000	19400000	19500000	14800000	14000000	19300000	12500000	20200000	22400000	25400000	25800000	25300000	19000000	21900000	0.56:0.84:0.79:0.76:0.80:0.87:0.87:0.66:0.62:0.86:0.56:0.90:1.00:1.13:1.15:1.13:0.85:0.98	61337	Glutamate dehydrogenase 1 mitochondrial OS=Mus musculus OX=10090 GN=Glud1 PE=1 SV=1
732	374	P83510|TNIK_MOUSE	12.88	4	5	3		163000	104000	207000	156000	222000	332000	722000	226000	261000	273000	226000	212000	444000	321000	383000	288000	465000	336000	0.37:0.23:0.47:0.35:0.50:0.75:1.63:0.51:0.59:0.61:0.51:0.48:1.00:0.72:0.86:0.65:1.05:0.76	150366	Traf2 and NCK-interacting protein kinase OS=Mus musculus OX=10090 GN=Tnik PE=1 SV=2
1436	960	P10605|CATB_MOUSE	12.84	8	3	3	Carbamidomethylation	338000	152000	359000	216000	292000	284000	186000	135000	34900	255000	113000	137000	363000	274000	412000	309000	340000	294000	0.93:0.42:0.99:0.59:0.80:0.78:0.51:0.37:0.10:0.70:0.31:0.38:1.00:0.75:1.13:0.85:0.94:0.81	37280	Cathepsin B OS=Mus musculus OX=10090 GN=Ctsb PE=1 SV=2
988	540	Q61282|PGCA_MOUSE	12.83	1	2	2	Carbamidomethylation	571000	418000	197000	674000	62600	48500	383000	144000	404000	241000	175000	99000	175000	79000	56300	100000	145000	110000	3.26:2.39:1.13:3.84:0.36:0.28:2.19:0.82:2.31:1.37:1.00:0.56:1.00:0.45:0.32:0.57:0.83:0.63	221939	Aggrecan core protein OS=Mus musculus OX=10090 GN=Acan PE=1 SV=2
184	75	P28652|KCC2B_MOUSE	12.83	35	15	6	Carbamidomethylation	2410000	2930000	2800000	2460000	2400000	2250000	3670000	3150000	2800000	3650000	2360000	3420000	4840000	5080000	3750000	4910000	3780000	4980000	0.50:0.61:0.58:0.51:0.50:0.47:0.76:0.65:0.58:0.75:0.49:0.71:1.00:1.05:0.78:1.01:0.78:1.03	60461	Calcium/calmodulin-dependent protein kinase type II subunit beta OS=Mus musculus OX=10090 GN=Camk2b PE=1 SV=2
957	808	O54983|CRYM_MOUSE	12.8	7	3	3		531000	698000	612000	545000	601000	628000	904000	486000	599000	1220000	618000	1420000	1290000	1190000	1380000	1180000	718000	975000	0.41:0.54:0.47:0.42:0.47:0.49:0.70:0.38:0.46:0.94:0.48:1.10:1.00:0.92:1.07:0.91:0.56:0.76	33523	Ketimine reductase mu-crystallin OS=Mus musculus OX=10090 GN=Crym PE=1 SV=1
275	131	G5E829|AT2B1_MOUSE	12.78	10	10	4		490000	209000	599000	218000	396000	244000	143000	527000	109000	761000	197000	584000	289000	1140000	462000	1040000	421000	556000	1.69:0.72:2.07:0.75:1.37:0.85:0.49:1.82:0.38:2.63:0.68:2.02:1.00:3.93:1.60:3.61:1.46:1.92	134747	Plasma membrane calcium-transporting ATPase 1 OS=Mus musculus OX=10090 GN=Atp2b1 PE=1 SV=1
417	339	P08752|GNAI2_MOUSE	12.77	18	4	3	HLys	681000	908000	1060000	396000	470000	927000	753000	799000	412000	759000	416000	849000	475000	911000	874000	1000000	805000	800000	1.43:1.91:2.23:0.84:0.99:1.95:1.59:1.68:0.87:1.60:0.88:1.79:1.00:1.92:1.84:2.11:1.70:1.69	40489	Guanine nucleotide-binding protein G(i) subunit alpha-2 OS=Mus musculus OX=10090 GN=Gnai2 PE=1 SV=5
24	45	P68368|TBA4A_MOUSE	12.77	55	33	13	Carbamidomethylation; HPRO; Oxidation (M); HLys; Deamidation N	7730000	13500000	14500000	8130000	9000000	6300000	9260000	9920000	6860000	10200000	11000000	13400000	9720000	8980000	11300000	9910000	8310000	7320000	0.80:1.39:1.49:0.84:0.93:0.65:0.95:1.02:0.71:1.05:1.14:1.38:1.00:0.92:1.17:1.02:0.86:0.75	49924	Tubulin alpha-4A chain OS=Mus musculus OX=10090 GN=Tuba4a PE=1 SV=1
1256	1450	Q9CZM2|RL15_MOUSE	12.69	12	2	2		189000	194000	107000	90500	64000	139000	310000	256000	68400	305000	39000	325000	307000	240000	234000	244000	85600	123000	0.62:0.63:0.35:0.29:0.21:0.45:1.01:0.83:0.22:0.99:0.13:1.06:1.00:0.78:0.76:0.79:0.28:0.40	24146	60S ribosomal protein L15 OS=Mus musculus OX=10090 GN=Rpl15 PE=1 SV=4
603	657	P61164|ACTZ_MOUSE	12.67	7	4	4	Carbamidomethylation	2150000	2710000	2350000	2560000	2220000	2680000	2420000	2190000	1800000	1600000	1080000	2740000	3670000	3740000	4090000	3620000	2800000	2900000	0.59:0.74:0.64:0.70:0.61:0.73:0.66:0.60:0.49:0.44:0.29:0.75:1.00:1.02:1.11:0.99:0.76:0.79	42614	Alpha-centractin OS=Mus musculus OX=10090 GN=Actr1a PE=1 SV=1
669	601	P51859|HDGF_MOUSE	12.67	11	3	3	Carbamidomethylation	490000	627000	620000	592000	743000	427000	658000	580000	555000	633000	532000	677000	454000	427000	565000	649000	383000	303000	1.08:1.38:1.36:1.30:1.64:0.94:1.45:1.28:1.22:1.39:1.17:1.49:1.00:0.94:1.24:1.43:0.84:0.67	26269	Hepatoma-derived growth factor OS=Mus musculus OX=10090 GN=Hdgf PE=1 SV=2
840	523	P27601|GNA13_MOUSE	12.64	12	4	2		99100	226000	159000	299000	248000	283000	214000	208000	154000	331000	217000	396000	333000	248000	467000	515000	255000	435000	0.30:0.68:0.48:0.90:0.75:0.85:0.64:0.63:0.46:1.00:0.65:1.19:1.00:0.75:1.40:1.55:0.77:1.31	44055	Guanine nucleotide-binding protein subunit alpha-13 OS=Mus musculus OX=10090 GN=Gna13 PE=1 SV=1
530	278	Q8K212|PACS1_MOUSE	12.63	8	6	6		904000	972000	992000	291000	1120000	1450000	1280000	1920000	1860000	1650000	1080000	1810000	2540000	2090000	2490000	2460000	1730000	2150000	0.36:0.38:0.39:0.11:0.44:0.57:0.50:0.75:0.73:0.65:0.42:0.71:1.00:0.82:0.98:0.97:0.68:0.85	104829	Phosphofurin acidic cluster sorting protein 1 OS=Mus musculus OX=10090 GN=Pacs1 PE=1 SV=2
91	211	P60879|SNP25_MOUSE	12.63	65	16	15	Oxidation (M); Deamidation N	22800000	27000000	27000000	26600000	26400000	26600000	25600000	22100000	23200000	25300000	19700000	26400000	37900000	35900000	35900000	29200000	27100000	35600000	0.60:0.71:0.71:0.70:0.70:0.70:0.68:0.58:0.61:0.67:0.52:0.70:1.00:0.95:0.95:0.77:0.72:0.94	23315	Synaptosomal-associated protein 25 OS=Mus musculus OX=10090 GN=Snap25 PE=1 SV=1
405	379	P48320|DCE2_MOUSE	12.59	12	6	5	Carbamidomethylation	849000	948000	1050000	1040000	755000	1180000	1280000	1270000	1060000	1340000	889000	1450000	1810000	1920000	2610000	2020000	1510000	1700000	0.47:0.52:0.58:0.57:0.42:0.65:0.71:0.70:0.59:0.74:0.49:0.80:1.00:1.07:1.44:1.12:0.84:0.94	65224	Glutamate decarboxylase 2 OS=Mus musculus OX=10090 GN=Gad2 PE=1 SV=1
185	134	P11798|KCC2A_MOUSE	12.59	25	12	6		1950000	2370000	2170000	1960000	1580000	2930000	3140000	3190000	2820000	3560000	2090000	3380000	5300000	5050000	5280000	5020000	3770000	4220000	0.37:0.45:0.41:0.37:0.30:0.55:0.59:0.60:0.53:0.67:0.39:0.64:1.00:0.95:1.00:0.95:0.71:0.80	54115	Calcium/calmodulin-dependent protein kinase type II subunit alpha OS=Mus musculus OX=10090 GN=Camk2a PE=1 SV=2
74	93	Q9CZ13|QCR1_MOUSE	12.55	35	19	18	Carbamidomethylation; Oxidation (M)	19400000	24300000	22800000	23700000	22600000	20600000	22600000	17300000	17200000	22200000	17100000	23300000	25700000	26400000	26000000	24000000	19300000	22700000	0.76:0.95:0.89:0.92:0.88:0.80:0.88:0.68:0.67:0.86:0.67:0.91:1.00:1.03:1.01:0.93:0.75:0.88	52852	Cytochrome b-c1 complex subunit 1 mitochondrial OS=Mus musculus OX=10090 GN=Uqcrc1 PE=1 SV=2
762	771	Q8C996|TM163_MOUSE	12.53	20	4	4		1160000	1360000	1050000	1210000	1140000	1420000	1610000	1270000	823000	1580000	1180000	1520000	1600000	853000	1650000	1500000	1220000	1800000	0.73:0.85:0.66:0.76:0.71:0.89:1.00:0.80:0.52:0.99:0.74:0.95:1.00:0.53:1.04:0.94:0.76:1.13	31193	Transmembrane protein 163 OS=Mus musculus OX=10090 GN=Tmem163 PE=1 SV=1
88	124	P17751|TPIS_MOUSE	12.53	45	15	15	Carbamidomethylation; HPRO; HLys; Deamidation N	12400000	18700000	16400000	15000000	15700000	15500000	14800000	13100000	10700000	16600000	9370000	17100000	17300000	19800000	19700000	18900000	15500000	17600000	0.72:1.08:0.95:0.86:0.91:0.90:0.86:0.76:0.62:0.96:0.54:0.99:1.00:1.15:1.14:1.09:0.90:1.02	32192	Triosephosphate isomerase OS=Mus musculus OX=10090 GN=Tpi1 PE=1 SV=4
83	24	P20029|BIP_MOUSE	12.5	44	26	24	Oxidation (M)	5670000	6650000	6250000	6220000	7140000	3660000	7070000	5720000	5530000	6790000	4090000	7350000	6700000	7040000	7460000	6510000	5390000	6930000	0.85:0.99:0.93:0.93:1.07:0.55:1.06:0.85:0.83:1.01:0.61:1.10:1.00:1.05:1.11:0.97:0.80:1.04	72422	Endoplasmic reticulum chaperone BiP OS=Mus musculus OX=10090 GN=Hspa5 PE=1 SV=3
694	795	P58389|PTPA_MOUSE	12.45	4	2	2		1080000	1270000	1150000	1680000	1040000	1410000	1020000	515000	1130000	1210000	776000	1150000	1730000	1770000	1560000	1470000	1270000	1520000	0.62:0.73:0.67:0.97:0.60:0.81:0.59:0.30:0.65:0.70:0.45:0.66:1.00:1.02:0.90:0.85:0.73:0.88	36710	Serine/threonine-protein phosphatase 2A activator OS=Mus musculus OX=10090 GN=Ptpa PE=1 SV=1
78	56	P09411|PGK1_MOUSE	12.45	52	24	20	Carbamidomethylation; Oxidation (M); Deamidation N	12800000	14900000	9680000	14200000	14400000	9540000	12800000	11600000	9020000	12600000	8610000	12800000	16200000	16500000	17800000	17000000	13900000	15800000	0.79:0.92:0.60:0.88:0.89:0.59:0.79:0.72:0.56:0.78:0.53:0.79:1.00:1.02:1.10:1.05:0.86:0.98	44550	Phosphoglycerate kinase 1 OS=Mus musculus OX=10090 GN=Pgk1 PE=1 SV=4
760	1964	Q5M8N0|CNRP1_MOUSE	12.41	16	2	2		829000	1650000	860000	1730000	1550000	1010000	2240000	1470000	753000	1700000	1190000	2420000	1820000	2360000	2590000	1740000	2020000	1830000	0.46:0.90:0.47:0.95:0.85:0.56:1.23:0.81:0.41:0.94:0.65:1.33:1.00:1.30:1.43:0.95:1.11:1.01	18612	CB1 cannabinoid receptor-interacting protein 1 OS=Mus musculus OX=10090 GN=Cnrip1 PE=1 SV=1
822	566	P35235|PTN11_MOUSE	12.35	7	3	3		427000	1360000	588000	1060000	1080000	955000	470000	997000	715000	1200000	967000	1350000	1630000	1500000	1200000	1670000	1010000	1470000	0.26:0.84:0.36:0.65:0.66:0.59:0.29:0.61:0.44:0.73:0.59:0.83:1.00:0.92:0.73:1.03:0.62:0.90	68460	Tyrosine-protein phosphatase non-receptor type 11 OS=Mus musculus OX=10090 GN=Ptpn11 PE=1 SV=2
125	156	Q9DB20|ATPO_MOUSE	12.32	46	14	14		8980000	9000000	10000000	9900000	10100000	9530000	10700000	9040000	7580000	10700000	5740000	10200000	13500000	15500000	14500000	12700000	9900000	11800000	0.67:0.67:0.74:0.73:0.75:0.71:0.80:0.67:0.56:0.80:0.43:0.76:1.00:1.15:1.07:0.94:0.73:0.88	23364	ATP synthase subunit O mitochondrial OS=Mus musculus OX=10090 GN=Atp5po PE=1 SV=1
232	297	Q9D2G2|ODO2_MOUSE	12.29	29	9	9		3220000	4330000	3640000	4440000	7960000	3130000	4200000	2040000	4800000	5340000	4650000	4480000	2380000	6850000	5230000	6980000	5420000	5560000	1.35:1.82:1.53:1.87:3.35:1.31:1.76:0.86:2.02:2.25:1.95:1.88:1.00:2.88:2.20:2.93:2.28:2.34	48995	Dihydrolipoyllysine-residue succinyltransferase component of 2-oxoglutarate dehydrogenase complex mitochondrial OS=Mus musculus OX=10090 GN=Dlst PE=1 SV=1
1215	659	Q8R164|BPHL_MOUSE	12.27	12	3	3		70400	270000	201000	223000	233000	194000	88600	102000	38700	217000	40200	201000	155000	189000	195000	199000	161000	163000	0.45:1.74:1.29:1.44:1.50:1.25:0.57:0.66:0.25:1.40:0.26:1.30:1.00:1.22:1.25:1.29:1.04:1.05	32851	Valacyclovir hydrolase OS=Mus musculus OX=10090 GN=Bphl PE=1 SV=1
556	732	P61021|RAB5B_MOUSE	12.23	22	3	3		1140000	1140000	1480000	1280000	1090000	1030000	1370000	1160000	1190000	1280000	914000	1320000	1930000	1940000	1940000	1950000	998000	1760000	0.59:0.59:0.76:0.66:0.56:0.53:0.71:0.60:0.61:0.66:0.47:0.68:1.00:1.01:1.01:1.01:0.52:0.91	23707	Ras-related protein Rab-5B OS=Mus musculus OX=10090 GN=Rab5b PE=1 SV=1
771	509	Q8R464|CADM4_MOUSE	12.22	10	6	5		1270000	1130000	1210000	1290000	1290000	918000	1010000	881000	919000	1030000	908000	1210000	858000	1560000	1510000	1530000	773000	1460000	1.47:1.32:1.41:1.50:1.50:1.07:1.18:1.03:1.07:1.20:1.06:1.41:1.00:1.81:1.76:1.79:0.90:1.70	42723	Cell adhesion molecule 4 OS=Mus musculus OX=10090 GN=Cadm4 PE=1 SV=1
560	425	Q61490|CD166_MOUSE	12.12	9	4	4		894000	1280000	1330000	1230000	1210000	995000	1250000	612000	852000	1320000	932000	1180000	1740000	1860000	2040000	1770000	1490000	1950000	0.51:0.73:0.77:0.71:0.70:0.57:0.72:0.35:0.49:0.76:0.54:0.68:1.00:1.07:1.17:1.02:0.85:1.12	65092	CD166 antigen OS=Mus musculus OX=10090 GN=Alcam PE=1 SV=3
864	744	Q91YD9|WASL_MOUSE	12.11	6	2	2		964000	676000	1000000	1120000	432000	772000	1150000	899000	940000	847000	832000	1060000	1180000	1510000	1280000	737000	1180000	889000	0.82:0.57:0.85:0.95:0.37:0.65:0.98:0.76:0.80:0.72:0.71:0.90:1.00:1.28:1.09:0.62:1.00:0.75	54274	Neural Wiskott-Aldrich syndrome protein OS=Mus musculus OX=10090 GN=Wasl PE=1 SV=1
1452	921	Q60631|GRB2_MOUSE	12.11	7	2	2		674000	853000	924000	1170000	740000	998000	1010000	1010000	1010000	1040000	792000	905000	1490000	1390000	1420000	1470000	509000	1350000	0.45:0.57:0.62:0.79:0.50:0.67:0.68:0.68:0.68:0.70:0.53:0.61:1.00:0.94:0.95:0.99:0.34:0.91	25238	Growth factor receptor-bound protein 2 OS=Mus musculus OX=10090 GN=Grb2 PE=1 SV=1
214	354	Q64436|ATP4A_MOUSE	12.07	8	5	2	Carbamidomethylation; Oxidation (M)	3200000	3860000	4750000	4650000	2600000	4160000	3300000	4150000	2400000	3780000	1630000	3580000	5560000	6410000	4640000	5630000	3490000	5110000	0.58:0.69:0.85:0.84:0.47:0.75:0.59:0.75:0.43:0.68:0.29:0.64:1.00:1.15:0.84:1.01:0.63:0.92	114016	Potassium-transporting ATPase alpha chain 1 OS=Mus musculus OX=10090 GN=Atp4a PE=1 SV=3
1341	2902	P11404|FABPH_MOUSE	12.06	16	2	2		158000	167000	90400	63200	120000	198000	185000	122000	45300	174000	107000	129000	325000	293000	207000	222000	242000	195000	0.49:0.52:0.28:0.19:0.37:0.61:0.57:0.38:0.14:0.53:0.33:0.40:1.00:0.90:0.64:0.68:0.74:0.60	14819	Fatty acid-binding protein heart OS=Mus musculus OX=10090 GN=Fabp3 PE=1 SV=5
539	535	Q8K3J1|NDUS8_MOUSE	12.02	22	6	6		742000	962000	1570000	1090000	1100000	1220000	1060000	1100000	1060000	1660000	768000	756000	2530000	1290000	1390000	1020000	730000	1680000	0.29:0.38:0.62:0.43:0.43:0.48:0.42:0.44:0.42:0.66:0.30:0.30:1.00:0.51:0.55:0.40:0.29:0.66	24038	NADH dehydrogenase [ubiquinone] iron-sulfur protein 8 mitochondrial OS=Mus musculus OX=10090 GN=Ndufs8 PE=1 SV=1
216	243	P70296|PEBP1_MOUSE	12	57	11	11	Carbamidomethylation	9060000	8980000	9780000	10200000	8900000	9620000	9750000	9080000	8480000	8890000	7270000	10200000	11700000	12600000	12000000	12300000	9910000	8540000	0.77:0.77:0.83:0.87:0.76:0.82:0.83:0.77:0.72:0.76:0.62:0.87:1.00:1.08:1.03:1.05:0.85:0.73	20830	Phosphatidylethanolamine-binding protein 1 OS=Mus musculus OX=10090 GN=Pebp1 PE=1 SV=3
225	393	Q9CQJ8|NDUB9_MOUSE	11.98	42	9	9		2650000	5250000	5030000	3750000	4560000	2280000	3950000	3360000	3080000	4710000	3730000	4640000	966000	1430000	1560000	1790000	1570000	1580000	2.74:5.44:5.21:3.89:4.72:2.36:4.08:3.48:3.19:4.87:3.87:4.80:1.00:1.48:1.62:1.85:1.62:1.63	21984	NADH dehydrogenase [ubiquinone] 1 beta subcomplex subunit 9 OS=Mus musculus OX=10090 GN=Ndufb9 PE=1 SV=3
660	479	P50247|SAHH_MOUSE	11.96	11	5	5		765000	635000	1010000	912000	792000	736000	708000	647000	336000	691000	343000	801000	761000	1480000	1410000	1440000	851000	1170000	1.01:0.83:1.32:1.20:1.04:0.97:0.93:0.85:0.44:0.91:0.45:1.05:1.00:1.94:1.85:1.90:1.12:1.53	47688	Adenosylhomocysteinase OS=Mus musculus OX=10090 GN=Ahcy PE=1 SV=3
1159	526	Q8K4Z3|NNRE_MOUSE	11.95	16	4	4	Carbamidomethylation	116000	357000	541000	560000	723000	618000	397000	443000	141000	197000	200000	470000	987000	1130000	934000	921000	487000	909000	0.12:0.36:0.55:0.57:0.73:0.63:0.40:0.45:0.14:0.20:0.20:0.48:1.00:1.14:0.95:0.93:0.49:0.92	30973	NAD(P)H-hydrate epimerase OS=Mus musculus OX=10090 GN=Naxe PE=1 SV=1
420	246	O35927|CTND2_MOUSE	11.92	8	6	6		1050000	357000	970000	550000	776000	1530000	1820000	1550000	1850000	780000	1080000	1640000	2110000	1470000	999000	1620000	1170000	1620000	0.50:0.17:0.46:0.26:0.37:0.72:0.86:0.73:0.88:0.37:0.51:0.78:1.00:0.70:0.47:0.77:0.55:0.77	134999	Catenin delta-2 OS=Mus musculus OX=10090 GN=Ctnnd2 PE=1 SV=1
360	279	P17426|AP2A1_MOUSE	11.87	6	7	3	Carbamidomethylation	726000	595000	581000	682000	491000	892000	642000	944000	439000	646000	243000	429000	1260000	889000	929000	906000	634000	772000	0.58:0.47:0.46:0.54:0.39:0.71:0.51:0.75:0.35:0.51:0.19:0.34:1.00:0.71:0.74:0.72:0.50:0.61	107664	AP-2 complex subunit alpha-1 OS=Mus musculus OX=10090 GN=Ap2a1 PE=1 SV=1
673	367	Q91ZX7|LRP1_MOUSE	11.87	1	5	5	Carbamidomethylation	364000	758000	586000	800000	1070000	606000	827000	530000	541000	875000	487000	818000	306000	1070000	896000	775000	426000	637000	1.19:2.48:1.92:2.61:3.50:1.98:2.70:1.73:1.77:2.86:1.59:2.67:1.00:3.48:2.93:2.53:1.39:2.08	504745	Prolow-density lipoprotein receptor-related protein 1 OS=Mus musculus OX=10090 GN=Lrp1 PE=1 SV=1
89	170	P99029|PRDX5_MOUSE	11.86	55	20	20	Carbamidomethylation; Oxidation (M); Deamidation N	11500000	13900000	12800000	14500000	15400000	10800000	12100000	10000000	8280000	12100000	8430000	12900000	15200000	16600000	17200000	16500000	12000000	14200000	0.76:0.92:0.85:0.96:1.01:0.71:0.80:0.66:0.55:0.80:0.56:0.85:1.00:1.09:1.13:1.09:0.79:0.93	21897	Peroxiredoxin-5 mitochondrial OS=Mus musculus OX=10090 GN=Prdx5 PE=1 SV=2
456	400	P19246|NFH_MOUSE	11.69	4	4	4		981000	1320000	1280000	1460000	1100000	1290000	891000	1110000	1160000	1630000	842000	1470000	1400000	2140000	1750000	1730000	1120000	1070000	0.70:0.95:0.91:1.04:0.79:0.92:0.64:0.79:0.83:1.17:0.60:1.05:1.00:1.53:1.26:1.24:0.80:0.77	116994	Neurofilament heavy polypeptide OS=Mus musculus OX=10090 GN=Nefh PE=1 SV=3
130	270	Q9D0M3|CY1_MOUSE	11.69	28	7	7	Carbamidomethylation; Deamidation N	21700000	24300000	18900000	22700000	25700000	22700000	22100000	17500000	17300000	22700000	17600000	21100000	28100000	28100000	30100000	28500000	21900000	24400000	0.77:0.86:0.67:0.81:0.91:0.81:0.78:0.62:0.62:0.81:0.63:0.75:1.00:1.00:1.07:1.01:0.78:0.87	35328	Cytochrome c1 heme protein mitochondrial OS=Mus musculus OX=10090 GN=Cyc1 PE=1 SV=1
227	478	Q3TTY5|K22E_MOUSE	11.65	8	5	4		2220000	1890000	2610000	2220000	1720000	3740000	2590000	2460000	2980000	2100000	2440000	1920000	3650000	4090000	4250000	4240000	3280000	3380000	0.61:0.52:0.72:0.61:0.47:1.03:0.71:0.68:0.82:0.58:0.67:0.53:1.00:1.12:1.17:1.16:0.90:0.93	70923	Keratin type II cytoskeletal 2 epidermal OS=Mus musculus OX=10090 GN=Krt2 PE=1 SV=1
678	1291	P61089|UBE2N_MOUSE	11.62	20	3	3		1470000	1900000	1860000	1580000	1630000	2090000	1910000	1060000	958000	1200000	795000	1270000	2120000	2970000	2880000	2620000	1740000	2260000	0.69:0.90:0.88:0.74:0.77:0.98:0.90:0.50:0.45:0.56:0.37:0.60:1.00:1.40:1.36:1.23:0.82:1.07	17138	Ubiquitin-conjugating enzyme E2 N OS=Mus musculus OX=10090 GN=Ube2n PE=1 SV=1
482	385	P31324|KAP3_MOUSE	11.53	15	6	5	Carbamidomethylation	1700000	1880000	1820000	1190000	1440000	2040000	2740000	1720000	1980000	2190000	2590000	2390000	3000000	3060000	2740000	2860000	2370000	3020000	0.57:0.63:0.60:0.39:0.48:0.68:0.91:0.57:0.66:0.73:0.86:0.80:1.00:1.02:0.91:0.95:0.79:1.00	46167	cAMP-dependent protein kinase type II-beta regulatory subunit OS=Mus musculus OX=10090 GN=Prkar2b PE=1 SV=3
111	143	Q9R0P9|UCHL1_MOUSE	11.52	52	15	15	Carbamidomethylation; HPRO; Oxidation (M); Deamidation N	12900000	14600000	14800000	14800000	13700000	13400000	12700000	11000000	9950000	13400000	8610000	13600000	16700000	16700000	16900000	15700000	12100000	14800000	0.78:0.88:0.89:0.89:0.82:0.81:0.76:0.66:0.60:0.80:0.52:0.82:1.00:1.00:1.02:0.94:0.73:0.89	24838	Ubiquitin carboxyl-terminal hydrolase isozyme L1 OS=Mus musculus OX=10090 GN=Uchl1 PE=1 SV=1
1455	1235	Q9ERK4|XPO2_MOUSE	11.5	3	2	2		241000	216000	264000	146000	169000	262000	174000	93300	114000	40200	118000	178000	280000	185000	380000	321000	279000	196000	0.86:0.77:0.94:0.52:0.60:0.93:0.62:0.33:0.41:0.14:0.42:0.63:1.00:0.66:1.36:1.15:0.99:0.70	110455	Exportin-2 OS=Mus musculus OX=10090 GN=Cse1l PE=1 SV=1
877	497	Q9DCW4|ETFB_MOUSE	11.45	21	5	5		921000	1040000	1280000	1000000	1290000	1330000	1000000	1090000	707000	1410000	508000	1190000	1740000	949000	1560000	514000	852000	1390000	0.53:0.60:0.73:0.58:0.74:0.76:0.57:0.63:0.41:0.81:0.29:0.68:1.00:0.54:0.89:0.29:0.49:0.80	27623	Electron transfer flavoprotein subunit beta OS=Mus musculus OX=10090 GN=Etfb PE=1 SV=3
218	69	O70318|E41L2_MOUSE	11.42	19	13	10	Carbamidomethylation	4150000	5110000	3460000	4060000	5100000	5580000	5780000	5180000	4880000	6120000	4840000	5360000	5830000	6800000	7040000	6730000	4020000	6800000	0.71:0.88:0.59:0.70:0.87:0.96:0.99:0.89:0.84:1.05:0.83:0.92:1.00:1.17:1.21:1.15:0.69:1.17	109940	Band 4.1-like protein 2 OS=Mus musculus OX=10090 GN=Epb41l2 PE=1 SV=2
790	442	Q99PU5|ACBG1_MOUSE	11.41	14	5	5		1410000	1740000	1530000	827000	2230000	829000	1890000	1570000	1760000	870000	1720000	1930000	942000	1530000	1020000	1860000	1300000	1700000	1.50:1.84:1.62:0.88:2.37:0.88:2.00:1.66:1.87:0.92:1.82:2.05:1.00:1.62:1.08:1.98:1.38:1.81	80426	Long-chain-fatty-acid--CoA ligase ACSBG1 OS=Mus musculus OX=10090 GN=Acsbg1 PE=1 SV=1
907	831	Q6PAR5|GAPD1_MOUSE	11.41	2	2	2		154000	240000	226000	153000	189000	70600	295000	206000	121000	265000	299000	143000	267000	99900	183000	93200	164000	165000	0.58:0.90:0.85:0.57:0.71:0.26:1.10:0.77:0.45:0.99:1.12:0.54:1.00:0.37:0.69:0.35:0.62:0.62	162401	GTPase-activating protein and VPS9 domain-containing protein 1 OS=Mus musculus OX=10090 GN=Gapvd1 PE=1 SV=2
1536	1038	Q8BWG8|ARRB1_MOUSE	11.4	6	2	2		318000	185000	220000	261000	256000	156000	226000	272000	144000	223000	137000	216000	347000	606000	281000	347000	315000	384000	0.92:0.53:0.64:0.75:0.74:0.45:0.65:0.78:0.41:0.64:0.39:0.62:1.00:1.75:0.81:1.00:0.91:1.11	46973	Beta-arrestin-1 OS=Mus musculus OX=10090 GN=Arrb1 PE=1 SV=1
1264	972	Q8BG39|SV2B_MOUSE	11.4	4	2	2		366000	318000	357000	143000	319000	494000	313000	419000	318000	455000	222000	436000	635000	803000	779000	712000	574000	564000	0.58:0.50:0.56:0.23:0.50:0.78:0.49:0.66:0.50:0.72:0.35:0.69:1.00:1.26:1.23:1.12:0.91:0.89	77457	Synaptic vesicle glycoprotein 2B OS=Mus musculus OX=10090 GN=Sv2b PE=1 SV=1
870	3872	Q8R404|MIC13_MOUSE	11.38	14	3	3		630000	198000	392000	297000	793000	587000	322000	182000	872000	671000	206000	529000	1160000	460000	568000	70100	153000	297000	0.54:0.17:0.34:0.26:0.68:0.51:0.28:0.16:0.75:0.58:0.18:0.45:1.00:0.40:0.49:0.06:0.13:0.26	13373	MICOS complex subunit MIC13 OS=Mus musculus OX=10090 GN=Micos13 PE=1 SV=1
290	226	Q99JR1|SFXN1_MOUSE	11.37	33	10	9	Deamidation N	1750000	1590000	1770000	1600000	1640000	1760000	1940000	1590000	1720000	2010000	1640000	2070000	2380000	2830000	2450000	2500000	1500000	2220000	0.73:0.67:0.74:0.67:0.69:0.74:0.82:0.67:0.72:0.85:0.69:0.87:1.00:1.19:1.03:1.05:0.63:0.93	35649	Sideroflexin-1 OS=Mus musculus OX=10090 GN=Sfxn1 PE=1 SV=3
429	592	P34022|RANG_MOUSE	11.37	17	5	5		3630000	3550000	3810000	3730000	3810000	3590000	3590000	3090000	3410000	3990000	3130000	4300000	4700000	5210000	5560000	5230000	3530000	4760000	0.77:0.76:0.81:0.79:0.81:0.76:0.76:0.66:0.72:0.85:0.66:0.91:1.00:1.11:1.18:1.11:0.75:1.01	23596	Ran-specific GTPase-activating protein OS=Mus musculus OX=10090 GN=Ranbp1 PE=1 SV=2
842	798	Q64514|TPP2_MOUSE	11.36	4	2	2		272000	270000	328000	288000	280000	296000	211000	247000	109000	199000	215000	114000	369000	231000	351000	256000	305000	298000	0.74:0.73:0.89:0.78:0.76:0.80:0.57:0.67:0.30:0.54:0.58:0.31:1.00:0.62:0.95:0.69:0.83:0.81	139878	Tripeptidyl-peptidase 2 OS=Mus musculus OX=10090 GN=Tpp2 PE=1 SV=3
251	536	Q91WS0|CISD1_MOUSE	11.31	55	6	6	Carbamidomethylation	7460000	13400000	12000000	10700000	12600000	8370000	10700000	8250000	9930000	10000000	9740000	11800000	7730000	8340000	8040000	7150000	6390000	7450000	0.97:1.73:1.55:1.38:1.63:1.08:1.38:1.07:1.28:1.30:1.26:1.52:1.00:1.08:1.04:0.92:0.83:0.96	12097	CDGSH iron-sulfur domain-containing protein 1 OS=Mus musculus OX=10090 GN=Cisd1 PE=1 SV=1
418	449	Q921G7|ETFD_MOUSE	11.3	10	4	4		2080000	2500000	1420000	2340000	2290000	1920000	2270000	1850000	1560000	2180000	1700000	2310000	2180000	3010000	2910000	2270000	2270000	2270000	0.96:1.15:0.65:1.08:1.05:0.88:1.04:0.85:0.72:1.00:0.78:1.06:1.00:1.38:1.34:1.04:1.04:1.04	68091	Electron transfer flavoprotein-ubiquinone oxidoreductase mitochondrial OS=Mus musculus OX=10090 GN=Etfdh PE=1 SV=1
890	790	Q6IR34|GPSM1_MOUSE	11.3	4	2	2		396000	250000	118000	209000	429000	379000	371000	327000	222000	534000	178000	395000	660000	516000	549000	572000	504000	396000	0.60:0.38:0.18:0.32:0.65:0.57:0.56:0.50:0.34:0.81:0.27:0.60:1.00:0.78:0.83:0.87:0.76:0.60	74362	G-protein-signaling modulator 1 OS=Mus musculus OX=10090 GN=Gpsm1 PE=1 SV=3
230	302	Q60932|VDAC1_MOUSE	11.27	29	8	8	Carbamidomethylation	9330000	12300000	10900000	9600000	9480000	10700000	10600000	9680000	8370000	11000000	8400000	11700000	13000000	13900000	14000000	13000000	10100000	12800000	0.72:0.95:0.84:0.74:0.73:0.82:0.81:0.74:0.64:0.84:0.64:0.90:1.00:1.07:1.08:1.00:0.77:0.98	32351	Voltage-dependent anion-selective channel protein 1 OS=Mus musculus OX=10090 GN=Vdac1 PE=1 SV=3
689	1250	P40237|CD82_MOUSE	11.25	8	4	4	Carbamidomethylation	953000	1380000	1220000	1400000	1080000	1310000	1180000	866000	462000	1170000	1190000	1020000	2080000	1630000	1690000	1730000	1010000	1340000	0.46:0.66:0.59:0.67:0.52:0.63:0.57:0.42:0.22:0.56:0.57:0.49:1.00:0.78:0.81:0.83:0.49:0.65	29629	CD82 antigen OS=Mus musculus OX=10090 GN=Cd82 PE=1 SV=1
1059	992	Q8BWR2|PITH1_MOUSE	11.24	10	2	2		188000	418000	493000	322000	502000	415000	454000	336000	382000	385000	167000	244000	565000	231000	307000	543000	410000	497000	0.33:0.74:0.87:0.57:0.89:0.73:0.80:0.59:0.68:0.68:0.30:0.43:1.00:0.41:0.54:0.96:0.73:0.88	24192	PITH domain-containing protein 1 OS=Mus musculus OX=10090 GN=Pithd1 PE=1 SV=1
123	104	Q9D6R2|IDH3A_MOUSE	11.24	38	16	16	Carbamidomethylation; Oxidation (M)	5520000	6320000	6290000	6000000	6710000	6560000	6070000	4200000	3760000	5550000	3880000	6250000	7710000	9090000	8900000	8660000	6570000	8180000	0.72:0.82:0.82:0.78:0.87:0.85:0.79:0.54:0.49:0.72:0.50:0.81:1.00:1.18:1.15:1.12:0.85:1.06	39639	Isocitrate dehydrogenase [NAD] subunit alpha mitochondrial OS=Mus musculus OX=10090 GN=Idh3a PE=1 SV=1
826	870	Q8BMG7|RBGPR_MOUSE	11.23	2	2	2		329000	581000	443000	277000	276000	310000	315000	448000	357000	360000	71800	257000	571000	517000	597000	578000	252000	388000	0.58:1.02:0.78:0.49:0.48:0.54:0.55:0.79:0.62:0.63:0.13:0.45:1.00:0.91:1.05:1.01:0.44:0.68	152534	Rab3 GTPase-activating protein non-catalytic subunit OS=Mus musculus OX=10090 GN=Rab3gap2 PE=1 SV=2
745	766	Q8CJ19|MICA3_MOUSE	11.22	1	2	2		144000	98400	121000	57700	118000	118000	199000	157000	92700	238000	108000	180000	210000	222000	255000	235000	154000	195000	0.68:0.47:0.57:0.27:0.56:0.56:0.94:0.75:0.44:1.13:0.51:0.86:1.00:1.05:1.21:1.12:0.73:0.93	223719	[F-actin]-monooxygenase MICAL3 OS=Mus musculus OX=10090 GN=Mical3 PE=1 SV=2
419	198	Q60673|PTPRN_MOUSE	11.09	10	8	7	Carbamidomethylation	1060000	1420000	1550000	769000	1040000	1750000	1240000	1540000	1500000	1850000	1360000	1550000	1750000	1970000	2140000	1890000	1500000	1660000	0.60:0.81:0.89:0.44:0.59:1.00:0.71:0.88:0.86:1.06:0.78:0.89:1.00:1.12:1.22:1.08:0.86:0.95	106083	Receptor-type tyrosine-protein phosphatase-like N OS=Mus musculus OX=10090 GN=Ptprn PE=1 SV=2
1345	914	Q9JLB0|MPP6_MOUSE	11.08	3	2	2		427000	573000	429000	394000	346000	499000	407000	497000	445000	576000	324000	655000	594000	837000	685000	363000	508000	664000	0.72:0.96:0.72:0.66:0.58:0.84:0.69:0.84:0.75:0.97:0.55:1.10:1.00:1.41:1.15:0.61:0.85:1.12	62631	MAGUK p55 subfamily member 6 OS=Mus musculus OX=10090 GN=Mpp6 PE=1 SV=1
547	304	Q8K596|NAC2_MOUSE	11.01	11	6	6	Carbamidomethylation	505000	1070000	1080000	883000	807000	1180000	1160000	1090000	741000	865000	671000	1110000	1600000	1440000	1680000	1610000	1040000	1370000	0.32:0.67:0.68:0.55:0.50:0.74:0.73:0.68:0.46:0.54:0.42:0.70:1.00:0.90:1.05:1.01:0.65:0.86	100711	Sodium/calcium exchanger 2 OS=Mus musculus OX=10090 GN=Slc8a2 PE=1 SV=1
668	499	Q99KY4|GAK_MOUSE	10.95	4	3	2		178000	51100	247000	141000	54300	224000	206000	326000	306000	54400	204000	176000	259000	446000	194000	252000	333000	273000	0.69:0.20:0.95:0.54:0.21:0.87:0.79:1.26:1.18:0.21:0.79:0.68:1.00:1.72:0.75:0.97:1.29:1.05	143640	Cyclin-G-associated kinase OS=Mus musculus OX=10090 GN=Gak PE=1 SV=2
351	545	P08226|APOE_MOUSE	10.94	13	5	5		4300000	5620000	5330000	5360000	4560000	5370000	5140000	4800000	4730000	5330000	4140000	5780000	6560000	8120000	6790000	7200000	4680000	6250000	0.65:0.86:0.81:0.82:0.70:0.82:0.78:0.73:0.72:0.81:0.63:0.88:1.00:1.24:1.04:1.10:0.71:0.95	35867	Apolipoprotein E OS=Mus musculus OX=10090 GN=Apoe PE=1 SV=2
552	807	Q8K3E5|AHI1_MOUSE	10.94	3	2	2		3310000	4430000	5180000	4990000	3500000	5080000	5550000	5530000	5790000	5270000	4020000	4950000	5860000	3860000	6530000	5550000	4350000	3810000	0.56:0.76:0.88:0.85:0.60:0.87:0.95:0.94:0.99:0.90:0.69:0.85:1.00:0.66:1.11:0.95:0.74:0.65	119650	Jouberin OS=Mus musculus OX=10090 GN=Ahi1 PE=1 SV=2
267	196	Q80TL4|PHF24_MOUSE	10.93	31	9	9	Carbamidomethylation	2100000	2670000	2820000	2610000	2810000	3050000	3590000	2540000	2700000	3460000	2340000	3230000	4300000	4630000	5010000	4760000	3380000	4220000	0.49:0.62:0.65:0.61:0.65:0.71:0.83:0.59:0.63:0.80:0.54:0.75:1.00:1.08:1.16:1.11:0.79:0.98	45223	PHD finger protein 24 OS=Mus musculus OX=10090 GN=Phf24 PE=1 SV=2
149	84	Q8BZ98|DYN3_MOUSE	10.9	20	14	9		2520000	3840000	3530000	3400000	3660000	3050000	3700000	3160000	2930000	3760000	2730000	3990000	3970000	4020000	4070000	3840000	2360000	3700000	0.64:0.97:0.89:0.86:0.92:0.77:0.93:0.79:0.74:0.95:0.69:1.00:1.00:1.01:1.03:0.97:0.60:0.93	97190	Dynamin-3 OS=Mus musculus OX=10090 GN=Dnm3 PE=1 SV=1
401	629	P97315|CSRP1_MOUSE	10.89	39	5	5	Carbamidomethylation	12100000	12800000	12600000	14600000	15100000	10500000	10500000	10200000	10700000	12700000	9510000	13000000	16000000	17300000	17100000	14800000	12200000	13900000	0.76:0.80:0.78:0.91:0.94:0.66:0.66:0.64:0.67:0.79:0.60:0.81:1.00:1.08:1.07:0.93:0.76:0.87	20583	Cysteine and glycine-rich protein 1 OS=Mus musculus OX=10090 GN=Csrp1 PE=1 SV=3
1585	2062	Q9QYH6|MAGD1_MOUSE	10.85	5	2	2		137000	219000	229000	202000	212000	289000	153000	188000	248000	263000	247000	294000	282000	356000	320000	257000	178000	143000	0.48:0.78:0.81:0.72:0.75:1.02:0.54:0.67:0.88:0.93:0.87:1.04:1.00:1.26:1.14:0.91:0.63:0.51	85670	Melanoma-associated antigen D1 OS=Mus musculus OX=10090 GN=Maged1 PE=1 SV=1
146	204	Q9D051|ODPB_MOUSE	10.85	22	8	8	Oxidation (M)	11800000	14600000	14300000	14300000	15600000	13200000	12600000	11300000	10300000	13600000	9910000	14100000	17100000	16900000	17400000	16800000	12900000	15200000	0.69:0.85:0.83:0.84:0.91:0.77:0.73:0.66:0.60:0.79:0.58:0.82:1.00:0.99:1.01:0.98:0.75:0.89	38937	Pyruvate dehydrogenase E1 component subunit beta mitochondrial OS=Mus musculus OX=10090 GN=Pdhb PE=1 SV=1
96	27	Q9WV92|E41L3_MOUSE	10.84	32	35	32	Carbamidomethylation; Deamidation N	8710000	9160000	10100000	9180000	9280000	10100000	9310000	8310000	8490000	8870000	7670000	9840000	11600000	13400000	13200000	12800000	9370000	13000000	0.75:0.79:0.87:0.79:0.80:0.87:0.81:0.72:0.73:0.77:0.66:0.85:1.00:1.16:1.14:1.10:0.81:1.12	103338	Band 4.1-like protein 3 OS=Mus musculus OX=10090 GN=Epb41l3 PE=1 SV=1
510	273	P47911|RL6_MOUSE	10.83	24	7	7	Carbamidomethylation	972000	1090000	999000	722000	826000	1570000	1710000	1380000	1020000	1600000	1030000	1690000	1060000	1470000	1450000	1340000	1070000	1230000	0.92:1.03:0.94:0.68:0.78:1.48:1.62:1.30:0.97:1.51:0.97:1.59:1.00:1.39:1.37:1.27:1.01:1.16	33510	60S ribosomal protein L6 OS=Mus musculus OX=10090 GN=Rpl6 PE=1 SV=3
421	142	Q61316|HSP74_MOUSE	10.83	12	8	8	Carbamidomethylation	1380000	1150000	906000	831000	1050000	985000	1160000	974000	798000	1050000	627000	1610000	1480000	1690000	1680000	1440000	1500000	1560000	0.93:0.77:0.61:0.56:0.71:0.66:0.79:0.66:0.54:0.71:0.42:1.08:1.00:1.14:1.13:0.97:1.01:1.05	94133	Heat shock 70 kDa protein 4 OS=Mus musculus OX=10090 GN=Hspa4 PE=1 SV=1
66	332	P08228|SODC_MOUSE	10.83	97	17	17	Carbamidomethylation; Oxidation (M); Deamidation N	37500000	38000000	43900000	46700000	39600000	44200000	42300000	37600000	39300000	42700000	31800000	41700000	49200000	53000000	50300000	52400000	39500000	49600000	0.76:0.77:0.89:0.95:0.80:0.90:0.86:0.76:0.80:0.87:0.65:0.85:1.00:1.08:1.02:1.06:0.80:1.01	15943	Superoxide dismutase [Cu-Zn] OS=Mus musculus OX=10090 GN=Sod1 PE=1 SV=2
253	138	Q9QYB8|ADDB_MOUSE	10.81	12	10	7	Carbamidomethylation	4210000	3340000	3050000	2930000	2320000	4420000	1940000	3020000	2390000	3040000	2750000	2590000	6080000	6130000	4410000	3830000	3190000	4990000	0.69:0.55:0.50:0.48:0.38:0.73:0.32:0.50:0.39:0.50:0.45:0.43:1.00:1.01:0.73:0.63:0.53:0.82	80642	Beta-adducin OS=Mus musculus OX=10090 GN=Add2 PE=1 SV=4
423	341	O35526|STX1A_MOUSE	10.8	18	5	2		259000	98300	474000	81700	285000	264000	465000	329000	78200	499000	212000	476000	410000	605000	607000	581000	430000	598000	0.63:0.24:1.16:0.20:0.69:0.64:1.13:0.80:0.19:1.22:0.52:1.16:1.00:1.47:1.48:1.42:1.05:1.46	33054	Syntaxin-1A OS=Mus musculus OX=10090 GN=Stx1a PE=1 SV=3
561	444	Q9DCT2|NDUS3_MOUSE	10.78	25	5	5		872000	1300000	1240000	1050000	905000	740000	814000	653000	506000	839000	562000	876000	1160000	1350000	1580000	1490000	834000	784000	0.75:1.12:1.07:0.90:0.78:0.64:0.70:0.56:0.43:0.72:0.48:0.75:1.00:1.16:1.35:1.28:0.72:0.67	30149	NADH dehydrogenase [ubiquinone] iron-sulfur protein 3 mitochondrial OS=Mus musculus OX=10090 GN=Ndufs3 PE=1 SV=2
1149	963	Q91W90|TXND5_MOUSE	10.77	4	2	2		63200	145000	114000	133000	102000	112000	94900	127000	64700	92000	53300	181000	147000	179000	172000	174000	113000	188000	0.43:0.99:0.77:0.91:0.70:0.77:0.65:0.86:0.44:0.63:0.36:1.23:1.00:1.22:1.17:1.19:0.77:1.28	46416	Thioredoxin domain-containing protein 5 OS=Mus musculus OX=10090 GN=Txndc5 PE=1 SV=2
11	46	P60710|ACTB_MOUSE	10.75	60	41	2	Carbamidomethylation; Oxidation (M); HLys-Hex-Hex; HexNAc; Phosphorylation (STY); 2 more	387000	519000	681000	639000	594000	597000	516000	629000	524000	659000	638000	559000	743000	1030000	912000	837000	782000	308000	0.52:0.70:0.92:0.86:0.80:0.80:0.69:0.85:0.70:0.89:0.86:0.75:1.00:1.39:1.23:1.13:1.05:0.41	41737	Actin cytoplasmic 1 OS=Mus musculus OX=10090 GN=Actb PE=1 SV=1
878	705	Q7TN29|SMAP2_MOUSE	10.67	11	4	4		376000	223000	360000	453000	469000	428000	476000	356000	361000	566000	331000	458000	407000	380000	530000	555000	418000	388000	0.92:0.55:0.88:1.11:1.15:1.05:1.17:0.88:0.89:1.39:0.81:1.13:1.00:0.93:1.30:1.36:1.03:0.95	46578	Stromal membrane-associated protein 2 OS=Mus musculus OX=10090 GN=Smap2 PE=1 SV=1
994	879	Q91V64|ISOC1_MOUSE	10.66	9	2	2		383000	285000	337000	308000	427000	381000	507000	227000	257000	336000	247000	424000	576000	634000	701000	697000	508000	402000	0.67:0.50:0.59:0.54:0.74:0.66:0.88:0.39:0.45:0.58:0.43:0.74:1.00:1.10:1.22:1.21:0.88:0.70	32033	Isochorismatase domain-containing protein 1 OS=Mus musculus OX=10090 GN=Isoc1 PE=1 SV=1
754	777	P62812|GBRA1_MOUSE	10.65	9	3	3		538000	1210000	1520000	610000	803000	696000	1310000	501000	499000	547000	266000	1220000	2130000	2180000	2070000	3120000	762000	1600000	0.25:0.57:0.71:0.29:0.38:0.33:0.62:0.24:0.23:0.26:0.12:0.57:1.00:1.02:0.97:1.46:0.36:0.75	51754	Gamma-aminobutyric acid receptor subunit alpha-1 OS=Mus musculus OX=10090 GN=Gabra1 PE=1 SV=1
961	1132	Q8VIM9|IRGQ_MOUSE	10.64	3	2	2		455000	413000	367000	359000	453000	523000	559000	292000	406000	387000	411000	597000	614000	694000	677000	694000	511000	328000	0.74:0.67:0.60:0.58:0.74:0.85:0.91:0.47:0.66:0.63:0.67:0.97:1.00:1.13:1.10:1.13:0.83:0.53	59323	Immunity-related GTPase family Q protein OS=Mus musculus OX=10090 GN=Irgq PE=1 SV=1
255	137	Q6PHZ2|KCC2D_MOUSE	10.64	23	10	3	Carbamidomethylation	596000	847000	1060000	717000	705000	1210000	996000	914000	693000	927000	602000	914000	1640000	1650000	1550000	1580000	1090000	1740000	0.36:0.52:0.64:0.44:0.43:0.73:0.61:0.56:0.42:0.56:0.37:0.56:1.00:1.01:0.95:0.96:0.66:1.06	56369	Calcium/calmodulin-dependent protein kinase type II subunit delta OS=Mus musculus OX=10090 GN=Camk2d PE=1 SV=1
492	398	P47915|RL29_MOUSE	10.62	39	7	7		766000	718000	855000	687000	569000	1460000	1230000	1340000	1330000	1120000	773000	1140000	1100000	1090000	1080000	1100000	841000	1000000	0.70:0.65:0.78:0.62:0.52:1.33:1.12:1.22:1.20:1.02:0.70:1.03:1.00:0.99:0.98:1.00:0.76:0.91	17587	60S ribosomal protein L29 OS=Mus musculus OX=10090 GN=Rpl29 PE=1 SV=2
129	139	P51881|ADT2_MOUSE	10.56	41	19	11	Carbamidomethylation; Oxidation (M)	2330000	2520000	2460000	2630000	3050000	1990000	2320000	2210000	1550000	2150000	1340000	1570000	3210000	3190000	3780000	3170000	2760000	3290000	0.72:0.79:0.77:0.82:0.95:0.62:0.72:0.69:0.48:0.67:0.42:0.49:1.00:0.99:1.18:0.99:0.86:1.03	32931	ADP/ATP translocase 2 OS=Mus musculus OX=10090 GN=Slc25a5 PE=1 SV=3
345	610	P18760|COF1_MOUSE	10.56	28	4	3		2810000	2390000	3210000	2830000	3210000	2640000	2540000	2940000	2240000	2890000	2650000	3280000	3120000	2040000	3000000	2270000	2930000	1470000	0.90:0.76:1.03:0.90:1.03:0.84:0.81:0.94:0.72:0.92:0.85:1.05:1.00:0.65:0.96:0.73:0.94:0.47	18560	Cofilin-1 OS=Mus musculus OX=10090 GN=Cfl1 PE=1 SV=3
518	147	Q9D0E1|HNRPM_MOUSE	10.54	15	9	8		767000	1030000	1070000	1180000	925000	926000	1190000	1050000	893000	1190000	475000	892000	1200000	1040000	1090000	1080000	817000	578000	0.64:0.86:0.89:0.98:0.77:0.77:0.99:0.87:0.74:0.99:0.39:0.74:1.00:0.86:0.91:0.90:0.68:0.48	77649	Heterogeneous nuclear ribonucleoprotein M OS=Mus musculus OX=10090 GN=Hnrnpm PE=1 SV=3
658	371	Q8JZQ2|AFG32_MOUSE	10.54	9	6	6		483000	473000	680000	489000	580000	736000	506000	432000	294000	617000	136000	643000	986000	771000	980000	980000	592000	1270000	0.49:0.48:0.69:0.50:0.59:0.75:0.51:0.44:0.30:0.63:0.14:0.65:1.00:0.78:0.99:0.99:0.60:1.29	89519	AFG3-like protein 2 OS=Mus musculus OX=10090 GN=Afg3l2 PE=1 SV=1
496	609	Q9DBP5|KCY_MOUSE	10.52	19	3	3		655000	1130000	569000	1080000	864000	558000	582000	494000	506000	598000	506000	462000	608000	899000	791000	706000	522000	816000	1.08:1.85:0.94:1.78:1.42:0.92:0.96:0.81:0.83:0.98:0.83:0.76:1.00:1.48:1.30:1.16:0.86:1.34	22165	UMP-CMP kinase OS=Mus musculus OX=10090 GN=Cmpk1 PE=1 SV=1
1434	672	Q8C167|PPCEL_MOUSE	10.51	6	3	3		364000	549000	323000	186000	268000	302000	422000	328000	151000	325000	255000	370000	482000	833000	755000	847000	347000	557000	0.76:1.14:0.67:0.39:0.56:0.63:0.88:0.68:0.31:0.67:0.53:0.77:1.00:1.73:1.57:1.76:0.72:1.16	83194	Prolyl endopeptidase-like OS=Mus musculus OX=10090 GN=Prepl PE=1 SV=1
857	779	P57746|VATD_MOUSE	10.47	15	3	2		194000	244000	255000	146000	73200	276000	321000	249000	179000	158000	55700	241000	556000	285000	348000	443000	188000	346000	0.35:0.44:0.46:0.26:0.13:0.50:0.58:0.45:0.32:0.28:0.10:0.43:1.00:0.51:0.63:0.80:0.34:0.62	28369	V-type proton ATPase subunit D OS=Mus musculus OX=10090 GN=Atp6v1d PE=1 SV=1
295	120	Q8K1M6|DNM1L_MOUSE	10.43	18	12	12	Phosphorylation (STY)	2310000	4640000	3460000	2930000	3690000	1890000	3160000	2930000	3050000	3700000	2830000	4160000	2620000	2460000	2800000	2380000	2230000	2800000	0.88:1.77:1.32:1.12:1.41:0.72:1.21:1.12:1.17:1.41:1.08:1.59:1.00:0.94:1.07:0.91:0.85:1.07	82658	Dynamin-1-like protein OS=Mus musculus OX=10090 GN=Dnm1l PE=1 SV=2
152	325	Q8R0A5|TCAL3_MOUSE	10.41	28	8	3	Oxidation (M)	1110000	1070000	1390000	1530000	884000	1790000	1930000	1810000	1360000	1660000	1100000	1540000	1560000	1430000	1570000	1520000	1280000	1060000	0.71:0.68:0.89:0.98:0.57:1.15:1.23:1.16:0.87:1.06:0.70:0.99:1.00:0.91:1.00:0.97:0.82:0.68	22468	Transcription elongation factor A protein-like 3 OS=Mus musculus OX=10090 GN=Tceal3 PE=1 SV=2
849	827	Q07076|ANXA7_MOUSE	10.39	6	2	2		534000	680000	559000	580000	588000	556000	270000	641000	390000	470000	308000	614000	633000	532000	766000	525000	705000	530000	0.84:1.07:0.88:0.92:0.93:0.88:0.43:1.01:0.62:0.74:0.49:0.97:1.00:0.84:1.21:0.83:1.11:0.84	49925	Annexin A7 OS=Mus musculus OX=10090 GN=Anxa7 PE=1 SV=2
127	123	P18872|GNAO_MOUSE	10.32	35	15	15	Carbamidomethylation; Oxidation (M)	6670000	8650000	7930000	5880000	6420000	8700000	6630000	7160000	5000000	6510000	4770000	7700000	12300000	11700000	11900000	10700000	8450000	11900000	0.54:0.70:0.64:0.48:0.52:0.71:0.54:0.58:0.41:0.53:0.39:0.63:1.00:0.95:0.97:0.87:0.69:0.97	40085	Guanine nucleotide-binding protein G(o) subunit alpha OS=Mus musculus OX=10090 GN=Gnao1 PE=1 SV=3
308	593	Q9CQH3|NDUB5_MOUSE	10.32	27	6	6		5020000	8260000	7840000	7460000	8050000	5660000	6340000	5750000	6090000	7380000	6440000	7310000	4460000	3600000	3840000	4610000	3920000	4650000	1.12:1.85:1.76:1.67:1.80:1.27:1.42:1.29:1.36:1.65:1.44:1.64:1.00:0.81:0.86:1.03:0.88:1.04	21710	NADH dehydrogenase [ubiquinone] 1 beta subcomplex subunit 5 mitochondrial OS=Mus musculus OX=10090 GN=Ndufb5 PE=1 SV=1
460	320	P63318|KPCG_MOUSE	10.28	12	6	3	Carbamidomethylation	1950000	3730000	2210000	3180000	2810000	2980000	3900000	2650000	3150000	4010000	3370000	3970000	3940000	4720000	4880000	4640000	3700000	4710000	0.49:0.95:0.56:0.81:0.71:0.76:0.99:0.67:0.80:1.02:0.86:1.01:1.00:1.20:1.24:1.18:0.94:1.20	78358	Protein kinase C gamma type OS=Mus musculus OX=10090 GN=Prkcg PE=1 SV=1
537	471	P14211|CALR_MOUSE	10.26	15	5	5		2630000	2750000	2710000	3650000	2580000	3010000	2470000	2200000	1320000	2330000	1840000	2770000	3560000	3520000	3820000	2920000	2600000	3500000	0.74:0.77:0.76:1.02:0.72:0.85:0.69:0.62:0.37:0.65:0.52:0.78:1.00:0.99:1.07:0.82:0.73:0.98	47995	Calreticulin OS=Mus musculus OX=10090 GN=Calr PE=1 SV=1
723	530	Q9Z2Y8|PLPHP_MOUSE	10.25	10	2	2		553000	733000	465000	599000	609000	496000	252000	403000	297000	798000	396000	534000	621000	675000	824000	516000	639000	721000	0.89:1.18:0.75:0.97:0.98:0.80:0.41:0.65:0.48:1.28:0.64:0.86:1.00:1.09:1.33:0.83:1.03:1.16	30049	Pyridoxal phosphate homeostasis protein OS=Mus musculus OX=10090 GN=Plpbp PE=1 SV=1
1160	767	Q9CZX8|RS19_MOUSE	10.24	18	2	2		581000	801000	678000	780000	844000	570000	344000	486000	477000	666000	329000	587000	483000	544000	656000	604000	375000	483000	1.20:1.66:1.40:1.62:1.75:1.18:0.71:1.01:0.99:1.38:0.68:1.21:1.00:1.13:1.36:1.25:0.78:1.00	16085	40S ribosomal protein S19 OS=Mus musculus OX=10090 GN=Rps19 PE=1 SV=3
793	1003	Q9DCN2|NB5R3_MOUSE	10.19	10	2	2		1460000	1820000	1510000	1380000	1660000	1640000	1950000	1510000	1160000	1410000	1270000	1780000	1410000	2490000	2420000	2340000	1720000	2180000	1.03:1.29:1.07:0.98:1.18:1.16:1.38:1.07:0.82:1.00:0.90:1.26:1.00:1.77:1.72:1.66:1.22:1.55	34128	NADH-cytochrome b5 reductase 3 OS=Mus musculus OX=10090 GN=Cyb5r3 PE=1 SV=3
73	30	P11499|HS90B_MOUSE	10.17	30	23	15	Oxidation (M); Phosphorylation (STY)	5730000	4720000	4850000	7610000	4050000	7110000	3120000	6090000	4080000	5250000	3180000	5550000	3930000	6810000	7130000	6580000	7230000	6640000	1.46:1.20:1.23:1.93:1.03:1.81:0.79:1.55:1.04:1.34:0.81:1.41:1.00:1.73:1.81:1.67:1.84:1.69	83281	Heat shock protein HSP 90-beta OS=Mus musculus OX=10090 GN=Hsp90ab1 PE=1 SV=3
1141	498	Q9JLJ2|AL9A1_MOUSE	10.16	10	5	5		275000	426000	336000	259000	373000	286000	574000	269000	249000	325000	258000	275000	356000	424000	650000	428000	361000	329000	0.77:1.19:0.94:0.73:1.05:0.80:1.61:0.75:0.70:0.91:0.72:0.77:1.00:1.19:1.83:1.20:1.01:0.92	53515	4-trimethylaminobutyraldehyde dehydrogenase OS=Mus musculus OX=10090 GN=Aldh9a1 PE=1 SV=1
196	96	Q61361|PGCB_MOUSE	10.16	14	15	14	Carbamidomethylation; HPRO	4230000	4170000	4450000	4740000	2070000	4810000	2910000	4810000	4570000	4070000	2750000	4820000	4680000	3450000	3410000	3610000	4190000	5400000	0.90:0.89:0.95:1.01:0.44:1.03:0.62:1.03:0.97:0.87:0.59:1.03:1.00:0.74:0.73:0.77:0.89:1.15	95815	Brevican core protein OS=Mus musculus OX=10090 GN=Bcan PE=1 SV=2
731	889	Q9CPW0|CNTP2_MOUSE	10.13	2	2	2		219000	372000	638000	548000	604000	294000	450000	452000	491000	522000	168000	931000	732000	252000	617000	833000	1070000	645000	0.30:0.51:0.87:0.75:0.82:0.40:0.61:0.62:0.67:0.71:0.23:1.27:1.00:0.34:0.84:1.14:1.46:0.88	148197	Contactin-associated protein-like 2 OS=Mus musculus OX=10090 GN=Cntnap2 PE=1 SV=2
727	388	P36916|GNL1_MOUSE	10.12	12	6	6		800000	1030000	757000	1100000	920000	627000	1030000	980000	664000	919000	769000	1240000	1160000	1580000	1520000	1470000	1140000	1230000	0.69:0.88:0.65:0.95:0.79:0.54:0.89:0.84:0.57:0.79:0.66:1.06:1.00:1.36:1.30:1.26:0.98:1.06	68771	Guanine nucleotide-binding protein-like 1 OS=Mus musculus OX=10090 GN=Gnl1 PE=1 SV=4
813	547	Q9WU78|PDC6I_MOUSE	10.12	5	3	3		264000	241000	230000	203000	204000	230000	182000	271000	201000	275000	179000	226000	314000	316000	548000	299000	256000	479000	0.84:0.77:0.73:0.65:0.65:0.73:0.58:0.86:0.64:0.87:0.57:0.72:1.00:1.01:1.74:0.95:0.82:1.52	96024	Programmed cell death 6-interacting protein OS=Mus musculus OX=10090 GN=Pdcd6ip PE=1 SV=3
92	52	P40142|TKT_MOUSE	10.08	36	26	24	Carbamidomethylation; HPRO; Oxidation (M); HLys; HexNAc	13100000	17400000	17700000	17000000	17600000	16900000	15100000	14600000	12200000	17200000	11700000	16500000	24500000	22300000	24300000	23200000	18100000	23100000	0.54:0.71:0.72:0.69:0.72:0.69:0.62:0.60:0.50:0.71:0.48:0.67:1.00:0.91:0.99:0.95:0.74:0.95	67631	Transketolase OS=Mus musculus OX=10090 GN=Tkt PE=1 SV=1
540	222	Q80TJ1|CAPS1_MOUSE	10.08	7	7	7		1110000	1210000	1340000	1450000	1300000	1210000	869000	841000	926000	1100000	538000	970000	1790000	1450000	960000	1590000	1290000	1230000	0.62:0.68:0.75:0.81:0.73:0.68:0.49:0.47:0.52:0.62:0.30:0.54:1.00:0.81:0.54:0.89:0.72:0.69	153112	Calcium-dependent secretion activator 1 OS=Mus musculus OX=10090 GN=Cadps PE=1 SV=3
12	47	P63260|ACTG_MOUSE	10.05	60	39	2	Carbamidomethylation; Oxidation (M); HLys-Hex-Hex; HexNAc; Deamidation N; Nitrotyrosine	436000	296000	274000	408000	322000	512000	627000	714000	590000	620000	805000	638000	565000	476000	566000	281000	715000	789000	0.77:0.52:0.49:0.72:0.57:0.91:1.11:1.26:1.04:1.10:1.42:1.13:1.00:0.84:1.00:0.50:1.27:1.40	41793	Actin cytoplasmic 2 OS=Mus musculus OX=10090 GN=Actg1 PE=1 SV=1
1064	2013	Q9D3A9|TTYH1_MOUSE	10.02	5	2	2		488000	584000	557000	629000	560000	467000	684000	570000	338000	718000	324000	769000	785000	913000	1090000	950000	735000	836000	0.62:0.74:0.71:0.80:0.71:0.60:0.87:0.73:0.43:0.92:0.41:0.98:1.00:1.16:1.39:1.21:0.94:1.06	49032	Protein tweety homolog 1 OS=Mus musculus OX=10090 GN=Ttyh1 PE=1 SV=1
61	37	P63038|CH60_MOUSE	10.02	39	26	26	Carbamidomethylation; Oxidation (M)	22900000	28400000	27000000	23100000	24400000	27500000	28400000	19800000	22700000	27400000	20400000	28300000	35600000	37300000	37200000	35600000	27300000	31900000	0.64:0.80:0.76:0.65:0.69:0.77:0.80:0.56:0.64:0.77:0.57:0.79:1.00:1.05:1.04:1.00:0.77:0.90	60956	60 kDa heat shock protein mitochondrial OS=Mus musculus OX=10090 GN=Hspd1 PE=1 SV=1
286	299	Q9CPY7|AMPL_MOUSE	9.99	9	4	4		1540000	1990000	1930000	2470000	1800000	1420000	1640000	1400000	1270000	1720000	1510000	1840000	1650000	1930000	1880000	1870000	1060000	1850000	0.94:1.21:1.17:1.49:1.09:0.86:0.99:0.85:0.77:1.04:0.92:1.11:1.00:1.17:1.14:1.13:0.64:1.12	56141	Cytosol aminopeptidase OS=Mus musculus OX=10090 GN=Lap3 PE=1 SV=3
801	1040	Q99M71|EPDR1_MOUSE	9.98	18	4	4	Carbamidomethylation	667000	298000	763000	675000	1030000	574000	779000	581000	708000	804000	501000	785000	1060000	1180000	1020000	824000	777000	1080000	0.63:0.28:0.72:0.64:0.98:0.54:0.74:0.55:0.67:0.76:0.47:0.74:1.00:1.12:0.97:0.78:0.73:1.02	25485	Mammalian ependymin-related protein 1 OS=Mus musculus OX=10090 GN=Epdr1 PE=1 SV=1
664	967	Q9JJV2|PROF2_MOUSE	9.98	15	2	2		4130000	5130000	5050000	5140000	4640000	5470000	5380000	4990000	4610000	5670000	4190000	5790000	7350000	5460000	7410000	7050000	5150000	6730000	0.56:0.70:0.69:0.70:0.63:0.74:0.73:0.68:0.63:0.77:0.57:0.79:1.00:0.74:1.01:0.96:0.70:0.92	15032	Profilin-2 OS=Mus musculus OX=10090 GN=Pfn2 PE=1 SV=3
376	441	Q9R1T4|SEPT6_MOUSE	9.95	13	6	4		2550000	3200000	3190000	3160000	2740000	3130000	3510000	2990000	2640000	3030000	2270000	2860000	4310000	4990000	4670000	4480000	3020000	3960000	0.59:0.74:0.74:0.73:0.64:0.73:0.82:0.69:0.61:0.70:0.53:0.66:1.00:1.16:1.08:1.04:0.70:0.92	49620	Septin-6 OS=Mus musculus OX=10090 GN=Sept6 PE=1 SV=4
653	591	Q91ZZ3|SYUB_MOUSE	9.94	38	6	3		842000	1100000	826000	843000	653000	918000	949000	1050000	833000	1170000	920000	1300000	732000	1340000	1010000	1090000	1020000	938000	1.15:1.50:1.13:1.15:0.89:1.25:1.30:1.43:1.14:1.60:1.26:1.77:1.00:1.83:1.38:1.49:1.39:1.28	14052	Beta-synuclein OS=Mus musculus OX=10090 GN=Sncb PE=1 SV=1
776	759	Q06185|ATP5I_MOUSE	9.92	44	3	3		988000	2040000	1350000	1480000	1210000	899000	1180000	872000	791000	1660000	1100000	1560000	989000	1230000	1630000	1770000	1010000	1490000	1.00:2.06:1.37:1.49:1.22:0.91:1.20:0.88:0.80:1.68:1.11:1.58:1.00:1.24:1.65:1.79:1.02:1.51	8236	ATP synthase subunit e mitochondrial OS=Mus musculus OX=10090 GN=Atp5me PE=1 SV=2
243	328	P06151|LDHA_MOUSE	9.91	17	8	6	Carbamidomethylation	2530000	3760000	3070000	3430000	3000000	3970000	3730000	3200000	2500000	3940000	2260000	2860000	4790000	4170000	5290000	5180000	3800000	3240000	0.53:0.78:0.64:0.72:0.63:0.83:0.78:0.67:0.52:0.82:0.47:0.60:1.00:0.87:1.10:1.08:0.79:0.68	36499	L-lactate dehydrogenase A chain OS=Mus musculus OX=10090 GN=Ldha PE=1 SV=3
60	34	Q68FD5|CLH1_MOUSE	9.91	16	28	28	Carbamidomethylation; Deamidation N	11900000	15200000	15100000	14300000	13500000	15300000	15000000	12700000	10800000	14700000	9680000	15000000	21600000	22000000	21900000	20300000	16500000	20000000	0.55:0.70:0.70:0.66:0.63:0.71:0.69:0.59:0.50:0.68:0.45:0.69:1.00:1.02:1.01:0.94:0.77:0.92	191555	Clathrin heavy chain 1 OS=Mus musculus OX=10090 GN=Cltc PE=1 SV=3
828	1106	Q8R3P0|ACY2_MOUSE	9.89	8	2	2		724000	1170000	1230000	1120000	1290000	657000	780000	556000	652000	881000	660000	1040000	1110000	1330000	1300000	1190000	1140000	1200000	0.65:1.05:1.12:1.01:1.16:0.59:0.70:0.50:0.59:0.80:0.60:0.94:1.00:1.20:1.18:1.07:1.03:1.09	35345	Aspartoacylase OS=Mus musculus OX=10090 GN=Aspa PE=1 SV=2
312	866	P46096|SYT1_MOUSE	9.89	6	5	2	Oxidation (M); Deamidation N	1640000	1620000	1230000	1570000	1470000	1930000	1410000	1360000	1400000	1950000	1320000	1780000	3180000	2680000	2910000	2920000	2280000	2670000	0.52:0.51:0.39:0.49:0.46:0.61:0.44:0.43:0.44:0.61:0.42:0.56:1.00:0.84:0.91:0.92:0.72:0.84	47418	Synaptotagmin-1 OS=Mus musculus OX=10090 GN=Syt1 PE=1 SV=1
865	765	P35803|GPM6B_MOUSE	9.88	11	3	3		635000	566000	575000	487000	405000	729000	735000	815000	921000	911000	596000	894000	1150000	1320000	1340000	1240000	1000000	976000	0.55:0.49:0.50:0.42:0.35:0.63:0.64:0.71:0.80:0.79:0.52:0.77:1.00:1.15:1.16:1.07:0.87:0.85	36210	Neuronal membrane glycoprotein M6-b OS=Mus musculus OX=10090 GN=Gpm6b PE=1 SV=2
256	276	O55131|SEPT7_MOUSE	9.86	28	8	8	Carbamidomethylation; Oxidation (M); Deamidation N	2790000	3440000	4000000	3350000	3600000	3600000	2610000	2790000	2270000	3260000	2170000	3770000	4210000	5670000	5170000	4710000	3940000	5310000	0.66:0.82:0.95:0.80:0.86:0.86:0.62:0.66:0.54:0.77:0.52:0.90:1.00:1.35:1.23:1.12:0.94:1.26	50550	Septin-7 OS=Mus musculus OX=10090 GN=Sept7 PE=1 SV=1
1148	804	Q9CQ60|6PGL_MOUSE	9.85	11	2	2		524000	602000	482000	471000	676000	358000	670000	505000	474000	713000	428000	665000	842000	887000	935000	813000	732000	893000	0.62:0.71:0.57:0.56:0.80:0.42:0.80:0.60:0.56:0.85:0.51:0.79:1.00:1.05:1.11:0.97:0.87:1.06	27254	6-phosphogluconolactonase OS=Mus musculus OX=10090 GN=Pgls PE=1 SV=1
261	338	Q8K183|PDXK_MOUSE	9.83	28	9	9	Carbamidomethylation	8500000	10100000	8830000	8350000	7920000	10100000	6770000	8290000	7010000	9720000	6390000	10000000	12900000	11900000	13300000	11100000	9740000	11300000	0.66:0.79:0.69:0.65:0.61:0.78:0.53:0.64:0.54:0.75:0.50:0.78:1.00:0.92:1.03:0.86:0.76:0.88	35015	Pyridoxal kinase OS=Mus musculus OX=10090 GN=Pdxk PE=1 SV=1
845	638	Q922Q1|MARC2_MOUSE	9.83	11	3	3	Carbamidomethylation	653000	1140000	754000	450000	588000	868000	646000	801000	553000	829000	364000	822000	1720000	1840000	1900000	1530000	1150000	1180000	0.38:0.66:0.44:0.26:0.34:0.51:0.38:0.47:0.32:0.48:0.21:0.48:1.00:1.07:1.11:0.89:0.67:0.68	38194	Mitochondrial amidoxime reducing component 2 OS=Mus musculus OX=10090 GN=Marc2 PE=1 SV=1
294	588	P26883|FKB1A_MOUSE	9.81	59	6	6	Carbamidomethylation	7820000	8720000	9150000	8380000	8080000	10400000	8950000	8060000	8450000	9720000	7010000	9340000	13300000	12400000	12400000	11800000	9350000	12200000	0.59:0.66:0.69:0.63:0.61:0.78:0.67:0.61:0.64:0.73:0.53:0.70:1.00:0.93:0.93:0.89:0.70:0.92	11923	Peptidyl-prolyl cis-trans isomerase FKBP1A OS=Mus musculus OX=10090 GN=Fkbp1a PE=1 SV=2
446	133	P23116|EIF3A_MOUSE	9.78	7	9	9		804000	909000	866000	1360000	1250000	916000	1320000	1350000	1600000	1190000	872000	773000	867000	1570000	1170000	1200000	879000	1160000	0.93:1.05:1.00:1.57:1.44:1.06:1.52:1.56:1.84:1.37:1.01:0.89:1.00:1.81:1.35:1.38:1.01:1.34	161936	Eukaryotic translation initiation factor 3 subunit A OS=Mus musculus OX=10090 GN=Eif3a PE=1 SV=5
977	3887	P62862|RS30_MOUSE	9.77	19	2	2		338000	463000	349000	438000	487000	488000	724000	534000	594000	679000	524000	693000	418000	547000	601000	598000	383000	404000	0.81:1.11:0.84:1.05:1.17:1.17:1.73:1.28:1.42:1.62:1.25:1.66:1.00:1.31:1.44:1.43:0.91:0.97	6648	40S ribosomal protein S30 OS=Mus musculus OX=10090 GN=Fau PE=1 SV=1
852	1983	O88696|CLPP_MOUSE	9.76	10	3	3		821000	1000000	757000	837000	816000	968000	813000	438000	427000	1010000	550000	895000	1150000	1250000	1460000	1320000	780000	1090000	0.72:0.87:0.66:0.73:0.71:0.84:0.71:0.38:0.37:0.88:0.48:0.78:1.00:1.09:1.27:1.15:0.68:0.95	29800	ATP-dependent Clp protease proteolytic subunit mitochondrial OS=Mus musculus OX=10090 GN=Clpp PE=1 SV=1
1317	1037	Q9CWE0|MFR1L_MOUSE	9.73	10	2	2		139000	213000	219000	151000	207000	221000	172000	191000	164000	161000	125000	191000	227000	243000	205000	227000	113000	258000	0.61:0.94:0.96:0.66:0.91:0.97:0.76:0.84:0.72:0.71:0.55:0.84:1.00:1.07:0.90:1.00:0.50:1.13	31726	Mitochondrial fission regulator 1-like OS=Mus musculus OX=10090 GN=Mtfr1l PE=1 SV=1
343	181	P80318|TCPG_MOUSE	9.71	19	10	10	Carbamidomethylation	932000	1750000	1650000	1610000	1760000	1680000	1800000	1490000	727000	1580000	1010000	1790000	1940000	2420000	2370000	2060000	1920000	2310000	0.48:0.91:0.85:0.83:0.91:0.87:0.93:0.77:0.38:0.82:0.52:0.93:1.00:1.25:1.23:1.06:0.99:1.19	60630	T-complex protein 1 subunit gamma OS=Mus musculus OX=10090 GN=Cct3 PE=1 SV=1
600	768	Q8R191|SNG3_MOUSE	9.71	15	3	3		4250000	4230000	4160000	3620000	3400000	4910000	5730000	4370000	3790000	5570000	3770000	4800000	7680000	6740000	7570000	7320000	4740000	6560000	0.55:0.55:0.54:0.47:0.44:0.64:0.75:0.57:0.49:0.72:0.49:0.62:1.00:0.88:0.98:0.95:0.62:0.85	24561	Synaptogyrin-3 OS=Mus musculus OX=10090 GN=Syngr3 PE=1 SV=1
526	787	P53810|PIPNA_MOUSE	9.7	10	3	3		1090000	1310000	999000	1350000	1460000	1630000	1150000	867000	739000	1280000	829000	1330000	1730000	1880000	1850000	1860000	1450000	1570000	0.63:0.76:0.58:0.78:0.84:0.94:0.67:0.50:0.43:0.74:0.48:0.77:1.00:1.09:1.07:1.08:0.84:0.91	31893	Phosphatidylinositol transfer protein alpha isoform OS=Mus musculus OX=10090 GN=Pitpna PE=1 SV=2
109	103	Q8BWF0|SSDH_MOUSE	9.65	32	17	17	Carbamidomethylation; Deamidation N	10900000	14100000	13900000	14400000	15000000	12400000	12300000	12100000	7650000	14600000	11600000	13100000	17700000	17300000	18500000	18100000	13900000	16300000	0.62:0.80:0.79:0.82:0.85:0.70:0.70:0.68:0.43:0.82:0.66:0.74:1.00:0.98:1.04:1.03:0.78:0.92	55968	Succinate-semialdehyde dehydrogenase mitochondrial OS=Mus musculus OX=10090 GN=Aldh5a1 PE=1 SV=1
302	447	P48036|ANXA5_MOUSE	9.64	15	5	5	Carbamidomethylation	5350000	5940000	5790000	6570000	6880000	3990000	4080000	3440000	3580000	4900000	3630000	4830000	5300000	5400000	5820000	5410000	4110000	4350000	1.01:1.12:1.09:1.24:1.30:0.75:0.77:0.65:0.67:0.92:0.69:0.91:1.00:1.02:1.10:1.02:0.78:0.82	35752	Annexin A5 OS=Mus musculus OX=10090 GN=Anxa5 PE=1 SV=1
638	511	O35129|PHB2_MOUSE	9.61	18	4	4		905000	1330000	1280000	1030000	695000	1160000	1210000	1070000	1140000	1250000	701000	1340000	1470000	1660000	1570000	1450000	1220000	1360000	0.62:0.90:0.87:0.70:0.47:0.79:0.83:0.73:0.78:0.85:0.48:0.91:1.00:1.13:1.07:0.99:0.83:0.92	33296	Prohibitin-2 OS=Mus musculus OX=10090 GN=Phb2 PE=1 SV=1
194	164	Q8K2B3|SDHA_MOUSE	9.57	18	10	10	Carbamidomethylation; Oxidation (M)	5360000	5720000	6120000	6250000	5330000	5720000	4770000	6100000	3830000	4710000	3790000	6760000	6160000	7320000	9130000	7740000	6410000	7000000	0.87:0.93:0.99:1.01:0.87:0.93:0.77:0.99:0.62:0.76:0.61:1.10:1.00:1.19:1.48:1.26:1.04:1.14	72585	Succinate dehydrogenase [ubiquinone] flavoprotein subunit mitochondrial OS=Mus musculus OX=10090 GN=Sdha PE=1 SV=1
1054	699	Q9QYB1|CLIC4_MOUSE	9.53	12	4	4		286000	428000	199000	526000	411000	438000	226000	94300	236000	451000	180000	269000	427000	462000	689000	636000	422000	354000	0.67:1.00:0.47:1.23:0.96:1.02:0.53:0.22:0.55:1.06:0.42:0.63:1.00:1.08:1.61:1.49:0.99:0.83	28729	Chloride intracellular channel protein 4 OS=Mus musculus OX=10090 GN=Clic4 PE=1 SV=3
355	132	Q76MZ3|2AAA_MOUSE	9.52	20	11	11	Oxidation (M)	1720000	3160000	2680000	1880000	2550000	2820000	2590000	1860000	1220000	2160000	1400000	2450000	3430000	3840000	4030000	3670000	2620000	3980000	0.50:0.92:0.78:0.55:0.74:0.82:0.76:0.54:0.36:0.63:0.41:0.71:1.00:1.12:1.18:1.07:0.76:1.16	65323	Serine/threonine-protein phosphatase 2A 65 kDa regulatory subunit A alpha isoform OS=Mus musculus OX=10090 GN=Ppp2r1a PE=1 SV=3
824	1035	Q8K400|STXB5_MOUSE	9.52	6	3	3	Phosphorylation (STY)	654000	1130000	1080000	952000	947000	712000	1410000	1010000	1150000	1510000	1180000	1340000	1160000	627000	901000	776000	581000	971000	0.57:0.98:0.93:0.82:0.82:0.61:1.22:0.87:0.99:1.31:1.02:1.15:1.00:0.54:0.78:0.67:0.50:0.84	127650	Syntaxin-binding protein 5 OS=Mus musculus OX=10090 GN=Stxbp5 PE=1 SV=3
138	319	Q9CQC7|NDUB4_MOUSE	9.48	65	11	11		9680000	12100000	10900000	11400000	11800000	11800000	9030000	8830000	8540000	11500000	8270000	11800000	13600000	15100000	15200000	14200000	10800000	12900000	0.71:0.89:0.80:0.84:0.86:0.87:0.66:0.65:0.63:0.85:0.61:0.87:1.00:1.11:1.12:1.04:0.79:0.94	15081	NADH dehydrogenase [ubiquinone] 1 beta subcomplex subunit 4 OS=Mus musculus OX=10090 GN=Ndufb4 PE=1 SV=3
569	799	Q9R1V7|ADA23_MOUSE	9.46	3	2	2		1520000	1660000	1540000	1610000	2010000	1280000	1370000	1130000	1160000	1460000	1130000	1390000	1890000	1830000	1950000	1760000	1150000	1770000	0.80:0.88:0.81:0.85:1.06:0.67:0.72:0.60:0.61:0.77:0.60:0.74:1.00:0.97:1.03:0.93:0.60:0.94	91548	Disintegrin and metalloproteinase domain-containing protein 23 OS=Mus musculus OX=10090 GN=Adam23 PE=1 SV=1
341	465	P70349|HINT1_MOUSE	9.45	79	8	8	Carbamidomethylation; Oxidation (M)	6050000	7680000	8830000	7080000	7980000	5100000	6330000	5200000	5070000	6700000	5300000	7140000	5360000	6090000	5360000	5210000	4580000	4510000	1.13:1.43:1.65:1.32:1.49:0.95:1.18:0.97:0.95:1.25:0.99:1.33:1.00:1.14:1.00:0.97:0.85:0.84	13777	Histidine triad nucleotide-binding protein 1 OS=Mus musculus OX=10090 GN=Hint1 PE=1 SV=3
743	598	Q5FWK3|RHG01_MOUSE	9.45	9	3	3		284000	321000	326000	262000	273000	380000	569000	183000	168000	422000	116000	283000	721000	529000	769000	553000	548000	487000	0.39:0.44:0.45:0.36:0.38:0.53:0.79:0.25:0.23:0.58:0.16:0.39:1.00:0.73:1.07:0.77:0.76:0.68	50411	Rho GTPase-activating protein 1 OS=Mus musculus OX=10090 GN=Arhgap1 PE=1 SV=1
104	210	Q9DCX2|ATP5H_MOUSE	9.44	81	16	16	Carbamidomethylation	12200000	15200000	14500000	15000000	15900000	15200000	13900000	12100000	10200000	14700000	10500000	14400000	16400000	14900000	16000000	15200000	11800000	13800000	0.74:0.93:0.88:0.91:0.97:0.93:0.85:0.74:0.62:0.90:0.64:0.88:1.00:0.91:0.97:0.93:0.72:0.84	18749	ATP synthase subunit d mitochondrial OS=Mus musculus OX=10090 GN=Atp5pd PE=1 SV=3
641	698	Q71M36|CSPG5_MOUSE	9.44	6	4	4		1730000	1530000	1250000	1610000	1720000	1750000	1400000	1800000	1290000	2240000	1210000	2450000	2020000	2560000	2230000	821000	1200000	1980000	0.85:0.76:0.62:0.80:0.85:0.87:0.69:0.89:0.64:1.11:0.60:1.21:1.00:1.26:1.10:0.41:0.59:0.98	60406	Chondroitin sulfate proteoglycan 5 OS=Mus musculus OX=10090 GN=Cspg5 PE=1 SV=2
488	369	P49615|CDK5_MOUSE	9.43	19	4	4	Carbamidomethylation	446000	788000	823000	808000	772000	903000	818000	855000	551000	795000	510000	873000	1200000	1100000	1210000	1220000	1030000	1040000	0.37:0.66:0.69:0.67:0.64:0.75:0.68:0.71:0.46:0.66:0.43:0.73:1.00:0.92:1.01:1.02:0.86:0.87	33288	Cyclin-dependent-like kinase 5 OS=Mus musculus OX=10090 GN=Cdk5 PE=1 SV=1
1144	711	Q8R127|SCPDL_MOUSE	9.43	11	3	3	Carbamidomethylation	788000	801000	192000	774000	775000	723000	676000	746000	603000	269000	197000	715000	882000	351000	436000	839000	778000	789000	0.89:0.91:0.22:0.88:0.88:0.82:0.77:0.85:0.68:0.30:0.22:0.81:1.00:0.40:0.49:0.95:0.88:0.89	47129	Saccharopine dehydrogenase-like oxidoreductase OS=Mus musculus OX=10090 GN=Sccpdh PE=1 SV=1
746	862	Q9D0S9|HINT2_MOUSE	9.41	17	2	2		2090000	2430000	2210000	2500000	2480000	1260000	2280000	1890000	2280000	2690000	947000	2530000	2600000	2340000	3010000	2760000	1070000	1530000	0.81:0.94:0.85:0.96:0.95:0.49:0.88:0.73:0.88:1.04:0.36:0.97:1.00:0.90:1.16:1.06:0.41:0.59	17320	Histidine triad nucleotide-binding protein 2 mitochondrial OS=Mus musculus OX=10090 GN=Hint2 PE=1 SV=1
119	39	Q60864|STIP1_MOUSE	9.4	49	22	22	Carbamidomethylation; Oxidation (M)	3500000	4640000	4500000	4170000	4440000	4460000	4590000	4030000	3760000	4840000	3370000	5120000	5770000	6020000	6660000	6170000	4440000	6040000	0.61:0.80:0.78:0.72:0.77:0.77:0.79:0.70:0.65:0.84:0.58:0.89:1.00:1.04:1.15:1.07:0.77:1.05	62582	Stress-induced-phosphoprotein 1 OS=Mus musculus OX=10090 GN=Stip1 PE=1 SV=1
1439	1079	P09055|ITB1_MOUSE	9.39	3	2	2		162000	167000	162000	210000	224000	80600	132000	61000	99400	45800	24400	99900	244000	222000	213000	198000	130000	240000	0.67:0.69:0.67:0.86:0.92:0.33:0.54:0.25:0.41:0.19:0.10:0.41:1.00:0.91:0.88:0.81:0.54:0.99	88231	Integrin beta-1 OS=Mus musculus OX=10090 GN=Itgb1 PE=1 SV=1
788	965	P62192|PRS4_MOUSE	9.38	2	2	2		219000	247000	287000	367000	250000	328000	313000	354000	319000	340000	186000	173000	522000	521000	468000	426000	369000	368000	0.42:0.47:0.55:0.70:0.48:0.63:0.60:0.68:0.61:0.65:0.36:0.33:1.00:1.00:0.90:0.82:0.71:0.70	49185	26S proteasome regulatory subunit 4 OS=Mus musculus OX=10090 GN=Psmc1 PE=1 SV=1
1097	1348	O70439|STX7_MOUSE	9.35	10	2	2		273000	329000	414000	410000	240000	243000	489000	418000	334000	366000	257000	373000	526000	598000	541000	583000	313000	475000	0.52:0.63:0.79:0.78:0.46:0.46:0.93:0.80:0.64:0.70:0.49:0.71:1.00:1.14:1.03:1.11:0.59:0.90	29821	Syntaxin-7 OS=Mus musculus OX=10090 GN=Stx7 PE=1 SV=3
610	424	Q9D0F9|PGM1_MOUSE	9.32	12	5	5		1210000	1570000	1910000	1850000	1170000	1940000	1780000	1650000	1290000	1600000	1070000	1610000	1200000	1380000	2410000	1800000	1870000	2160000	1.01:1.30:1.59:1.53:0.97:1.61:1.48:1.38:1.07:1.33:0.89:1.34:1.00:1.15:2.00:1.49:1.55:1.80	61418	Phosphoglucomutase-1 OS=Mus musculus OX=10090 GN=Pgm1 PE=1 SV=4
889	724	Q8BP67|RL24_MOUSE	9.28	22	3	3		432000	709000	724000	572000	720000	426000	1240000	661000	752000	872000	697000	978000	545000	788000	1090000	479000	736000	955000	0.79:1.30:1.33:1.05:1.32:0.78:2.27:1.21:1.38:1.60:1.28:1.80:1.00:1.45:2.00:0.88:1.35:1.75	17779	60S ribosomal protein L24 OS=Mus musculus OX=10090 GN=Rpl24 PE=1 SV=2
436	327	P60487|PLPP_MOUSE	9.25	17	5	5		1180000	1610000	1590000	1490000	1390000	2070000	1830000	1720000	1220000	1740000	1020000	1880000	2420000	2160000	2380000	2520000	1870000	2140000	0.49:0.66:0.66:0.62:0.57:0.86:0.76:0.71:0.51:0.72:0.42:0.78:1.00:0.89:0.98:1.04:0.77:0.89	31512	Pyridoxal phosphate phosphatase OS=Mus musculus OX=10090 GN=Pdxp PE=1 SV=1
645	519	Q99LC5|ETFA_MOUSE	9.25	15	3	3		817000	1390000	1190000	1280000	1660000	1220000	1250000	1060000	744000	1130000	859000	1250000	1880000	1490000	1780000	1520000	1490000	1840000	0.44:0.74:0.63:0.68:0.88:0.65:0.67:0.56:0.40:0.60:0.46:0.67:1.00:0.80:0.95:0.81:0.79:0.98	35009	Electron transfer flavoprotein subunit alpha mitochondrial OS=Mus musculus OX=10090 GN=Etfa PE=1 SV=2
704	796	Q99JY0|ECHB_MOUSE	9.24	7	2	2		1380000	2000000	1830000	1720000	2160000	1360000	1560000	1160000	696000	1010000	991000	1490000	2070000	2150000	2180000	2280000	1840000	2150000	0.67:0.97:0.89:0.83:1.05:0.66:0.75:0.56:0.34:0.49:0.48:0.72:1.00:1.04:1.06:1.10:0.89:1.04	51386	Trifunctional enzyme subunit beta mitochondrial OS=Mus musculus OX=10090 GN=Hadhb PE=1 SV=1
369	364	P62874|GBB1_MOUSE	9.24	20	8	8	Carbamidomethylation; HexNAc; Phosphorylation (STY)	2500000	2200000	2160000	2370000	2410000	2630000	2530000	1320000	1970000	2820000	1590000	2770000	3480000	2740000	3470000	3010000	3070000	2980000	0.72:0.63:0.62:0.68:0.69:0.76:0.73:0.38:0.57:0.81:0.46:0.80:1.00:0.79:1.00:0.87:0.88:0.86	37377	Guanine nucleotide-binding protein G(I)/G(S)/G(T) subunit beta-1 OS=Mus musculus OX=10090 GN=Gnb1 PE=1 SV=3
632	606	Q9CQZ5|NDUA6_MOUSE	9.24	37	4	4		3140000	4270000	4000000	3280000	3260000	4250000	3340000	3400000	2860000	3480000	2500000	4160000	4270000	4800000	4740000	4670000	3160000	4500000	0.74:1.00:0.94:0.77:0.76:1.00:0.78:0.80:0.67:0.82:0.59:0.98:1.00:1.12:1.11:1.09:0.74:1.05	15283	NADH dehydrogenase [ubiquinone] 1 alpha subcomplex subunit 6 OS=Mus musculus OX=10090 GN=Ndufa6 PE=1 SV=1
1111	906	P28474|ADHX_MOUSE	9.24	8	2	2	Carbamidomethylation	386000	156000	183000	171000	213000	154000	334000	213000	185000	282000	126000	362000	722000	716000	679000	638000	435000	687000	0.53:0.22:0.25:0.24:0.30:0.21:0.46:0.29:0.26:0.39:0.17:0.50:1.00:0.99:0.94:0.88:0.60:0.95	39548	Alcohol dehydrogenase class-3 OS=Mus musculus OX=10090 GN=Adh5 PE=1 SV=3
920	1187	Q9QYJ3|DNJB1_MOUSE	9.2	6	2	2		280000	90000	98600	112000	105000	76400	398000	192000	82900	304000	219000	369000	294000	288000	143000	471000	106000	418000	0.95:0.31:0.34:0.38:0.36:0.26:1.35:0.66:0.28:1.04:0.74:1.26:1.00:0.98:0.49:1.60:0.36:1.42	38167	DnaJ homolog subfamily B member 1 OS=Mus musculus OX=10090 GN=Dnajb1 PE=1 SV=3
346	194	P84091|AP2M1_MOUSE	9.19	17	8	8	Carbamidomethylation	586000	731000	602000	711000	625000	855000	779000	763000	279000	624000	459000	711000	965000	1140000	983000	892000	704000	1080000	0.61:0.76:0.62:0.74:0.65:0.89:0.81:0.79:0.29:0.65:0.48:0.74:1.00:1.18:1.02:0.92:0.73:1.12	49655	AP-2 complex subunit mu OS=Mus musculus OX=10090 GN=Ap2m1 PE=1 SV=1
947	508	Q9CZD3|GARS_MOUSE	9.18	8	4	4		771000	930000	958000	1000000	1060000	1000000	863000	669000	701000	1170000	450000	1110000	1500000	1880000	1730000	1880000	1080000	1270000	0.51:0.62:0.64:0.67:0.71:0.67:0.58:0.45:0.47:0.78:0.30:0.74:1.00:1.26:1.15:1.25:0.72:0.85	81878	Glycine--tRNA ligase OS=Mus musculus OX=10090 GN=Gars PE=1 SV=1
115	67	Q64332|SYN2_MOUSE	9.18	41	20	16	Carbamidomethylation; Oxidation (M)	17300000	20700000	18000000	15700000	16900000	18800000	20100000	17800000	14900000	21000000	14300000	21100000	27100000	30600000	29700000	30100000	23600000	28100000	0.64:0.77:0.67:0.58:0.62:0.70:0.74:0.66:0.55:0.78:0.53:0.78:1.00:1.13:1.10:1.11:0.87:1.04	63373	Synapsin-2 OS=Mus musculus OX=10090 GN=Syn2 PE=1 SV=2
928	844	Q64133|AOFA_MOUSE	9.18	6	2	2	Oxidation (M)	617000	592000	597000	622000	804000	474000	586000	535000	362000	722000	283000	646000	858000	1090000	964000	896000	594000	851000	0.72:0.69:0.70:0.73:0.94:0.55:0.68:0.62:0.42:0.84:0.33:0.75:1.00:1.28:1.12:1.04:0.69:0.99	59602	Amine oxidase [flavin-containing] A OS=Mus musculus OX=10090 GN=Maoa PE=1 SV=3
29	7	Q8VDN2|AT1A1_MOUSE	9.18	37	43	20	Carbamidomethylation; Oxidation (M); HLys; Deamidation N	6340000	6750000	8680000	7330000	6880000	7850000	7170000	6090000	6290000	7250000	5110000	7230000	9380000	10300000	10800000	10100000	7750000	8550000	0.68:0.72:0.93:0.78:0.73:0.84:0.76:0.65:0.67:0.77:0.54:0.77:1.00:1.10:1.15:1.08:0.83:0.91	112982	Sodium/potassium-transporting ATPase subunit alpha-1 OS=Mus musculus OX=10090 GN=Atp1a1 PE=1 SV=1
1029	1045	Q9JHI5|IVD_MOUSE	9.17	4	2	2		239000	452000	454000	335000	336000	287000	312000	286000	255000	642000	226000	371000	648000	477000	474000	706000	560000	522000	0.37:0.70:0.70:0.52:0.52:0.44:0.48:0.44:0.39:0.99:0.35:0.57:1.00:0.74:0.73:1.09:0.86:0.81	46325	Isovaleryl-CoA dehydrogenase mitochondrial OS=Mus musculus OX=10090 GN=Ivd PE=1 SV=1
317	585	O55126|NIPS2_MOUSE	9.16	14	5	4	Oxidation (M)	950000	1670000	1680000	1350000	1370000	733000	1320000	1160000	1250000	1810000	1390000	1680000	918000	924000	960000	960000	829000	941000	1.03:1.82:1.83:1.47:1.49:0.80:1.43:1.26:1.36:1.97:1.51:1.84:1.00:1.01:1.05:1.05:0.90:1.03	32933	Protein NipSnap homolog 2 OS=Mus musculus OX=10090 GN=Nipsnap2 PE=1 SV=1
676	642	P21107|TPM3_MOUSE	9.14	17	4	2		715000	804000	281000	451000	435000	926000	976000	717000	658000	465000	493000	766000	1100000	1210000	1060000	1110000	726000	1030000	0.65:0.73:0.26:0.41:0.40:0.84:0.89:0.65:0.60:0.42:0.45:0.70:1.00:1.10:0.97:1.01:0.66:0.94	32994	Tropomyosin alpha-3 chain OS=Mus musculus OX=10090 GN=Tpm3 PE=1 SV=3
844	2009	Q9R1P3|PSB2_MOUSE	9.12	14	4	4	Carbamidomethylation	1220000	1800000	733000	1500000	1810000	870000	1530000	1100000	1630000	1810000	1510000	1690000	1570000	1780000	1630000	1520000	1130000	1840000	0.78:1.15:0.47:0.95:1.15:0.55:0.97:0.70:1.04:1.15:0.96:1.07:1.00:1.13:1.04:0.97:0.72:1.17	22906	Proteasome subunit beta type-2 OS=Mus musculus OX=10090 GN=Psmb2 PE=1 SV=1
850	849	Q9CQ92|FIS1_MOUSE	9.11	16	3	3		174000	279000	345000	284000	221000	373000	262000	274000	184000	269000	166000	244000	292000	290000	294000	288000	248000	203000	0.60:0.95:1.18:0.97:0.76:1.28:0.90:0.94:0.63:0.92:0.57:0.84:1.00:0.99:1.01:0.99:0.85:0.70	17009	Mitochondrial fission 1 protein OS=Mus musculus OX=10090 GN=Fis1 PE=1 SV=1
273	556	Q8R001|MARE2_MOUSE	9.09	16	5	5	Phosphorylation (STY)	2660000	2610000	2610000	3170000	2950000	2440000	2720000	2320000	2250000	3050000	2290000	2570000	3720000	2720000	4130000	4040000	3000000	3240000	0.72:0.70:0.70:0.85:0.79:0.66:0.73:0.62:0.60:0.82:0.62:0.69:1.00:0.73:1.11:1.08:0.81:0.87	36946	Microtubule-associated protein RP/EB family member 2 OS=Mus musculus OX=10090 GN=Mapre2 PE=1 SV=1
542	427	Q9WUA3|PFKAP_MOUSE	9.08	6	5	5		514000	787000	815000	769000	655000	626000	783000	795000	376000	787000	530000	768000	1200000	959000	1100000	962000	739000	669000	0.43:0.66:0.68:0.64:0.55:0.52:0.65:0.66:0.31:0.66:0.44:0.64:1.00:0.80:0.92:0.80:0.62:0.56	85455	ATP-dependent 6-phosphofructokinase platelet type OS=Mus musculus OX=10090 GN=Pfkp PE=1 SV=1
1143	618	Q8BH66|ATLA1_MOUSE	9.06	6	4	4		178000	306000	139000	292000	104000	234000	397000	262000	177000	277000	115000	361000	558000	360000	281000	402000	356000	363000	0.32:0.55:0.25:0.52:0.19:0.42:0.71:0.47:0.32:0.50:0.21:0.65:1.00:0.65:0.50:0.72:0.64:0.65	63378	Atlastin-1 OS=Mus musculus OX=10090 GN=Atl1 PE=1 SV=1
189	486	Q9WUM5|SUCA_MOUSE	9.06	20	7	7	Carbamidomethylation	7870000	9530000	8530000	8740000	9750000	7190000	8290000	6630000	6640000	9170000	5280000	9050000	8860000	10000000	10400000	9580000	7820000	9120000	0.89:1.08:0.96:0.99:1.10:0.81:0.94:0.75:0.75:1.04:0.60:1.02:1.00:1.13:1.18:1.08:0.88:1.03	36155	Succinate--CoA ligase [ADP/GDP-forming] subunit alpha mitochondrial OS=Mus musculus OX=10090 GN=Suclg1 PE=1 SV=4
596	868	Q6X893|CTL1_MOUSE	9.05	6	3	3	Carbamidomethylation	1270000	1940000	1670000	1580000	1620000	1120000	1010000	969000	816000	1490000	792000	1190000	1530000	1680000	1770000	1430000	1170000	1480000	0.83:1.27:1.09:1.03:1.06:0.73:0.66:0.63:0.53:0.97:0.52:0.77:1.00:1.10:1.16:0.94:0.77:0.96	73067	Choline transporter-like protein 1 OS=Mus musculus OX=10090 GN=Slc44a1 PE=1 SV=3
64	61	P05063|ALDOC_MOUSE	9.04	69	29	24	Carbamidomethylation; Oxidation (M); Deamidation N	10500000	14000000	13900000	13200000	14500000	10300000	12900000	9990000	7910000	12700000	9160000	10800000	12400000	12300000	14000000	12600000	10200000	13000000	0.84:1.13:1.12:1.06:1.17:0.83:1.04:0.80:0.64:1.02:0.74:0.87:1.00:0.99:1.13:1.02:0.82:1.05	39395	Fructose-bisphosphate aldolase C OS=Mus musculus OX=10090 GN=Aldoc PE=1 SV=4
625	583	Q8R5H6|WASF1_MOUSE	9.03	6	3	3	Carbamidomethylation	895000	503000	609000	446000	792000	1120000	1260000	1340000	1260000	1370000	1200000	1040000	1250000	2140000	2360000	1610000	1590000	1740000	0.71:0.40:0.49:0.36:0.63:0.90:1.01:1.07:1.00:1.09:0.96:0.83:1.00:1.71:1.88:1.28:1.27:1.39	61509	Wiskott-Aldrich syndrome protein family member 1 OS=Mus musculus OX=10090 GN=Wasf1 PE=1 SV=2
486	452	Q99KJ8|DCTN2_MOUSE	9.02	6	5	5		2250000	2240000	2420000	2690000	2760000	2510000	2910000	2370000	2970000	3130000	2590000	2030000	3530000	3860000	3710000	3760000	1850000	2430000	0.64:0.64:0.69:0.76:0.78:0.71:0.82:0.67:0.84:0.89:0.73:0.58:1.00:1.09:1.05:1.06:0.52:0.69	44117	Dynactin subunit 2 OS=Mus musculus OX=10090 GN=Dctn2 PE=1 SV=3
1055	917	Q9JLM8|DCLK1_MOUSE	9.01	5	2	2	Deamidation N	368000	545000	534000	569000	167000	729000	633000	673000	700000	760000	640000	348000	1090000	1000000	1070000	1010000	689000	890000	0.34:0.50:0.49:0.52:0.15:0.67:0.58:0.62:0.64:0.70:0.59:0.32:1.00:0.92:0.98:0.93:0.63:0.82	84153	Serine/threonine-protein kinase DCLK1 OS=Mus musculus OX=10090 GN=Dclk1 PE=1 SV=1
562	944	Q61937|NPM_MOUSE	9.01	13	3	3	Deamidation N	835000	1220000	1290000	961000	810000	1180000	1410000	1190000	1190000	1070000	988000	1260000	972000	971000	917000	768000	639000	673000	0.86:1.26:1.32:0.99:0.83:1.22:1.45:1.22:1.23:1.11:1.02:1.30:1.00:1.00:0.94:0.79:0.66:0.69	32560	Nucleophosmin OS=Mus musculus OX=10090 GN=Npm1 PE=1 SV=1
1030	1251	Q8VCD6|REEP2_MOUSE	8.99	9	2	2		302000	353000	357000	594000	467000	487000	417000	551000	817000	636000	620000	422000	915000	908000	534000	785000	551000	877000	0.33:0.39:0.39:0.65:0.51:0.53:0.46:0.60:0.89:0.70:0.68:0.46:1.00:0.99:0.58:0.86:0.60:0.96	28437	Receptor expression-enhancing protein 2 OS=Mus musculus OX=10090 GN=Reep2 PE=1 SV=2
135	36	Q8BYI9|TENR_MOUSE	8.98	19	19	19	Carbamidomethylation; Oxidation (M)	3550000	4080000	4190000	3950000	3730000	4220000	4290000	3420000	3600000	4070000	2930000	4300000	5880000	5930000	6090000	5660000	4240000	5560000	0.60:0.69:0.71:0.67:0.63:0.72:0.73:0.58:0.61:0.69:0.50:0.73:1.00:1.01:1.04:0.96:0.72:0.94	149589	Tenascin-R OS=Mus musculus OX=10090 GN=Tnr PE=1 SV=2
618	429	O35643|AP1B1_MOUSE	8.98	5	4	3		794000	995000	967000	740000	761000	696000	1080000	976000	474000	498000	616000	791000	1240000	935000	1250000	1160000	683000	1110000	0.64:0.80:0.78:0.60:0.61:0.56:0.87:0.79:0.38:0.40:0.50:0.64:1.00:0.75:1.01:0.94:0.55:0.90	103935	AP-1 complex subunit beta-1 OS=Mus musculus OX=10090 GN=Ap1b1 PE=1 SV=2
182	113	Q9CZ44|NSF1C_MOUSE	8.97	48	14	14	Phosphorylation (STY)	4740000	5820000	5670000	5780000	5520000	6010000	5270000	4910000	4820000	5770000	4610000	6050000	7160000	7380000	6980000	7020000	5410000	7630000	0.66:0.81:0.79:0.81:0.77:0.84:0.74:0.69:0.67:0.81:0.64:0.85:1.00:1.03:0.97:0.98:0.76:1.07	40710	NSFL1 cofactor p47 OS=Mus musculus OX=10090 GN=Nsfl1c PE=1 SV=1
729	621	P42669|PURA_MOUSE	8.96	10	4	2		328000	410000	604000	509000	472000	749000	781000	706000	364000	641000	275000	717000	815000	751000	707000	887000	478000	516000	0.40:0.50:0.74:0.62:0.58:0.92:0.96:0.87:0.45:0.79:0.34:0.88:1.00:0.92:0.87:1.09:0.59:0.63	34884	Transcriptional activator protein Pur-alpha OS=Mus musculus OX=10090 GN=Pura PE=1 SV=1
1089	483	Q920I9|WDR7_MOUSE	8.95	5	4	4	Carbamidomethylation	997000	1200000	1400000	1320000	700000	1580000	1450000	1370000	1100000	1420000	617000	1030000	2070000	1540000	1810000	1880000	1530000	1940000	0.48:0.58:0.68:0.64:0.34:0.76:0.70:0.66:0.53:0.68:0.30:0.50:1.00:0.74:0.87:0.91:0.74:0.94	163449	WD repeat-containing protein 7 OS=Mus musculus OX=10090 GN=Wdr7 PE=1 SV=3
1057	846	O88741|GDAP1_MOUSE	8.95	8	2	2	Oxidation (M)	887000	1340000	1200000	1010000	1130000	1100000	1200000	1010000	810000	982000	460000	1010000	1900000	1550000	1450000	1820000	1310000	1860000	0.47:0.70:0.63:0.53:0.59:0.58:0.63:0.53:0.43:0.52:0.24:0.53:1.00:0.82:0.76:0.96:0.69:0.98	41311	Ganglioside-induced differentiation-associated protein 1 OS=Mus musculus OX=10090 GN=Gdap1 PE=1 SV=1
366	281	Q8C419|GP158_MOUSE	8.94	7	5	5	Carbamidomethylation	1080000	1320000	1200000	1310000	1460000	1620000	1700000	1580000	1750000	2020000	1840000	1930000	2090000	2380000	2570000	2390000	1720000	1680000	0.52:0.63:0.57:0.63:0.70:0.77:0.81:0.75:0.83:0.96:0.88:0.92:1.00:1.14:1.23:1.14:0.82:0.80	134426	Probable G-protein coupled receptor 158 OS=Mus musculus OX=10090 GN=Gpr158 PE=1 SV=2
720	408	P80317|TCPZ_MOUSE	8.94	11	5	5		533000	1000000	772000	833000	1240000	1190000	631000	714000	587000	798000	533000	725000	1730000	1650000	1570000	1350000	862000	1330000	0.31:0.58:0.45:0.48:0.72:0.69:0.36:0.41:0.34:0.46:0.31:0.42:1.00:0.95:0.90:0.78:0.50:0.77	58004	T-complex protein 1 subunit zeta OS=Mus musculus OX=10090 GN=Cct6a PE=1 SV=3
434	644	P63321|RALA_MOUSE	8.93	28	5	4	Deamidation N	1250000	655000	1230000	1380000	1020000	1060000	898000	1050000	401000	919000	416000	771000	1520000	1720000	2230000	1930000	1470000	1230000	0.82:0.43:0.81:0.91:0.67:0.69:0.59:0.69:0.26:0.60:0.27:0.51:1.00:1.13:1.46:1.27:0.96:0.81	23553	Ras-related protein Ral-A OS=Mus musculus OX=10090 GN=Rala PE=1 SV=1
1142	611	Q791V5|MTCH2_MOUSE	8.93	10	3	3	Carbamidomethylation	621000	560000	464000	533000	299000	333000	597000	676000	276000	395000	210000	662000	558000	712000	486000	713000	694000	279000	1.11:1.00:0.83:0.96:0.54:0.60:1.07:1.21:0.50:0.71:0.38:1.19:1.00:1.28:0.87:1.28:1.24:0.50	33499	Mitochondrial carrier homolog 2 OS=Mus musculus OX=10090 GN=Mtch2 PE=1 SV=1
585	735	Q99L13|3HIDH_MOUSE	8.92	8	3	3	Oxidation (M)	971000	1140000	1030000	1200000	1430000	947000	813000	594000	668000	851000	772000	961000	952000	967000	1010000	1050000	765000	1190000	1.02:1.20:1.08:1.26:1.50:0.99:0.85:0.62:0.70:0.89:0.81:1.01:1.00:1.02:1.06:1.11:0.80:1.25	35440	3-hydroxyisobutyrate dehydrogenase mitochondrial OS=Mus musculus OX=10090 GN=Hibadh PE=1 SV=1
979	529	Q8CGK3|LONM_MOUSE	8.92	5	4	4		197000	299000	236000	300000	204000	379000	285000	280000	173000	316000	150000	401000	427000	414000	302000	263000	296000	440000	0.46:0.70:0.55:0.70:0.48:0.89:0.67:0.66:0.41:0.74:0.35:0.94:1.00:0.97:0.71:0.62:0.69:1.03	105843	Lon protease homolog mitochondrial OS=Mus musculus OX=10090 GN=Lonp1 PE=1 SV=2
169	128	Q8R366|IGSF8_MOUSE	8.87	24	13	13	Carbamidomethylation; Oxidation (M)	8050000	9470000	10100000	7980000	9000000	10200000	9980000	7180000	7770000	9890000	6930000	10000000	13000000	14600000	13300000	13400000	11300000	13100000	0.62:0.73:0.78:0.62:0.69:0.79:0.77:0.55:0.60:0.76:0.53:0.77:1.00:1.13:1.03:1.03:0.87:1.01	65011	Immunoglobulin superfamily member 8 OS=Mus musculus OX=10090 GN=Igsf8 PE=1 SV=2
80	92	P05201|AATC_MOUSE	8.85	41	19	19	Carbamidomethylation	9900000	11800000	12100000	11700000	12900000	9740000	11000000	9970000	5740000	11400000	8210000	11700000	12200000	11100000	13100000	12400000	11200000	11900000	0.81:0.97:0.99:0.96:1.05:0.80:0.90:0.82:0.47:0.94:0.67:0.96:1.00:0.91:1.08:1.02:0.92:0.98	46248	Aspartate aminotransferase cytoplasmic OS=Mus musculus OX=10090 GN=Got1 PE=1 SV=3
270	623	Q62277|SYPH_MOUSE	8.84	11	6	6	Carbamidomethylation; Oxidation (M)	3180000	3110000	3580000	3200000	3810000	3550000	3700000	3240000	2370000	3430000	2340000	3810000	6160000	5920000	5500000	5600000	4530000	6060000	0.52:0.50:0.58:0.52:0.62:0.58:0.60:0.53:0.38:0.56:0.38:0.62:1.00:0.96:0.89:0.91:0.74:0.98	34025	Synaptophysin OS=Mus musculus OX=10090 GN=Syp PE=1 SV=2
203	190	P35486|ODPA_MOUSE	8.83	19	11	11	Oxidation (M)	3830000	2220000	4490000	4780000	3360000	3060000	4230000	2610000	2570000	4600000	2340000	4440000	4550000	6510000	4870000	5010000	4250000	4850000	0.84:0.49:0.99:1.05:0.74:0.67:0.93:0.57:0.56:1.01:0.51:0.97:1.00:1.43:1.07:1.10:0.93:1.07	43232	Pyruvate dehydrogenase E1 component subunit alpha somatic form mitochondrial OS=Mus musculus OX=10090 GN=Pdha1 PE=1 SV=1
175	280	P35700|PRDX1_MOUSE	8.81	40	9	9	Carbamidomethylation; Oxidation (M)	13700000	14300000	14000000	14200000	15600000	12500000	13500000	10900000	10900000	14100000	10300000	14300000	17000000	18100000	17300000	18000000	13400000	15000000	0.80:0.84:0.82:0.83:0.92:0.74:0.79:0.64:0.64:0.83:0.61:0.84:1.00:1.07:1.01:1.06:0.79:0.88	22176	Peroxiredoxin-1 OS=Mus musculus OX=10090 GN=Prdx1 PE=1 SV=1
448	314	Q9R1Q8|TAGL3_MOUSE	8.79	31	7	5	Oxidation (M)	1510000	1680000	1920000	2270000	2030000	1790000	1640000	1370000	1370000	1550000	1190000	1760000	2660000	2250000	1920000	2080000	1560000	2150000	0.57:0.63:0.72:0.85:0.76:0.67:0.62:0.52:0.52:0.58:0.45:0.66:1.00:0.85:0.72:0.78:0.59:0.81	22471	Transgelin-3 OS=Mus musculus OX=10090 GN=Tagln3 PE=1 SV=1
45	28	P13595|NCAM1_MOUSE	8.79	34	33	33	Carbamidomethylation; Oxidation (M); Phosphorylation (STY); Deamidation N	13400000	14700000	15400000	14200000	14300000	15200000	17700000	12800000	13300000	15300000	12600000	17000000	19900000	20500000	22200000	21400000	17400000	18900000	0.67:0.74:0.78:0.71:0.72:0.76:0.89:0.64:0.67:0.77:0.64:0.85:1.00:1.03:1.12:1.08:0.87:0.95	119427	Neural cell adhesion molecule 1 OS=Mus musculus OX=10090 GN=Ncam1 PE=1 SV=3
1435	736	Q9DB41|GHC2_MOUSE	8.78	11	3	2		73100	0	75800	58700	92800	0	98200	52200	39500	55600	0	106000	55700	105000	38700	46300	128000	40500	1.31:0:1.36:1.05:1.67:0:1.76:0.94:0.71:1.00:0:1.90:1.00:1.89:0.69:0.83:2.29:0.73	34166	Mitochondrial glutamate carrier 2 OS=Mus musculus OX=10090 GN=Slc25a18 PE=1 SV=4
1108	826	Q9D1A2|CNDP2_MOUSE	8.78	6	2	2		235000	234000	174000	189000	252000	283000	266000	243000	117000	183000	116000	253000	412000	425000	514000	447000	355000	403000	0.57:0.57:0.42:0.46:0.61:0.69:0.65:0.59:0.29:0.44:0.28:0.62:1.00:1.03:1.25:1.09:0.86:0.98	52767	Cytosolic non-specific dipeptidase OS=Mus musculus OX=10090 GN=Cndp2 PE=1 SV=1
237	539	Q9CPQ1|COX6C_MOUSE	8.75	64	9	9	Oxidation (M)	7050000	8770000	8290000	8620000	8720000	8970000	6150000	6090000	5320000	7660000	4760000	7940000	8010000	8880000	7560000	8070000	5640000	7880000	0.88:1.10:1.04:1.08:1.09:1.12:0.77:0.76:0.66:0.96:0.59:0.99:1.00:1.11:0.94:1.01:0.70:0.98	8469	Cytochrome c oxidase subunit 6C OS=Mus musculus OX=10090 GN=Cox6c PE=1 SV=3
621	645	O70172|PI42A_MOUSE	8.74	11	4	2		1080000	607000	1260000	1090000	516000	644000	1180000	1100000	1270000	1190000	925000	853000	1390000	1280000	1140000	1250000	820000	755000	0.78:0.44:0.90:0.78:0.37:0.46:0.85:0.79:0.91:0.85:0.66:0.61:1.00:0.92:0.82:0.90:0.59:0.54	46152	Phosphatidylinositol 5-phosphate 4-kinase type-2 alpha OS=Mus musculus OX=10090 GN=Pip4k2a PE=1 SV=1
153	65	Q02053|UBA1_MOUSE	8.73	20	15	13	Carbamidomethylation; Oxidation (M)	5930000	6890000	6620000	8220000	8090000	6110000	6310000	7220000	4210000	6500000	4240000	6450000	8140000	8930000	9230000	8940000	6860000	8550000	0.73:0.85:0.81:1.01:0.99:0.75:0.78:0.89:0.52:0.80:0.52:0.79:1.00:1.10:1.13:1.10:0.84:1.05	117809	Ubiquitin-like modifier-activating enzyme 1 OS=Mus musculus OX=10090 GN=Uba1 PE=1 SV=1
139	111	Q9EQF6|DPYL5_MOUSE	8.72	31	14	14	Oxidation (M); Deamidation N	11000000	13700000	13000000	12100000	11500000	14600000	12800000	11200000	12100000	13300000	10100000	13600000	18700000	19000000	18700000	19000000	13700000	17200000	0.59:0.73:0.70:0.65:0.62:0.78:0.68:0.60:0.65:0.71:0.54:0.73:1.00:1.02:1.00:1.02:0.73:0.92	61516	Dihydropyrimidinase-related protein 5 OS=Mus musculus OX=10090 GN=Dpysl5 PE=1 SV=1
177	236	P62259|1433E_MOUSE	8.72	33	12	11	Oxidation (M); Phosphorylation (STY); Nitrotyrosine	7710000	9700000	9000000	8250000	8830000	9050000	8600000	7280000	6230000	9110000	5770000	9330000	12800000	13300000	10500000	12400000	9250000	11000000	0.60:0.76:0.70:0.65:0.69:0.71:0.67:0.57:0.49:0.71:0.45:0.73:1.00:1.04:0.83:0.97:0.72:0.86	29174	14-3-3 protein epsilon OS=Mus musculus OX=10090 GN=Ywhae PE=1 SV=1
427	407	P62761|VISL1_MOUSE	8.7	41	8	8	Carbamidomethylation; Oxidation (M)	3370000	4370000	3720000	4390000	4920000	3950000	3530000	3030000	2160000	3360000	2040000	3330000	4530000	5130000	5290000	5030000	3680000	4730000	0.74:0.97:0.82:0.97:1.09:0.87:0.78:0.67:0.48:0.74:0.45:0.74:1.00:1.13:1.17:1.11:0.81:1.04	22142	Visinin-like protein 1 OS=Mus musculus OX=10090 GN=Vsnl1 PE=1 SV=2
478	1063	Q9QZM0|UBQL2_MOUSE	8.7	6	3	2	Deamidation N	1760000	1750000	1800000	1840000	1520000	2350000	2150000	2300000	1680000	3170000	1320000	1900000	2730000	2160000	2430000	2360000	1660000	2160000	0.64:0.64:0.66:0.67:0.56:0.86:0.79:0.84:0.62:1.16:0.48:0.70:1.00:0.79:0.89:0.86:0.61:0.79	67351	Ubiquilin-2 OS=Mus musculus OX=10090 GN=Ubqln2 PE=1 SV=2
166	484	P12787|COX5A_MOUSE	8.69	43	8	8	Oxidation (M)	9970000	11900000	11200000	12300000	11500000	12800000	10900000	10500000	8880000	11100000	7920000	11300000	13000000	13100000	13200000	11200000	9970000	9450000	0.77:0.92:0.86:0.95:0.89:0.98:0.84:0.81:0.68:0.85:0.61:0.86:1.00:1.00:1.02:0.86:0.77:0.73	16101	Cytochrome c oxidase subunit 5A mitochondrial OS=Mus musculus OX=10090 GN=Cox5a PE=1 SV=2
231	100	Q8BFR5|EFTU_MOUSE	8.67	38	16	16	Carbamidomethylation	1180000	962000	1400000	1860000	1870000	1580000	1990000	1760000	984000	1680000	992000	1990000	2590000	2680000	2460000	2930000	1700000	2370000	0.45:0.37:0.54:0.72:0.72:0.61:0.77:0.68:0.38:0.65:0.38:0.77:1.00:1.04:0.95:1.13:0.66:0.92	49508	Elongation factor Tu mitochondrial OS=Mus musculus OX=10090 GN=Tufm PE=1 SV=1
151	108	P35564|CALX_MOUSE	8.66	28	13	13	Carbamidomethylation; Oxidation (M)	12200000	16100000	16000000	15300000	14400000	12300000	12900000	11600000	9980000	13700000	10000000	14100000	15000000	16000000	14600000	13700000	11000000	13800000	0.81:1.07:1.06:1.02:0.96:0.82:0.86:0.77:0.67:0.92:0.67:0.94:1.00:1.06:0.97:0.92:0.73:0.92	67278	Calnexin OS=Mus musculus OX=10090 GN=Canx PE=1 SV=1
43	12	P16546|SPTN1_MOUSE	8.65	27	60	59	HPRO; Oxidation (M); Deamidation N	11500000	9900000	13600000	11400000	12300000	10800000	10600000	10100000	10600000	12700000	8430000	12900000	16200000	15100000	16300000	13400000	11800000	13900000	0.71:0.61:0.84:0.70:0.76:0.67:0.66:0.62:0.65:0.78:0.52:0.80:1.00:0.93:1.00:0.83:0.73:0.85	284596	Spectrin alpha chain non-erythrocytic 1 OS=Mus musculus OX=10090 GN=Sptan1 PE=1 SV=4
1001	1984	Q9WTL7|LYPA2_MOUSE	8.65	8	2	2		709000	781000	917000	959000	838000	1040000	836000	788000	630000	1130000	595000	670000	1090000	915000	1330000	1260000	1030000	1330000	0.65:0.72:0.84:0.88:0.77:0.96:0.77:0.72:0.58:1.04:0.55:0.62:1.00:0.84:1.23:1.16:0.95:1.22	24794	Acyl-protein thioesterase 2 OS=Mus musculus OX=10090 GN=Lypla2 PE=1 SV=1
902	1169	Q6WVG3|KCD12_MOUSE	8.64	9	3	3		399000	462000	467000	437000	286000	505000	714000	538000	486000	567000	364000	525000	725000	737000	633000	688000	620000	636000	0.55:0.64:0.64:0.60:0.39:0.70:0.99:0.74:0.67:0.78:0.50:0.72:1.00:1.02:0.87:0.95:0.85:0.88	35892	BTB/POZ domain-containing protein KCTD12 OS=Mus musculus OX=10090 GN=Kctd12 PE=1 SV=1
910	990	P40630|TFAM_MOUSE	8.64	7	3	3		333000	882000	836000	971000	593000	1030000	1040000	828000	845000	939000	675000	951000	1150000	1430000	572000	580000	794000	699000	0.29:0.76:0.72:0.84:0.51:0.89:0.90:0.72:0.73:0.81:0.58:0.82:1.00:1.23:0.50:0.50:0.69:0.61	27988	Transcription factor A mitochondrial OS=Mus musculus OX=10090 GN=Tfam PE=1 SV=2
145	95	Q9QYC0|ADDA_MOUSE	8.64	24	17	14	Carbamidomethylation; Deamidation N	6670000	8480000	8430000	8280000	8200000	9490000	8830000	7760000	8070000	9440000	7070000	9060000	11100000	12100000	11800000	11300000	8930000	9350000	0.60:0.76:0.76:0.75:0.74:0.86:0.80:0.70:0.73:0.85:0.64:0.82:1.00:1.09:1.07:1.02:0.81:0.84	80647	Alpha-adducin OS=Mus musculus OX=10090 GN=Add1 PE=1 SV=2
167	151	Q9QYG0|NDRG2_MOUSE	8.61	52	15	15	Carbamidomethylation; HPRO; Phosphorylation (STY); Ubq	8950000	10900000	8890000	9130000	10300000	10300000	9500000	9300000	7630000	10700000	7500000	9460000	11700000	12700000	11800000	12100000	8990000	9460000	0.76:0.93:0.76:0.78:0.88:0.88:0.81:0.79:0.65:0.91:0.64:0.81:1.00:1.08:1.00:1.03:0.77:0.81	40789	Protein NDRG2 OS=Mus musculus OX=10090 GN=Ndrg2 PE=1 SV=1
693	710	Q61205|PA1B3_MOUSE	8.58	9	3	2	Carbamidomethylation	601000	761000	654000	633000	973000	576000	572000	657000	447000	1170000	1010000	695000	911000	816000	918000	918000	756000	895000	0.66:0.84:0.72:0.70:1.07:0.63:0.63:0.72:0.49:1.29:1.10:0.76:1.00:0.90:1.01:1.01:0.83:0.98	25853	Platelet-activating factor acetylhydrolase IB subunit gamma OS=Mus musculus OX=10090 GN=Pafah1b3 PE=1 SV=1
6	17	Q9D6F9|TBB4A_MOUSE	8.57	66	35	7	Carbamidomethylation; Oxidation (M); Deamidation N; Methoxy	20400000	25300000	24900000	24000000	27500000	21000000	21000000	17400000	16100000	21000000	15500000	21400000	28700000	29700000	29400000	30100000	24000000	29100000	0.71:0.88:0.87:0.84:0.96:0.73:0.73:0.61:0.56:0.73:0.54:0.75:1.00:1.03:1.02:1.05:0.84:1.01	49586	Tubulin beta-4A chain OS=Mus musculus OX=10090 GN=Tubb4a PE=1 SV=3
654	652	P61082|UBC12_MOUSE	8.56	17	3	3		1190000	1220000	1000000	1140000	1270000	1120000	1370000	1010000	1010000	1290000	1040000	1360000	1650000	2270000	2080000	1720000	1280000	1780000	0.72:0.74:0.61:0.69:0.77:0.68:0.83:0.61:0.61:0.78:0.63:0.83:1.00:1.38:1.26:1.04:0.78:1.08	20900	NEDD8-conjugating enzyme Ubc12 OS=Mus musculus OX=10090 GN=Ube2m PE=1 SV=1
1026	661	P28663|SNAB_MOUSE	8.55	13	3	3		1210000	1370000	1660000	1520000	1330000	1810000	1640000	1660000	1200000	1670000	761000	1480000	2380000	2230000	2380000	2440000	1680000	2170000	0.51:0.58:0.70:0.64:0.56:0.76:0.69:0.70:0.51:0.70:0.32:0.62:1.00:0.94:1.00:1.03:0.71:0.91	33557	Beta-soluble NSF attachment protein OS=Mus musculus OX=10090 GN=Napb PE=1 SV=2
713	673	Q8BTG7|NDRG4_MOUSE	8.55	18	5	5	Carbamidomethylation	2960000	3360000	3590000	3720000	3590000	3710000	2940000	2500000	2890000	3690000	2710000	3070000	4230000	4920000	5040000	4310000	3470000	3980000	0.70:0.79:0.85:0.88:0.85:0.88:0.70:0.59:0.68:0.87:0.64:0.73:1.00:1.16:1.19:1.02:0.82:0.94	38509	Protein NDRG4 OS=Mus musculus OX=10090 GN=Ndrg4 PE=1 SV=1
709	1349	Q9CQS4|S2546_MOUSE	8.52	6	2	2		672000	1080000	924000	1260000	1160000	1260000	1340000	1060000	1250000	1330000	1220000	1200000	1520000	1540000	1580000	1490000	1040000	1280000	0.44:0.71:0.61:0.83:0.77:0.83:0.88:0.70:0.82:0.88:0.80:0.79:1.00:1.01:1.05:0.99:0.69:0.85	46224	Solute carrier family 25 member 46 OS=Mus musculus OX=10090 GN=Slc25a46 PE=1 SV=1
425	288	Q93092|TALDO_MOUSE	8.5	21	7	7		1270000	1580000	903000	1780000	1680000	1470000	1370000	1450000	1190000	1170000	922000	1570000	2280000	2330000	2500000	2500000	1910000	2060000	0.56:0.69:0.40:0.78:0.74:0.65:0.60:0.64:0.52:0.51:0.40:0.69:1.00:1.02:1.10:1.10:0.84:0.90	37387	Transaldolase OS=Mus musculus OX=10090 GN=Taldo1 PE=1 SV=2
1363	783	Q61037|TSC2_MOUSE	8.5	1	2	2	Carbamidomethylation	23200	203000	187000	51200	12400	23400	0	50300	149000	61300	0	48500	0	21900	24200	20900	0	0	1.00:8.78:8.07:2.21:0.54:1.01:0:2.17:6.45:2.65:0:2.09:0:0.95:1.05:0.90:0:0	202070	Tuberin OS=Mus musculus OX=10090 GN=Tsc2 PE=1 SV=1
656	805	Q80TR1|AGRL1_MOUSE	8.5	2	2	2		313000	177000	336000	102000	318000	314000	206000	159000	293000	274000	246000	405000	457000	544000	439000	441000	391000	308000	0.69:0.39:0.73:0.22:0.70:0.69:0.45:0.35:0.64:0.60:0.54:0.89:1.00:1.19:0.96:0.97:0.86:0.67	161685	Adhesion G protein-coupled receptor L1 OS=Mus musculus OX=10090 GN=Adgrl1 PE=1 SV=2
516	580	Q9CWS0|DDAH1_MOUSE	8.49	12	4	4	Carbamidomethylation	2440000	3170000	2640000	3630000	1840000	4070000	3420000	3380000	3190000	3850000	2690000	3490000	5370000	5120000	3370000	5220000	3860000	4810000	0.45:0.59:0.49:0.68:0.34:0.76:0.64:0.63:0.59:0.72:0.50:0.65:1.00:0.95:0.63:0.97:0.72:0.89	31381	N(G) N(G)-dimethylarginine dimethylaminohydrolase 1 OS=Mus musculus OX=10090 GN=Ddah1 PE=1 SV=3
124	62	P50516|VATA_MOUSE	8.49	30	15	15	Oxidation (M)	10800000	14400000	13300000	12400000	12100000	13500000	13500000	12700000	9970000	14100000	10100000	14200000	16600000	17000000	16900000	16400000	12500000	14800000	0.65:0.86:0.80:0.75:0.73:0.81:0.81:0.76:0.60:0.85:0.61:0.85:1.00:1.02:1.01:0.99:0.75:0.89	68326	V-type proton ATPase catalytic subunit A OS=Mus musculus OX=10090 GN=Atp6v1a PE=1 SV=2
886	490	Q9Z1S5|SEPT3_MOUSE	8.49	13	4	3		358000	272000	514000	277000	344000	371000	432000	436000	214000	424000	257000	564000	800000	806000	951000	730000	761000	765000	0.45:0.34:0.64:0.35:0.43:0.46:0.54:0.54:0.27:0.53:0.32:0.71:1.00:1.01:1.19:0.91:0.95:0.96	40038	Neuronal-specific septin-3 OS=Mus musculus OX=10090 GN=Sept3 PE=1 SV=2
392	352	Q9JKK7|TMOD2_MOUSE	8.46	18	5	5	Oxidation (M)	2260000	3090000	3780000	3550000	3700000	4250000	2970000	3200000	3310000	3950000	3010000	4020000	3950000	4630000	4900000	4820000	3650000	4210000	0.57:0.78:0.96:0.90:0.94:1.08:0.75:0.81:0.84:1.00:0.76:1.02:1.00:1.17:1.24:1.22:0.92:1.07	39511	Tropomodulin-2 OS=Mus musculus OX=10090 GN=Tmod2 PE=1 SV=2
131	235	P26645|MARCS_MOUSE	8.43	59	17	17		7980000	8890000	7350000	8360000	7210000	10200000	8050000	9790000	9810000	10100000	5800000	9970000	12900000	9840000	11700000	11900000	8840000	11600000	0.62:0.69:0.57:0.65:0.56:0.79:0.62:0.76:0.76:0.78:0.45:0.77:1.00:0.76:0.91:0.92:0.69:0.90	29661	Myristoylated alanine-rich C-kinase substrate OS=Mus musculus OX=10090 GN=Marcks PE=1 SV=2
1015	1070	P12023|A4_MOUSE	8.43	3	2	2		410000	551000	423000	576000	542000	506000	457000	350000	332000	472000	267000	400000	685000	703000	672000	545000	354000	728000	0.60:0.80:0.62:0.84:0.79:0.74:0.67:0.51:0.48:0.69:0.39:0.58:1.00:1.03:0.98:0.80:0.52:1.06	86722	Amyloid-beta A4 protein OS=Mus musculus OX=10090 GN=App PE=1 SV=3
199	228	P11627|L1CAM_MOUSE	8.42	7	9	9	Carbamidomethylation	5800000	7340000	7130000	6220000	5880000	6700000	7970000	6390000	7350000	8010000	6950000	8240000	8930000	9200000	9810000	9460000	7110000	9130000	0.65:0.82:0.80:0.70:0.66:0.75:0.89:0.72:0.82:0.90:0.78:0.92:1.00:1.03:1.10:1.06:0.80:1.02	140968	Neural cell adhesion molecule L1 OS=Mus musculus OX=10090 GN=L1cam PE=1 SV=1
122	63	Q61644|PACN1_MOUSE	8.41	50	20	19	Carbamidomethylation; Deamidation N	5520000	8270000	8270000	7420000	7570000	6260000	7310000	7250000	5240000	7660000	7200000	9430000	5660000	5250000	6580000	6080000	5810000	6440000	0.97:1.46:1.46:1.31:1.34:1.11:1.29:1.28:0.93:1.35:1.27:1.67:1.00:0.93:1.16:1.07:1.03:1.14	50575	Protein kinase C and casein kinase substrate in neurons protein 1 OS=Mus musculus OX=10090 GN=Pacsin1 PE=1 SV=1
934	1978	Q9R0Q7|TEBP_MOUSE	8.4	12	3	3	Carbamidomethylation	592000	516000	789000	660000	907000	683000	964000	758000	637000	895000	759000	996000	973000	1360000	1160000	1230000	864000	1190000	0.61:0.53:0.81:0.68:0.93:0.70:0.99:0.78:0.65:0.92:0.78:1.02:1.00:1.40:1.19:1.26:0.89:1.22	18721	Prostaglandin E synthase 3 OS=Mus musculus OX=10090 GN=Ptges3 PE=1 SV=1
710	1966	P02088|HBB1_MOUSE	8.39	20	2	2		2310000	2900000	2620000	2300000	2700000	1880000	1700000	1690000	1590000	1730000	1560000	1850000	1580000	1550000	1870000	1660000	1520000	1780000	1.46:1.83:1.65:1.45:1.70:1.19:1.07:1.07:1.00:1.09:0.98:1.17:1.00:0.98:1.18:1.05:0.96:1.13	15840	Hemoglobin subunit beta-1 OS=Mus musculus OX=10090 GN=Hbb-b1 PE=1 SV=2
222	189	Q9Z1G4|VPP1_MOUSE	8.39	11	11	11	Carbamidomethylation	4440000	4820000	4990000	4320000	4120000	5720000	4960000	4560000	3890000	5710000	3550000	5520000	7530000	7430000	7730000	8100000	5730000	6770000	0.59:0.64:0.66:0.57:0.55:0.76:0.66:0.61:0.52:0.76:0.47:0.73:1.00:0.99:1.03:1.08:0.76:0.90	96467	V-type proton ATPase 116 kDa subunit a isoform 1 OS=Mus musculus OX=10090 GN=Atp6v0a1 PE=1 SV=3
688	563	Q8CHH9|SEPT8_MOUSE	8.38	13	5	3		562000	785000	483000	732000	841000	777000	397000	359000	349000	468000	296000	525000	943000	697000	840000	757000	819000	1010000	0.60:0.83:0.51:0.78:0.89:0.82:0.42:0.38:0.37:0.50:0.31:0.56:1.00:0.74:0.89:0.80:0.87:1.08	49812	Septin-8 OS=Mus musculus OX=10090 GN=Sept8 PE=1 SV=4
388	504	P14206|RSSA_MOUSE	8.37	29	7	7	Carbamidomethylation	2520000	3100000	2810000	2860000	3170000	2730000	2560000	2400000	2210000	2980000	1570000	2750000	3230000	3490000	3520000	3380000	2480000	3220000	0.78:0.96:0.87:0.89:0.98:0.84:0.79:0.74:0.68:0.92:0.48:0.85:1.00:1.08:1.09:1.04:0.77:1.00	32838	40S ribosomal protein SA OS=Mus musculus OX=10090 GN=Rpsa PE=1 SV=4
337	230	A2AGT5|CKAP5_MOUSE	8.37	5	6	6		533000	561000	517000	465000	371000	388000	633000	444000	479000	464000	333000	589000	677000	740000	699000	513000	519000	847000	0.79:0.83:0.76:0.69:0.55:0.57:0.94:0.66:0.71:0.69:0.49:0.87:1.00:1.09:1.03:0.76:0.77:1.25	225633	Cytoskeleton-associated protein 5 OS=Mus musculus OX=10090 GN=Ckap5 PE=1 SV=1
271	176	Q9CWZ7|SNAG_MOUSE	8.37	35	11	11	Carbamidomethylation	4790000	5340000	4850000	4960000	4690000	5360000	5150000	4650000	4050000	5830000	3870000	5690000	6440000	7410000	7710000	6780000	5420000	6660000	0.74:0.83:0.75:0.77:0.73:0.83:0.80:0.72:0.63:0.90:0.60:0.88:1.00:1.15:1.20:1.05:0.84:1.03	34732	Gamma-soluble NSF attachment protein OS=Mus musculus OX=10090 GN=Napg PE=1 SV=1
798	685	P32883|RASK_MOUSE	8.33	25	4	2	Carbamidomethylation	649000	822000	908000	772000	880000	1210000	688000	1160000	1010000	960000	672000	965000	1180000	1390000	1280000	1580000	972000	1500000	0.55:0.69:0.77:0.65:0.74:1.02:0.58:0.98:0.85:0.81:0.57:0.81:1.00:1.18:1.08:1.34:0.82:1.26	21656	GTPase KRas OS=Mus musculus OX=10090 GN=Kras PE=1 SV=1
180	205	P50518|VATE1_MOUSE	8.31	35	12	12	Carbamidomethylation	6160000	6690000	6420000	6150000	6250000	7560000	6180000	6120000	5670000	7020000	4040000	6840000	9080000	9090000	9650000	9270000	7560000	9050000	0.68:0.74:0.71:0.68:0.69:0.83:0.68:0.67:0.62:0.77:0.44:0.75:1.00:1.00:1.06:1.02:0.83:1.00	26157	V-type proton ATPase subunit E 1 OS=Mus musculus OX=10090 GN=Atp6v1e1 PE=1 SV=2
1158	457	P02535|K1C10_MOUSE	8.3	7	4	2		524000	843000	789000	632000	570000	1050000	704000	707000	637000	867000	535000	728000	1030000	576000	384000	852000	721000	900000	0.51:0.82:0.77:0.61:0.55:1.02:0.68:0.69:0.62:0.84:0.52:0.71:1.00:0.56:0.37:0.83:0.70:0.87	57770	Keratin type I cytoskeletal 10 OS=Mus musculus OX=10090 GN=Krt10 PE=1 SV=3
1131	1151	Q8BVI5|STX16_MOUSE	8.3	5	2	2		148000	129000	95100	138000	93200	107000	138000	109000	102000	135000	115000	158000	241000	125000	182000	170000	161000	206000	0.61:0.53:0.39:0.57:0.39:0.45:0.57:0.45:0.42:0.56:0.48:0.66:1.00:0.52:0.75:0.70:0.67:0.85	37080	Syntaxin-16 OS=Mus musculus OX=10090 GN=Stx16 PE=1 SV=3
395	450	Q6IRU5|CLCB_MOUSE	8.3	21	8	6	Carbamidomethylation	1010000	968000	1250000	800000	954000	1310000	1500000	783000	1020000	1440000	1100000	1050000	1400000	1280000	1420000	1330000	981000	1020000	0.72:0.69:0.89:0.57:0.68:0.94:1.07:0.56:0.73:1.03:0.78:0.75:1.00:0.91:1.01:0.95:0.70:0.73	25172	Clathrin light chain B OS=Mus musculus OX=10090 GN=Cltb PE=1 SV=1
300	294	Q8BHN3|GANAB_MOUSE	8.24	7	6	6	Carbamidomethylation	1950000	2210000	2060000	2290000	2550000	1600000	2260000	1940000	1710000	2320000	1940000	2480000	2510000	3040000	2760000	2880000	2070000	2330000	0.78:0.88:0.82:0.91:1.02:0.64:0.90:0.77:0.68:0.93:0.77:0.99:1.00:1.21:1.10:1.15:0.82:0.93	106911	Neutral alpha-glucosidase AB OS=Mus musculus OX=10090 GN=Ganab PE=1 SV=1
1274	2061	Q91ZJ5|UGPA_MOUSE	8.23	4	2	2		196000	178000	150000	202000	290000	270000	255000	217000	136000	213000	108000	296000	295000	274000	238000	401000	238000	250000	0.67:0.60:0.51:0.68:0.98:0.92:0.87:0.73:0.46:0.72:0.37:1.00:1.00:0.93:0.81:1.36:0.81:0.85	56979	UTP--glucose-1-phosphate uridylyltransferase OS=Mus musculus OX=10090 GN=Ugp2 PE=1 SV=3
470	409	Q60930|VDAC2_MOUSE	8.23	17	4	4		3200000	4130000	4120000	2600000	2280000	4010000	3770000	3290000	2770000	3560000	2320000	3850000	4490000	4850000	4410000	4580000	3510000	4430000	0.71:0.92:0.92:0.58:0.51:0.89:0.84:0.73:0.62:0.79:0.52:0.86:1.00:1.08:0.98:1.02:0.78:0.99	31733	Voltage-dependent anion-selective channel protein 2 OS=Mus musculus OX=10090 GN=Vdac2 PE=1 SV=2
173	305	Q9CZC8|SCRN1_MOUSE	8.22	25	9	9	Carbamidomethylation; HexNAc	14100000	17700000	15500000	16100000	12300000	13200000	16000000	15600000	15300000	16400000	13700000	18000000	19600000	20300000	20000000	19300000	15700000	18200000	0.72:0.90:0.79:0.82:0.63:0.67:0.82:0.80:0.78:0.84:0.70:0.92:1.00:1.04:1.02:0.99:0.80:0.93	46326	Secernin-1 OS=Mus musculus OX=10090 GN=Scrn1 PE=1 SV=1
140	85	Q9Z2H5|E41L1_MOUSE	8.21	20	14	14	HPRO	5370000	6200000	6790000	6990000	5070000	8120000	7290000	7410000	7210000	7180000	5480000	6810000	9710000	9890000	9690000	9650000	7520000	8740000	0.55:0.64:0.70:0.72:0.52:0.84:0.75:0.76:0.74:0.74:0.56:0.70:1.00:1.02:1.00:0.99:0.78:0.90	98315	Band 4.1-like protein 1 OS=Mus musculus OX=10090 GN=Epb41l1 PE=1 SV=2
440	607	Q61166|MARE1_MOUSE	8.21	19	4	4		3240000	3760000	3720000	4140000	3350000	3830000	4000000	3530000	3780000	4110000	3090000	4180000	5490000	5560000	6020000	5400000	4210000	4750000	0.59:0.69:0.68:0.75:0.61:0.70:0.73:0.64:0.69:0.75:0.56:0.76:1.00:1.01:1.10:0.98:0.77:0.87	30016	Microtubule-associated protein RP/EB family member 1 OS=Mus musculus OX=10090 GN=Mapre1 PE=1 SV=3
899	756	O55042|SYUA_MOUSE	8.2	29	5	2		150000	64700	82700	60600	118000	105000	94600	95300	65900	103000	79900	182000	224000	127000	133000	253000	172000	273000	0.67:0.29:0.37:0.27:0.53:0.47:0.42:0.43:0.29:0.46:0.36:0.81:1.00:0.57:0.59:1.13:0.77:1.22	14485	Alpha-synuclein OS=Mus musculus OX=10090 GN=Snca PE=1 SV=2
1235	1974	Q8BR63|F177A_MOUSE	8.19	20	3	3	Carbamidomethylation	272000	327000	210000	440000	289000	200000	292000	205000	350000	299000	278000	409000	447000	240000	369000	323000	274000	343000	0.61:0.73:0.47:0.98:0.65:0.45:0.65:0.46:0.78:0.67:0.62:0.92:1.00:0.54:0.82:0.72:0.61:0.77	23578	Protein FAM177A1 OS=Mus musculus OX=10090 GN=Fam177a1 PE=1 SV=1
623	1120	Q6ZWU9|RS27_MOUSE	8.16	30	2	2	Carbamidomethylation	833000	755000	701000	606000	700000	798000	825000	776000	999000	890000	576000	827000	1630000	1120000	929000	1190000	947000	920000	0.51:0.46:0.43:0.37:0.43:0.49:0.50:0.48:0.61:0.54:0.35:0.51:1.00:0.69:0.57:0.73:0.58:0.56	9461	40S ribosomal protein S27 OS=Mus musculus OX=10090 GN=Rps27 PE=1 SV=3
84	191	Q8BMF4|ODP2_MOUSE	8.16	20	20	20	Oxidation (M); HLys	9030000	11000000	9490000	11100000	11500000	9780000	9850000	7790000	7620000	10800000	7920000	9430000	12900000	13600000	13600000	12900000	9970000	12300000	0.70:0.85:0.74:0.86:0.89:0.76:0.77:0.61:0.59:0.84:0.62:0.73:1.00:1.06:1.06:1.00:0.77:0.96	67942	Dihydrolipoyllysine-residue acetyltransferase component of pyruvate dehydrogenase complex mitochondrial OS=Mus musculus OX=10090 GN=Dlat PE=1 SV=2
132	121	Q61598|GDIB_MOUSE	8.13	31	12	7	Carbamidomethylation; Oxidation (M)	6770000	8950000	9030000	8130000	8930000	7630000	8220000	6370000	6100000	8060000	5560000	8430000	10800000	10900000	11100000	11000000	8260000	9720000	0.63:0.83:0.84:0.76:0.83:0.71:0.76:0.59:0.57:0.75:0.52:0.78:1.00:1.01:1.03:1.02:0.77:0.90	50537	Rab GDP dissociation inhibitor beta OS=Mus musculus OX=10090 GN=Gdi2 PE=1 SV=1
873	579	Q8BWT1|THIM_MOUSE	8.12	14	3	3		1240000	1500000	1270000	1250000	1480000	1500000	1200000	1120000	750000	1350000	941000	1400000	1060000	604000	1100000	842000	890000	1050000	1.16:1.41:1.19:1.17:1.39:1.41:1.13:1.06:0.70:1.27:0.88:1.32:1.00:0.57:1.03:0.79:0.84:0.99	41830	3-ketoacyl-CoA thiolase mitochondrial OS=Mus musculus OX=10090 GN=Acaa2 PE=1 SV=3
564	2328	P59648|FXYD7_MOUSE	8.12	20	2	2	Carbamidomethylation	3320000	4040000	3940000	3830000	3700000	4750000	4030000	3820000	4670000	4290000	3640000	4420000	5440000	5430000	4870000	5190000	3890000	5550000	0.61:0.74:0.72:0.70:0.68:0.87:0.74:0.70:0.86:0.79:0.67:0.81:1.00:1.00:0.90:0.95:0.72:1.02	8487	FXYD domain-containing ion transport regulator 7 OS=Mus musculus OX=10090 GN=Fxyd7 PE=3 SV=1
640	1229	P31648|SC6A1_MOUSE	8.1	4	2	2	Ubq	6160000	8250000	5970000	6340000	7370000	7860000	6730000	5720000	5520000	6410000	5570000	7570000	8710000	8680000	9980000	9170000	7180000	8900000	0.71:0.95:0.69:0.73:0.85:0.90:0.77:0.66:0.63:0.74:0.64:0.87:1.00:1.00:1.15:1.05:0.82:1.02	67002	Sodium- and chloride-dependent GABA transporter 1 OS=Mus musculus OX=10090 GN=Slc6a1 PE=1 SV=2
1330	3923	P19253|RL13A_MOUSE	8.1	5	2	2		176000	123000	146000	101000	139000	250000	269000	202000	139000	235000	127000	263000	154000	157000	164000	189000	127000	153000	1.15:0.80:0.95:0.66:0.90:1.62:1.75:1.31:0.90:1.52:0.82:1.71:1.00:1.02:1.07:1.23:0.82:0.99	23464	60S ribosomal protein L13a OS=Mus musculus OX=10090 GN=Rpl13a PE=1 SV=4
985	2713	Q9ER00|STX12_MOUSE	8.09	7	2	2		176000	196000	182000	140000	277000	171000	252000	204000	112000	225000	76100	208000	256000	202000	199000	216000	197000	242000	0.69:0.77:0.71:0.55:1.08:0.67:0.98:0.80:0.44:0.88:0.30:0.81:1.00:0.79:0.78:0.85:0.77:0.95	31195	Syntaxin-12 OS=Mus musculus OX=10090 GN=Stx12 PE=1 SV=1
409	184	Q91V92|ACLY_MOUSE	8.08	9	7	7	Oxidation (M); Phosphorylation (STY)	1940000	2710000	2820000	2660000	2460000	2880000	2640000	2620000	2430000	2030000	2010000	2130000	3540000	4020000	2730000	4330000	2990000	4300000	0.55:0.77:0.80:0.75:0.69:0.82:0.75:0.74:0.69:0.58:0.57:0.60:1.00:1.14:0.77:1.23:0.84:1.22	119728	ATP-citrate synthase OS=Mus musculus OX=10090 GN=Acly PE=1 SV=1
1292	810	Q5PR69|K1211_MOUSE	8.08	2	2	2		119000	113000	141000	162000	141000	159000	126000	183000	185000	247000	188000	189000	240000	246000	229000	242000	102000	247000	0.50:0.47:0.59:0.68:0.59:0.66:0.52:0.76:0.77:1.03:0.79:0.79:1.00:1.03:0.96:1.01:0.43:1.03	132286	Uncharacterized protein KIAA1211 OS=Mus musculus OX=10090 GN=Kiaa1211 PE=1 SV=3
53	71	P62814|VATB2_MOUSE	8.07	44	25	25	Carbamidomethylation; HPRO; Oxidation (M); Deamidation N	10600000	14300000	14100000	12000000	14000000	11200000	13600000	10900000	9580000	13500000	10100000	13800000	16200000	16300000	16400000	14700000	12400000	15200000	0.65:0.88:0.87:0.74:0.87:0.69:0.84:0.67:0.59:0.84:0.62:0.85:1.00:1.01:1.01:0.91:0.77:0.94	56551	V-type proton ATPase subunit B brain isoform OS=Mus musculus OX=10090 GN=Atp6v1b2 PE=1 SV=1
384	634	Q9DCT8|CRIP2_MOUSE	8.07	34	3	3	Carbamidomethylation	5430000	6170000	6030000	5720000	6510000	5490000	7730000	7230000	6270000	7870000	6820000	7960000	9250000	8010000	9070000	8520000	7430000	7870000	0.59:0.67:0.65:0.62:0.70:0.59:0.84:0.78:0.68:0.85:0.74:0.86:1.00:0.87:0.98:0.92:0.80:0.85	22727	Cysteine-rich protein 2 OS=Mus musculus OX=10090 GN=Crip2 PE=1 SV=1
197	183	P63328|PP2BA_MOUSE	8.06	22	10	8	Oxidation (M)	3860000	5350000	4850000	4950000	4880000	5310000	5710000	4750000	5450000	6540000	4960000	6530000	7990000	7220000	7410000	8400000	6130000	7350000	0.48:0.67:0.61:0.62:0.61:0.66:0.71:0.60:0.68:0.82:0.62:0.82:1.00:0.90:0.93:1.05:0.77:0.92	58644	Serine/threonine-protein phosphatase 2B catalytic subunit alpha isoform OS=Mus musculus OX=10090 GN=Ppp3ca PE=1 SV=1
296	159	P08113|ENPL_MOUSE	8.02	11	8	8		3260000	3040000	3130000	3120000	3320000	3500000	3000000	3410000	2450000	3210000	3110000	3480000	4410000	4310000	4940000	3610000	3670000	4100000	0.74:0.69:0.71:0.71:0.75:0.79:0.68:0.77:0.56:0.73:0.71:0.79:1.00:0.98:1.12:0.82:0.83:0.93	92476	Endoplasmin OS=Mus musculus OX=10090 GN=Hsp90b1 PE=1 SV=2
1003	697	P17809|GTR1_MOUSE	8.01	9	3	3		962000	622000	894000	973000	1090000	787000	490000	745000	600000	918000	607000	955000	716000	1150000	526000	1040000	712000	564000	1.34:0.87:1.25:1.36:1.52:1.10:0.68:1.04:0.84:1.28:0.85:1.33:1.00:1.60:0.74:1.46:0.99:0.79	53985	Solute carrier family 2 facilitated glucose transporter member 1 OS=Mus musculus OX=10090 GN=Slc2a1 PE=1 SV=4
79	102	Q8QZT1|THIL_MOUSE	8	43	17	17	HPRO; Oxidation (M); Deamidation N	14200000	16000000	14700000	14200000	16400000	14500000	14300000	12200000	8710000	15100000	11300000	15400000	17200000	16900000	19200000	17300000	14900000	17300000	0.82:0.93:0.85:0.83:0.95:0.84:0.83:0.71:0.51:0.88:0.66:0.90:1.00:0.98:1.12:1.00:0.87:1.01	44816	Acetyl-CoA acetyltransferase mitochondrial OS=Mus musculus OX=10090 GN=Acat1 PE=1 SV=1
159	145	Q9DB77|QCR2_MOUSE	8	31	15	15	Carbamidomethylation; Deamidation N	12400000	15800000	13400000	12500000	15200000	10800000	12900000	11900000	11200000	13300000	10500000	13300000	16500000	16600000	17000000	15100000	14000000	16100000	0.75:0.96:0.81:0.76:0.92:0.65:0.78:0.72:0.68:0.81:0.63:0.81:1.00:1.01:1.03:0.91:0.85:0.98	48235	Cytochrome b-c1 complex subunit 2 mitochondrial OS=Mus musculus OX=10090 GN=Uqcrc2 PE=1 SV=1
968	687	Q9DCS3|MECR_MOUSE	7.97	7	3	3	Carbamidomethylation	427000	606000	367000	473000	617000	588000	378000	254000	330000	490000	315000	356000	565000	901000	419000	1240000	602000	621000	0.75:1.07:0.65:0.84:1.09:1.04:0.67:0.45:0.58:0.87:0.56:0.63:1.00:1.59:0.74:2.20:1.06:1.10	40343	Enoyl-[acyl-carrier-protein] reductase mitochondrial OS=Mus musculus OX=10090 GN=Mecr PE=1 SV=2
992	814	Q8BK64|AHSA1_MOUSE	7.97	4	2	2		530000	871000	820000	667000	784000	637000	829000	778000	630000	843000	469000	774000	1180000	1180000	1090000	1190000	782000	948000	0.45:0.73:0.69:0.56:0.66:0.54:0.70:0.66:0.53:0.71:0.40:0.65:1.00:0.99:0.92:1.00:0.66:0.80	38117	Activator of 90 kDa heat shock protein ATPase homolog 1 OS=Mus musculus OX=10090 GN=Ahsa1 PE=1 SV=2
453	675	P62880|GBB2_MOUSE	7.97	11	5	4	Carbamidomethylation	1180000	1300000	1290000	1040000	1400000	1290000	1390000	1240000	581000	1150000	643000	1210000	1940000	1350000	2090000	1610000	1640000	1310000	0.61:0.67:0.67:0.54:0.72:0.66:0.72:0.64:0.30:0.60:0.33:0.62:1.00:0.70:1.08:0.83:0.85:0.68	37331	Guanine nucleotide-binding protein G(I)/G(S)/G(T) subunit beta-2 OS=Mus musculus OX=10090 GN=Gnb2 PE=1 SV=3
291	269	Q61699|HS105_MOUSE	7.93	7	5	5	Carbamidomethylation; Phosphorylation (STY)	1630000	1630000	1690000	1650000	1090000	1820000	2150000	1900000	2210000	2160000	1670000	2130000	2750000	2310000	2520000	2530000	1990000	2680000	0.60:0.59:0.61:0.60:0.40:0.66:0.78:0.69:0.80:0.78:0.61:0.78:1.00:0.84:0.92:0.92:0.72:0.98	96407	Heat shock protein 105 kDa OS=Mus musculus OX=10090 GN=Hsph1 PE=1 SV=2
922	1228	P18608|HMGN1_MOUSE	7.93	17	2	2		319000	295000	387000	456000	215000	438000	442000	382000	369000	340000	271000	423000	355000	385000	448000	468000	335000	287000	0.90:0.83:1.09:1.28:0.61:1.23:1.24:1.07:1.04:0.96:0.76:1.19:1.00:1.08:1.26:1.32:0.94:0.81	10152	Non-histone chromosomal protein HMG-14 OS=Mus musculus OX=10090 GN=Hmgn1 PE=1 SV=2
387	122	Q8BGD9|IF4B_MOUSE	7.93	20	9	9		1920000	1750000	1850000	1900000	1750000	1490000	1730000	2050000	2580000	2500000	2140000	2290000	2340000	3120000	2700000	2880000	1980000	2300000	0.82:0.75:0.79:0.81:0.75:0.64:0.74:0.87:1.10:1.07:0.91:0.97:1.00:1.33:1.15:1.23:0.84:0.98	68840	Eukaryotic translation initiation factor 4B OS=Mus musculus OX=10090 GN=Eif4b PE=1 SV=1
1232	924	Q6R891|NEB2_MOUSE	7.88	6	2	2		168000	0	199000	0	25100	57500	267000	320000	368000	374000	288000	406000	331000	374000	338000	281000	326000	372000	0.51:0:0.60:0:0.08:0.17:0.81:0.97:1.11:1.13:0.87:1.23:1.00:1.13:1.02:0.85:0.99:1.12	89520	Neurabin-2 OS=Mus musculus OX=10090 GN=Ppp1r9b PE=1 SV=1
580	541	Q5SQX6|CYFP2_MOUSE	7.88	2	3	2		649000	776000	747000	712000	583000	860000	834000	797000	629000	855000	530000	927000	1370000	1310000	1550000	1440000	1050000	1180000	0.47:0.57:0.54:0.52:0.42:0.63:0.61:0.58:0.46:0.62:0.39:0.68:1.00:0.96:1.13:1.05:0.76:0.86	145659	Cytoplasmic FMR1-interacting protein 2 OS=Mus musculus OX=10090 GN=Cyfip2 PE=1 SV=2
779	213	Q8CI94|PYGB_MOUSE	7.87	8	8	5		298000	573000	480000	378000	615000	555000	699000	558000	183000	612000	315000	736000	880000	871000	1020000	852000	674000	753000	0.34:0.65:0.55:0.43:0.70:0.63:0.80:0.63:0.21:0.70:0.36:0.84:1.00:0.99:1.16:0.97:0.77:0.86	96730	Glycogen phosphorylase brain form OS=Mus musculus OX=10090 GN=Pygb PE=1 SV=3
444	206	P80560|PTPR2_MOUSE	7.86	10	6	5	Carbamidomethylation	1160000	1080000	830000	716000	1110000	1310000	1180000	1280000	1390000	1610000	1510000	1440000	1140000	1180000	1620000	1490000	1140000	1530000	1.01:0.94:0.73:0.63:0.97:1.14:1.04:1.12:1.21:1.41:1.32:1.26:1.00:1.03:1.41:1.30:1.00:1.34	111497	Receptor-type tyrosine-protein phosphatase N2 OS=Mus musculus OX=10090 GN=Ptprn2 PE=1 SV=2
1133	1255	Q60780|GAS7_MOUSE	7.85	4	2	2		384000	534000	466000	659000	483000	539000	603000	488000	398000	279000	338000	529000	420000	726000	665000	569000	503000	484000	0.91:1.27:1.11:1.57:1.15:1.28:1.44:1.16:0.95:0.66:0.81:1.26:1.00:1.73:1.58:1.35:1.20:1.15	48174	Growth arrest-specific protein 7 OS=Mus musculus OX=10090 GN=Gas7 PE=1 SV=1
471	570	Q9CQD1|RAB5A_MOUSE	7.84	21	4	3		1810000	2390000	2150000	2180000	2200000	2160000	2500000	2090000	2000000	2390000	1700000	2530000	3280000	3360000	3160000	3070000	2200000	3310000	0.55:0.73:0.66:0.66:0.67:0.66:0.76:0.64:0.61:0.73:0.52:0.77:1.00:1.03:0.96:0.94:0.67:1.01	23599	Ras-related protein Rab-5A OS=Mus musculus OX=10090 GN=Rab5a PE=1 SV=1
954	1970	Q80XU3|NUCKS_MOUSE	7.84	18	4	4		492000	315000	341000	616000	377000	527000	745000	436000	852000	443000	465000	629000	539000	660000	690000	618000	475000	541000	0.91:0.58:0.63:1.14:0.70:0.98:1.38:0.81:1.58:0.82:0.86:1.17:1.00:1.22:1.28:1.15:0.88:1.01	26313	Nuclear ubiquitous casein and cyclin-dependent kinase substrate 1 OS=Mus musculus OX=10090 GN=Nucks1 PE=1 SV=1
71	33	P97427|DPYL1_MOUSE	7.82	42	23	17	Carbamidomethylation; Oxidation (M); Phosphorylation (STY); Deamidation N	8820000	11600000	10500000	9600000	10200000	12100000	12000000	9730000	10800000	12700000	10000000	13000000	15300000	16600000	16700000	16500000	12500000	16200000	0.58:0.76:0.69:0.63:0.67:0.79:0.78:0.64:0.70:0.83:0.65:0.85:1.00:1.09:1.09:1.08:0.82:1.06	62168	Dihydropyrimidinase-related protein 1 OS=Mus musculus OX=10090 GN=Crmp1 PE=1 SV=1
1045	1102	P43274|H14_MOUSE	7.82	9	2	2		254000	357000	343000	315000	344000	385000	499000	464000	400000	423000	408000	476000	255000	252000	285000	273000	209000	268000	1.00:1.40:1.35:1.24:1.35:1.51:1.96:1.82:1.57:1.66:1.60:1.87:1.00:0.99:1.12:1.07:0.82:1.05	21977	Histone H1.4 OS=Mus musculus OX=10090 GN=Hist1h1e PE=1 SV=2
279	130	P47738|ALDH2_MOUSE	7.81	27	9	9	Carbamidomethylation	2440000	3430000	3640000	3650000	3870000	3120000	4040000	2810000	2620000	3670000	2830000	4150000	3730000	4800000	4540000	4550000	3270000	3900000	0.65:0.92:0.98:0.98:1.04:0.84:1.08:0.75:0.70:0.99:0.76:1.11:1.00:1.29:1.22:1.22:0.88:1.05	56538	Aldehyde dehydrogenase mitochondrial OS=Mus musculus OX=10090 GN=Aldh2 PE=1 SV=1
620	549	Q9CQX2|CYB5B_MOUSE	7.81	53	5	5		1650000	2420000	2190000	1240000	1640000	2030000	1880000	1580000	1360000	1780000	1450000	2080000	2070000	2450000	2140000	1820000	1540000	1940000	0.80:1.17:1.06:0.60:0.79:0.98:0.91:0.76:0.66:0.86:0.70:1.01:1.00:1.19:1.03:0.88:0.75:0.94	16318	Cytochrome b5 type B OS=Mus musculus OX=10090 GN=Cyb5b PE=1 SV=1
937	785	P37040|NCPR_MOUSE	7.81	4	2	2		205000	316000	272000	257000	293000	196000	270000	257000	138000	307000	177000	384000	230000	268000	282000	284000	208000	279000	0.89:1.37:1.18:1.12:1.27:0.85:1.17:1.11:0.60:1.33:0.77:1.67:1.00:1.17:1.22:1.23:0.90:1.21	77044	NADPH--cytochrome P450 reductase OS=Mus musculus OX=10090 GN=Por PE=1 SV=2
505	401	Q9CR62|M2OM_MOUSE	7.8	17	5	5		1680000	2560000	2230000	2240000	2300000	2030000	2390000	1870000	1570000	2440000	1460000	2580000	2760000	3250000	3460000	3400000	2320000	2560000	0.61:0.93:0.81:0.81:0.83:0.73:0.87:0.68:0.57:0.88:0.53:0.94:1.00:1.18:1.25:1.23:0.84:0.93	34155	Mitochondrial 2-oxoglutarate/malate carrier protein OS=Mus musculus OX=10090 GN=Slc25a11 PE=1 SV=3
339	178	Q91V14|S12A5_MOUSE	7.8	7	8	6	Carbamidomethylation	1180000	1110000	1250000	1320000	1020000	766000	1140000	979000	839000	998000	759000	1100000	1360000	1550000	1230000	1180000	1030000	1400000	0.86:0.81:0.92:0.97:0.75:0.56:0.84:0.72:0.62:0.73:0.56:0.81:1.00:1.14:0.90:0.87:0.76:1.03	126271	Solute carrier family 12 member 5 OS=Mus musculus OX=10090 GN=Slc12a5 PE=1 SV=2
1090	548	Q62446|FKBP3_MOUSE	7.78	23	3	3		1810000	2040000	1290000	2200000	1480000	1910000	1840000	1720000	1840000	2210000	1460000	1970000	2560000	2160000	2600000	2540000	1700000	1940000	0.71:0.80:0.50:0.86:0.58:0.75:0.72:0.67:0.72:0.86:0.57:0.77:1.00:0.84:1.01:0.99:0.67:0.76	25148	Peptidyl-prolyl cis-trans isomerase FKBP3 OS=Mus musculus OX=10090 GN=Fkbp3 PE=1 SV=2
494	487	O88952|LIN7C_MOUSE	7.77	33	5	3	Oxidation (M); Deamidation N	1220000	1670000	1810000	1260000	1750000	1330000	1740000	1010000	1040000	1700000	1630000	1890000	1090000	1430000	1160000	1370000	1140000	1620000	1.11:1.53:1.66:1.15:1.60:1.22:1.59:0.93:0.95:1.56:1.49:1.72:1.00:1.31:1.06:1.25:1.05:1.48	21834	Protein lin-7 homolog C OS=Mus musculus OX=10090 GN=Lin7c PE=1 SV=2
805	731	Q99KR7|PPIF_MOUSE	7.77	16	2	2	Carbamidomethylation	322000	291000	153000	317000	376000	250000	260000	205000	224000	305000	272000	227000	358000	324000	368000	331000	233000	356000	0.90:0.81:0.43:0.88:1.05:0.70:0.73:0.57:0.63:0.85:0.76:0.63:1.00:0.90:1.03:0.92:0.65:0.99	21737	Peptidyl-prolyl cis-trans isomerase F mitochondrial OS=Mus musculus OX=10090 GN=Ppif PE=1 SV=1
422	214	Q9QY76|VAPB_MOUSE	7.76	46	14	13	Carbamidomethylation	1150000	1820000	1800000	1550000	1960000	1680000	1240000	843000	1500000	1750000	1580000	1290000	2210000	2170000	2130000	2370000	1850000	2060000	0.52:0.83:0.82:0.70:0.89:0.76:0.56:0.38:0.68:0.79:0.71:0.59:1.00:0.98:0.97:1.07:0.84:0.93	26946	Vesicle-associated membrane protein-associated protein B OS=Mus musculus OX=10090 GN=Vapb PE=1 SV=3
250	166	Q8K0T0|RTN1_MOUSE	7.74	19	10	10		5300000	6890000	6370000	6110000	6350000	6940000	7120000	5880000	7090000	7500000	6300000	7640000	9020000	8060000	7620000	8210000	6320000	8870000	0.59:0.76:0.71:0.68:0.70:0.77:0.79:0.65:0.79:0.83:0.70:0.85:1.00:0.89:0.84:0.91:0.70:0.98	83572	Reticulon-1 OS=Mus musculus OX=10090 GN=Rtn1 PE=1 SV=1
567	781	Q9CYG7|TOM34_MOUSE	7.73	8	2	2		201000	528000	658000	758000	388000	516000	300000	557000	214000	376000	117000	343000	771000	779000	437000	484000	512000	721000	0.26:0.68:0.85:0.98:0.50:0.67:0.39:0.72:0.28:0.49:0.15:0.44:1.00:1.01:0.57:0.63:0.66:0.93	34278	Mitochondrial import receptor subunit TOM34 OS=Mus musculus OX=10090 GN=Tomm34 PE=1 SV=1
819	927	Q4V9Z5|SE6L2_MOUSE	7.72	3	2	2		829000	1040000	889000	1090000	789000	905000	1080000	1110000	712000	1060000	1230000	1070000	1320000	1400000	1100000	961000	974000	1270000	0.63:0.78:0.67:0.83:0.60:0.69:0.81:0.84:0.54:0.80:0.93:0.81:1.00:1.06:0.83:0.73:0.74:0.96	97504	Seizure 6-like protein 2 OS=Mus musculus OX=10090 GN=Sez6l2 PE=1 SV=1
449	481	O88342|WDR1_MOUSE	7.71	11	5	5		1500000	1990000	1840000	1660000	1870000	1430000	2130000	1710000	1570000	2260000	1560000	2170000	2320000	2510000	2160000	2040000	1460000	2120000	0.65:0.86:0.79:0.72:0.81:0.62:0.92:0.74:0.68:0.97:0.67:0.94:1.00:1.08:0.93:0.88:0.63:0.92	66407	WD repeat-containing protein 1 OS=Mus musculus OX=10090 GN=Wdr1 PE=1 SV=3
350	372	P16460|ASSY_MOUSE	7.69	15	6	6		3130000	3870000	3640000	3240000	3350000	4700000	4280000	3350000	2420000	4210000	2650000	4230000	5500000	5890000	5490000	5660000	4570000	5440000	0.57:0.70:0.66:0.59:0.61:0.85:0.78:0.61:0.44:0.77:0.48:0.77:1.00:1.07:1.00:1.03:0.83:0.99	46585	Argininosuccinate synthase OS=Mus musculus OX=10090 GN=Ass1 PE=1 SV=1
57	16	Q62261|SPTB2_MOUSE	7.69	19	37	37	Oxidation (M); Deamidation N	10400000	11600000	10900000	11600000	11300000	13000000	11400000	10300000	12200000	12500000	9890000	13000000	14900000	15500000	15600000	14900000	11300000	12200000	0.70:0.78:0.73:0.78:0.76:0.87:0.77:0.69:0.82:0.84:0.66:0.87:1.00:1.04:1.05:1.00:0.76:0.82	274221	Spectrin beta chain non-erythrocytic 1 OS=Mus musculus OX=10090 GN=Sptbn1 PE=1 SV=2
95	43	P07901|HS90A_MOUSE	7.68	24	23	15		4070000	5160000	4970000	4320000	5110000	4700000	4700000	3600000	2710000	4660000	2630000	4530000	5640000	5660000	5710000	5020000	4670000	5180000	0.72:0.91:0.88:0.77:0.91:0.83:0.83:0.64:0.48:0.83:0.47:0.80:1.00:1.00:1.01:0.89:0.83:0.92	84788	Heat shock protein HSP 90-alpha OS=Mus musculus OX=10090 GN=Hsp90aa1 PE=1 SV=4
187	168	P10649|GSTM1_MOUSE	7.68	42	11	8	HPRO; Oxidation (M)	10700000	12000000	13200000	12000000	13700000	12200000	13600000	11100000	9550000	13400000	9200000	13700000	14300000	16900000	15700000	16200000	12700000	14900000	0.75:0.84:0.92:0.84:0.96:0.85:0.95:0.78:0.67:0.94:0.64:0.96:1.00:1.18:1.10:1.13:0.89:1.04	25970	Glutathione S-transferase Mu 1 OS=Mus musculus OX=10090 GN=Gstm1 PE=1 SV=2
244	99	Q9R0K7|AT2B2_MOUSE	7.68	12	13	7	Carbamidomethylation	2360000	2580000	2120000	2470000	2630000	2380000	1990000	1910000	1790000	2200000	1480000	2250000	3570000	3440000	3250000	3210000	2270000	3290000	0.66:0.72:0.59:0.69:0.74:0.67:0.56:0.53:0.50:0.62:0.41:0.63:1.00:0.96:0.91:0.90:0.64:0.92	132587	Plasma membrane calcium-transporting ATPase 2 OS=Mus musculus OX=10090 GN=Atp2b2 PE=1 SV=2
606	748	Q9DBF1|AL7A1_MOUSE	7.67	6	4	4		404000	445000	475000	281000	354000	619000	554000	686000	507000	477000	505000	391000	653000	1060000	1090000	976000	464000	1030000	0.62:0.68:0.73:0.43:0.54:0.95:0.85:1.05:0.78:0.73:0.77:0.60:1.00:1.63:1.67:1.49:0.71:1.58	58862	Alpha-aminoadipic semialdehyde dehydrogenase OS=Mus musculus OX=10090 GN=Aldh7a1 PE=1 SV=4
398	227	Q9EPJ9|ARFG1_MOUSE	7.66	27	8	8	Carbamidomethylation	2070000	1570000	1430000	1170000	1520000	1770000	1950000	1470000	2200000	2000000	1910000	1860000	2210000	2180000	2460000	2940000	1930000	2580000	0.94:0.71:0.64:0.53:0.68:0.80:0.88:0.66:0.99:0.90:0.86:0.84:1.00:0.99:1.11:1.33:0.87:1.17	45288	ADP-ribosylation factor GTPase-activating protein 1 OS=Mus musculus OX=10090 GN=Arfgap1 PE=1 SV=2
987	515	Q9R1V6|ADA22_MOUSE	7.65	5	3	3	Carbamidomethylation	1020000	287000	1040000	826000	884000	793000	1030000	1060000	1280000	1320000	434000	469000	1240000	1060000	1530000	1050000	885000	1610000	0.83:0.23:0.84:0.67:0.71:0.64:0.83:0.86:1.03:1.06:0.35:0.38:1.00:0.85:1.24:0.85:0.72:1.30	99715	Disintegrin and metalloproteinase domain-containing protein 22 OS=Mus musculus OX=10090 GN=Adam22 PE=1 SV=2
461	370	Q9R111|GUAD_MOUSE	7.65	8	4	4		1330000	1530000	1490000	1070000	1070000	1820000	1800000	1680000	1260000	1970000	1160000	1780000	2190000	2800000	2650000	2690000	2050000	2470000	0.60:0.70:0.68:0.49:0.49:0.83:0.82:0.77:0.57:0.90:0.53:0.81:1.00:1.28:1.21:1.23:0.94:1.13	51013	Guanine deaminase OS=Mus musculus OX=10090 GN=Gda PE=1 SV=1
594	584	Q61704|ITIH3_MOUSE	7.64	5	4	4		1050000	1330000	1650000	1180000	1270000	1610000	1510000	1660000	1030000	1660000	981000	1610000	1970000	2230000	2360000	2010000	1640000	1850000	0.53:0.67:0.84:0.60:0.65:0.82:0.77:0.84:0.52:0.84:0.50:0.82:1.00:1.13:1.19:1.02:0.83:0.94	99358	Inter-alpha-trypsin inhibitor heavy chain H3 OS=Mus musculus OX=10090 GN=Itih3 PE=1 SV=3
508	694	Q9Z218|DPP6_MOUSE	7.64	5	6	5		774000	869000	758000	794000	771000	793000	879000	672000	624000	862000	390000	773000	1110000	1060000	1160000	1080000	965000	972000	0.70:0.78:0.68:0.72:0.69:0.71:0.79:0.61:0.56:0.78:0.35:0.70:1.00:0.95:1.04:0.97:0.87:0.88	91260	Dipeptidyl aminopeptidase-like protein 6 OS=Mus musculus OX=10090 GN=Dpp6 PE=1 SV=1
523	383	Q6ZQ38|CAND1_MOUSE	7.63	4	4	4		757000	773000	719000	700000	711000	1070000	787000	715000	557000	911000	432000	913000	1160000	1520000	1440000	1370000	855000	1080000	0.65:0.67:0.62:0.60:0.61:0.92:0.68:0.62:0.48:0.79:0.37:0.79:1.00:1.31:1.24:1.18:0.74:0.93	136331	Cullin-associated NEDD8-dissociated protein 1 OS=Mus musculus OX=10090 GN=Cand1 PE=1 SV=2
441	434	P42125|ECI1_MOUSE	7.63	19	4	4		2130000	2720000	1780000	2640000	2900000	2560000	2240000	2010000	1670000	2410000	1780000	2590000	3360000	3400000	3310000	3390000	2790000	3090000	0.63:0.81:0.53:0.79:0.86:0.76:0.67:0.60:0.50:0.72:0.53:0.77:1.00:1.01:0.99:1.01:0.83:0.92	32250	Enoyl-CoA delta isomerase 1 mitochondrial OS=Mus musculus OX=10090 GN=Eci1 PE=1 SV=2
137	219	P61982|1433G_MOUSE	7.63	43	15	10	Oxidation (M)	3440000	4700000	4970000	3710000	3990000	4760000	3990000	4260000	3030000	4660000	2770000	4940000	6390000	7170000	6090000	6390000	5380000	6270000	0.54:0.74:0.78:0.58:0.62:0.74:0.62:0.67:0.47:0.73:0.43:0.77:1.00:1.12:0.95:1.00:0.84:0.98	28303	14-3-3 protein gamma OS=Mus musculus OX=10090 GN=Ywhag PE=1 SV=2
432	620	Q8BKZ9|ODPX_MOUSE	7.59	10	4	4		1910000	2220000	2360000	2680000	2360000	2230000	2360000	2140000	2240000	2680000	2170000	2050000	3080000	3260000	3030000	2520000	1960000	2980000	0.62:0.72:0.77:0.87:0.77:0.72:0.77:0.69:0.73:0.87:0.71:0.67:1.00:1.06:0.98:0.82:0.64:0.97	53999	Pyruvate dehydrogenase protein X component mitochondrial OS=Mus musculus OX=10090 GN=Pdhx PE=1 SV=1
192	395	Q6PER3|MARE3_MOUSE	7.58	20	11	11	Carbamidomethylation; Phosphorylation (STY); Deamidation N	8330000	8410000	7370000	9170000	9660000	8590000	9730000	5950000	7050000	7240000	7470000	9830000	8460000	9930000	12000000	11700000	4370000	10600000	0.99:0.99:0.87:1.08:1.14:1.02:1.15:0.70:0.83:0.86:0.88:1.16:1.00:1.17:1.42:1.38:0.52:1.26	31966	Microtubule-associated protein RP/EB family member 3 OS=Mus musculus OX=10090 GN=Mapre3 PE=1 SV=1
575	416	Q8CAY6|THIC_MOUSE	7.57	19	6	6	Carbamidomethylation	621000	808000	1010000	742000	1170000	838000	944000	813000	523000	982000	534000	776000	771000	1240000	1180000	922000	937000	832000	0.81:1.05:1.31:0.96:1.52:1.09:1.22:1.05:0.68:1.27:0.69:1.01:1.00:1.60:1.53:1.20:1.21:1.08	41298	Acetyl-CoA acetyltransferase cytosolic OS=Mus musculus OX=10090 GN=Acat2 PE=1 SV=2
591	635	Q9D0K2|SCOT1_MOUSE	7.54	9	4	4	Carbamidomethylation	885000	1110000	1250000	986000	685000	985000	1060000	907000	583000	1030000	538000	1200000	1880000	1810000	1940000	1980000	1280000	1560000	0.47:0.59:0.66:0.52:0.36:0.52:0.56:0.48:0.31:0.55:0.29:0.63:1.00:0.96:1.03:1.05:0.68:0.83	55989	Succinyl-CoA:3-ketoacid coenzyme A transferase 1 mitochondrial OS=Mus musculus OX=10090 GN=Oxct1 PE=1 SV=1
820	949	Q9D394|RUFY3_MOUSE	7.53	5	2	2		766000	773000	833000	1100000	887000	904000	927000	859000	717000	929000	688000	877000	1100000	1310000	1450000	1170000	922000	880000	0.70:0.71:0.76:1.00:0.81:0.83:0.85:0.78:0.65:0.85:0.63:0.80:1.00:1.19:1.32:1.07:0.84:0.80	53007	Protein RUFY3 OS=Mus musculus OX=10090 GN=Rufy3 PE=1 SV=1
217	375	Q9QUI0|RHOA_MOUSE	7.52	40	10	8	Carbamidomethylation; HPRO; Oxidation (M); Ubq	3820000	3910000	4710000	4220000	3460000	5280000	3920000	3090000	2240000	3550000	2000000	3080000	4610000	5940000	5220000	4510000	3650000	4810000	0.83:0.85:1.02:0.91:0.75:1.15:0.85:0.67:0.49:0.77:0.43:0.67:1.00:1.29:1.13:0.98:0.79:1.04	21782	Transforming protein RhoA OS=Mus musculus OX=10090 GN=Rhoa PE=1 SV=1
612	525	P12658|CALB1_MOUSE	7.5	11	3	2		782000	1100000	919000	884000	914000	1140000	1250000	1000000	621000	1230000	742000	1420000	1370000	1370000	1370000	1300000	929000	1160000	0.57:0.80:0.67:0.64:0.66:0.83:0.91:0.73:0.45:0.89:0.54:1.03:1.00:0.99:0.99:0.95:0.68:0.84	29994	Calbindin OS=Mus musculus OX=10090 GN=Calb1 PE=1 SV=2
1179	391	Q61768|KINH_MOUSE	7.5	7	4	3		181000	177000	288000	332000	242000	125000	209000	180000	111000	379000	228000	273000	435000	446000	384000	387000	222000	347000	0.42:0.41:0.66:0.76:0.56:0.29:0.48:0.41:0.25:0.87:0.53:0.63:1.00:1.03:0.88:0.89:0.51:0.80	109551	Kinesin-1 heavy chain OS=Mus musculus OX=10090 GN=Kif5b PE=1 SV=3
1163	1082	P59325|IF5_MOUSE	7.48	7	2	2		545000	502000	527000	643000	775000	522000	703000	599000	722000	585000	634000	748000	1040000	942000	696000	666000	589000	772000	0.52:0.48:0.51:0.62:0.74:0.50:0.67:0.57:0.69:0.56:0.61:0.72:1.00:0.90:0.67:0.64:0.56:0.74	48968	Eukaryotic translation initiation factor 5 OS=Mus musculus OX=10090 GN=Eif5 PE=1 SV=1
469	362	Q9Z2I9|SUCB1_MOUSE	7.47	9	5	5		3220000	3490000	3700000	4030000	3400000	3770000	3090000	3280000	2840000	3470000	2560000	3850000	4870000	4480000	4800000	4740000	3360000	4330000	0.66:0.72:0.76:0.83:0.70:0.77:0.63:0.67:0.58:0.71:0.53:0.79:1.00:0.92:0.98:0.97:0.69:0.89	50114	Succinate--CoA ligase [ADP-forming] subunit beta mitochondrial OS=Mus musculus OX=10090 GN=Sucla2 PE=1 SV=2
1188	544	P97379|G3BP2_MOUSE	7.47	7	3	3		819000	781000	611000	817000	966000	630000	879000	821000	808000	668000	493000	767000	697000	955000	1040000	1140000	785000	898000	1.18:1.12:0.88:1.17:1.39:0.90:1.26:1.18:1.16:0.96:0.71:1.10:1.00:1.37:1.50:1.64:1.13:1.29	54088	Ras GTPase-activating protein-binding protein 2 OS=Mus musculus OX=10090 GN=G3bp2 PE=1 SV=2
980	633	Q3V3R1|C1TM_MOUSE	7.45	3	3	2		149000	215000	163000	152000	185000	147000	142000	125000	68000	89400	82600	157000	199000	228000	227000	238000	147000	239000	0.75:1.08:0.82:0.76:0.93:0.74:0.71:0.63:0.34:0.45:0.41:0.79:1.00:1.15:1.14:1.19:0.74:1.20	105729	Monofunctional C1-tetrahydrofolate synthase mitochondrial OS=Mus musculus OX=10090 GN=Mthfd1l PE=1 SV=2
117	58	Q62188|DPYL3_MOUSE	7.45	37	19	13	Carbamidomethylation; Oxidation (M); Phosphorylation (STY)	5630000	6740000	6350000	6230000	6490000	6570000	5790000	5060000	4230000	6290000	4220000	5500000	7560000	8880000	8220000	8320000	6050000	7980000	0.74:0.89:0.84:0.82:0.86:0.87:0.77:0.67:0.56:0.83:0.56:0.73:1.00:1.17:1.09:1.10:0.80:1.05	61936	Dihydropyrimidinase-related protein 3 OS=Mus musculus OX=10090 GN=Dpysl3 PE=1 SV=1
354	445	Q9Z1P6|NDUA7_MOUSE	7.45	58	8	8	Carbamidomethylation; Deamidation N	4990000	5210000	4970000	5400000	4790000	5700000	5240000	5430000	4440000	5960000	3540000	4810000	7480000	6520000	6890000	6100000	5020000	6660000	0.67:0.70:0.66:0.72:0.64:0.76:0.70:0.73:0.59:0.80:0.47:0.64:1.00:0.87:0.92:0.82:0.67:0.89	12576	NADH dehydrogenase [ubiquinone] 1 alpha subcomplex subunit 7 OS=Mus musculus OX=10090 GN=Ndufa7 PE=1 SV=3
328	229	P63085|MK01_MOUSE	7.4	18	7	6		2760000	3360000	3600000	2920000	3020000	4020000	4210000	3430000	3180000	4210000	2820000	4070000	5150000	5870000	5330000	5410000	3880000	4450000	0.53:0.65:0.70:0.57:0.59:0.78:0.82:0.67:0.62:0.82:0.55:0.79:1.00:1.14:1.03:1.05:0.75:0.86	41276	Mitogen-activated protein kinase 1 OS=Mus musculus OX=10090 GN=Mapk1 PE=1 SV=3
568	257	Q11011|PSA_MOUSE	7.38	6	6	6		1210000	1120000	1160000	1230000	1100000	1390000	1120000	897000	958000	1250000	688000	1330000	1800000	2060000	1940000	1780000	1280000	1700000	0.67:0.62:0.65:0.68:0.61:0.77:0.62:0.50:0.53:0.69:0.38:0.74:1.00:1.14:1.08:0.99:0.71:0.94	103325	Puromycin-sensitive aminopeptidase OS=Mus musculus OX=10090 GN=Npepps PE=1 SV=2
1011	739	P0DP27|CALM2_MOUSE	7.38	27	3	3		378000	515000	600000	754000	359000	508000	611000	653000	1160000	807000	971000	859000	388000	485000	439000	344000	262000	387000	0.97:1.33:1.55:1.94:0.93:1.31:1.57:1.68:3.00:2.08:2.50:2.21:1.00:1.25:1.13:0.89:0.67:1.00	16838	Calmodulin-2 OS=Mus musculus OX=10090 GN=Calm2 PE=1 SV=1
551	569	P61161|ARP2_MOUSE	7.37	12	4	4	Carbamidomethylation	674000	741000	825000	692000	735000	762000	932000	615000	697000	872000	673000	1070000	1150000	1280000	1260000	1320000	889000	1310000	0.59:0.65:0.72:0.60:0.64:0.66:0.81:0.54:0.61:0.76:0.59:0.93:1.00:1.11:1.10:1.15:0.78:1.14	44761	Actin-related protein 2 OS=Mus musculus OX=10090 GN=Actr2 PE=1 SV=1
538	512	P45376|ALDR_MOUSE	7.35	16	5	5		1550000	2080000	2030000	1900000	1710000	1870000	1700000	1490000	1410000	1900000	1220000	2100000	2450000	2580000	2630000	2580000	1690000	2340000	0.63:0.85:0.83:0.77:0.70:0.76:0.69:0.61:0.57:0.77:0.50:0.85:1.00:1.05:1.07:1.05:0.69:0.95	35732	Aldose reductase OS=Mus musculus OX=10090 GN=Akr1b1 PE=1 SV=3
736	1060	P84096|RHOG_MOUSE	7.34	20	2	2		1240000	2130000	2120000	1740000	1710000	1420000	1320000	1410000	971000	1340000	1100000	1530000	1410000	1530000	1710000	1500000	1260000	1530000	0.88:1.51:1.51:1.23:1.21:1.01:0.94:1.00:0.69:0.95:0.78:1.09:1.00:1.09:1.21:1.07:0.90:1.09	21308	Rho-related GTP-binding protein RhoG OS=Mus musculus OX=10090 GN=Rhog PE=1 SV=1
752	527	P52196|THTR_MOUSE	7.33	13	3	3		2770000	2880000	2890000	3380000	3450000	2470000	2800000	2080000	2090000	2720000	1890000	3230000	3170000	3510000	3870000	3610000	2830000	3360000	0.87:0.91:0.91:1.07:1.09:0.78:0.88:0.65:0.66:0.86:0.60:1.02:1.00:1.11:1.22:1.14:0.89:1.06	33466	Thiosulfate sulfurtransferase OS=Mus musculus OX=10090 GN=Tst PE=1 SV=3
93	40	Q9JHU4|DYHC1_MOUSE	7.32	6	21	21	Carbamidomethylation	2620000	3320000	3190000	2930000	3180000	2950000	2970000	2490000	2110000	3030000	1990000	3320000	4050000	4260000	4270000	3840000	2950000	4060000	0.65:0.82:0.79:0.72:0.79:0.73:0.73:0.61:0.52:0.75:0.49:0.82:1.00:1.05:1.05:0.95:0.73:1.00	532050	Cytoplasmic dynein 1 heavy chain 1 OS=Mus musculus OX=10090 GN=Dync1h1 PE=1 SV=2
475	740	Q9CXZ1|NDUS4_MOUSE	7.3	21	5	5		1650000	1960000	1680000	1860000	1810000	1980000	1890000	1630000	1480000	2100000	1380000	2160000	2510000	2480000	2510000	2600000	1700000	1740000	0.66:0.78:0.67:0.74:0.72:0.79:0.75:0.65:0.59:0.84:0.55:0.86:1.00:0.99:1.00:1.04:0.68:0.69	19785	NADH dehydrogenase [ubiquinone] iron-sulfur protein 4 mitochondrial OS=Mus musculus OX=10090 GN=Ndufs4 PE=1 SV=3
565	468	Q64105|SPRE_MOUSE	7.29	21	4	4		1580000	2390000	2130000	1850000	1980000	1700000	1580000	1590000	1710000	1680000	1090000	1750000	2310000	2770000	2600000	2220000	1690000	2220000	0.68:1.03:0.92:0.80:0.86:0.73:0.69:0.69:0.74:0.73:0.47:0.75:1.00:1.20:1.13:0.96:0.73:0.96	27883	Sepiapterin reductase OS=Mus musculus OX=10090 GN=Spr PE=1 SV=1
413	463	Q923Z0|GPC5B_MOUSE	7.29	21	7	7	Deamidation N	2480000	3080000	2770000	3540000	3120000	2210000	2490000	3010000	2970000	2380000	2450000	3160000	3710000	3800000	3650000	3450000	2760000	3330000	0.67:0.83:0.75:0.95:0.84:0.59:0.67:0.81:0.80:0.64:0.66:0.85:1.00:1.02:0.98:0.93:0.74:0.90	45899	G-protein coupled receptor family C group 5 member B OS=Mus musculus OX=10090 GN=Gprc5b PE=1 SV=1
512	763	Q925N0|SFXN5_MOUSE	7.29	10	4	4		1770000	2330000	2150000	2190000	2120000	2320000	2390000	1680000	1390000	2140000	1660000	2340000	2430000	2980000	2970000	2680000	1980000	2690000	0.73:0.96:0.89:0.90:0.87:0.96:0.98:0.69:0.57:0.88:0.68:0.96:1.00:1.22:1.22:1.10:0.81:1.11	37329	Sideroflexin-5 OS=Mus musculus OX=10090 GN=Sfxn5 PE=1 SV=2
208	173	P17427|AP2A2_MOUSE	7.29	7	11	7	Carbamidomethylation	1700000	1460000	2110000	1290000	1260000	2650000	2200000	2370000	2570000	2370000	1630000	2470000	3470000	3370000	3650000	3040000	2430000	2790000	0.49:0.42:0.61:0.37:0.36:0.76:0.63:0.68:0.74:0.68:0.47:0.71:1.00:0.97:1.05:0.87:0.70:0.80	104016	AP-2 complex subunit alpha-2 OS=Mus musculus OX=10090 GN=Ap2a2 PE=1 SV=2
381	308	Q922D8|C1TC_MOUSE	7.29	7	6	5		551000	530000	724000	403000	405000	428000	384000	544000	572000	523000	283000	498000	805000	739000	912000	511000	703000	826000	0.69:0.66:0.90:0.50:0.50:0.53:0.48:0.68:0.71:0.65:0.35:0.62:1.00:0.92:1.13:0.64:0.87:1.03	101200	C-1-tetrahydrofolate synthase cytoplasmic OS=Mus musculus OX=10090 GN=Mthfd1 PE=1 SV=4
1231	643	Q8WTY4|CPIN1_MOUSE	7.29	9	2	2	Carbamidomethylation	208000	266000	179000	314000	256000	295000	172000	333000	87700	369000	187000	155000	342000	485000	314000	264000	359000	228000	0.61:0.78:0.52:0.92:0.75:0.86:0.50:0.97:0.26:1.08:0.55:0.45:1.00:1.42:0.92:0.77:1.05:0.66	33429	Anamorsin OS=Mus musculus OX=10090 GN=Ciapin1 PE=1 SV=1
716	797	Q59J78|NDUF2_MOUSE	7.29	21	2	2		1170000	1820000	1700000	2090000	2010000	1590000	1530000	1360000	1210000	1700000	1570000	1780000	1880000	2240000	2000000	2060000	1450000	2010000	0.62:0.97:0.90:1.11:1.07:0.85:0.81:0.72:0.64:0.90:0.84:0.95:1.00:1.19:1.06:1.10:0.77:1.07	19628	NADH dehydrogenase [ubiquinone] 1 alpha subcomplex assembly factor 2 OS=Mus musculus OX=10090 GN=Ndufaf2 PE=1 SV=1
665	318	Q9CZW5|TOM70_MOUSE	7.27	15	6	6		1820000	2820000	2410000	2240000	2380000	2640000	2750000	2180000	2290000	2830000	2060000	2840000	3290000	3700000	3590000	3490000	2770000	3060000	0.55:0.85:0.73:0.68:0.72:0.80:0.83:0.66:0.69:0.86:0.62:0.86:1.00:1.12:1.09:1.06:0.84:0.93	67590	Mitochondrial import receptor subunit TOM70 OS=Mus musculus OX=10090 GN=Tomm70 PE=1 SV=2
1170	693	Q8R550|SH3K1_MOUSE	7.26	3	2	2		281000	452000	172000	195000	299000	412000	387000	295000	120000	365000	181000	354000	293000	428000	569000	540000	353000	334000	0.96:1.54:0.59:0.66:1.02:1.41:1.32:1.01:0.41:1.25:0.62:1.21:1.00:1.46:1.94:1.84:1.20:1.14	78170	SH3 domain-containing kinase-binding protein 1 OS=Mus musculus OX=10090 GN=Sh3kbp1 PE=1 SV=1
804	954	Q99JY8|PLPP3_MOUSE	7.26	16	4	4	Deamidation N	807000	1140000	1240000	1160000	1250000	1370000	1270000	1070000	706000	1360000	833000	1580000	1460000	1730000	1290000	1590000	1170000	1120000	0.55:0.78:0.85:0.79:0.86:0.94:0.87:0.73:0.48:0.93:0.57:1.08:1.00:1.19:0.88:1.09:0.80:0.77	35216	Phospholipid phosphatase 3 OS=Mus musculus OX=10090 GN=Plpp3 PE=1 SV=1
680	574	Q61553|FSCN1_MOUSE	7.26	8	3	3	Carbamidomethylation	713000	926000	980000	856000	753000	824000	794000	814000	436000	854000	537000	791000	1080000	1590000	1430000	1440000	1140000	1400000	0.66:0.85:0.90:0.79:0.70:0.76:0.73:0.75:0.40:0.79:0.50:0.73:1.00:1.47:1.32:1.32:1.05:1.29	54508	Fascin OS=Mus musculus OX=10090 GN=Fscn1 PE=1 SV=4
259	287	P62821|RAB1A_MOUSE	7.25	36	7	6	Carbamidomethylation; Oxidation (M)	2980000	3560000	3950000	3510000	3610000	3560000	3080000	3360000	2620000	3610000	2520000	3770000	4150000	3960000	4190000	4240000	2870000	3560000	0.72:0.86:0.95:0.85:0.87:0.86:0.74:0.81:0.63:0.87:0.61:0.91:1.00:0.95:1.01:1.02:0.69:0.86	22678	Ras-related protein Rab-1A OS=Mus musculus OX=10090 GN=Rab1A PE=1 SV=3
778	3878	P63054|PCP4_MOUSE	7.24	18	2	2		516000	644000	608000	555000	507000	691000	667000	496000	673000	842000	679000	858000	981000	1080000	974000	882000	600000	765000	0.53:0.66:0.62:0.57:0.52:0.70:0.68:0.51:0.69:0.86:0.69:0.88:1.00:1.10:0.99:0.90:0.61:0.78	6807	Calmodulin regulator protein PCP4 OS=Mus musculus OX=10090 GN=Pcp4 PE=3 SV=2
761	907	Q3USB7|PLCL1_MOUSE	7.24	7	3	3	Deamidation N	824000	835000	765000	1140000	1050000	582000	756000	227000	751000	653000	865000	822000	1040000	810000	741000	826000	718000	820000	0.79:0.80:0.74:1.10:1.01:0.56:0.73:0.22:0.72:0.63:0.83:0.79:1.00:0.78:0.71:0.80:0.69:0.79	122673	Inactive phospholipase C-like protein 1 OS=Mus musculus OX=10090 GN=Plcl1 PE=1 SV=3
363	355	O35633|VIAAT_MOUSE	7.24	14	8	8	Carbamidomethylation	3840000	4440000	4330000	4150000	3610000	5200000	4740000	4500000	4180000	4950000	3420000	4960000	7700000	7730000	6350000	7010000	5800000	6970000	0.50:0.58:0.56:0.54:0.47:0.68:0.62:0.58:0.54:0.64:0.44:0.64:1.00:1.00:0.82:0.91:0.75:0.90	57381	Vesicular inhibitory amino acid transporter OS=Mus musculus OX=10090 GN=Slc32a1 PE=1 SV=3
931	1022	Q9CXW3|CYBP_MOUSE	7.22	10	4	4		417000	543000	605000	598000	512000	612000	635000	692000	459000	871000	447000	683000	820000	962000	847000	745000	600000	760000	0.51:0.66:0.74:0.73:0.62:0.75:0.77:0.84:0.56:1.06:0.55:0.83:1.00:1.17:1.03:0.91:0.73:0.93	26510	Calcyclin-binding protein OS=Mus musculus OX=10090 GN=Cacybp PE=1 SV=1
528	493	Q99PT1|GDIR1_MOUSE	7.18	26	4	4	HPRO	1740000	1940000	1860000	1780000	2120000	1730000	1650000	1560000	1180000	1810000	896000	1620000	2700000	2800000	2440000	2610000	2170000	2620000	0.64:0.72:0.69:0.66:0.78:0.64:0.61:0.58:0.44:0.67:0.33:0.60:1.00:1.04:0.90:0.97:0.81:0.97	23407	Rho GDP-dissociation inhibitor 1 OS=Mus musculus OX=10090 GN=Arhgdia PE=1 SV=3
340	418	P80315|TCPD_MOUSE	7.17	11	7	7		1470000	1720000	1820000	1460000	1130000	1850000	1700000	1580000	965000	1780000	916000	1750000	1770000	2610000	1400000	2310000	1770000	2230000	0.83:0.97:1.03:0.82:0.64:1.04:0.96:0.89:0.54:1.01:0.52:0.99:1.00:1.47:0.79:1.30:1.00:1.26	58066	T-complex protein 1 subunit delta OS=Mus musculus OX=10090 GN=Cct4 PE=1 SV=3
326	188	Q62418|DBNL_MOUSE	7.14	24	9	9	Oxidation (M)	2270000	1960000	2680000	2620000	2450000	2020000	2950000	2810000	2570000	3080000	2240000	2630000	3550000	2870000	3750000	3680000	2660000	3330000	0.64:0.55:0.76:0.74:0.69:0.57:0.83:0.79:0.72:0.87:0.63:0.74:1.00:0.81:1.06:1.04:0.75:0.94	48700	Drebrin-like protein OS=Mus musculus OX=10090 GN=Dbnl PE=1 SV=2
599	616	Q8VBV7|CSN8_MOUSE	7.13	35	5	5		885000	912000	841000	1020000	1070000	958000	725000	931000	594000	920000	702000	1030000	1190000	1270000	1510000	1270000	1030000	1110000	0.74:0.76:0.70:0.86:0.89:0.80:0.61:0.78:0.50:0.77:0.59:0.86:1.00:1.06:1.26:1.07:0.86:0.93	23256	COP9 signalosome complex subunit 8 OS=Mus musculus OX=10090 GN=Cops8 PE=1 SV=1
68	193	Q9DBJ1|PGAM1_MOUSE	7.13	58	21	13	Carbamidomethylation; HPRO; Oxidation (M); Deamidation N	38700000	46700000	45200000	47000000	50500000	40500000	43900000	24100000	31300000	42000000	34300000	44600000	55300000	55500000	56000000	53200000	42900000	51000000	0.70:0.84:0.82:0.85:0.91:0.73:0.79:0.44:0.57:0.76:0.62:0.81:1.00:1.00:1.01:0.96:0.78:0.92	28832	Phosphoglycerate mutase 1 OS=Mus musculus OX=10090 GN=Pgam1 PE=1 SV=3
390	671	P01831|THY1_MOUSE	7.12	25	5	5		4670000	6290000	5540000	5230000	5520000	6580000	5160000	4520000	4310000	5410000	3770000	5580000	8040000	8130000	7670000	7670000	5690000	7140000	0.58:0.78:0.69:0.65:0.69:0.82:0.64:0.56:0.54:0.67:0.47:0.69:1.00:1.01:0.95:0.95:0.71:0.89	18080	Thy-1 membrane glycoprotein OS=Mus musculus OX=10090 GN=Thy1 PE=1 SV=1
1416	3900	O89023|TPP1_MOUSE	7.12	2	2	2		154000	271000	229000	229000	368000	255000	294000	202000	182000	298000	222000	328000	258000	394000	378000	354000	239000	312000	0.60:1.05:0.89:0.89:1.43:0.99:1.14:0.78:0.70:1.15:0.86:1.27:1.00:1.53:1.47:1.37:0.93:1.21	61342	Tripeptidyl-peptidase 1 OS=Mus musculus OX=10090 GN=Tpp1 PE=1 SV=2
210	260	Q99N28|CADM3_MOUSE	7.11	33	9	9	Carbamidomethylation	6920000	7330000	7200000	7380000	8280000	8470000	8740000	7380000	6460000	8500000	6560000	7850000	11700000	10700000	12400000	11900000	9700000	12200000	0.59:0.63:0.62:0.63:0.71:0.72:0.75:0.63:0.55:0.73:0.56:0.67:1.00:0.92:1.06:1.02:0.83:1.04	42964	Cell adhesion molecule 3 OS=Mus musculus OX=10090 GN=Cadm3 PE=1 SV=1
784	351	Q8BUV3|GEPH_MOUSE	7.11	9	6	6	Carbamidomethylation	695000	620000	729000	572000	804000	621000	774000	592000	512000	833000	747000	874000	941000	919000	1050000	1080000	1080000	1130000	0.74:0.66:0.77:0.61:0.85:0.66:0.82:0.63:0.54:0.89:0.79:0.93:1.00:0.98:1.11:1.15:1.15:1.20	83282	Gephyrin OS=Mus musculus OX=10090 GN=Gphn PE=1 SV=2
839	234	Q7TPB0|PLPR3_MOUSE	7.11	12	6	6		498000	712000	785000	440000	579000	813000	929000	644000	635000	734000	531000	873000	977000	991000	1080000	1190000	711000	1080000	0.51:0.73:0.80:0.45:0.59:0.83:0.95:0.66:0.65:0.75:0.54:0.89:1.00:1.01:1.10:1.21:0.73:1.11	76693	Phospholipid phosphatase-related protein type 3 OS=Mus musculus OX=10090 GN=Plppr3 PE=1 SV=1
69	51	P46460|NSF_MOUSE	7.1	31	22	22	Carbamidomethylation; Oxidation (M); Deamidation N	19600000	25200000	22400000	21400000	23200000	22200000	23300000	19300000	17500000	23000000	17100000	23700000	28100000	31600000	31600000	30600000	24500000	26900000	0.70:0.90:0.80:0.76:0.83:0.79:0.83:0.69:0.62:0.82:0.61:0.84:1.00:1.12:1.12:1.09:0.87:0.96	82613	Vesicle-fusing ATPase OS=Mus musculus OX=10090 GN=Nsf PE=1 SV=2
613	725	Q9D3D9|ATPD_MOUSE	7.05	34	3	3		4040000	3820000	4440000	4620000	3730000	4770000	3240000	3430000	2650000	3090000	2410000	3460000	4290000	3750000	4100000	3660000	3430000	3770000	0.94:0.89:1.03:1.08:0.87:1.11:0.76:0.80:0.62:0.72:0.56:0.81:1.00:0.87:0.96:0.85:0.80:0.88	17600	ATP synthase subunit delta mitochondrial OS=Mus musculus OX=10090 GN=Atp5f1d PE=1 SV=1
1028	1036	O54901|OX2G_MOUSE	7.03	9	2	2		856000	833000	908000	830000	1000000	766000	803000	688000	528000	988000	484000	1010000	981000	1600000	1060000	1090000	1160000	952000	0.87:0.85:0.93:0.85:1.02:0.78:0.82:0.70:0.54:1.01:0.49:1.03:1.00:1.63:1.08:1.11:1.18:0.97	31256	OX-2 membrane glycoprotein OS=Mus musculus OX=10090 GN=Cd200 PE=1 SV=1
675	453	Q9D1Q6|ERP44_MOUSE	7.02	12	4	4	Carbamidomethylation	519000	730000	709000	775000	914000	847000	775000	565000	1030000	764000	553000	609000	957000	757000	987000	916000	589000	812000	0.54:0.76:0.74:0.81:0.96:0.88:0.81:0.59:1.08:0.80:0.58:0.64:1.00:0.79:1.03:0.96:0.62:0.85	46853	Endoplasmic reticulum resident protein 44 OS=Mus musculus OX=10090 GN=Erp44 PE=1 SV=1
1293	888	Q8R1X6|SPART_MOUSE	7.02	5	2	2		322000	204000	299000	434000	369000	399000	259000	245000	374000	278000	234000	313000	485000	264000	417000	427000	352000	294000	0.66:0.42:0.62:0.89:0.76:0.82:0.53:0.51:0.77:0.57:0.48:0.64:1.00:0.54:0.86:0.88:0.73:0.61	72655	Spartin OS=Mus musculus OX=10090 GN=Spart PE=1 SV=1
463	589	Q9CQX8|RT36_MOUSE	7.01	83	6	6	Oxidation (M)	4780000	5400000	4820000	5320000	6030000	4680000	4390000	3350000	3900000	5000000	3980000	4850000	3450000	4490000	4700000	4450000	3320000	4040000	1.39:1.57:1.40:1.54:1.75:1.36:1.27:0.97:1.13:1.45:1.15:1.41:1.00:1.30:1.37:1.29:0.96:1.17	11101	28S ribosomal protein S36 mitochondrial OS=Mus musculus OX=10090 GN=Mrps36 PE=1 SV=1
608	207	Q9QWI6|SRCN1_MOUSE	7	8	7	7		742000	735000	606000	740000	845000	1000000	718000	1010000	672000	1120000	973000	1020000	1000000	851000	951000	1020000	975000	910000	0.74:0.73:0.60:0.74:0.84:1.00:0.72:1.01:0.67:1.12:0.97:1.02:1.00:0.85:0.95:1.02:0.97:0.91	134858	SRC kinase signaling inhibitor 1 OS=Mus musculus OX=10090 GN=Srcin1 PE=1 SV=2
457	587	P97797|SHPS1_MOUSE	6.99	19	6	6	Oxidation (M); Deamidation N; Nitrotyrosine	3220000	5290000	4490000	3510000	3600000	4440000	5200000	4800000	5570000	6130000	5570000	6100000	5700000	5950000	5830000	5300000	4780000	5280000	0.56:0.93:0.79:0.62:0.63:0.78:0.91:0.84:0.98:1.07:0.98:1.07:1.00:1.04:1.02:0.93:0.84:0.93	56425	Tyrosine-protein phosphatase non-receptor type substrate 1 OS=Mus musculus OX=10090 GN=Sirpa PE=1 SV=1
631	576	Q8BP47|SYNC_MOUSE	6.98	8	3	3	Carbamidomethylation	1000000	940000	997000	889000	1320000	1080000	1070000	651000	509000	1050000	589000	810000	1340000	1500000	1500000	1420000	1100000	1380000	0.75:0.70:0.74:0.66:0.98:0.81:0.80:0.49:0.38:0.78:0.44:0.60:1.00:1.12:1.12:1.06:0.82:1.03	64279	Asparagine--tRNA ligase cytoplasmic OS=Mus musculus OX=10090 GN=Nars PE=1 SV=2
389	380	P32921|SYWC_MOUSE	6.98	15	6	6	Carbamidomethylation	2940000	4290000	3410000	3390000	3630000	2110000	3460000	2720000	2730000	3710000	2740000	3520000	2330000	3220000	2910000	2490000	2220000	2730000	1.27:1.84:1.47:1.46:1.56:0.91:1.49:1.17:1.17:1.60:1.18:1.51:1.00:1.38:1.25:1.07:0.96:1.17	54358	Tryptophan--tRNA ligase cytoplasmic OS=Mus musculus OX=10090 GN=Wars PE=1 SV=2
795	510	G5E8K5|ANK3_MOUSE	6.98	4	4	3		292000	449000	625000	329000	330000	326000	352000	386000	219000	474000	345000	374000	384000	379000	346000	464000	231000	368000	0.76:1.17:1.63:0.86:0.86:0.85:0.92:1.00:0.57:1.23:0.90:0.97:1.00:0.99:0.90:1.21:0.60:0.96	214061	Ankyrin-3 OS=Mus musculus OX=10090 GN=Ank3 PE=1 SV=1
739	300	O88737|BSN_MOUSE	6.98	2	5	5	HexNAc	247000	301000	451000	332000	350000	539000	379000	369000	439000	547000	297000	411000	378000	605000	663000	617000	478000	661000	0.65:0.80:1.19:0.88:0.93:1.43:1.00:0.98:1.16:1.45:0.79:1.09:1.00:1.60:1.76:1.63:1.27:1.75	418848	Protein bassoon OS=Mus musculus OX=10090 GN=Bsn PE=1 SV=4
515	692	Q8VEK0|CC50A_MOUSE	6.98	15	4	3	Ubq	998000	1110000	1330000	978000	911000	1170000	1040000	889000	742000	1110000	726000	992000	1090000	1560000	1560000	1610000	1000000	1170000	0.91:1.02:1.21:0.89:0.83:1.07:0.95:0.81:0.68:1.02:0.66:0.91:1.00:1.43:1.43:1.47:0.92:1.07	41061	Cell cycle control protein 50A OS=Mus musculus OX=10090 GN=Tmem30a PE=1 SV=1
473	394	Q9D855|QCR7_MOUSE	6.96	53	7	7	Oxidation (M)	2660000	3360000	3290000	3390000	3630000	3480000	2780000	2380000	1710000	3210000	2190000	3370000	3320000	3660000	3310000	3430000	2710000	3080000	0.80:1.01:0.99:1.02:1.09:1.05:0.84:0.72:0.51:0.97:0.66:1.01:1.00:1.10:1.00:1.03:0.82:0.93	13527	Cytochrome b-c1 complex subunit 7 OS=Mus musculus OX=10090 GN=Uqcrb PE=1 SV=3
724	617	Q9CPU0|LGUL_MOUSE	6.94	33	4	4	Carbamidomethylation	1570000	2200000	2170000	1700000	2070000	1830000	1680000	1460000	1420000	1940000	1160000	1930000	2710000	2820000	3130000	2750000	2060000	2880000	0.58:0.81:0.80:0.63:0.77:0.67:0.62:0.54:0.52:0.72:0.43:0.71:1.00:1.04:1.15:1.01:0.76:1.06	20810	Lactoylglutathione lyase OS=Mus musculus OX=10090 GN=Glo1 PE=1 SV=3
205	88	Q8BH59|CMC1_MOUSE	6.94	17	13	11		2800000	3680000	3060000	3480000	3530000	3750000	3410000	3490000	2960000	3920000	2640000	3870000	4990000	5040000	5070000	4950000	3520000	4680000	0.56:0.74:0.61:0.70:0.71:0.75:0.68:0.70:0.59:0.78:0.53:0.77:1.00:1.01:1.01:0.99:0.71:0.94	74570	Calcium-binding mitochondrial carrier protein Aralar1 OS=Mus musculus OX=10090 GN=Slc25a12 PE=1 SV=1
814	565	Q91WD5|NDUS2_MOUSE	6.93	9	4	4		916000	1440000	1240000	1040000	1190000	1100000	994000	874000	789000	831000	599000	1140000	1130000	1330000	1110000	1060000	916000	973000	0.81:1.27:1.10:0.92:1.05:0.97:0.88:0.77:0.70:0.74:0.53:1.01:1.00:1.18:0.98:0.94:0.81:0.86	52626	NADH dehydrogenase [ubiquinone] iron-sulfur protein 2 mitochondrial OS=Mus musculus OX=10090 GN=Ndufs2 PE=1 SV=1
333	377	Q8BLQ9|CADM2_MOUSE	6.9	21	5	5	Carbamidomethylation	5370000	6510000	6330000	6100000	7200000	6170000	6750000	5790000	5000000	6440000	5690000	6900000	8630000	9060000	9750000	9320000	8290000	8080000	0.62:0.75:0.73:0.71:0.83:0.72:0.78:0.67:0.58:0.75:0.66:0.80:1.00:1.05:1.13:1.08:0.96:0.94	47559	Cell adhesion molecule 2 OS=Mus musculus OX=10090 GN=Cadm2 PE=1 SV=2
544	233	Q3UNH4|GRIN1_MOUSE	6.9	9	5	5		647000	795000	804000	806000	671000	948000	1110000	944000	1330000	1200000	903000	1270000	1300000	1390000	1260000	1170000	857000	1290000	0.50:0.61:0.62:0.62:0.52:0.73:0.86:0.73:1.03:0.93:0.70:0.98:1.00:1.07:0.98:0.91:0.66:1.00	95496	G protein-regulated inducer of neurite outgrowth 1 OS=Mus musculus OX=10090 GN=Gprin1 PE=1 SV=2
1072	650	Q91W50|CSDE1_MOUSE	6.87	4	3	3		425000	551000	313000	515000	333000	562000	569000	547000	413000	538000	314000	570000	515000	713000	724000	802000	526000	698000	0.82:1.07:0.61:1.00:0.65:1.09:1.10:1.06:0.80:1.05:0.61:1.11:1.00:1.38:1.41:1.56:1.02:1.36	88791	Cold shock domain-containing protein E1 OS=Mus musculus OX=10090 GN=Csde1 PE=1 SV=1
332	172	P97807|FUMH_MOUSE	6.86	22	9	9		1970000	2490000	1680000	2030000	2010000	2040000	1990000	1570000	1430000	1610000	932000	1820000	2950000	2860000	2720000	3040000	2110000	3080000	0.67:0.84:0.57:0.69:0.68:0.69:0.67:0.53:0.48:0.54:0.32:0.61:1.00:0.97:0.92:1.03:0.72:1.04	54357	Fumarate hydratase mitochondrial OS=Mus musculus OX=10090 GN=Fh PE=1 SV=3
306	467	Q99LX0|PARK7_MOUSE	6.85	30	7	7	Carbamidomethylation; Oxidation (M)	3970000	5350000	4720000	4520000	5270000	4970000	4740000	4000000	3820000	4560000	3320000	4300000	6460000	6140000	6390000	6680000	4840000	5950000	0.61:0.83:0.73:0.70:0.82:0.77:0.73:0.62:0.59:0.71:0.51:0.66:1.00:0.95:0.99:1.03:0.75:0.92	20021	Protein/nucleic acid deglycase DJ-1 OS=Mus musculus OX=10090 GN=Park7 PE=1 SV=1
756	891	Q9CQU0|TXD12_MOUSE	6.8	11	2	2		123000	120000	155000	85200	192000	147000	47500	94300	67800	119000	73900	160000	34900	131000	109000	100000	83400	84700	3.51:3.45:4.43:2.44:5.51:4.22:1.36:2.70:1.94:3.41:2.11:4.57:1.00:3.76:3.12:2.86:2.39:2.42	19049	Thioredoxin domain-containing protein 12 OS=Mus musculus OX=10090 GN=Txndc12 PE=1 SV=1
1088	506	Q9QXS6|DREB_MOUSE	6.79	8	5	5	Phosphorylation (STY)	375000	200000	688000	194000	180000	202000	566000	222000	454000	520000	254000	747000	266000	451000	277000	485000	373000	608000	1.41:0.75:2.58:0.73:0.68:0.76:2.13:0.83:1.71:1.95:0.95:2.81:1.00:1.70:1.04:1.82:1.40:2.28	77287	Drebrin OS=Mus musculus OX=10090 GN=Dbn1 PE=1 SV=4
646	631	Q9ERS2|NDUAD_MOUSE	6.79	28	3	3	Oxidation (M)	3900000	5440000	4390000	5560000	5160000	4540000	4790000	3610000	2910000	5410000	3290000	5580000	5880000	7470000	5770000	5410000	5260000	6310000	0.66:0.92:0.75:0.95:0.88:0.77:0.81:0.61:0.49:0.92:0.56:0.95:1.00:1.27:0.98:0.92:0.89:1.07	16860	NADH dehydrogenase [ubiquinone] 1 alpha subcomplex subunit 13 OS=Mus musculus OX=10090 GN=Ndufa13 PE=1 SV=3
439	347	P48318|DCE1_MOUSE	6.78	13	7	6	Carbamidomethylation	549000	678000	790000	791000	720000	980000	860000	719000	577000	748000	533000	812000	1230000	1260000	1260000	1150000	877000	988000	0.45:0.55:0.64:0.64:0.59:0.80:0.70:0.58:0.47:0.61:0.43:0.66:1.00:1.02:1.02:0.94:0.71:0.80	66648	Glutamate decarboxylase 1 OS=Mus musculus OX=10090 GN=Gad1 PE=1 SV=2
782	925	Q9QYF9|NDRG3_MOUSE	6.78	9	3	3		390000	456000	556000	537000	513000	685000	569000	583000	529000	703000	562000	707000	794000	1050000	724000	656000	722000	713000	0.49:0.57:0.70:0.68:0.65:0.86:0.72:0.73:0.67:0.89:0.71:0.89:1.00:1.32:0.91:0.83:0.91:0.90	41555	Protein NDRG3 OS=Mus musculus OX=10090 GN=Ndrg3 PE=1 SV=1
503	241	Q8VIJ6|SFPQ_MOUSE	6.77	15	7	6		1800000	1850000	1780000	2270000	1860000	2020000	2130000	2190000	2040000	2000000	1770000	2080000	1470000	2310000	1920000	2160000	1720000	2320000	1.22:1.26:1.21:1.54:1.27:1.37:1.45:1.49:1.39:1.36:1.20:1.41:1.00:1.57:1.31:1.47:1.17:1.58	75442	Splicing factor proline- and glutamine-rich OS=Mus musculus OX=10090 GN=Sfpq PE=1 SV=1
666	399	Q8C052|MAP1S_MOUSE	6.77	6	4	4		538000	455000	386000	358000	404000	751000	669000	491000	423000	524000	447000	566000	678000	895000	634000	541000	532000	846000	0.79:0.67:0.57:0.53:0.60:1.11:0.99:0.72:0.62:0.77:0.66:0.84:1.00:1.32:0.94:0.80:0.79:1.25	102939	Microtubule-associated protein 1S OS=Mus musculus OX=10090 GN=Map1s PE=1 SV=2
485	309	P61027|RAB10_MOUSE	6.76	36	5	4	Carbamidomethylation	1090000	1360000	1640000	1510000	1150000	1650000	1490000	1330000	1020000	1560000	835000	1530000	1870000	2080000	2040000	2070000	1500000	1920000	0.58:0.73:0.88:0.80:0.61:0.88:0.80:0.71:0.54:0.83:0.45:0.82:1.00:1.11:1.09:1.10:0.80:1.03	22541	Ras-related protein Rab-10 OS=Mus musculus OX=10090 GN=Rab10 PE=1 SV=1
330	1601	Q99LY9|NDUS5_MOUSE	6.76	17	2	2		986000	890000	1140000	1120000	830000	1340000	953000	1030000	956000	910000	553000	835000	1140000	1270000	1290000	1240000	972000	1030000	0.86:0.78:0.99:0.98:0.73:1.17:0.83:0.90:0.84:0.80:0.48:0.73:1.00:1.11:1.13:1.09:0.85:0.91	12648	NADH dehydrogenase [ubiquinone] iron-sulfur protein 5 OS=Mus musculus OX=10090 GN=Ndufs5 PE=1 SV=3
467	290	Q61879|MYH10_MOUSE	6.75	4	6	6		395000	472000	667000	554000	364000	553000	681000	518000	362000	668000	385000	621000	786000	1090000	896000	934000	642000	808000	0.50:0.60:0.85:0.71:0.46:0.70:0.87:0.66:0.46:0.85:0.49:0.79:1.00:1.39:1.14:1.19:0.82:1.03	228994	Myosin-10 OS=Mus musculus OX=10090 GN=Myh10 PE=1 SV=2
442	543	Q8BMS1|ECHA_MOUSE	6.71	4	2	2		206000	234000	269000	246000	255000	190000	213000	208000	109000	164000	109000	199000	222000	141000	236000	178000	169000	215000	0.93:1.05:1.21:1.10:1.15:0.86:0.96:0.94:0.49:0.74:0.49:0.90:1.00:0.64:1.06:0.80:0.76:0.97	82670	Trifunctional enzyme subunit alpha mitochondrial OS=Mus musculus OX=10090 GN=Hadha PE=1 SV=1
976	1344	Q9D6U8|F162A_MOUSE	6.7	12	2	2		256000	206000	275000	345000	394000	249000	202000	182000	165000	302000	187000	247000	202000	290000	334000	250000	192000	203000	1.27:1.02:1.36:1.70:1.94:1.23:1.00:0.90:0.82:1.49:0.92:1.22:1.00:1.43:1.65:1.23:0.95:1.00	17725	Protein FAM162A OS=Mus musculus OX=10090 GN=Fam162a PE=1 SV=1
722	520	P60335|PCBP1_MOUSE	6.7	19	4	2	Carbamidomethylation	851000	1020000	1050000	1030000	1100000	872000	924000	588000	481000	648000	566000	888000	971000	1150000	1370000	1290000	927000	1360000	0.88:1.05:1.08:1.06:1.13:0.90:0.95:0.61:0.50:0.67:0.58:0.91:1.00:1.18:1.41:1.33:0.95:1.40	37498	Poly(rC)-binding protein 1 OS=Mus musculus OX=10090 GN=Pcbp1 PE=1 SV=1
854	389	Q8C522|ENDD1_MOUSE	6.69	6	3	3		965000	1120000	1330000	1510000	1100000	1310000	1130000	1290000	947000	1080000	759000	1230000	1410000	1570000	1210000	1480000	964000	1450000	0.68:0.79:0.94:1.07:0.78:0.93:0.80:0.92:0.67:0.77:0.54:0.87:1.00:1.11:0.86:1.05:0.68:1.03	55262	Endonuclease domain-containing 1 protein OS=Mus musculus OX=10090 GN=Endod1 PE=1 SV=2
190	195	Q62420|SH3G2_MOUSE	6.67	24	12	6	Oxidation (M)	4390000	5510000	4570000	5080000	5520000	4680000	4220000	3410000	2870000	4340000	2770000	4500000	5230000	6490000	5880000	6350000	4450000	4940000	0.84:1.05:0.87:0.97:1.05:0.89:0.81:0.65:0.55:0.83:0.53:0.86:1.00:1.24:1.12:1.21:0.85:0.94	39955	Endophilin-A1 OS=Mus musculus OX=10090 GN=Sh3gl2 PE=1 SV=2
72	98	P48962|ADT1_MOUSE	6.67	42	22	15	Carbamidomethylation; Oxidation (M)	4000000	5180000	4650000	4370000	4800000	4510000	4050000	3600000	3130000	3990000	3260000	3990000	5880000	5910000	6260000	5900000	4460000	5800000	0.68:0.88:0.79:0.74:0.82:0.77:0.69:0.61:0.53:0.68:0.55:0.68:1.00:1.00:1.06:1.00:0.76:0.99	32904	ADP/ATP translocase 1 OS=Mus musculus OX=10090 GN=Slc25a4 PE=1 SV=4
112	82	Q91VD9|NDUS1_MOUSE	6.65	19	14	14	Carbamidomethylation	3100000	3380000	3520000	3130000	3290000	3450000	2870000	2240000	2100000	2920000	2050000	3000000	4250000	4460000	4470000	4240000	3290000	4180000	0.73:0.80:0.83:0.74:0.77:0.81:0.68:0.53:0.50:0.69:0.48:0.71:1.00:1.05:1.05:1.00:0.77:0.99	79777	NADH-ubiquinone oxidoreductase 75 kDa subunit mitochondrial OS=Mus musculus OX=10090 GN=Ndufs1 PE=1 SV=2
901	1153	Q6NXK7|DPP10_MOUSE	6.64	3	2	2		907000	1130000	891000	814000	1030000	1120000	1190000	975000	859000	1120000	804000	1260000	1750000	1730000	1720000	1710000	1130000	1460000	0.52:0.64:0.51:0.47:0.59:0.64:0.68:0.56:0.49:0.64:0.46:0.72:1.00:0.99:0.98:0.98:0.65:0.84	90827	Inactive dipeptidyl peptidase 10 OS=Mus musculus OX=10090 GN=Dpp10 PE=1 SV=1
967	551	Q9ERT9|PPR1A_MOUSE	6.64	27	3	3	Carbamidomethylation	275000	182000	285000	279000	190000	430000	383000	314000	368000	454000	316000	339000	356000	353000	467000	456000	289000	385000	0.77:0.51:0.80:0.78:0.53:1.21:1.08:0.88:1.03:1.28:0.89:0.95:1.00:0.99:1.31:1.28:0.81:1.08	18718	Protein phosphatase 1 regulatory subunit 1A OS=Mus musculus OX=10090 GN=Ppp1r1a PE=1 SV=1
971	1039	P29391|FRIL1_MOUSE	6.64	19	2	2		568000	703000	384000	303000	543000	342000	544000	641000	317000	736000	360000	449000	762000	782000	580000	803000	596000	654000	0.75:0.92:0.50:0.40:0.71:0.45:0.71:0.84:0.42:0.97:0.47:0.59:1.00:1.03:0.76:1.05:0.78:0.86	20802	Ferritin light chain 1 OS=Mus musculus OX=10090 GN=Ftl1 PE=1 SV=2
634	701	P32037|GTR3_MOUSE	6.63	10	4	4		1510000	1840000	1810000	1560000	1670000	1710000	1500000	1510000	1040000	1810000	1250000	1860000	2760000	1790000	2620000	2470000	1760000	2420000	0.55:0.67:0.66:0.57:0.61:0.62:0.54:0.55:0.38:0.66:0.46:0.67:1.00:0.65:0.95:0.90:0.64:0.88	53479	Solute carrier family 2 facilitated glucose transporter member 3 OS=Mus musculus OX=10090 GN=Slc2a3 PE=1 SV=1
1284	1046	Q9EP69|SAC1_MOUSE	6.63	4	2	2		191000	212000	205000	286000	151000	271000	195000	167000	152000	244000	101000	145000	294000	350000	335000	225000	249000	263000	0.65:0.72:0.70:0.97:0.51:0.92:0.66:0.57:0.52:0.83:0.34:0.49:1.00:1.19:1.14:0.76:0.85:0.90	66944	Phosphatidylinositide phosphatase SAC1 OS=Mus musculus OX=10090 GN=Sacm1l PE=1 SV=1
708	688	Q60770|STXB3_MOUSE	6.62	5	3	3		3770000	4200000	4280000	3900000	4710000	3960000	4630000	3570000	3540000	4820000	3350000	4700000	5650000	6090000	6320000	6240000	4920000	5710000	0.67:0.74:0.76:0.69:0.83:0.70:0.82:0.63:0.63:0.85:0.59:0.83:1.00:1.08:1.12:1.10:0.87:1.01	67943	Syntaxin-binding protein 3 OS=Mus musculus OX=10090 GN=Stxbp3 PE=1 SV=1
202	91	Q60597|ODO1_MOUSE	6.62	13	11	11	Oxidation (M)	7990000	7610000	8730000	9640000	8330000	8540000	7540000	6310000	5740000	7240000	5510000	7660000	9430000	10400000	10100000	9970000	7910000	9470000	0.85:0.81:0.93:1.02:0.88:0.91:0.80:0.67:0.61:0.77:0.58:0.81:1.00:1.10:1.07:1.06:0.84:1.00	116449	2-oxoglutarate dehydrogenase mitochondrial OS=Mus musculus OX=10090 GN=Ogdh PE=1 SV=3
671	733	P68037|UB2L3_MOUSE	6.61	32	3	3		1210000	1740000	1790000	1970000	1610000	1420000	1090000	1350000	1450000	1710000	1320000	1640000	1960000	1730000	1750000	1930000	1590000	1660000	0.62:0.89:0.92:1.01:0.82:0.72:0.56:0.69:0.74:0.87:0.67:0.84:1.00:0.88:0.89:0.99:0.81:0.85	17862	Ubiquitin-conjugating enzyme E2 L3 OS=Mus musculus OX=10090 GN=Ube2l3 PE=1 SV=1
176	266	O55125|NIPS1_MOUSE	6.6	23	9	8	Oxidation (M)	5170000	7050000	5870000	5950000	6080000	6580000	6210000	5420000	4980000	6330000	4630000	6730000	7460000	8360000	8310000	7570000	6300000	7810000	0.69:0.94:0.79:0.80:0.81:0.88:0.83:0.73:0.67:0.85:0.62:0.90:1.00:1.12:1.11:1.01:0.84:1.05	33363	Protein NipSnap homolog 1 OS=Mus musculus OX=10090 GN=Nipsnap1 PE=1 SV=1
147	155	P10126|EF1A1_MOUSE	6.59	27	12	4	Carbamidomethylation	5180000	7130000	7180000	6700000	7370000	7250000	6640000	6340000	5070000	6210000	5090000	7210000	8440000	7320000	9350000	7920000	7470000	8230000	0.61:0.85:0.85:0.79:0.87:0.86:0.79:0.75:0.60:0.74:0.60:0.85:1.00:0.87:1.11:0.94:0.89:0.97	50114	Elongation factor 1-alpha 1 OS=Mus musculus OX=10090 GN=Eef1a1 PE=1 SV=3
399	284	Q9Z0R4|ITSN1_MOUSE	6.59	5	5	5		295000	959000	1000000	861000	798000	1230000	1310000	755000	1170000	741000	463000	1400000	904000	964000	944000	928000	742000	1120000	0.33:1.06:1.11:0.95:0.88:1.36:1.45:0.83:1.30:0.82:0.51:1.55:1.00:1.07:1.04:1.03:0.82:1.23	194296	Intersectin-1 OS=Mus musculus OX=10090 GN=Itsn1 PE=1 SV=2
691	420	Q6ZPE2|MTMR5_MOUSE	6.58	2	3	3		238000	246000	216000	187000	149000	315000	292000	169000	181000	209000	61800	231000	385000	376000	381000	384000	312000	382000	0.62:0.64:0.56:0.49:0.39:0.82:0.76:0.44:0.47:0.54:0.16:0.60:1.00:0.98:0.99:1.00:0.81:0.99	208691	Myotubularin-related protein 5 OS=Mus musculus OX=10090 GN=Sbf1 PE=1 SV=2
171	496	Q62425|NDUA4_MOUSE	6.56	70	11	11	Oxidation (M)	8410000	10400000	9590000	9970000	10400000	9700000	8330000	8690000	8160000	10000000	7000000	9700000	12100000	11800000	12000000	11300000	9350000	11100000	0.70:0.86:0.79:0.83:0.86:0.80:0.69:0.72:0.68:0.83:0.58:0.80:1.00:0.98:0.99:0.93:0.77:0.92	9327	Cytochrome c oxidase subunit NDUFA4 OS=Mus musculus OX=10090 GN=Ndufa4 PE=1 SV=2
468	306	P07724|ALBU_MOUSE	6.56	12	8	8	Carbamidomethylation	1320000	1610000	1480000	1510000	1760000	1690000	1470000	1220000	1480000	1830000	1190000	1550000	1600000	2400000	2290000	2300000	1570000	1960000	0.82:1.01:0.93:0.95:1.10:1.06:0.92:0.76:0.93:1.15:0.75:0.97:1.00:1.50:1.43:1.44:0.98:1.23	68693	Serum albumin OS=Mus musculus OX=10090 GN=Alb PE=1 SV=3
698	1053	Q99JY9|ARP3_MOUSE	6.55	7	2	2		1030000	1060000	1220000	744000	1230000	1110000	1380000	1190000	954000	1230000	944000	1440000	1510000	1540000	1740000	1570000	1360000	1380000	0.69:0.70:0.81:0.49:0.82:0.74:0.92:0.79:0.63:0.82:0.63:0.95:1.00:1.02:1.15:1.04:0.90:0.92	47357	Actin-related protein 3 OS=Mus musculus OX=10090 GN=Actr3 PE=1 SV=3
1261	608	Q922R8|PDIA6_MOUSE	6.53	14	4	4		461000	758000	734000	570000	754000	436000	834000	479000	447000	671000	432000	506000	803000	597000	853000	968000	740000	847000	0.57:0.94:0.91:0.71:0.94:0.54:1.04:0.60:0.56:0.83:0.54:0.63:1.00:0.74:1.06:1.21:0.92:1.05	48100	Protein disulfide-isomerase A6 OS=Mus musculus OX=10090 GN=Pdia6 PE=1 SV=3
157	106	P62631|EF1A2_MOUSE	6.52	29	14	6	Carbamidomethylation	3300000	3540000	4040000	3490000	4070000	2880000	3110000	2980000	2050000	2910000	2510000	3540000	3560000	3110000	3850000	3530000	3460000	3500000	0.93:1.00:1.14:0.98:1.14:0.81:0.87:0.84:0.58:0.82:0.71:0.99:1.00:0.88:1.08:0.99:0.97:0.98	50454	Elongation factor 1-alpha 2 OS=Mus musculus OX=10090 GN=Eef1a2 PE=1 SV=1
5	18	P99024|TBB5_MOUSE	6.52	66	41	6	Carbamidomethylation; HPRO; Oxidation (M); HLys; Phosphorylation (STY); 2 more	14400000	15600000	15400000	13000000	14000000	14800000	13600000	13300000	10400000	14900000	10600000	15900000	20700000	18600000	21100000	19500000	17700000	19100000	0.69:0.76:0.74:0.63:0.67:0.71:0.66:0.65:0.50:0.72:0.51:0.77:1.00:0.90:1.02:0.94:0.85:0.92	49671	Tubulin beta-5 chain OS=Mus musculus OX=10090 GN=Tubb5 PE=1 SV=1
699	1093	Q8BXR1|S7A14_MOUSE	6.51	2	2	2		320000	356000	412000	336000	381000	451000	303000	333000	345000	407000	384000	501000	507000	473000	666000	607000	441000	567000	0.63:0.70:0.81:0.66:0.75:0.89:0.60:0.66:0.68:0.80:0.76:0.99:1.00:0.93:1.32:1.20:0.87:1.12	83984	Probable cationic amino acid transporter OS=Mus musculus OX=10090 GN=Slc7a14 PE=1 SV=1
1079	1104	Q5M8N4|D39U1_MOUSE	6.49	5	2	2		121000	85300	99500	107000	62600	137000	148000	103000	67000	137000	59500	163000	206000	179000	156000	172000	133000	182000	0.59:0.41:0.48:0.52:0.30:0.67:0.72:0.50:0.33:0.66:0.29:0.79:1.00:0.87:0.76:0.83:0.65:0.88	31458	Epimerase family protein SDR39U1 OS=Mus musculus OX=10090 GN=Sdr39u1 PE=1 SV=2
663	729	Q9JLZ3|AUHM_MOUSE	6.48	15	4	4	Carbamidomethylation	843000	857000	1260000	1210000	1050000	1040000	465000	948000	821000	746000	785000	926000	1340000	1210000	1620000	1680000	1230000	1270000	0.63:0.64:0.94:0.90:0.78:0.78:0.35:0.71:0.61:0.56:0.59:0.69:1.00:0.90:1.21:1.26:0.92:0.95	33395	Methylglutaconyl-CoA hydratase mitochondrial OS=Mus musculus OX=10090 GN=Auh PE=1 SV=1
438	307	Q80TB8|VAT1L_MOUSE	6.44	14	7	7		2000000	2620000	2020000	1900000	2230000	2450000	2300000	2260000	1730000	2430000	1670000	2560000	2940000	2690000	3580000	3200000	2520000	2830000	0.68:0.89:0.69:0.65:0.76:0.83:0.78:0.77:0.59:0.83:0.57:0.87:1.00:0.92:1.22:1.09:0.86:0.96	45817	Synaptic vesicle membrane protein VAT-1 homolog-like OS=Mus musculus OX=10090 GN=Vat1l PE=1 SV=2
1027	874	Q3TES0|IQEC3_MOUSE	6.42	4	2	2		145000	197000	227000	200000	282000	223000	227000	158000	212000	236000	216000	283000	256000	252000	238000	258000	215000	254000	0.57:0.77:0.88:0.78:1.10:0.87:0.88:0.62:0.83:0.92:0.84:1.10:1.00:0.98:0.93:1.01:0.84:0.99	129119	IQ motif and SEC7 domain-containing protein 3 OS=Mus musculus OX=10090 GN=Iqsec3 PE=1 SV=1
365	135	Q8BJH1|ZC21A_MOUSE	6.4	37	11	11	Carbamidomethylation	1870000	2100000	2240000	2480000	2290000	2320000	2600000	2640000	3200000	3090000	2470000	2870000	3380000	3360000	3270000	3230000	2260000	2590000	0.55:0.62:0.66:0.73:0.68:0.69:0.77:0.78:0.95:0.91:0.73:0.85:1.00:1.00:0.97:0.96:0.67:0.77	35152	Zinc finger C2HC domain-containing protein 1A OS=Mus musculus OX=10090 GN=Zc2hc1a PE=1 SV=1
236	79	Q9ES97|RTN3_MOUSE	6.38	16	15	15	Carbamidomethylation	2620000	2860000	2900000	2670000	3430000	2300000	2370000	2190000	2130000	2290000	2280000	3010000	3530000	3310000	3530000	3400000	2730000	3740000	0.74:0.81:0.82:0.76:0.97:0.65:0.67:0.62:0.60:0.65:0.65:0.85:1.00:0.94:1.00:0.97:0.77:1.06	103879	Reticulon-3 OS=Mus musculus OX=10090 GN=Rtn3 PE=1 SV=2
586	760	Q9CQZ6|NDUB3_MOUSE	6.38	38	6	6		1850000	2480000	2590000	2730000	2480000	2460000	2020000	1730000	1370000	2270000	1480000	2230000	2190000	2130000	1720000	2000000	1690000	1770000	0.84:1.13:1.18:1.25:1.13:1.13:0.92:0.79:0.63:1.04:0.67:1.02:1.00:0.98:0.79:0.91:0.77:0.81	11692	NADH dehydrogenase [ubiquinone] 1 beta subcomplex subunit 3 OS=Mus musculus OX=10090 GN=Ndufb3 PE=1 SV=1
846	677	P80314|TCPB_MOUSE	6.37	6	3	3		653000	1090000	1070000	986000	810000	979000	873000	622000	474000	712000	671000	721000	1510000	1350000	1130000	906000	1020000	1010000	0.43:0.72:0.71:0.65:0.54:0.65:0.58:0.41:0.31:0.47:0.44:0.48:1.00:0.89:0.75:0.60:0.68:0.67	57477	T-complex protein 1 subunit beta OS=Mus musculus OX=10090 GN=Cct2 PE=1 SV=4
234	461	P70404|IDHG1_MOUSE	6.36	13	4	4	Carbamidomethylation	5380000	5760000	6200000	7290000	5190000	7090000	6010000	7060000	5820000	6040000	4690000	6000000	9340000	8140000	7990000	8150000	6470000	7270000	0.58:0.62:0.66:0.78:0.56:0.76:0.64:0.76:0.62:0.65:0.50:0.64:1.00:0.87:0.86:0.87:0.69:0.78	42785	Isocitrate dehydrogenase [NAD] subunit gamma 1 mitochondrial OS=Mus musculus OX=10090 GN=Idh3g PE=1 SV=1
1152	2066	Q8CAE9|PDXL2_MOUSE	6.36	4	2	2		285000	386000	360000	437000	440000	501000	520000	389000	451000	513000	559000	608000	485000	512000	334000	523000	451000	511000	0.59:0.80:0.74:0.90:0.91:1.03:1.07:0.80:0.93:1.06:1.15:1.25:1.00:1.06:0.69:1.08:0.93:1.05	64973	Podocalyxin-like protein 2 OS=Mus musculus OX=10090 GN=Podxl2 PE=1 SV=2
404	700	P56135|ATPK_MOUSE	6.33	42	3	3	Oxidation (M)	2970000	3720000	3240000	3350000	3850000	3070000	3030000	2680000	2000000	3280000	2230000	3410000	4350000	3760000	4250000	4270000	3020000	3850000	0.68:0.86:0.75:0.77:0.88:0.71:0.70:0.62:0.46:0.75:0.51:0.78:1.00:0.86:0.98:0.98:0.69:0.88	10344	ATP synthase subunit f mitochondrial OS=Mus musculus OX=10090 GN=Atp5mf PE=1 SV=3
163	101	P06745|G6PI_MOUSE	6.33	33	15	15	Carbamidomethylation; Deamidation N	7680000	9800000	9670000	8980000	9290000	8600000	8950000	8150000	5950000	8840000	6200000	9050000	12700000	11600000	12100000	11400000	9260000	11300000	0.61:0.77:0.76:0.71:0.73:0.68:0.71:0.64:0.47:0.70:0.49:0.71:1.00:0.92:0.95:0.90:0.73:0.89	62767	Glucose-6-phosphate isomerase OS=Mus musculus OX=10090 GN=Gpi PE=1 SV=4
186	70	P48722|HS74L_MOUSE	6.32	25	15	15	Carbamidomethylation; Phosphorylation (STY); Deamidation N	3780000	4170000	3990000	3850000	4670000	3930000	3930000	3080000	2790000	4160000	2820000	3520000	5070000	5190000	5110000	4910000	3710000	4070000	0.74:0.82:0.79:0.76:0.92:0.78:0.78:0.61:0.55:0.82:0.56:0.69:1.00:1.02:1.01:0.97:0.73:0.80	94382	Heat shock 70 kDa protein 4L OS=Mus musculus OX=10090 GN=Hspa4l PE=1 SV=2
228	129	P56399|UBP5_MOUSE	6.32	19	13	13		3910000	4940000	4760000	4370000	5360000	4730000	5140000	3980000	3830000	5460000	3690000	5590000	6210000	7350000	7340000	7230000	5380000	6710000	0.63:0.80:0.77:0.70:0.86:0.76:0.83:0.64:0.62:0.88:0.60:0.90:1.00:1.18:1.18:1.16:0.87:1.08	95833	Ubiquitin carboxyl-terminal hydrolase 5 OS=Mus musculus OX=10090 GN=Usp5 PE=1 SV=1
504	357	Q80XI4|PI42B_MOUSE	6.31	18	6	4		1130000	1330000	1310000	1010000	1280000	1360000	1370000	1210000	792000	1190000	843000	1030000	1770000	2040000	1960000	1840000	1580000	1510000	0.64:0.75:0.74:0.57:0.72:0.77:0.77:0.68:0.45:0.67:0.48:0.58:1.00:1.15:1.11:1.04:0.89:0.85	47319	Phosphatidylinositol 5-phosphate 4-kinase type-2 beta OS=Mus musculus OX=10090 GN=Pip4k2b PE=1 SV=1
509	245	A2AJI0|MA7D1_MOUSE	6.3	9	6	6	Carbamidomethylation	1070000	869000	879000	1000000	1040000	1260000	1210000	1210000	1340000	1480000	1060000	1420000	1510000	1260000	1330000	1340000	1150000	1410000	0.71:0.58:0.58:0.67:0.69:0.84:0.81:0.80:0.89:0.98:0.71:0.94:1.00:0.84:0.88:0.89:0.76:0.94	93276	MAP7 domain-containing protein 1 OS=Mus musculus OX=10090 GN=Map7d1 PE=1 SV=1
1016	1312	P28571|SC6A9_MOUSE	6.3	2	2	2		570000	564000	535000	577000	606000	366000	496000	370000	300000	499000	322000	463000	482000	711000	657000	614000	413000	496000	1.18:1.17:1.11:1.20:1.26:0.76:1.03:0.77:0.62:1.04:0.67:0.96:1.00:1.48:1.36:1.27:0.86:1.03	76544	Sodium- and chloride-dependent glycine transporter 1 OS=Mus musculus OX=10090 GN=Slc6a9 PE=1 SV=3
557	403	Q02248|CTNB1_MOUSE	6.26	9	4	4		642000	489000	527000	562000	818000	756000	671000	550000	367000	532000	313000	484000	916000	1030000	952000	886000	777000	813000	0.70:0.53:0.58:0.61:0.89:0.83:0.73:0.60:0.40:0.58:0.34:0.53:1.00:1.13:1.04:0.97:0.85:0.89	85471	Catenin beta-1 OS=Mus musculus OX=10090 GN=Ctnnb1 PE=1 SV=1
1022	1988	O89112|LANC1_MOUSE	6.25	5	2	2		805000	1050000	903000	871000	1070000	987000	1010000	856000	703000	1070000	654000	1090000	1400000	1650000	1690000	1510000	1130000	1360000	0.57:0.75:0.64:0.62:0.77:0.70:0.72:0.61:0.50:0.77:0.47:0.78:1.00:1.18:1.20:1.08:0.80:0.97	45341	Glutathione S-transferase LANCL1 OS=Mus musculus OX=10090 GN=Lancl1 PE=1 SV=1
748	1031	Q9CPQ8|ATP5L_MOUSE	6.24	31	4	4		838000	1270000	991000	979000	1230000	919000	919000	940000	630000	1090000	578000	1090000	1190000	1370000	1410000	1390000	1110000	1310000	0.71:1.07:0.83:0.82:1.03:0.77:0.77:0.79:0.53:0.92:0.49:0.92:1.00:1.15:1.18:1.17:0.93:1.10	11425	ATP synthase subunit g mitochondrial OS=Mus musculus OX=10090 GN=Atp5mg PE=1 SV=1
917	919	Q9WUR9|KAD4_MOUSE	6.24	11	2	2		449000	644000	613000	448000	505000	556000	558000	460000	392000	653000	324000	661000	563000	509000	591000	551000	562000	541000	0.80:1.14:1.09:0.80:0.90:0.99:0.99:0.82:0.70:1.16:0.58:1.17:1.00:0.90:1.05:0.98:1.00:0.96	25062	Adenylate kinase 4 mitochondrial OS=Mus musculus OX=10090 GN=Ak4 PE=1 SV=1
3	21	Q9CWF2|TBB2B_MOUSE	6.23	69	42	2	Carbamidomethylation; HPRO; Oxidation (M); HLys; Phosphorylation (STY); 2 more	5870000	6680000	6110000	4650000	5390000	6270000	5650000	5410000	4250000	6830000	4300000	6830000	9120000	9100000	9100000	8240000	7040000	8120000	0.64:0.73:0.67:0.51:0.59:0.69:0.62:0.59:0.47:0.75:0.47:0.75:1.00:1.00:1.00:0.90:0.77:0.89	49953	Tubulin beta-2B chain OS=Mus musculus OX=10090 GN=Tubb2b PE=1 SV=1
1465	1998	Q9EP72|EMC7_MOUSE	6.23	18	2	2		518000	321000	458000	460000	593000	232000	447000	289000	416000	122000	408000	262000	516000	461000	560000	509000	319000	421000	1.00:0.62:0.89:0.89:1.15:0.45:0.87:0.56:0.81:0.24:0.79:0.51:1.00:0.89:1.09:0.99:0.62:0.82	26310	ER membrane protein complex subunit 7 OS=Mus musculus OX=10090 GN=Emc7 PE=1 SV=1
726	703	P62962|PROF1_MOUSE	6.22	31	3	3		1490000	2040000	1840000	1700000	1960000	1690000	1680000	1620000	1100000	1550000	1010000	1880000	2510000	2050000	2280000	2090000	1980000	2590000	0.59:0.81:0.73:0.68:0.78:0.67:0.67:0.64:0.44:0.62:0.40:0.75:1.00:0.81:0.91:0.83:0.79:1.03	14957	Profilin-1 OS=Mus musculus OX=10090 GN=Pfn1 PE=1 SV=2
207	221	Q61792|LASP1_MOUSE	6.21	43	11	11	Oxidation (M)	4850000	5630000	6150000	6150000	5420000	6330000	6520000	5960000	6270000	6500000	4780000	6690000	7610000	6590000	8010000	7480000	6130000	7260000	0.64:0.74:0.81:0.81:0.71:0.83:0.86:0.78:0.82:0.85:0.63:0.88:1.00:0.87:1.05:0.98:0.81:0.95	29994	LIM and SH3 domain protein 1 OS=Mus musculus OX=10090 GN=Lasp1 PE=1 SV=1
871	421	Q78PY7|SND1_MOUSE	6.19	5	4	4	Carbamidomethylation	51800	114000	60600	101000	42700	79100	96700	121000	119000	141000	34600	112000	182000	163000	110000	143000	113000	133000	0.28:0.63:0.33:0.55:0.23:0.43:0.53:0.66:0.65:0.77:0.19:0.62:1.00:0.90:0.60:0.78:0.62:0.73	102088	Staphylococcal nuclease domain-containing protein 1 OS=Mus musculus OX=10090 GN=Snd1 PE=1 SV=1
696	829	Q8CBW3|ABI1_MOUSE	6.19	6	3	3		460000	513000	559000	450000	671000	516000	585000	340000	354000	589000	482000	526000	798000	881000	853000	862000	745000	800000	0.58:0.64:0.70:0.56:0.84:0.65:0.73:0.43:0.44:0.74:0.60:0.66:1.00:1.10:1.07:1.08:0.93:1.00	52288	Abl interactor 1 OS=Mus musculus OX=10090 GN=Abi1 PE=1 SV=3
1499	1987	Q9CR51|VATG1_MOUSE	6.19	26	2	2	Carbamidomethylation	251000	304000	285000	340000	321000	185000	255000	200000	160000	154000	165000	249000	283000	246000	179000	212000	228000	327000	0.89:1.08:1.01:1.20:1.13:0.65:0.90:0.71:0.57:0.55:0.59:0.88:1.00:0.87:0.63:0.75:0.81:1.16	13724	V-type proton ATPase subunit G 1 OS=Mus musculus OX=10090 GN=Atp6v1g1 PE=1 SV=3
615	518	Q99K85|SERC_MOUSE	6.19	13	5	5		1300000	1610000	1510000	1350000	1850000	1280000	1470000	1140000	1220000	1680000	1180000	1620000	1750000	2150000	2210000	1950000	1540000	1750000	0.74:0.92:0.86:0.77:1.06:0.73:0.84:0.65:0.70:0.96:0.67:0.92:1.00:1.23:1.26:1.11:0.88:1.00	40473	Phosphoserine aminotransferase OS=Mus musculus OX=10090 GN=Psat1 PE=1 SV=1
474	595	P24288|BCAT1_MOUSE	6.18	9	4	4		2110000	2680000	2340000	2500000	2790000	2220000	2070000	1730000	1450000	2260000	1400000	2320000	2870000	2790000	3170000	3190000	2220000	2950000	0.74:0.93:0.82:0.87:0.97:0.77:0.72:0.60:0.50:0.79:0.49:0.81:1.00:0.97:1.10:1.11:0.78:1.03	42791	Branched-chain-amino-acid aminotransferase cytosolic OS=Mus musculus OX=10090 GN=Bcat1 PE=1 SV=2
359	247	P51863|VA0D1_MOUSE	6.16	18	9	9	Carbamidomethylation	4830000	3810000	4600000	4450000	4580000	4530000	4370000	3940000	3050000	4890000	3240000	5450000	6240000	5660000	6130000	6380000	5450000	6250000	0.77:0.61:0.74:0.71:0.73:0.73:0.70:0.63:0.49:0.78:0.52:0.87:1.00:0.91:0.98:1.02:0.87:1.00	40301	V-type proton ATPase subunit d 1 OS=Mus musculus OX=10090 GN=Atp6v0d1 PE=1 SV=2
353	259	Q4KMM3|OXR1_MOUSE	6.16	12	8	8		1660000	1740000	2140000	1930000	1910000	2000000	1730000	2250000	2040000	2100000	1600000	2050000	3260000	2910000	2350000	3260000	2190000	2640000	0.51:0.53:0.66:0.59:0.59:0.61:0.53:0.69:0.63:0.64:0.49:0.63:1.00:0.89:0.72:1.00:0.67:0.81	95912	Oxidation resistance protein 1 OS=Mus musculus OX=10090 GN=Oxr1 PE=1 SV=3
277	402	Q9D8N0|EF1G_MOUSE	6.13	14	7	7	Carbamidomethylation	7390000	8350000	7810000	7860000	8720000	7730000	8430000	6820000	6660000	8370000	6190000	8730000	10200000	11300000	10500000	10500000	8040000	10000000	0.72:0.82:0.77:0.77:0.85:0.76:0.83:0.67:0.65:0.82:0.61:0.86:1.00:1.11:1.03:1.03:0.79:0.98	50061	Elongation factor 1-gamma OS=Mus musculus OX=10090 GN=Eef1g PE=1 SV=3
780	387	P40124|CAP1_MOUSE	6.13	14	4	4	Carbamidomethylation	698000	837000	980000	712000	874000	727000	759000	717000	642000	496000	485000	940000	961000	1010000	965000	1220000	751000	470000	0.73:0.87:1.02:0.74:0.91:0.76:0.79:0.75:0.67:0.52:0.50:0.98:1.00:1.05:1.00:1.27:0.78:0.49	51565	Adenylyl cyclase-associated protein 1 OS=Mus musculus OX=10090 GN=Cap1 PE=1 SV=4
481	686	Q9EQ20|MMSA_MOUSE	6.13	12	4	4	Oxidation (M)	1960000	2150000	2140000	1820000	2500000	1970000	1940000	1240000	1200000	2210000	1360000	2140000	1830000	2540000	2590000	2320000	2140000	2450000	1.07:1.18:1.17:1.00:1.37:1.08:1.06:0.68:0.66:1.21:0.74:1.17:1.00:1.39:1.42:1.27:1.17:1.34	57916	Methylmalonate-semialdehyde dehydrogenase [acylating] mitochondrial OS=Mus musculus OX=10090 GN=Aldh6a1 PE=1 SV=1
573	682	P24472|GSTA4_MOUSE	6.11	15	3	3		2410000	3800000	3430000	3200000	3720000	2480000	2800000	3060000	1180000	3640000	2260000	3560000	4870000	5100000	4730000	4080000	3420000	4240000	0.50:0.78:0.70:0.66:0.77:0.51:0.58:0.63:0.24:0.75:0.47:0.73:1.00:1.05:0.97:0.84:0.70:0.87	25564	Glutathione S-transferase A4 OS=Mus musculus OX=10090 GN=Gsta4 PE=1 SV=3
774	612	P21460|CYTC_MOUSE	6.11	34	3	3	Carbamidomethylation	1880000	2360000	2350000	2170000	2380000	2190000	1900000	1670000	1770000	2020000	1580000	2290000	3120000	2660000	3040000	2760000	2320000	3160000	0.60:0.76:0.75:0.69:0.76:0.70:0.61:0.54:0.57:0.65:0.51:0.73:1.00:0.85:0.97:0.88:0.74:1.01	15531	Cystatin-C OS=Mus musculus OX=10090 GN=Cst3 PE=1 SV=2
221	179	P08553|NFM_MOUSE	6.1	12	10	10	Oxidation (M); Phosphorylation (STY)	1230000	3590000	1830000	2770000	3810000	1800000	4340000	3930000	4810000	4870000	4090000	4200000	3430000	1770000	1850000	1720000	2160000	1220000	0.36:1.04:0.53:0.81:1.11:0.53:1.27:1.14:1.40:1.42:1.19:1.22:1.00:0.52:0.54:0.50:0.63:0.36	95916	Neurofilament medium polypeptide OS=Mus musculus OX=10090 GN=Nefm PE=1 SV=4
579	507	Q9R0Y5|KAD1_MOUSE	6.09	32	5	5	Carbamidomethylation	961000	1060000	1050000	1040000	1000000	1040000	990000	835000	738000	1050000	617000	985000	1420000	1600000	1540000	1540000	1010000	1240000	0.68:0.75:0.74:0.74:0.71:0.74:0.70:0.59:0.52:0.74:0.44:0.70:1.00:1.13:1.09:1.09:0.71:0.88	21540	Adenylate kinase isoenzyme 1 OS=Mus musculus OX=10090 GN=Ak1 PE=1 SV=1
1110	884	P57759|ERP29_MOUSE	6.09	10	2	2		478000	567000	457000	339000	561000	545000	571000	577000	432000	588000	376000	624000	576000	734000	697000	600000	566000	792000	0.83:0.98:0.79:0.59:0.97:0.95:0.99:1.00:0.75:1.02:0.65:1.08:1.00:1.27:1.21:1.04:0.98:1.37	28823	Endoplasmic reticulum resident protein 29 OS=Mus musculus OX=10090 GN=Erp29 PE=1 SV=2
605	258	Q9WUM4|COR1C_MOUSE	6.08	16	6	5	Carbamidomethylation	390000	437000	547000	444000	394000	544000	776000	694000	344000	635000	442000	741000	566000	650000	568000	845000	513000	496000	0.69:0.77:0.97:0.78:0.70:0.96:1.37:1.23:0.61:1.12:0.78:1.31:1.00:1.15:1.00:1.49:0.91:0.88	53121	Coronin-1C OS=Mus musculus OX=10090 GN=Coro1c PE=1 SV=2
896	615	P47757|CAPZB_MOUSE	6.08	18	3	3	Carbamidomethylation	1060000	1420000	1540000	1330000	1750000	1440000	1340000	1230000	777000	1280000	985000	1290000	1490000	1620000	1590000	1730000	1400000	1560000	0.71:0.95:1.03:0.89:1.18:0.97:0.90:0.82:0.52:0.86:0.66:0.86:1.00:1.08:1.06:1.16:0.94:1.04	31345	F-actin-capping protein subunit beta OS=Mus musculus OX=10090 GN=Capzb PE=1 SV=3
400	404	Q9DC07|LNEBL_MOUSE	6.04	27	7	7		1100000	1300000	1430000	1460000	809000	1440000	1430000	1270000	921000	1430000	761000	1100000	2050000	1990000	1490000	1880000	1400000	2030000	0.53:0.63:0.70:0.71:0.39:0.70:0.70:0.62:0.45:0.70:0.37:0.54:1.00:0.97:0.73:0.92:0.68:0.99	31113	LIM zinc-binding domain-containing Nebulette OS=Mus musculus OX=10090 GN=Nebl PE=1 SV=1
702	489	O88844|IDHC_MOUSE	6.03	14	4	4		653000	668000	650000	439000	632000	732000	467000	573000	411000	724000	451000	454000	723000	1040000	1010000	1120000	701000	931000	0.90:0.92:0.90:0.61:0.87:1.01:0.65:0.79:0.57:1.00:0.62:0.63:1.00:1.43:1.40:1.54:0.97:1.29	46674	Isocitrate dehydrogenase [NADP] cytoplasmic OS=Mus musculus OX=10090 GN=Idh1 PE=1 SV=2
276	286	Q9Z1G3|VATC1_MOUSE	6.03	23	8	8	Carbamidomethylation	2010000	2260000	2400000	1980000	2130000	2310000	2170000	1890000	1460000	2030000	1260000	2360000	2800000	3390000	2800000	2990000	2620000	2570000	0.72:0.81:0.86:0.71:0.76:0.83:0.78:0.67:0.52:0.73:0.45:0.84:1.00:1.21:1.00:1.07:0.94:0.92	43888	V-type proton ATPase subunit C 1 OS=Mus musculus OX=10090 GN=Atp6v1c1 PE=1 SV=4
282	187	Q8BRT1|CLAP2_MOUSE	6.02	6	7	7		1310000	1490000	1140000	1540000	1350000	1480000	1480000	1380000	1460000	1740000	1160000	1870000	2240000	2190000	2080000	2050000	1540000	1780000	0.59:0.66:0.51:0.69:0.60:0.66:0.66:0.62:0.65:0.78:0.52:0.84:1.00:0.98:0.93:0.92:0.69:0.80	140738	CLIP-associating protein 2 OS=Mus musculus OX=10090 GN=Clasp2 PE=1 SV=1
458	628	Q99KB8|GLO2_MOUSE	5.99	14	4	4		3330000	3150000	3470000	3840000	3130000	3620000	3580000	3350000	3350000	3600000	2640000	3460000	4500000	4200000	3320000	4080000	3460000	3760000	0.74:0.70:0.77:0.85:0.69:0.80:0.79:0.74:0.74:0.80:0.59:0.77:1.00:0.93:0.74:0.91:0.77:0.83	34084	Hydroxyacylglutathione hydrolase mitochondrial OS=Mus musculus OX=10090 GN=Hagh PE=1 SV=2
891	1020	Q8BVU5|NUDT9_MOUSE	5.98	7	2	2		497000	602000	576000	595000	613000	606000	216000	518000	546000	604000	457000	406000	519000	812000	695000	673000	461000	715000	0.96:1.16:1.11:1.15:1.18:1.17:0.42:1.00:1.05:1.16:0.88:0.78:1.00:1.56:1.34:1.30:0.89:1.38	38604	ADP-ribose pyrophosphatase mitochondrial OS=Mus musculus OX=10090 GN=Nudt9 PE=1 SV=1
466	678	Q9Z2Q6|SEPT5_MOUSE	5.97	17	4	4		1140000	1770000	1520000	1170000	1140000	1450000	1490000	1200000	1040000	1600000	977000	1320000	2040000	1860000	2290000	2030000	1640000	1900000	0.56:0.86:0.74:0.57:0.56:0.71:0.73:0.59:0.51:0.78:0.48:0.64:1.00:0.91:1.12:0.99:0.80:0.93	42748	Septin-5 OS=Mus musculus OX=10090 GN=Sept5 PE=1 SV=2
926	784	Q61545|EWS_MOUSE	5.96	5	3	3		403000	536000	601000	765000	489000	523000	721000	572000	452000	494000	391000	694000	470000	758000	749000	596000	513000	542000	0.86:1.14:1.28:1.63:1.04:1.11:1.54:1.22:0.96:1.05:0.83:1.48:1.00:1.61:1.59:1.27:1.09:1.15	68462	RNA-binding protein EWS OS=Mus musculus OX=10090 GN=Ewsr1 PE=1 SV=2
841	613	Q9JME5|AP3B2_MOUSE	5.95	4	3	3		957000	1040000	1020000	1010000	890000	1080000	1240000	1140000	820000	1140000	960000	1240000	1500000	1660000	1850000	1800000	1300000	1660000	0.64:0.69:0.68:0.67:0.59:0.72:0.83:0.76:0.54:0.76:0.64:0.82:1.00:1.10:1.23:1.20:0.86:1.10	119192	AP-3 complex subunit beta-2 OS=Mus musculus OX=10090 GN=Ap3b2 PE=1 SV=2
1194	1213	Q3ULJ0|GPD1L_MOUSE	5.95	4	2	2		264000	415000	334000	306000	284000	303000	371000	404000	260000	356000	263000	377000	441000	425000	569000	483000	384000	485000	0.60:0.94:0.76:0.69:0.64:0.69:0.84:0.92:0.59:0.81:0.60:0.85:1.00:0.96:1.29:1.09:0.87:1.10	38226	Glycerol-3-phosphate dehydrogenase 1-like protein OS=Mus musculus OX=10090 GN=Gpd1l PE=1 SV=2
712	658	Q9DBG3|AP2B1_MOUSE	5.93	3	3	2		964000	1020000	903000	907000	987000	1120000	1170000	937000	998000	1360000	864000	1320000	1570000	1850000	1730000	1780000	1390000	1600000	0.61:0.64:0.57:0.58:0.63:0.71:0.74:0.60:0.63:0.86:0.55:0.84:1.00:1.17:1.10:1.13:0.88:1.02	104583	AP-2 complex subunit beta OS=Mus musculus OX=10090 GN=Ap2b1 PE=1 SV=1
1134	1305	P61079|UB2D3_MOUSE	5.93	14	2	2		391000	577000	598000	373000	614000	419000	421000	332000	381000	583000	367000	595000	524000	727000	694000	688000	496000	556000	0.75:1.10:1.14:0.71:1.17:0.80:0.80:0.63:0.73:1.11:0.70:1.14:1.00:1.39:1.33:1.31:0.95:1.06	16687	Ubiquitin-conjugating enzyme E2 D3 OS=Mus musculus OX=10090 GN=Ube2d3 PE=1 SV=1
514	330	Q6PEV3|WIPF2_MOUSE	5.87	21	6	6		1270000	1120000	1400000	1380000	1570000	1550000	1700000	1610000	1790000	1790000	1650000	1720000	2070000	2110000	2180000	1970000	1450000	1650000	0.61:0.54:0.68:0.67:0.76:0.75:0.83:0.78:0.86:0.87:0.80:0.83:1.00:1.02:1.05:0.96:0.70:0.80	46298	WAS/WASL-interacting protein family member 2 OS=Mus musculus OX=10090 GN=Wipf2 PE=1 SV=1
766	1177	P18242|CATD_MOUSE	5.85	7	2	2	Carbamidomethylation	2150000	2860000	2290000	2450000	2690000	2190000	2150000	1990000	1780000	2360000	1780000	2290000	3090000	3430000	3480000	3380000	2670000	3120000	0.70:0.92:0.74:0.79:0.87:0.71:0.69:0.64:0.58:0.76:0.58:0.74:1.00:1.11:1.13:1.09:0.86:1.01	44954	Cathepsin D OS=Mus musculus OX=10090 GN=Ctsd PE=1 SV=1
226	413	Q6NZL0|SOGA3_MOUSE	5.84	6	5	5		1410000	1510000	1570000	1610000	1490000	1900000	1910000	1620000	1610000	1800000	1410000	1840000	2320000	1960000	2120000	2060000	1560000	1680000	0.61:0.65:0.68:0.69:0.64:0.82:0.82:0.70:0.69:0.78:0.61:0.79:1.00:0.85:0.92:0.89:0.67:0.72	103480	Protein SOGA3 OS=Mus musculus OX=10090 GN=Soga3 PE=1 SV=2
875	843	Q810U4|NRCAM_MOUSE	5.83	2	2	2		735000	845000	803000	921000	870000	909000	765000	591000	620000	821000	676000	864000	1260000	1150000	1280000	1130000	937000	1150000	0.58:0.67:0.64:0.73:0.69:0.72:0.61:0.47:0.49:0.65:0.54:0.69:1.00:0.91:1.02:0.90:0.75:0.91	138521	Neuronal cell adhesion molecule OS=Mus musculus OX=10090 GN=Nrcam PE=1 SV=2
887	649	Q9D8B3|CHM4B_MOUSE	5.83	20	3	3		392000	573000	615000	810000	596000	544000	318000	465000	561000	585000	334000	674000	611000	584000	778000	758000	627000	631000	0.64:0.94:1.01:1.33:0.98:0.89:0.52:0.76:0.92:0.96:0.55:1.10:1.00:0.96:1.27:1.24:1.03:1.03	24936	Charged multivesicular body protein 4b OS=Mus musculus OX=10090 GN=Chmp4b PE=1 SV=2
611	485	Q9DC69|NDUA9_MOUSE	5.82	14	4	4		2550000	3040000	2940000	2480000	2710000	3200000	2710000	2570000	2130000	3070000	2010000	3050000	3880000	4140000	4190000	4000000	3100000	3440000	0.66:0.78:0.76:0.64:0.70:0.83:0.70:0.66:0.55:0.79:0.52:0.79:1.00:1.07:1.08:1.03:0.80:0.89	42525	NADH dehydrogenase [ubiquinone] 1 alpha subcomplex subunit 9 mitochondrial OS=Mus musculus OX=10090 GN=Ndufa9 PE=1 SV=2
1124	2008	Q91Z38|TTC1_MOUSE	5.82	6	2	2		366000	305000	294000	452000	461000	446000	390000	434000	326000	224000	315000	500000	497000	537000	417000	456000	366000	444000	0.74:0.61:0.59:0.91:0.93:0.90:0.78:0.87:0.66:0.45:0.63:1.01:1.00:1.08:0.84:0.92:0.74:0.89	33263	Tetratricopeptide repeat protein 1 OS=Mus musculus OX=10090 GN=Ttc1 PE=1 SV=1
667	455	Q8BVE3|VATH_MOUSE	5.81	11	4	4	Carbamidomethylation	1450000	1800000	1650000	1390000	1520000	1840000	1850000	1440000	1510000	1880000	1150000	1900000	2590000	2420000	2540000	2760000	2360000	2290000	0.56:0.70:0.64:0.54:0.59:0.71:0.71:0.56:0.59:0.73:0.44:0.73:1.00:0.93:0.98:1.07:0.91:0.89	55855	V-type proton ATPase subunit H OS=Mus musculus OX=10090 GN=Atp6v1h PE=1 SV=1
435	244	P97467|AMD_MOUSE	5.8	8	7	7		1070000	906000	1230000	736000	1010000	1140000	1380000	1220000	1180000	1340000	1130000	1270000	1600000	1350000	1360000	1410000	1230000	1220000	0.67:0.57:0.77:0.46:0.63:0.71:0.87:0.77:0.74:0.84:0.71:0.80:1.00:0.85:0.85:0.88:0.77:0.76	108963	Peptidyl-glycine alpha-amidating monooxygenase OS=Mus musculus OX=10090 GN=Pam PE=1 SV=2
672	316	P11983|TCPA_MOUSE	5.79	10	4	4		772000	946000	650000	623000	941000	720000	760000	684000	501000	804000	554000	615000	910000	1230000	861000	933000	891000	900000	0.85:1.04:0.71:0.68:1.03:0.79:0.83:0.75:0.55:0.88:0.61:0.68:1.00:1.36:0.95:1.02:0.98:0.99	60449	T-complex protein 1 subunit alpha OS=Mus musculus OX=10090 GN=Tcp1 PE=1 SV=3
483	550	Q8BIJ6|SYIM_MOUSE	5.76	3	2	2	Carbamidomethylation	698000	819000	647000	577000	884000	612000	684000	565000	566000	713000	489000	800000	877000	1120000	912000	850000	800000	955000	0.80:0.93:0.74:0.66:1.01:0.70:0.78:0.64:0.65:0.81:0.56:0.91:1.00:1.28:1.04:0.97:0.91:1.09	112804	Isoleucine--tRNA ligase mitochondrial OS=Mus musculus OX=10090 GN=Iars2 PE=1 SV=1
892	1023	Q8K2K6|AGFG1_MOUSE	5.75	4	2	2		428000	288000	497000	483000	504000	459000	558000	542000	501000	559000	335000	512000	714000	647000	630000	707000	475000	592000	0.60:0.40:0.70:0.68:0.71:0.64:0.78:0.76:0.70:0.78:0.47:0.72:1.00:0.91:0.88:0.99:0.67:0.83	58043	Arf-GAP domain and FG repeat-containing protein 1 OS=Mus musculus OX=10090 GN=Agfg1 PE=1 SV=2
219	428	Q9DCS9|NDUBA_MOUSE	5.75	47	8	8	Carbamidomethylation	5770000	12600000	11300000	12100000	11900000	11400000	10300000	10000000	9130000	11700000	9150000	7730000	11800000	14000000	14000000	8380000	11000000	12700000	0.49:1.07:0.95:1.03:1.01:0.96:0.88:0.85:0.77:0.99:0.77:0.65:1.00:1.19:1.19:0.71:0.93:1.08	21024	NADH dehydrogenase [ubiquinone] 1 beta subcomplex subunit 10 OS=Mus musculus OX=10090 GN=Ndufb10 PE=1 SV=3
484	271	Q8R0Y6|AL1L1_MOUSE	5.73	7	5	4		987000	1030000	1050000	973000	1020000	944000	970000	942000	721000	972000	593000	1110000	1440000	1480000	1340000	1300000	1350000	1400000	0.69:0.72:0.73:0.68:0.71:0.66:0.67:0.65:0.50:0.68:0.41:0.77:1.00:1.03:0.93:0.90:0.94:0.97	98709	Cytosolic 10-formyltetrahydrofolate dehydrogenase OS=Mus musculus OX=10090 GN=Aldh1l1 PE=1 SV=1
541	358	P46664|PURA2_MOUSE	5.73	14	5	4		1220000	1160000	1280000	1100000	1560000	1040000	1340000	953000	831000	1160000	758000	1370000	1700000	1740000	1740000	1730000	1310000	1730000	0.72:0.69:0.75:0.65:0.92:0.61:0.79:0.56:0.49:0.68:0.45:0.81:1.00:1.03:1.03:1.02:0.77:1.02	50021	Adenylosuccinate synthetase isozyme 2 OS=Mus musculus OX=10090 GN=Adss PE=1 SV=2
687	514	O70161|PI51C_MOUSE	5.73	14	5	5		698000	990000	588000	950000	922000	1130000	792000	1200000	878000	915000	1120000	1160000	712000	881000	655000	762000	965000	532000	0.98:1.39:0.83:1.33:1.29:1.58:1.11:1.68:1.23:1.28:1.58:1.62:1.00:1.24:0.92:1.07:1.35:0.75	72408	Phosphatidylinositol 4-phosphate 5-kinase type-1 gamma OS=Mus musculus OX=10090 GN=Pip5k1c PE=1 SV=2
791	524	Q8R5M8|CADM1_MOUSE	5.73	16	4	4	Carbamidomethylation	743000	755000	728000	601000	720000	844000	922000	933000	715000	831000	734000	901000	1250000	876000	1340000	1190000	1080000	1030000	0.59:0.60:0.58:0.48:0.58:0.68:0.74:0.75:0.57:0.67:0.59:0.72:1.00:0.70:1.07:0.95:0.86:0.82	49789	Cell adhesion molecule 1 OS=Mus musculus OX=10090 GN=Cadm1 PE=1 SV=2
433	639	P59999|ARPC4_MOUSE	5.7	20	5	5		875000	913000	989000	775000	1020000	934000	1170000	954000	807000	927000	825000	1340000	1370000	1460000	1470000	1600000	1280000	1470000	0.64:0.67:0.72:0.56:0.74:0.68:0.85:0.70:0.59:0.68:0.60:0.98:1.00:1.07:1.07:1.17:0.93:1.07	19667	Actin-related protein 2/3 complex subunit 4 OS=Mus musculus OX=10090 GN=Arpc4 PE=1 SV=3
690	1290	Q80Z24|NEGR1_MOUSE	5.7	6	2	2		659000	936000	737000	686000	659000	966000	973000	799000	783000	1130000	774000	937000	1320000	1130000	1320000	1140000	978000	967000	0.50:0.71:0.56:0.52:0.50:0.73:0.74:0.61:0.60:0.86:0.59:0.71:1.00:0.86:1.00:0.86:0.74:0.73	37900	Neuronal growth regulator 1 OS=Mus musculus OX=10090 GN=Negr1 PE=1 SV=1
614	423	P80316|TCPE_MOUSE	5.69	10	4	4	Carbamidomethylation	1800000	2290000	2240000	2070000	2120000	2370000	2230000	1640000	1540000	2090000	1230000	2080000	3130000	2760000	2710000	2550000	2310000	2640000	0.58:0.73:0.72:0.66:0.68:0.76:0.71:0.52:0.49:0.67:0.39:0.67:1.00:0.88:0.87:0.82:0.74:0.84	59624	T-complex protein 1 subunit epsilon OS=Mus musculus OX=10090 GN=Cct5 PE=1 SV=1
46	57	P30275|KCRU_MOUSE	5.67	51	30	27	Carbamidomethylation; Oxidation (M); Deamidation N	16100000	20000000	16300000	19000000	17100000	17200000	16800000	13800000	12600000	16200000	11300000	17200000	22500000	24200000	25000000	24200000	18000000	22200000	0.71:0.89:0.72:0.84:0.76:0.76:0.75:0.61:0.56:0.72:0.50:0.76:1.00:1.07:1.11:1.07:0.80:0.99	47004	Creatine kinase U-type mitochondrial OS=Mus musculus OX=10090 GN=Ckmt1 PE=1 SV=1
298	348	P60766|CDC42_MOUSE	5.66	43	8	8	Carbamidomethylation	1830000	2020000	1990000	2020000	1640000	2400000	2250000	2070000	1760000	2120000	1400000	2090000	3120000	3110000	2990000	3300000	2330000	3180000	0.59:0.65:0.64:0.65:0.53:0.77:0.72:0.66:0.57:0.68:0.45:0.67:1.00:1.00:0.96:1.06:0.75:1.02	21259	Cell division control protein 42 homolog OS=Mus musculus OX=10090 GN=Cdc42 PE=1 SV=2
245	149	Q6Q477|AT2B4_MOUSE	5.63	10	10	7		1040000	1310000	1770000	1460000	1410000	1740000	2030000	1680000	1420000	2180000	1790000	2270000	2530000	2720000	2720000	2360000	1790000	2040000	0.41:0.52:0.70:0.58:0.56:0.69:0.80:0.67:0.56:0.86:0.71:0.90:1.00:1.07:1.08:0.93:0.71:0.81	133068	Plasma membrane calcium-transporting ATPase 4 OS=Mus musculus OX=10090 GN=Atp2b4 PE=1 SV=1
930	926	O35621|PMM1_MOUSE	5.61	11	2	2	Carbamidomethylation	458000	551000	591000	674000	527000	749000	588000	721000	569000	649000	398000	701000	954000	879000	852000	862000	796000	687000	0.48:0.58:0.62:0.71:0.55:0.79:0.62:0.76:0.60:0.68:0.42:0.73:1.00:0.92:0.89:0.90:0.83:0.72	29775	Phosphomannomutase 1 OS=Mus musculus OX=10090 GN=Pmm1 PE=1 SV=1
783	1059	Q3TC72|FAHD2_MOUSE	5.61	6	2	2		610000	545000	706000	743000	531000	842000	852000	462000	547000	663000	417000	597000	857000	1200000	1190000	1210000	829000	1000000	0.71:0.64:0.82:0.87:0.62:0.98:0.99:0.54:0.64:0.77:0.49:0.70:1.00:1.40:1.39:1.41:0.97:1.17	34690	Fumarylacetoacetate hydrolase domain-containing protein 2A OS=Mus musculus OX=10090 GN=Fahd2 PE=1 SV=1
728	774	Q68FF6|GIT1_MOUSE	5.6	8	4	4	Carbamidomethylation; Phosphorylation (STY)	501000	506000	376000	559000	502000	471000	653000	364000	292000	441000	297000	650000	786000	923000	957000	742000	712000	763000	0.64:0.64:0.48:0.71:0.64:0.60:0.83:0.46:0.37:0.56:0.38:0.83:1.00:1.17:1.22:0.94:0.91:0.97	85300	ARF GTPase-activating protein GIT1 OS=Mus musculus OX=10090 GN=Git1 PE=1 SV=1
349	291	P48453|PP2BB_MOUSE	5.6	14	6	4	Carbamidomethylation	2680000	2560000	2610000	2450000	2640000	3160000	3070000	2570000	3010000	3440000	2550000	3190000	3870000	4180000	4270000	4200000	3170000	3580000	0.69:0.66:0.67:0.63:0.68:0.82:0.79:0.66:0.78:0.89:0.66:0.82:1.00:1.08:1.10:1.08:0.82:0.92	59174	Serine/threonine-protein phosphatase 2B catalytic subunit beta isoform OS=Mus musculus OX=10090 GN=Ppp3cb PE=1 SV=2
753	734	Q9JM14|NT5C_MOUSE	5.58	20	3	3		1890000	2680000	2030000	2570000	2560000	2150000	1700000	1740000	1660000	2450000	1500000	1960000	2670000	2790000	2540000	2510000	2090000	2390000	0.71:1.01:0.76:0.96:0.96:0.81:0.64:0.65:0.62:0.92:0.56:0.74:1.00:1.05:0.95:0.94:0.78:0.89	23076	5'(3')-deoxyribonucleotidase cytosolic type OS=Mus musculus OX=10090 GN=Nt5c PE=1 SV=1
833	943	Q9JKN6|NOVA1_MOUSE	5.58	7	2	2		365000	276000	394000	402000	368000	522000	417000	324000	251000	331000	206000	366000	418000	547000	490000	452000	394000	410000	0.87:0.66:0.94:0.96:0.88:1.25:1.00:0.78:0.60:0.79:0.49:0.88:1.00:1.31:1.17:1.08:0.94:0.98	51756	RNA-binding protein Nova-1 OS=Mus musculus OX=10090 GN=Nova1 PE=1 SV=2
885	419	Q8C0M9|ASGL1_MOUSE	5.58	17	5	5	Carbamidomethylation	920000	1010000	792000	986000	936000	1000000	1030000	776000	650000	915000	672000	884000	1100000	1450000	1310000	1560000	1000000	1360000	0.84:0.91:0.72:0.90:0.85:0.91:0.94:0.70:0.59:0.83:0.61:0.80:1.00:1.32:1.19:1.42:0.91:1.24	33950	Isoaspartyl peptidase/L-asparaginase OS=Mus musculus OX=10090 GN=Asrgl1 PE=1 SV=1
342	597	O55091|IMPCT_MOUSE	5.58	24	7	7		4120000	4520000	3900000	3670000	4730000	4810000	4350000	3390000	3710000	4330000	3380000	4590000	5180000	5710000	5580000	5400000	4800000	5140000	0.80:0.87:0.75:0.71:0.91:0.93:0.84:0.65:0.72:0.84:0.65:0.89:1.00:1.10:1.08:1.04:0.93:0.99	36276	Protein IMPACT OS=Mus musculus OX=10090 GN=Impact PE=1 SV=2
497	186	Q91V61|SFXN3_MOUSE	5.56	31	7	6		788000	1070000	1110000	1120000	1160000	1180000	1190000	999000	507000	1050000	706000	1090000	1700000	1650000	1780000	1750000	1530000	1270000	0.46:0.63:0.66:0.66:0.68:0.69:0.70:0.59:0.30:0.62:0.42:0.64:1.00:0.97:1.04:1.03:0.90:0.75	35406	Sideroflexin-3 OS=Mus musculus OX=10090 GN=Sfxn3 PE=1 SV=1
1080	1220	O08919|NUMBL_MOUSE	5.54	4	3	3		435000	548000	583000	562000	558000	672000	427000	635000	696000	840000	568000	784000	884000	843000	794000	768000	664000	847000	0.49:0.62:0.66:0.64:0.63:0.76:0.48:0.72:0.79:0.95:0.64:0.89:1.00:0.95:0.90:0.87:0.75:0.96	64130	Numb-like protein OS=Mus musculus OX=10090 GN=Numbl PE=1 SV=3
604	762	Q9CQ75|NDUA2_MOUSE	5.54	31	3	3		2010000	3230000	3660000	3740000	2730000	3270000	2640000	2580000	2400000	2490000	1940000	2910000	4030000	4260000	3320000	3580000	3050000	3200000	0.50:0.80:0.91:0.93:0.68:0.81:0.66:0.64:0.59:0.62:0.48:0.72:1.00:1.06:0.82:0.89:0.76:0.79	10916	NADH dehydrogenase [ubiquinone] 1 alpha subcomplex subunit 2 OS=Mus musculus OX=10090 GN=Ndufa2 PE=1 SV=3
407	197	P09103|PDIA1_MOUSE	5.54	17	8	8		828000	809000	930000	944000	948000	761000	1040000	666000	618000	930000	590000	910000	1080000	1260000	1400000	1320000	1270000	1380000	0.77:0.75:0.86:0.88:0.88:0.71:0.96:0.62:0.57:0.86:0.55:0.84:1.00:1.17:1.30:1.22:1.17:1.28	57059	Protein disulfide-isomerase OS=Mus musculus OX=10090 GN=P4hb PE=1 SV=2
1212	2004	Q14BB9|MA6D1_MOUSE	5.53	19	3	3		362000	454000	421000	541000	476000	361000	328000	420000	547000	467000	393000	516000	537000	598000	578000	567000	408000	619000	0.67:0.85:0.78:1.01:0.89:0.67:0.61:0.78:1.02:0.87:0.73:0.96:1.00:1.11:1.08:1.06:0.76:1.15	20433	MAP6 domain-containing protein 1 OS=Mus musculus OX=10090 GN=Map6d1 PE=1 SV=1
627	431	Q9QXL2|KI21A_MOUSE	5.52	3	3	3	Deamidation N	1800000	2180000	2110000	2140000	1920000	1940000	1950000	2130000	2180000	2000000	1520000	2290000	2500000	2840000	2380000	2630000	2040000	2780000	0.72:0.87:0.84:0.86:0.77:0.77:0.78:0.85:0.87:0.80:0.61:0.91:1.00:1.14:0.95:1.05:0.81:1.11	186535	Kinesin-like protein KIF21A OS=Mus musculus OX=10090 GN=Kif21a PE=1 SV=2
853	396	Q91WQ3|SYYC_MOUSE	5.51	8	4	4		791000	1160000	1050000	980000	818000	1290000	862000	749000	749000	968000	533000	856000	1470000	1330000	1370000	1380000	1070000	1430000	0.54:0.79:0.72:0.67:0.56:0.88:0.59:0.51:0.51:0.66:0.36:0.58:1.00:0.90:0.93:0.94:0.73:0.97	59105	Tyrosine--tRNA ligase cytoplasmic OS=Mus musculus OX=10090 GN=Yars PE=1 SV=3
734	586	O54774|AP3D1_MOUSE	5.51	3	3	3	Phosphorylation (STY)	690000	850000	815000	668000	751000	1050000	1010000	800000	1060000	1010000	791000	938000	1100000	1180000	1090000	1070000	794000	1190000	0.63:0.78:0.74:0.61:0.69:0.96:0.92:0.73:0.97:0.92:0.72:0.86:1.00:1.08:1.00:0.98:0.72:1.09	135081	AP-3 complex subunit delta-1 OS=Mus musculus OX=10090 GN=Ap3d1 PE=1 SV=1
1102	2031	Q91X96|MSS4_MOUSE	5.51	15	2	2		208000	423000	352000	446000	463000	371000	416000	383000	342000	444000	319000	312000	489000	647000	589000	591000	420000	599000	0.42:0.86:0.72:0.91:0.95:0.76:0.85:0.78:0.70:0.91:0.65:0.64:1.00:1.32:1.20:1.21:0.86:1.22	13915	Guanine nucleotide exchange factor MSS4 OS=Mus musculus OX=10090 GN=Rabif PE=1 SV=1
281	264	O88643|PAK1_MOUSE	5.5	17	8	4	Oxidation (M)	1190000	1720000	1490000	1820000	1790000	1500000	1700000	1320000	1260000	1480000	1410000	1880000	1950000	1910000	2180000	1830000	1800000	2060000	0.61:0.88:0.77:0.93:0.92:0.77:0.87:0.68:0.64:0.76:0.72:0.96:1.00:0.98:1.12:0.94:0.92:1.06	60737	Serine/threonine-protein kinase PAK 1 OS=Mus musculus OX=10090 GN=Pak1 PE=1 SV=1
536	373	P62746|RHOB_MOUSE	5.48	34	7	7	Carbamidomethylation	1580000	1980000	2030000	1570000	1640000	1970000	1880000	2110000	1490000	1680000	1300000	1950000	2390000	2650000	2820000	2820000	2040000	2380000	0.66:0.83:0.85:0.66:0.69:0.82:0.79:0.88:0.62:0.70:0.54:0.82:1.00:1.11:1.18:1.18:0.85:0.99	22123	Rho-related GTP-binding protein RhoB OS=Mus musculus OX=10090 GN=Rhob PE=1 SV=1
1379	680	Q80U28|MADD_MOUSE	5.47	2	2	2		98900	125000	42400	85200	118000	118000	155000	37700	80500	138000	25300	117000	132000	136000	166000	168000	156000	197000	0.75:0.95:0.32:0.65:0.90:0.89:1.17:0.29:0.61:1.05:0.19:0.89:1.00:1.03:1.26:1.28:1.18:1.49	175179	MAP kinase-activating death domain protein OS=Mus musculus OX=10090 GN=Madd PE=1 SV=2
1243	1052	Q61330|CNTN2_MOUSE	5.46	2	2	2	Carbamidomethylation	443000	590000	428000	530000	477000	420000	499000	305000	286000	575000	319000	463000	745000	654000	591000	619000	469000	616000	0.60:0.79:0.58:0.71:0.64:0.56:0.67:0.41:0.38:0.77:0.43:0.62:1.00:0.88:0.79:0.83:0.63:0.83	113217	Contactin-2 OS=Mus musculus OX=10090 GN=Cntn2 PE=1 SV=2
900	934	O88851|RBBP9_MOUSE	5.45	12	3	3	Carbamidomethylation	310000	317000	357000	323000	338000	322000	409000	291000	289000	394000	238000	296000	495000	588000	589000	583000	391000	452000	0.63:0.64:0.72:0.65:0.68:0.65:0.83:0.59:0.58:0.80:0.48:0.60:1.00:1.19:1.19:1.18:0.79:0.91	20912	Putative hydrolase RBBP9 OS=Mus musculus OX=10090 GN=Rbbp9 PE=1 SV=2
825	786	Q8BNW9|KBTBB_MOUSE	5.45	4	2	2	Carbamidomethylation	172000	153000	146000	200000	229000	227000	151000	144000	159000	154000	144000	214000	235000	283000	287000	280000	249000	312000	0.73:0.65:0.62:0.85:0.97:0.96:0.64:0.61:0.67:0.66:0.61:0.91:1.00:1.20:1.22:1.19:1.06:1.33	67946	Kelch repeat and BTB domain-containing protein 11 OS=Mus musculus OX=10090 GN=Kbtbd11 PE=1 SV=3
571	310	Q9QYX7|PCLO_MOUSE	5.43	1	5	5		810000	657000	704000	502000	714000	915000	752000	798000	910000	826000	742000	725000	757000	898000	808000	819000	777000	883000	1.07:0.87:0.93:0.66:0.94:1.21:0.99:1.05:1.20:1.09:0.98:0.96:1.00:1.19:1.07:1.08:1.03:1.17	550842	Protein piccolo OS=Mus musculus OX=10090 GN=Pclo PE=1 SV=4
997	1227	O70251|EF1B_MOUSE	5.43	10	2	2		1030000	1190000	951000	1070000	1270000	990000	1090000	837000	806000	1250000	794000	1230000	1400000	1580000	1540000	1540000	1160000	1360000	0.73:0.85:0.68:0.76:0.91:0.71:0.78:0.60:0.58:0.90:0.57:0.88:1.00:1.13:1.10:1.10:0.83:0.97	24694	Elongation factor 1-beta OS=Mus musculus OX=10090 GN=Eef1b PE=1 SV=5
1380	806	P70699|LYAG_MOUSE	5.41	3	2	2		63500	159000	38800	93000	71000	199000	222000	112000	147000	152000	53600	234000	116000	104000	129000	308000	189000	92700	0.55:1.37:0.33:0.80:0.61:1.72:1.92:0.97:1.27:1.31:0.46:2.01:1.00:0.90:1.11:2.65:1.63:0.80	106248	Lysosomal alpha-glucosidase OS=Mus musculus OX=10090 GN=Gaa PE=1 SV=2
356	349	Q80VP1|EPN1_MOUSE	5.41	18	4	3		1700000	2120000	2340000	2220000	2490000	1860000	2600000	2080000	2060000	2540000	2450000	2960000	1900000	1720000	2230000	1800000	1950000	1960000	0.89:1.11:1.23:1.16:1.31:0.98:1.36:1.09:1.08:1.34:1.29:1.56:1.00:0.90:1.17:0.95:1.02:1.03	60212	Epsin-1 OS=Mus musculus OX=10090 GN=Epn1 PE=1 SV=3
602	599	O35215|DOPD_MOUSE	5.4	44	4	4	Carbamidomethylation	2480000	2430000	2300000	1620000	1680000	2130000	2150000	1960000	1420000	1440000	1550000	2340000	3010000	2720000	3110000	2910000	2470000	3050000	0.82:0.81:0.76:0.54:0.56:0.71:0.72:0.65:0.47:0.48:0.52:0.78:1.00:0.91:1.03:0.97:0.82:1.01	13077	D-dopachrome decarboxylase OS=Mus musculus OX=10090 GN=Ddt PE=1 SV=3
178	110	O35098|DPYL4_MOUSE	5.39	20	11	8	Carbamidomethylation; Deamidation N	1690000	2260000	2030000	1910000	1590000	2290000	1990000	1950000	1870000	2410000	1640000	1990000	3070000	3300000	3040000	3040000	2350000	2810000	0.55:0.74:0.66:0.62:0.52:0.74:0.65:0.63:0.61:0.78:0.53:0.65:1.00:1.07:0.99:0.99:0.76:0.91	61962	Dihydropyrimidinase-related protein 4 OS=Mus musculus OX=10090 GN=Dpysl4 PE=1 SV=1
629	473	Q9D1P4|CHRD1_MOUSE	5.37	18	5	5	Carbamidomethylation	909000	1120000	770000	1330000	1100000	1200000	954000	892000	590000	795000	619000	796000	1560000	1470000	1330000	1470000	1200000	1510000	0.58:0.72:0.49:0.85:0.70:0.77:0.61:0.57:0.38:0.51:0.40:0.51:1.00:0.94:0.85:0.94:0.77:0.97	37351	Cysteine and histidine-rich domain-containing protein 1 OS=Mus musculus OX=10090 GN=Chordc1 PE=1 SV=1
464	265	P47857|PFKAM_MOUSE	5.35	12	6	6	Carbamidomethylation	1100000	1570000	1500000	1630000	2030000	1460000	1090000	1260000	860000	1400000	602000	1410000	2000000	2130000	2020000	2200000	1720000	2050000	0.55:0.78:0.75:0.81:1.02:0.73:0.55:0.63:0.43:0.70:0.30:0.70:1.00:1.06:1.01:1.10:0.86:1.02	85269	ATP-dependent 6-phosphofructokinase muscle type OS=Mus musculus OX=10090 GN=Pfkm PE=1 SV=3
299	109	Q64521|GPDM_MOUSE	5.35	20	9	9	Carbamidomethylation	1790000	2380000	2410000	2200000	2110000	2240000	2080000	2040000	1670000	2320000	1550000	2480000	3250000	2990000	3200000	3250000	2400000	3250000	0.55:0.73:0.74:0.68:0.65:0.69:0.64:0.63:0.52:0.71:0.48:0.77:1.00:0.92:0.98:1.00:0.74:1.00	80954	Glycerol-3-phosphate dehydrogenase mitochondrial OS=Mus musculus OX=10090 GN=Gpd2 PE=1 SV=2
1176	1071	Q9JIY5|HTRA2_MOUSE	5.33	5	2	2		568000	539000	791000	942000	844000	880000	909000	918000	467000	506000	615000	751000	1230000	1120000	1120000	973000	890000	1070000	0.46:0.44:0.64:0.77:0.69:0.72:0.74:0.75:0.38:0.41:0.50:0.61:1.00:0.91:0.91:0.79:0.72:0.87	49348	Serine protease HTRA2 mitochondrial OS=Mus musculus OX=10090 GN=Htra2 PE=1 SV=2
738	1409	Q9CPX6|ATG3_MOUSE	5.32	9	3	3		525000	569000	492000	460000	688000	592000	601000	499000	365000	612000	467000	730000	786000	839000	931000	907000	627000	766000	0.67:0.72:0.63:0.59:0.87:0.75:0.77:0.64:0.47:0.78:0.59:0.93:1.00:1.07:1.18:1.15:0.80:0.97	35796	Ubiquitin-like-conjugating enzyme ATG3 OS=Mus musculus OX=10090 GN=Atg3 PE=1 SV=1
916	905	Q9DCG9|TR112_MOUSE	5.31	22	2	2		332000	248000	316000	331000	343000	212000	370000	308000	182000	1110000	196000	335000	255000	301000	303000	234000	280000	345000	1.30:0.97:1.24:1.30:1.34:0.83:1.45:1.21:0.71:4.34:0.77:1.31:1.00:1.18:1.19:0.92:1.10:1.35	14141	Multifunctional methyltransferase subunit TRM112-like protein OS=Mus musculus OX=10090 GN=Trmt112 PE=1 SV=1
655	664	Q8QZS1|HIBCH_MOUSE	5.29	5	2	2		722000	928000	955000	963000	790000	889000	660000	804000	736000	611000	728000	910000	924000	1200000	1230000	1260000	852000	996000	0.78:1.01:1.03:1.04:0.86:0.96:0.71:0.87:0.80:0.66:0.79:0.99:1.00:1.30:1.33:1.36:0.92:1.08	43038	3-hydroxyisobutyryl-CoA hydrolase mitochondrial OS=Mus musculus OX=10090 GN=Hibch PE=1 SV=1
531	329	Q9WTQ5|AKA12_MOUSE	5.29	4	5	5	Carbamidomethylation	360000	420000	523000	514000	452000	455000	518000	507000	394000	504000	403000	509000	400000	610000	512000	594000	375000	510000	0.90:1.05:1.31:1.28:1.13:1.14:1.29:1.27:0.98:1.26:1.01:1.27:1.00:1.52:1.28:1.49:0.94:1.27	180694	A-kinase anchor protein 12 OS=Mus musculus OX=10090 GN=Akap12 PE=1 SV=1
674	361	Q9WV55|VAPA_MOUSE	5.28	25	4	3	Carbamidomethylation	955000	982000	1230000	1010000	1080000	1110000	1130000	870000	731000	983000	665000	805000	1580000	1410000	1390000	1270000	1140000	1350000	0.60:0.62:0.77:0.64:0.68:0.70:0.71:0.55:0.46:0.62:0.42:0.51:1.00:0.89:0.87:0.80:0.72:0.85	27855	Vesicle-associated membrane protein-associated protein A OS=Mus musculus OX=10090 GN=Vapa PE=1 SV=2
491	323	Q91V41|RAB14_MOUSE	5.27	32	5	5		1220000	1570000	1530000	993000	1290000	1370000	1340000	1300000	569000	1350000	1170000	1840000	2000000	2090000	2020000	1890000	1320000	1780000	0.61:0.79:0.77:0.50:0.64:0.69:0.67:0.65:0.28:0.68:0.59:0.92:1.00:1.05:1.01:0.95:0.66:0.89	23897	Ras-related protein Rab-14 OS=Mus musculus OX=10090 GN=Rab14 PE=1 SV=3
598	605	P35278|RAB5C_MOUSE	5.25	18	4	3		1470000	1520000	1940000	1780000	1540000	1810000	2150000	2000000	1770000	1960000	1300000	1980000	2700000	2550000	2630000	2220000	2140000	2660000	0.54:0.56:0.72:0.66:0.57:0.67:0.79:0.74:0.66:0.73:0.48:0.73:1.00:0.94:0.97:0.82:0.79:0.98	23412	Ras-related protein Rab-5C OS=Mus musculus OX=10090 GN=Rab5c PE=1 SV=2
1207	1143	P13020|GELS_MOUSE	5.25	2	2	2		166000	149000	202000	75100	96800	83700	63400	147000	220000	141000	123000	218000	263000	161000	301000	276000	174000	215000	0.63:0.57:0.77:0.29:0.37:0.32:0.24:0.56:0.84:0.54:0.47:0.83:1.00:0.61:1.15:1.05:0.66:0.82	85942	Gelsolin OS=Mus musculus OX=10090 GN=Gsn PE=1 SV=3
170	126	Q8K0U4|HS12A_MOUSE	5.24	19	11	8		1200000	1440000	1560000	1570000	1580000	1470000	1630000	1390000	1230000	1440000	883000	1350000	1960000	1890000	1840000	1830000	1580000	1750000	0.61:0.74:0.79:0.80:0.80:0.75:0.83:0.71:0.63:0.74:0.45:0.69:1.00:0.96:0.94:0.93:0.81:0.89	74871	Heat shock 70 kDa protein 12A OS=Mus musculus OX=10090 GN=Hspa12a PE=1 SV=1
336	220	Q8VDQ8|SIR2_MOUSE	5.19	26	9	9	Carbamidomethylation	2670000	3320000	3450000	3650000	3640000	2930000	2770000	2610000	2390000	2830000	2110000	2840000	4180000	4060000	4150000	4040000	3390000	4030000	0.64:0.79:0.82:0.87:0.87:0.70:0.66:0.62:0.57:0.68:0.50:0.68:1.00:0.97:0.99:0.97:0.81:0.96	43256	NAD-dependent protein deacetylase sirtuin-2 OS=Mus musculus OX=10090 GN=Sirt2 PE=1 SV=2
254	335	Q61171|PRDX2_MOUSE	5.17	37	7	6		1690000	2000000	2070000	2070000	2210000	1640000	2190000	1960000	1410000	2240000	1660000	2370000	2160000	2150000	2610000	2330000	2250000	2450000	0.78:0.93:0.96:0.96:1.02:0.76:1.01:0.91:0.65:1.04:0.77:1.10:1.00:0.99:1.21:1.08:1.04:1.13	21779	Peroxiredoxin-2 OS=Mus musculus OX=10090 GN=Prdx2 PE=1 SV=3
402	681	O88485|DC1I1_MOUSE	5.16	7	4	4		2140000	2390000	2590000	2660000	2340000	2850000	2510000	2550000	2680000	2540000	1910000	2510000	3200000	3490000	3040000	3010000	2570000	2470000	0.67:0.75:0.81:0.83:0.73:0.89:0.78:0.80:0.84:0.79:0.60:0.78:1.00:1.09:0.95:0.94:0.80:0.77	70725	Cytoplasmic dynein 1 intermediate chain 1 OS=Mus musculus OX=10090 GN=Dync1i1 PE=1 SV=2
459	815	Q9WTT4|VATG2_MOUSE	5.15	32	6	6	Oxidation (M)	2040000	2520000	2390000	2460000	2400000	2410000	2120000	2070000	1510000	2420000	1510000	2480000	2670000	3120000	2990000	3040000	2470000	3210000	0.76:0.94:0.90:0.92:0.90:0.90:0.79:0.77:0.57:0.91:0.57:0.93:1.00:1.17:1.12:1.14:0.93:1.20	13651	V-type proton ATPase subunit G 2 OS=Mus musculus OX=10090 GN=Atp6v1g2 PE=1 SV=1
379	282	Q8R3V5|SHLB2_MOUSE	5.14	16	8	7	Carbamidomethylation	1610000	1970000	1920000	1510000	1720000	1470000	1680000	1380000	1290000	1700000	1330000	1870000	2130000	2020000	2320000	2110000	1900000	2160000	0.76:0.93:0.90:0.71:0.81:0.69:0.79:0.65:0.61:0.80:0.62:0.88:1.00:0.95:1.09:0.99:0.89:1.01	44504	Endophilin-B2 OS=Mus musculus OX=10090 GN=Sh3glb2 PE=1 SV=2
758	1114	Q9WTP6|KAD2_MOUSE	5.13	11	3	3	Deamidation N	689000	683000	735000	654000	728000	630000	704000	621000	521000	737000	298000	737000	935000	987000	942000	1030000	694000	878000	0.74:0.73:0.79:0.70:0.78:0.67:0.75:0.66:0.56:0.79:0.32:0.79:1.00:1.06:1.01:1.10:0.74:0.94	26469	Adenylate kinase 2 mitochondrial OS=Mus musculus OX=10090 GN=Ak2 PE=1 SV=5
867	1016	Q3UV17|K22O_MOUSE	5.13	4	2	2	Methoxy	525000	800000	670000	587000	809000	1250000	664000	610000	169000	699000	332000	722000	1010000	1050000	990000	1080000	803000	999000	0.52:0.79:0.66:0.58:0.80:1.24:0.66:0.60:0.17:0.69:0.33:0.71:1.00:1.04:0.98:1.07:0.80:0.99	62845	Keratin type II cytoskeletal 2 oral OS=Mus musculus OX=10090 GN=Krt76 PE=1 SV=1
559	792	Q3UPL0|SC31A_MOUSE	5.09	3	2	2		581000	519000	753000	807000	496000	747000	562000	554000	585000	637000	434000	562000	758000	779000	842000	773000	591000	614000	0.77:0.69:0.99:1.06:0.65:0.99:0.74:0.73:0.77:0.84:0.57:0.74:1.00:1.03:1.11:1.02:0.78:0.81	133569	Protein transport protein Sec31A OS=Mus musculus OX=10090 GN=Sec31a PE=1 SV=2
1081	1230	Q3THS6|METK2_MOUSE	5.08	7	3	3		430000	568000	515000	370000	590000	559000	477000	430000	349000	526000	298000	389000	727000	719000	720000	727000	503000	560000	0.59:0.78:0.71:0.51:0.81:0.77:0.66:0.59:0.48:0.72:0.41:0.53:1.00:0.99:0.99:1.00:0.69:0.77	43689	S-adenosylmethionine synthase isoform type-2 OS=Mus musculus OX=10090 GN=Mat2a PE=1 SV=2
978	454	Q9DBR7|MYPT1_MOUSE	5.07	3	3	3		225000	255000	295000	306000	286000	239000	314000	265000	424000	417000	335000	366000	363000	429000	416000	440000	307000	470000	0.62:0.70:0.81:0.84:0.79:0.66:0.87:0.73:1.17:1.15:0.92:1.01:1.00:1.18:1.15:1.21:0.85:1.30	114996	Protein phosphatase 1 regulatory subunit 12A OS=Mus musculus OX=10090 GN=Ppp1r12a PE=1 SV=2
480	384	P63158|HMGB1_MOUSE	5.05	33	6	5	Carbamidomethylation	1030000	1270000	1110000	1090000	845000	1190000	1110000	924000	1020000	1110000	751000	1140000	1460000	1650000	1750000	1490000	1380000	1640000	0.71:0.87:0.76:0.75:0.58:0.82:0.76:0.63:0.70:0.76:0.52:0.78:1.00:1.13:1.20:1.03:0.94:1.13	24894	High mobility group protein B1 OS=Mus musculus OX=10090 GN=Hmgb1 PE=1 SV=2
913	809	Q6ZWY8|TYB10_MOUSE	5.04	55	2	2		338000	484000	398000	387000	403000	552000	530000	448000	341000	461000	310000	503000	494000	563000	483000	560000	391000	619000	0.68:0.98:0.81:0.78:0.82:1.12:1.07:0.91:0.69:0.93:0.63:1.02:1.00:1.14:0.98:1.13:0.79:1.25	5026	Thymosin beta-10 OS=Mus musculus OX=10090 GN=Tmsb10 PE=1 SV=3
733	437	P60469|LIPA3_MOUSE	5.02	5	4	4		832000	916000	736000	1160000	1000000	1030000	1000000	824000	977000	957000	825000	1030000	1320000	1140000	1400000	1270000	965000	1080000	0.63:0.69:0.56:0.88:0.76:0.78:0.76:0.63:0.74:0.73:0.63:0.78:1.00:0.87:1.06:0.96:0.73:0.82	133426	Liprin-alpha-3 OS=Mus musculus OX=10090 GN=Ppfia3 PE=1 SV=2
507	252	P42932|TCPQ_MOUSE	5.01	13	7	7		1600000	1690000	1710000	1610000	1500000	1650000	1730000	1630000	1160000	1690000	1090000	1750000	2480000	2460000	2230000	2450000	1800000	2020000	0.65:0.68:0.69:0.65:0.60:0.67:0.69:0.66:0.47:0.68:0.44:0.71:1.00:0.99:0.90:0.99:0.73:0.81	59556	T-complex protein 1 subunit theta OS=Mus musculus OX=10090 GN=Cct8 PE=1 SV=3
874	684	Q8CDN6|TXNL1_MOUSE	4.99	14	3	3		1100000	1130000	1120000	950000	1190000	1140000	1230000	968000	731000	1240000	902000	1330000	1520000	1510000	1710000	1680000	1250000	1530000	0.72:0.74:0.74:0.63:0.79:0.75:0.81:0.64:0.48:0.82:0.59:0.88:1.00:0.99:1.13:1.11:0.83:1.01	32237	Thioredoxin-like protein 1 OS=Mus musculus OX=10090 GN=Txnl1 PE=1 SV=3
765	1127	Q8VE47|UBA5_MOUSE	4.98	9	2	2		873000	906000	731000	913000	1070000	953000	1070000	937000	738000	1070000	883000	1140000	1180000	1220000	1300000	1180000	978000	1060000	0.74:0.77:0.62:0.77:0.91:0.81:0.91:0.79:0.63:0.90:0.75:0.96:1.00:1.03:1.10:1.00:0.83:0.90	44790	Ubiquitin-like modifier-activating enzyme 5 OS=Mus musculus OX=10090 GN=Uba5 PE=1 SV=2
431	582	O88712|CTBP1_MOUSE	4.97	9	4	2		568000	627000	587000	538000	564000	695000	544000	570000	471000	688000	414000	653000	842000	988000	944000	820000	639000	862000	0.67:0.74:0.70:0.64:0.67:0.83:0.65:0.68:0.56:0.82:0.49:0.78:1.00:1.17:1.12:0.97:0.76:1.02	47745	C-terminal-binding protein 1 OS=Mus musculus OX=10090 GN=Ctbp1 PE=1 SV=2
785	604	Q921F2|TADBP_MOUSE	4.96	9	3	3		549000	673000	660000	698000	736000	729000	673000	560000	672000	766000	587000	710000	880000	943000	796000	908000	747000	611000	0.62:0.77:0.75:0.79:0.84:0.83:0.76:0.64:0.76:0.87:0.67:0.81:1.00:1.07:0.90:1.03:0.85:0.69	44548	TAR DNA-binding protein 43 OS=Mus musculus OX=10090 GN=Tardbp PE=1 SV=1
633	640	Q61411|RASH_MOUSE	4.96	24	3	2	Carbamidomethylation	2320000	2890000	2450000	1300000	2510000	2460000	2490000	1850000	2300000	2690000	2170000	2810000	3320000	3330000	3560000	3120000	2700000	3450000	0.70:0.87:0.74:0.39:0.76:0.74:0.75:0.56:0.69:0.81:0.65:0.85:1.00:1.01:1.07:0.94:0.82:1.04	21298	GTPase HRas OS=Mus musculus OX=10090 GN=Hras PE=1 SV=2
584	726	Q5SV85|SYNRG_MOUSE	4.95	3	2	2		531000	470000	359000	503000	470000	603000	450000	486000	511000	481000	393000	459000	688000	680000	620000	728000	495000	644000	0.77:0.68:0.52:0.73:0.68:0.88:0.65:0.71:0.74:0.70:0.57:0.67:1.00:0.99:0.90:1.06:0.72:0.94	139616	Synergin gamma OS=Mus musculus OX=10090 GN=Synrg PE=1 SV=1
372	313	Q8R0S2|IQEC1_MOUSE	4.95	6	3	3	Carbamidomethylation	1350000	1480000	1160000	1380000	1450000	1680000	1490000	1470000	1560000	1670000	1170000	1610000	2150000	1980000	1870000	1560000	1640000	1800000	0.63:0.69:0.54:0.64:0.67:0.78:0.69:0.68:0.73:0.77:0.54:0.75:1.00:0.92:0.87:0.72:0.76:0.84	108015	IQ motif and SEC7 domain-containing protein 1 OS=Mus musculus OX=10090 GN=Iqsec1 PE=1 SV=2
472	363	Q6ZQ58|LARP1_MOUSE	4.95	5	4	4		295000	237000	281000	286000	299000	414000	387000	351000	382000	385000	357000	362000	470000	362000	492000	483000	341000	428000	0.63:0.50:0.60:0.61:0.64:0.88:0.82:0.75:0.81:0.82:0.76:0.77:1.00:0.77:1.05:1.03:0.73:0.91	121125	La-related protein 1 OS=Mus musculus OX=10090 GN=Larp1 PE=1 SV=3
974	1160	Q9JHR9|NRIP2_MOUSE	4.93	5	2	2		87200	111000	103000	108000	120000	75800	126000	96200	81000	134000	75100	121000	126000	99900	133000	123000	100000	146000	0.69:0.88:0.81:0.86:0.95:0.60:1.00:0.76:0.64:1.07:0.60:0.96:1.00:0.79:1.06:0.98:0.80:1.16	29284	Nuclear receptor-interacting protein 2 OS=Mus musculus OX=10090 GN=Nrip2 PE=1 SV=2
981	939	Q9DBS2|TPRGL_MOUSE	4.93	8	2	2		566000	598000	674000	510000	473000	612000	612000	514000	383000	644000	387000	672000	928000	926000	961000	805000	638000	705000	0.61:0.64:0.73:0.55:0.51:0.66:0.66:0.55:0.41:0.69:0.42:0.72:1.00:1.00:1.04:0.87:0.69:0.76	29814	Tumor protein p63-regulated gene 1-like protein OS=Mus musculus OX=10090 GN=Tprg1l PE=1 SV=1
396	480	P51150|RAB7A_MOUSE	4.9	29	4	4	Carbamidomethylation	1880000	2740000	2090000	2280000	2570000	2210000	2600000	2380000	1660000	2760000	2110000	2980000	3340000	2440000	2480000	2740000	2460000	2710000	0.56:0.82:0.63:0.68:0.77:0.66:0.78:0.71:0.50:0.83:0.63:0.89:1.00:0.73:0.74:0.82:0.74:0.81	23490	Ras-related protein Rab-7a OS=Mus musculus OX=10090 GN=Rab7a PE=1 SV=2
1021	1973	Q9DCM0|ETHE1_MOUSE	4.89	11	2	2	Carbamidomethylation	699000	763000	786000	874000	962000	749000	812000	575000	708000	868000	601000	858000	992000	974000	1020000	1030000	719000	881000	0.70:0.77:0.79:0.88:0.97:0.75:0.82:0.58:0.71:0.87:0.61:0.86:1.00:0.98:1.03:1.04:0.72:0.89	27739	Persulfide dioxygenase ETHE1 mitochondrial OS=Mus musculus OX=10090 GN=Ethe1 PE=1 SV=2
999	1372	Q9JMA1|UBP14_MOUSE	4.87	5	2	2		684000	1010000	710000	870000	871000	861000	729000	692000	570000	736000	538000	923000	1220000	1230000	1130000	894000	838000	1040000	0.56:0.82:0.58:0.71:0.71:0.70:0.60:0.57:0.47:0.60:0.44:0.75:1.00:1.00:0.93:0.73:0.68:0.85	56002	Ubiquitin carboxyl-terminal hydrolase 14 OS=Mus musculus OX=10090 GN=Usp14 PE=1 SV=3
493	464	Q91XF0|PNPO_MOUSE	4.87	18	4	4		2120000	2560000	2820000	3170000	2730000	2850000	2040000	2380000	2640000	2580000	1830000	2670000	2970000	3470000	3190000	3210000	2770000	3180000	0.71:0.86:0.95:1.07:0.92:0.96:0.69:0.80:0.89:0.87:0.62:0.90:1.00:1.17:1.07:1.08:0.93:1.07	30114	Pyridoxine-5'-phosphate oxidase OS=Mus musculus OX=10090 GN=Pnpo PE=1 SV=1
554	722	P84104|SRSF3_MOUSE	4.86	29	4	4	Deamidation N	898000	871000	1230000	793000	817000	988000	1230000	1010000	784000	1240000	909000	1260000	1220000	1440000	1320000	1300000	1050000	1340000	0.73:0.71:1.00:0.65:0.67:0.81:1.01:0.83:0.64:1.01:0.74:1.03:1.00:1.18:1.08:1.06:0.86:1.09	19330	Serine/arginine-rich splicing factor 3 OS=Mus musculus OX=10090 GN=Srsf3 PE=1 SV=1
487	346	D3Z7P3|GLSK_MOUSE	4.85	9	6	6	Carbamidomethylation	2090000	2440000	2400000	2470000	1930000	2350000	2160000	2070000	1290000	2570000	1650000	2600000	2510000	3230000	2890000	2960000	2310000	3040000	0.83:0.97:0.96:0.98:0.77:0.93:0.86:0.82:0.51:1.02:0.65:1.04:1.00:1.28:1.15:1.18:0.92:1.21	73964	Glutaminase kidney isoform mitochondrial OS=Mus musculus OX=10090 GN=Gls PE=1 SV=1
1137	2978	P56395|CYB5_MOUSE	4.84	10	2	2		311000	498000	332000	378000	459000	369000	400000	347000	395000	440000	365000	500000	484000	593000	611000	490000	425000	540000	0.64:1.03:0.69:0.78:0.95:0.76:0.83:0.72:0.82:0.91:0.75:1.03:1.00:1.23:1.26:1.01:0.88:1.12	15241	Cytochrome b5 OS=Mus musculus OX=10090 GN=Cyb5a PE=1 SV=2
150	324	Q91VR2|ATPG_MOUSE	4.81	23	9	9	Oxidation (M)	5110000	5540000	6250000	5940000	6330000	5370000	5510000	4550000	3740000	5440000	3730000	5370000	6650000	6710000	4910000	6360000	5010000	4510000	0.77:0.83:0.94:0.89:0.95:0.81:0.83:0.68:0.56:0.82:0.56:0.81:1.00:1.01:0.74:0.96:0.75:0.68	32886	ATP synthase subunit gamma mitochondrial OS=Mus musculus OX=10090 GN=Atp5f1c PE=1 SV=1
447	242	Q5RJI5|BRSK1_MOUSE	4.78	10	6	6	HPRO	1040000	1200000	1170000	1110000	1180000	1040000	1300000	1270000	1320000	1580000	1130000	1330000	1580000	1020000	1470000	1330000	844000	1230000	0.66:0.76:0.74:0.70:0.75:0.66:0.83:0.80:0.83:1.00:0.72:0.84:1.00:0.65:0.93:0.84:0.53:0.78	85155	Serine/threonine-protein kinase BRSK1 OS=Mus musculus OX=10090 GN=Brsk1 PE=1 SV=1
1255	1388	Q9CY27|TECR_MOUSE	4.7	4	2	2		56000	145000	233000	167000	102000	92200	0	0	0	0	0	0	161000	0	183000	187000	166000	217000	0.35:0.90:1.44:1.04:0.63:0.57:0:0:0:0:0:0:1.00:0:1.13:1.16:1.03:1.35	36090	Very-long-chain enoyl-CoA reductase OS=Mus musculus OX=10090 GN=Tecr PE=1 SV=1
454	714	Q8JZS0|LIN7A_MOUSE	4.69	23	5	3	Oxidation (M); HLys-Hex	971000	1020000	1220000	1050000	1130000	1260000	1410000	1280000	1170000	1180000	831000	1430000	1450000	1580000	1370000	1400000	1310000	1390000	0.67:0.70:0.84:0.73:0.78:0.87:0.97:0.88:0.81:0.81:0.57:0.98:1.00:1.09:0.94:0.96:0.91:0.96	25993	Protein lin-7 homolog A OS=Mus musculus OX=10090 GN=Lin7a PE=1 SV=2
246	182	O08749|DLDH_MOUSE	4.69	20	11	11		3770000	4450000	4440000	4220000	4820000	4120000	3700000	3190000	2760000	4020000	2780000	4280000	3140000	3730000	3820000	3610000	3420000	3320000	1.20:1.42:1.42:1.34:1.54:1.31:1.18:1.02:0.88:1.28:0.89:1.36:1.00:1.19:1.22:1.15:1.09:1.06	54272	Dihydrolipoyl dehydrogenase mitochondrial OS=Mus musculus OX=10090 GN=Dld PE=1 SV=2
1313	648	Q812A2|SRGP3_MOUSE	4.67	3	2	2		337000	174000	280000	193000	197000	356000	274000	236000	246000	231000	193000	170000	419000	382000	375000	423000	440000	375000	0.80:0.41:0.67:0.46:0.47:0.85:0.65:0.56:0.59:0.55:0.46:0.41:1.00:0.91:0.90:1.01:1.05:0.90	124420	SLIT-ROBO Rho GTPase-activating protein 3 OS=Mus musculus OX=10090 GN=Srgap3 PE=1 SV=1
742	594	Q7M6Y3|PICAL_MOUSE	4.63	6	3	2		573000	343000	482000	588000	635000	574000	642000	496000	402000	657000	482000	740000	811000	930000	778000	802000	399000	781000	0.71:0.42:0.59:0.73:0.78:0.71:0.79:0.61:0.50:0.81:0.59:0.91:1.00:1.15:0.96:0.99:0.49:0.96	71543	Phosphatidylinositol-binding clathrin assembly protein OS=Mus musculus OX=10090 GN=Picalm PE=1 SV=1
348	215	Q80U49|C170B_MOUSE	4.63	5	5	5		846000	711000	895000	879000	851000	985000	1130000	960000	1040000	1130000	964000	1040000	1130000	1070000	1080000	1110000	918000	966000	0.75:0.63:0.79:0.78:0.75:0.87:1.00:0.85:0.92:1.00:0.85:0.92:1.00:0.95:0.96:0.99:0.81:0.86	170820	Centrosomal protein of 170 kDa protein B OS=Mus musculus OX=10090 GN=Cep170b PE=1 SV=2
377	477	P63011|RAB3A_MOUSE	4.61	22	5	4	Carbamidomethylation	1130000	1160000	1220000	1010000	829000	1250000	1060000	879000	710000	1100000	739000	1070000	1500000	1470000	1520000	1440000	1150000	1240000	0.75:0.77:0.82:0.67:0.55:0.83:0.71:0.59:0.47:0.73:0.49:0.71:1.00:0.98:1.01:0.96:0.77:0.83	24970	Ras-related protein Rab-3A OS=Mus musculus OX=10090 GN=Rab3a PE=1 SV=1
986	3915	Q64674|SPEE_MOUSE	4.61	4	2	2		421000	436000	407000	412000	453000	377000	322000	387000	303000	450000	345000	359000	520000	545000	554000	599000	456000	482000	0.81:0.84:0.78:0.79:0.87:0.72:0.62:0.74:0.58:0.86:0.66:0.69:1.00:1.05:1.06:1.15:0.88:0.93	33995	Spermidine synthase OS=Mus musculus OX=10090 GN=Srm PE=1 SV=1
619	494	P20108|PRDX3_MOUSE	4.6	18	5	5		1240000	1350000	1400000	1450000	1560000	1710000	1400000	1340000	1090000	1420000	966000	1390000	2230000	2200000	2080000	2110000	1240000	1720000	0.56:0.60:0.63:0.65:0.70:0.77:0.62:0.60:0.49:0.63:0.43:0.62:1.00:0.98:0.93:0.94:0.55:0.77	28127	Thioredoxin-dependent peroxide reductase mitochondrial OS=Mus musculus OX=10090 GN=Prdx3 PE=1 SV=1
1004	1170	Q99PJ0|NTRI_MOUSE	4.59	9	3	3	Carbamidomethylation; Deamidation N	398000	539000	455000	409000	488000	580000	437000	403000	292000	558000	312000	410000	560000	577000	707000	655000	504000	579000	0.71:0.96:0.81:0.73:0.87:1.04:0.78:0.72:0.52:1.00:0.56:0.73:1.00:1.03:1.26:1.17:0.90:1.03	37984	Neurotrimin OS=Mus musculus OX=10090 GN=Ntm PE=1 SV=2
247	146	Q62059|CSPG2_MOUSE	4.57	3	8	8	Carbamidomethylation	1620000	2050000	1980000	2020000	2350000	1870000	1630000	1540000	1730000	1640000	1580000	1840000	2520000	2330000	2480000	2400000	1890000	2300000	0.64:0.81:0.79:0.80:0.93:0.74:0.65:0.61:0.69:0.65:0.63:0.73:1.00:0.93:0.99:0.95:0.75:0.91	366788	Versican core protein OS=Mus musculus OX=10090 GN=Vcan PE=1 SV=2
335	311	Q00493|CBPE_MOUSE	4.55	16	6	6	Carbamidomethylation	4900000	5240000	4730000	4730000	5180000	5620000	5020000	4730000	4060000	5720000	4580000	5440000	6360000	6190000	5810000	6780000	5290000	6360000	0.77:0.82:0.74:0.74:0.81:0.88:0.79:0.74:0.64:0.90:0.72:0.86:1.00:0.97:0.91:1.07:0.83:1.00	53256	Carboxypeptidase E OS=Mus musculus OX=10090 GN=Cpe PE=1 SV=2
548	386	Q7TQ95|LNP_MOUSE	4.55	15	5	5		852000	892000	1050000	1100000	798000	759000	912000	894000	653000	799000	547000	922000	1050000	1200000	985000	949000	793000	1030000	0.82:0.85:1.01:1.05:0.76:0.73:0.87:0.85:0.62:0.76:0.52:0.88:1.00:1.14:0.94:0.91:0.76:0.99	47500	Endoplasmic reticulum junction formation protein lunapark OS=Mus musculus OX=10090 GN=Lnpk PE=1 SV=1
768	3869	Q3TDK6|ROGDI_MOUSE	4.55	7	2	2		410000	444000	472000	394000	517000	426000	479000	441000	334000	517000	380000	524000	653000	582000	691000	666000	563000	697000	0.63:0.68:0.72:0.60:0.79:0.65:0.73:0.68:0.51:0.79:0.58:0.80:1.00:0.89:1.06:1.02:0.86:1.07	32100	Protein rogdi homolog OS=Mus musculus OX=10090 GN=Rogdi PE=1 SV=2
212	356	Q8CCT4|TCAL5_MOUSE	4.54	26	7	2	Oxidation (M)	79600	72600	93400	90500	101000	112000	139000	132000	90100	129000	90500	135000	115000	108000	108000	121000	89300	102000	0.69:0.63:0.81:0.79:0.87:0.98:1.21:1.15:0.78:1.12:0.79:1.17:1.00:0.94:0.94:1.05:0.77:0.89	22038	Transcription elongation factor A protein-like 5 OS=Mus musculus OX=10090 GN=Tceal5 PE=1 SV=1
527	368	Q05920|PYC_MOUSE	4.52	4	4	4		1160000	1650000	1660000	1760000	1470000	1640000	1690000	1650000	1520000	1560000	1290000	1760000	1940000	2210000	1800000	2110000	1720000	2050000	0.60:0.85:0.85:0.90:0.75:0.84:0.87:0.85:0.78:0.80:0.67:0.91:1.00:1.14:0.93:1.09:0.89:1.05	129684	Pyruvate carboxylase mitochondrial OS=Mus musculus OX=10090 GN=Pc PE=1 SV=1
607	1740	Q9D164|FXYD6_MOUSE	4.52	27	2	2		5130000	4900000	5110000	4340000	5430000	5510000	5900000	4790000	4100000	5310000	4660000	5720000	7070000	5960000	6620000	6430000	5560000	6100000	0.72:0.69:0.72:0.61:0.77:0.78:0.83:0.68:0.58:0.75:0.66:0.81:1.00:0.84:0.94:0.91:0.79:0.86	10374	FXYD domain-containing ion transport regulator 6 OS=Mus musculus OX=10090 GN=Fxyd6 PE=1 SV=2
260	414	E9PUL5|PRRT2_MOUSE	4.52	32	7	7		3440000	3500000	3990000	4290000	3790000	4200000	4480000	4410000	4030000	4470000	3550000	4500000	5780000	5820000	5390000	5760000	4590000	5360000	0.59:0.60:0.69:0.74:0.66:0.73:0.77:0.76:0.70:0.77:0.61:0.78:1.00:1.01:0.93:1.00:0.79:0.93	35924	Proline-rich transmembrane protein 2 OS=Mus musculus OX=10090 GN=Prrt2 PE=1 SV=1
711	492	O08788|DCTN1_MOUSE	4.49	5	4	4		786000	923000	953000	953000	1110000	952000	1320000	1040000	759000	1290000	942000	1310000	1190000	1330000	1420000	1410000	1090000	1050000	0.66:0.77:0.80:0.80:0.93:0.80:1.11:0.87:0.64:1.08:0.79:1.10:1.00:1.11:1.19:1.18:0.91:0.88	141675	Dynactin subunit 1 OS=Mus musculus OX=10090 GN=Dctn1 PE=1 SV=3
843	1062	O70591|PFD2_MOUSE	4.47	16	2	2		307000	255000	410000	297000	434000	341000	289000	302000	247000	325000	111000	388000	463000	470000	328000	402000	351000	495000	0.66:0.55:0.89:0.64:0.94:0.74:0.62:0.65:0.53:0.70:0.24:0.84:1.00:1.01:0.71:0.87:0.76:1.07	16534	Prefoldin subunit 2 OS=Mus musculus OX=10090 GN=Pfdn2 PE=1 SV=2
321	192	Q8VD37|SGIP1_MOUSE	4.46	11	8	8		2370000	2580000	2490000	2800000	2490000	2830000	3060000	2900000	3260000	3250000	2490000	3040000	3600000	3860000	3580000	3670000	2930000	3690000	0.66:0.72:0.69:0.78:0.69:0.79:0.85:0.81:0.91:0.90:0.69:0.85:1.00:1.07:1.00:1.02:0.81:1.03	86063	SH3-containing GRB2-like protein 3-interacting protein 1 OS=Mus musculus OX=10090 GN=Sgip1 PE=1 SV=1
156	158	O88343|S4A4_MOUSE	4.44	14	12	12	Carbamidomethylation; HPRO; Oxidation (M); Deamidation N	7350000	8730000	8580000	8420000	9590000	7750000	8050000	7330000	6230000	7940000	6790000	9260000	10500000	9110000	10500000	10100000	8560000	8840000	0.70:0.83:0.82:0.80:0.91:0.74:0.77:0.70:0.59:0.76:0.65:0.88:1.00:0.87:1.00:0.97:0.82:0.84	121483	Electrogenic sodium bicarbonate cotransporter 1 OS=Mus musculus OX=10090 GN=Slc4a4 PE=1 SV=2
374	231	Q63844|MK03_MOUSE	4.43	22	8	7		1580000	1560000	1830000	1630000	1930000	1820000	1720000	1730000	1630000	1980000	1290000	2100000	2470000	2540000	2600000	2610000	2010000	2380000	0.64:0.63:0.74:0.66:0.78:0.74:0.70:0.70:0.66:0.80:0.52:0.85:1.00:1.03:1.05:1.06:0.81:0.96	43067	Mitogen-activated protein kinase 3 OS=Mus musculus OX=10090 GN=Mapk3 PE=1 SV=5
263	237	Q8JZP2|SYN3_MOUSE	4.42	17	6	4		2740000	2980000	3070000	3190000	2600000	3510000	3670000	3450000	3610000	3620000	2750000	3480000	4350000	4280000	4390000	4500000	3430000	4330000	0.63:0.69:0.71:0.73:0.60:0.81:0.84:0.79:0.83:0.83:0.63:0.80:1.00:0.98:1.01:1.04:0.79:0.99	63315	Synapsin-3 OS=Mus musculus OX=10090 GN=Syn3 PE=1 SV=2
906	820	Q80WC7|AGFG2_MOUSE	4.4	10	2	2		536000	541000	507000	618000	681000	521000	656000	625000	704000	672000	570000	658000	795000	815000	709000	644000	562000	802000	0.67:0.68:0.64:0.78:0.86:0.66:0.83:0.79:0.89:0.85:0.72:0.83:1.00:1.03:0.89:0.81:0.71:1.01	48968	Arf-GAP domain and FG repeat-containing protein 2 OS=Mus musculus OX=10090 GN=Agfg2 PE=1 SV=1
861	1965	O55100|SNG1_MOUSE	4.37	10	2	2		1710000	1910000	1980000	1600000	1770000	1870000	1760000	1790000	1570000	2160000	1600000	2290000	2410000	2650000	2750000	2570000	2080000	2770000	0.71:0.79:0.82:0.66:0.73:0.78:0.73:0.74:0.65:0.90:0.66:0.95:1.00:1.10:1.14:1.07:0.86:1.15	25653	Synaptogyrin-1 OS=Mus musculus OX=10090 GN=Syngr1 PE=1 SV=2
529	542	Q9WTR5|CAD13_MOUSE	4.32	7	4	4		864000	934000	837000	796000	866000	1180000	1230000	1210000	1040000	1110000	981000	1130000	1290000	1410000	1300000	1190000	1270000	1150000	0.67:0.72:0.65:0.62:0.67:0.91:0.95:0.94:0.81:0.87:0.76:0.87:1.00:1.10:1.01:0.93:0.98:0.89	78186	Cadherin-13 OS=Mus musculus OX=10090 GN=Cdh13 PE=1 SV=2
373	482	Q9CYT6|CAP2_MOUSE	4.31	15	5	5	Phosphorylation (STY)	2200000	2100000	2210000	2290000	2020000	2390000	2540000	2210000	2010000	2480000	1700000	2470000	3310000	3010000	3390000	3390000	2460000	3100000	0.67:0.64:0.67:0.69:0.61:0.72:0.77:0.67:0.61:0.75:0.51:0.75:1.00:0.91:1.02:1.03:0.74:0.94	52862	Adenylyl cyclase-associated protein 2 OS=Mus musculus OX=10090 GN=Cap2 PE=1 SV=1
323	417	P84086|CPLX2_MOUSE	4.3	46	4	2	Carbamidomethylation; Oxidation (M)	1920000	2310000	2340000	2400000	2690000	2470000	2630000	2280000	2170000	2520000	2390000	3020000	3360000	2950000	3190000	3480000	2870000	3140000	0.57:0.69:0.70:0.71:0.80:0.74:0.78:0.68:0.64:0.75:0.71:0.90:1.00:0.88:0.95:1.03:0.85:0.93	15394	Complexin-2 OS=Mus musculus OX=10090 GN=Cplx2 PE=1 SV=1
741	532	P28660|NCKP1_MOUSE	4.3	3	2	2		431000	567000	586000	339000	399000	515000	593000	412000	461000	450000	439000	567000	707000	650000	813000	664000	564000	614000	0.61:0.80:0.83:0.48:0.56:0.73:0.84:0.58:0.65:0.64:0.62:0.80:1.00:0.92:1.15:0.94:0.80:0.87	128784	Nck-associated protein 1 OS=Mus musculus OX=10090 GN=Nckap1 PE=1 SV=2
1266	1184	Q6PDL0|DC1L2_MOUSE	4.3	7	2	2		248000	206000	259000	289000	204000	284000	248000	208000	203000	168000	140000	167000	284000	266000	250000	294000	230000	234000	0.87:0.73:0.91:1.02:0.72:1.00:0.87:0.73:0.71:0.59:0.49:0.59:1.00:0.94:0.88:1.04:0.81:0.82	54219	Cytoplasmic dynein 1 light intermediate chain 2 OS=Mus musculus OX=10090 GN=Dync1li2 PE=1 SV=2
816	836	Q3ULD5|MCCB_MOUSE	4.28	3	3	3		274000	258000	234000	276000	290000	234000	216000	210000	151000	254000	186000	280000	279000	284000	278000	271000	225000	295000	0.98:0.93:0.84:0.99:1.04:0.84:0.78:0.75:0.54:0.91:0.67:1.00:1.00:1.02:1.00:0.97:0.81:1.06	61379	Methylcrotonoyl-CoA carboxylase beta chain mitochondrial OS=Mus musculus OX=10090 GN=Mccc2 PE=1 SV=1
489	460	Q9Z2I0|LETM1_MOUSE	4.27	4	3	3		615000	574000	518000	540000	561000	565000	516000	391000	464000	538000	354000	486000	553000	675000	649000	633000	528000	669000	1.11:1.04:0.94:0.98:1.01:1.02:0.93:0.71:0.84:0.97:0.64:0.88:1.00:1.22:1.17:1.14:0.95:1.21	82989	Mitochondrial proton/calcium exchanger protein OS=Mus musculus OX=10090 GN=Letm1 PE=1 SV=1
1146	730	Q99LB6|MAT2B_MOUSE	4.27	13	3	3	Carbamidomethylation	208000	210000	112000	139000	299000	185000	263000	166000	132000	242000	180000	183000	241000	186000	239000	136000	194000	224000	0.86:0.87:0.46:0.57:1.24:0.77:1.09:0.69:0.55:1.00:0.75:0.76:1.00:0.77:0.99:0.56:0.80:0.93	37393	Methionine adenosyltransferase 2 subunit beta OS=Mus musculus OX=10090 GN=Mat2b PE=1 SV=1
759	1963	Q9DCZ4|MIC26_MOUSE	4.25	15	4	4		1070000	1260000	1250000	1350000	1250000	1160000	1140000	943000	883000	1230000	767000	1130000	1400000	1260000	1490000	1530000	1200000	1400000	0.76:0.90:0.89:0.96:0.89:0.83:0.81:0.67:0.63:0.88:0.55:0.80:1.00:0.90:1.06:1.09:0.86:1.00	22604	MICOS complex subunit Mic26 OS=Mus musculus OX=10090 GN=Apoo PE=1 SV=2
378	272	Q9DBT5|AMPD2_MOUSE	4.2	4	3	3		745000	877000	622000	594000	878000	935000	897000	1010000	649000	733000	616000	758000	1040000	1210000	1260000	1260000	1030000	1160000	0.71:0.84:0.60:0.57:0.84:0.90:0.86:0.97:0.62:0.70:0.59:0.73:1.00:1.15:1.20:1.21:0.99:1.11	92024	AMP deaminase 2 OS=Mus musculus OX=10090 GN=Ampd2 PE=1 SV=1
452	578	P58771|TPM1_MOUSE	4.19	17	5	3	Oxidation (M)	1470000	1860000	1900000	1630000	1580000	1730000	1890000	1780000	1670000	1960000	1490000	1970000	2380000	2570000	2320000	2360000	1950000	2270000	0.62:0.78:0.80:0.69:0.66:0.73:0.79:0.75:0.70:0.82:0.62:0.83:1.00:1.08:0.97:0.99:0.82:0.95	32681	Tropomyosin alpha-1 chain OS=Mus musculus OX=10090 GN=Tpm1 PE=1 SV=1
75	35	Q810U3|NFASC_MOUSE	4.09	23	27	27	Carbamidomethylation; HexNAc	6110000	7400000	7360000	8160000	7150000	7870000	7570000	7380000	6450000	6830000	5920000	7340000	9310000	8970000	9260000	8610000	7650000	8440000	0.66:0.79:0.79:0.88:0.77:0.85:0.81:0.79:0.69:0.73:0.64:0.79:1.00:0.96:0.99:0.92:0.82:0.91	137975	Neurofascin OS=Mus musculus OX=10090 GN=Nfasc PE=1 SV=1
851	985	P20060|HEXB_MOUSE	4.07	4	3	3	Carbamidomethylation	694000	773000	784000	839000	849000	599000	605000	611000	626000	881000	508000	666000	518000	636000	507000	507000	586000	754000	1.34:1.49:1.51:1.62:1.64:1.16:1.17:1.18:1.21:1.70:0.98:1.29:1.00:1.23:0.98:0.98:1.13:1.46	61116	Beta-hexosaminidase subunit beta OS=Mus musculus OX=10090 GN=Hexb PE=1 SV=2
479	199	O35954|PITM1_MOUSE	4.07	6	6	6	Carbamidomethylation	1090000	1110000	1160000	1220000	1070000	1380000	1260000	1310000	1130000	1260000	1070000	1240000	1830000	1670000	1840000	1640000	1440000	1570000	0.60:0.61:0.64:0.67:0.59:0.76:0.69:0.72:0.62:0.69:0.59:0.68:1.00:0.91:1.01:0.90:0.79:0.86	134940	Membrane-associated phosphatidylinositol transfer protein 1 OS=Mus musculus OX=10090 GN=Pitpnm1 PE=1 SV=1
517	887	Q9Z239|PLM_MOUSE	4.06	36	3	3		3380000	2910000	3400000	3390000	2980000	3560000	3400000	3150000	3340000	3340000	2520000	3190000	3950000	3850000	3470000	3660000	3060000	3660000	0.86:0.74:0.86:0.86:0.76:0.90:0.86:0.80:0.85:0.85:0.64:0.81:1.00:0.97:0.88:0.93:0.78:0.93	10323	Phospholemman OS=Mus musculus OX=10090 GN=Fxyd1 PE=1 SV=1
391	751	Q9JKY5|HIP1R_MOUSE	4.04	3	2	2		701000	702000	860000	816000	747000	649000	985000	841000	834000	909000	630000	801000	957000	902000	927000	910000	688000	828000	0.73:0.73:0.90:0.85:0.78:0.68:1.03:0.88:0.87:0.95:0.66:0.84:1.00:0.94:0.97:0.95:0.72:0.86	119426	Huntingtin-interacting protein 1-related protein OS=Mus musculus OX=10090 GN=Hip1r PE=1 SV=2
628	392	P51174|ACADL_MOUSE	3.95	15	4	4	Carbamidomethylation	1110000	1280000	1340000	1120000	1470000	1260000	1210000	1220000	994000	1280000	869000	1170000	1480000	1380000	1500000	1450000	1110000	1280000	0.75:0.86:0.91:0.75:0.99:0.85:0.81:0.82:0.67:0.87:0.59:0.79:1.00:0.93:1.01:0.98:0.75:0.87	47908	Long-chain specific acyl-CoA dehydrogenase mitochondrial OS=Mus musculus OX=10090 GN=Acadl PE=1 SV=2
522	706	Q91Z53|GRHPR_MOUSE	3.93	7	4	4		1310000	1590000	1590000	1610000	1780000	1600000	1570000	1360000	1350000	1580000	1110000	1700000	1860000	2140000	2000000	2020000	1570000	1870000	0.70:0.86:0.86:0.87:0.96:0.86:0.85:0.73:0.73:0.85:0.60:0.91:1.00:1.15:1.08:1.09:0.84:1.00	35329	Glyoxylate reductase/hydroxypyruvate reductase OS=Mus musculus OX=10090 GN=Grhpr PE=1 SV=1
583	1212	P61759|PFD3_MOUSE	3.88	16	3	3	Carbamidomethylation; Deamidation N	1050000	1230000	1310000	1150000	1220000	1350000	1340000	1070000	1270000	1320000	891000	1380000	1710000	1760000	1740000	1720000	1320000	1580000	0.61:0.72:0.77:0.67:0.71:0.79:0.78:0.62:0.74:0.77:0.52:0.81:1.00:1.03:1.01:1.00:0.77:0.92	22436	Prefoldin subunit 3 OS=Mus musculus OX=10090 GN=Vbp1 PE=1 SV=2
1109	854	Q9EPN1|NBEA_MOUSE	3.86	1	2	2		61400	75200	215000	220000	104000	103000	78400	136000	104000	84500	42200	192000	139000	120000	134000	158000	124000	150000	0.44:0.54:1.55:1.59:0.75:0.75:0.57:0.98:0.75:0.61:0.30:1.38:1.00:0.87:0.97:1.14:0.90:1.08	326742	Neurobeachin OS=Mus musculus OX=10090 GN=Nbea PE=1 SV=1
450	560	Q9DC70|NDUS7_MOUSE	3.7	25	7	7		1560000	1920000	1960000	1920000	1980000	2110000	1950000	1810000	1720000	1920000	1470000	1950000	2530000	2350000	2400000	2380000	1940000	2460000	0.61:0.76:0.78:0.76:0.78:0.83:0.77:0.71:0.68:0.76:0.58:0.77:1.00:0.93:0.95:0.94:0.77:0.97	24683	NADH dehydrogenase [ubiquinone] iron-sulfur protein 7 mitochondrial OS=Mus musculus OX=10090 GN=Ndufs7 PE=1 SV=1
268	203	Q9JII6|AK1A1_MOUSE	3.63	24	8	8		3910000	4470000	3610000	4070000	4440000	4310000	4020000	3610000	3460000	4440000	3320000	4050000	5330000	4870000	5370000	5350000	4420000	5060000	0.73:0.84:0.68:0.76:0.83:0.81:0.75:0.68:0.65:0.83:0.62:0.76:1.00:0.91:1.01:1.00:0.83:0.95	36587	Aldo-keto reductase family 1 member A1 OS=Mus musculus OX=10090 GN=Akr1a1 PE=1 SV=3
755	800	Q9CPV4|GLOD4_MOUSE	3.58	7	2	2	Oxidation (M)	674000	610000	784000	792000	768000	595000	572000	608000	486000	631000	507000	625000	846000	681000	709000	767000	600000	728000	0.80:0.72:0.93:0.94:0.91:0.70:0.68:0.72:0.57:0.75:0.60:0.74:1.00:0.81:0.84:0.91:0.71:0.86	33317	Glyoxalase domain-containing protein 4 OS=Mus musculus OX=10090 GN=Glod4 PE=1 SV=1
683	632	Q9QZ06|TOLIP_MOUSE	3.48	17	3	3	Deamidation N	1170000	1090000	1270000	1240000	1240000	1170000	1220000	1280000	1010000	1240000	950000	1330000	1440000	1190000	1370000	1260000	1050000	1260000	0.81:0.76:0.89:0.86:0.86:0.82:0.85:0.89:0.70:0.86:0.66:0.92:1.00:0.82:0.95:0.87:0.73:0.88	30345	Toll-interacting protein OS=Mus musculus OX=10090 GN=Tollip PE=1 SV=1
501	801	Q8K3H0|DP13A_MOUSE	3.39	5	2	2		1750000	1990000	1800000	1870000	1890000	1710000	1780000	1620000	1690000	1900000	1460000	1930000	2230000	2210000	2390000	2360000	1880000	2350000	0.78:0.89:0.81:0.84:0.85:0.77:0.80:0.73:0.76:0.85:0.66:0.86:1.00:0.99:1.07:1.06:0.84:1.05	79328	DCC-interacting protein 13-alpha OS=Mus musculus OX=10090 GN=Appl1 PE=1 SV=1
1190	824	Q99MK8|ARBK1_MOUSE	3.22	4	2	2		287000	318000	249000	249000	427000	211000	349000	202000	221000	375000	184000	326000	420000	502000	475000	440000	401000	386000	0.68:0.76:0.59:0.59:1.02:0.50:0.83:0.48:0.53:0.89:0.44:0.78:1.00:1.20:1.13:1.05:0.95:0.92	79639	Beta-adrenergic receptor kinase 1 OS=Mus musculus OX=10090 GN=Grk2 PE=1 SV=2
888	720	Q61165|SL9A1_MOUSE	3.19	8	3	3	Carbamidomethylation	1200000	1100000	1210000	1450000	1530000	1300000	1280000	1270000	1540000	1350000	1340000	1400000	1790000	1430000	1250000	1520000	1030000	1230000	0.67:0.62:0.67:0.81:0.86:0.72:0.72:0.71:0.86:0.76:0.75:0.78:1.00:0.80:0.70:0.85:0.58:0.69	91468	Sodium/hydrogen exchanger 1 OS=Mus musculus OX=10090 GN=Slc9a1 PE=1 SV=1
624	476	Q9WV69|DEMA_MOUSE	3.17	12	4	4		2030000	3070000	2750000	3120000	2100000	3280000	3450000	3010000	2330000	3190000	2750000	3450000	3720000	4170000	4040000	4060000	2310000	4030000	0.54:0.83:0.74:0.84:0.56:0.88:0.93:0.81:0.63:0.86:0.74:0.93:1.00:1.12:1.09:1.09:0.62:1.08	45468	Dematin OS=Mus musculus OX=10090 GN=Dmtn PE=1 SV=1
706	534	O88685|PRS6A_MOUSE	2.96	9	3	3		650000	725000	638000	841000	831000	763000	725000	620000	646000	703000	326000	764000	1030000	981000	840000	997000	786000	1010000	0.63:0.70:0.62:0.82:0.81:0.74:0.70:0.60:0.63:0.68:0.32:0.74:1.00:0.95:0.82:0.97:0.76:0.98	49549	26S proteasome regulatory subunit 6A OS=Mus musculus OX=10090 GN=Psmc3 PE=1 SV=2
859	863	Q9Z1Q9|SYVC_MOUSE	2.32	3	2	2		231000	251000	446000	258000	214000	144000	322000	203000	245000	303000	193000	280000	288000	390000	232000	319000	230000	240000	0.80:0.87:1.55:0.90:0.74:0.50:1.12:0.71:0.85:1.05:0.67:0.97:1.00:1.35:0.80:1.11:0.80:0.83	140215	Valine--tRNA ligase OS=Mus musculus OX=10090 GN=Vars PE=1 SV=1

## Sheet: Sheet2
Supplemental Table S7B, Label free quantified proteins for striatum for cocaine (C1-6), methamphetamine (M1-6), and saline (S1-6) samples.
Protein Group	Protein ID	Accession	Significance	Coverage (%)	#Peptides	#Unique	PTM	C1 Area	C2 Area	C3 Area	C4 Area	C5 Area	C6 Area	M1 Area	M2 Area	M3 Area	M4 Area	M5 Area	M6 Area	S1 Area	S2 Area	S3 Area	S4 Area	S5 Area	S6 Area	Sample Profile (Ratio)	Avg. Mass	Description
9	406	P0DP26|CALM1_MOUSE	200	74	16	8	Oxidation (M); HLys; Phosphorylation (STY); Deamidation N; Methoxy	36500000	42300000	205000000	205000000	217000000	197000000	192000000	189000000	111000000	107000000	136000000	140000000	84500000	64200000	54200000	93700000	115000000	58100000	0.43:0.50:2.42:2.42:2.57:2.33:2.27:2.23:1.31:1.27:1.61:1.66:1.00:0.76:0.64:1.11:1.36:0.69	16838	Calmodulin-1 OS=Mus musculus OX=10090 GN=Calm1 PE=1 SV=1
14	219	Q91XV3|BASP1_MOUSE	200	69	16	16	HLys-Hex-Hex; Phosphorylation (STY)	68100000	77900000	65500000	51000000	60700000	61000000	60500000	57000000	68700000	67200000	74400000	63800000	18300000	33700000	32300000	31100000	25900000	33500000	3.72:4.26:3.58:2.79:3.31:3.33:3.30:3.12:3.75:3.67:4.06:3.49:1.00:1.84:1.77:1.70:1.41:1.83	22087	Brain acid soluble protein 1 OS=Mus musculus OX=10090 GN=Basp1 PE=1 SV=3
22	12	P68368|TBA4A_MOUSE	200	66	35	4	Carbamidomethylation; Oxidation (M)	1480000	1500000	2230000	2180000	2210000	1890000	2090000	2100000	1150000	1120000	1230000	1300000	4740000	3900000	4090000	4050000	3540000	3880000	0.31:0.32:0.47:0.46:0.47:0.40:0.44:0.44:0.24:0.24:0.26:0.27:1.00:0.82:0.86:0.86:0.75:0.82	49924	Tubulin alpha-4A chain OS=Mus musculus OX=10090 GN=Tuba4a PE=1 SV=1
37	209	P12787|COX5A_MOUSE	200	69	15	15	Oxidation (M); Deamidation N	56400000	52600000	50900000	43300000	49200000	45600000	48400000	44600000	46100000	44700000	50500000	45700000	14000000	16400000	17200000	16700000	15700000	17400000	4.02:3.76:3.64:3.09:3.51:3.26:3.46:3.18:3.29:3.19:3.60:3.26:1.00:1.17:1.23:1.19:1.12:1.24	16101	Cytochrome c oxidase subunit 5A mitochondrial OS=Mus musculus OX=10090 GN=Cox5a PE=1 SV=2
68	49	P16330|CN37_MOUSE	200	38	18	18	Carbamidomethylation; Deamidation N	1300000	1290000	1110000	1080000	1200000	1140000	1240000	1190000	862000	802000	930000	849000	4660000	6150000	6300000	3880000	3300000	5820000	0.28:0.28:0.24:0.23:0.26:0.24:0.26:0.25:0.18:0.17:0.20:0.18:1.00:1.32:1.35:0.83:0.71:1.25	47123	2' 3'-cyclic-nucleotide 3'-phosphodiesterase OS=Mus musculus OX=10090 GN=Cnp PE=1 SV=3
69	89	P16858|G3P_MOUSE	200	42	14	9	Carbamidomethylation; Oxidation (M); Deamidation N	2780000	2630000	2890000	2530000	2850000	2360000	2620000	2610000	1820000	1880000	2030000	1860000	9270000	13000000	13600000	8080000	6670000	11000000	0.30:0.28:0.31:0.27:0.31:0.25:0.28:0.28:0.20:0.20:0.22:0.20:1.00:1.40:1.46:0.87:0.72:1.19	35810	Glyceraldehyde-3-phosphate dehydrogenase OS=Mus musculus OX=10090 GN=Gapdh PE=1 SV=2
74	481	O55042|SYUA_MOUSE	200	53	12	9	HexNAc; Phosphorylation (STY)	21600000	25600000	47000000	44400000	45400000	42000000	42600000	37400000	31800000	31500000	38200000	35700000	9720000	11400000	9680000	11800000	12700000	9650000	2.22:2.63:4.83:4.57:4.67:4.32:4.38:3.84:3.27:3.24:3.93:3.67:1.00:1.17:1.00:1.21:1.30:0.99	14485	Alpha-synuclein OS=Mus musculus OX=10090 GN=Snca PE=1 SV=2
76	127	Q9D8Y0|EFHD2_MOUSE	200	47	13	10	Oxidation (M)	4640000	4580000	6150000	5370000	5290000	5610000	5330000	5340000	4640000	4400000	5190000	4870000	1580000	1870000	1980000	2280000	2060000	2040000	2.93:2.89:3.88:3.39:3.34:3.54:3.36:3.37:2.93:2.78:3.27:3.08:1.00:1.18:1.25:1.44:1.30:1.28	26791	EF-hand domain-containing protein D2 OS=Mus musculus OX=10090 GN=Efhd2 PE=1 SV=1
81	494	Q91ZZ3|SYUB_MOUSE	200	46	13	10	HexNAc; Phosphorylation (STY)	18000000	18300000	32100000	30700000	32200000	30500000	28700000	25700000	20200000	20100000	23500000	21700000	5290000	5880000	4230000	6290000	5220000	4830000	3.40:3.45:6.07:5.81:6.09:5.76:5.43:4.85:3.82:3.79:4.45:4.11:1.00:1.11:0.80:1.19:0.99:0.91	14052	Beta-synuclein OS=Mus musculus OX=10090 GN=Sncb PE=1 SV=1
82	21	P63017|HSP7C_MOUSE	200	38	22	13	Carbamidomethylation; HPRO; Deamidation N	1530000	1520000	1700000	1530000	1650000	1620000	1600000	1490000	1150000	1150000	1330000	1130000	3070000	3810000	3680000	2590000	2600000	3460000	0.50:0.50:0.56:0.50:0.54:0.53:0.52:0.49:0.37:0.37:0.43:0.37:1.00:1.24:1.20:0.85:0.85:1.13	70871	Heat shock cognate 71 kDa protein OS=Mus musculus OX=10090 GN=Hspa8 PE=1 SV=1
91	23	Q03265|ATPA_MOUSE	200	37	19	19	Carbamidomethylation; Oxidation (M)	1900000	1760000	2150000	1960000	1860000	1850000	1990000	1950000	1380000	1330000	1440000	1500000	4990000	5130000	5120000	3730000	3580000	5070000	0.38:0.35:0.43:0.39:0.37:0.37:0.40:0.39:0.28:0.27:0.29:0.30:1.00:1.03:1.03:0.75:0.72:1.02	59753	ATP synthase subunit alpha mitochondrial OS=Mus musculus OX=10090 GN=Atp5f1a PE=1 SV=1
106	604	P54227|STMN1_MOUSE	200	32	6	4	Phosphorylation (STY); Deamidation N	1750000	1940000	9630000	10500000	10200000	9830000	9650000	9270000	4840000	4610000	5560000	6460000	4510000	3400000	2560000	4670000	5330000	2350000	0.39:0.43:2.14:2.32:2.25:2.18:2.14:2.06:1.07:1.02:1.23:1.43:1.00:0.75:0.57:1.04:1.18:0.52	17274	Stathmin OS=Mus musculus OX=10090 GN=Stmn1 PE=1 SV=2
113	230	Q9D6J6|NDUV2_MOUSE	200	46	12	12	Carbamidomethylation	800000	894000	5260000	5750000	5720000	5560000	5590000	5200000	2550000	2380000	3180000	3460000	2380000	1400000	970000	2320000	2600000	980000	0.34:0.37:2.21:2.41:2.40:2.33:2.34:2.18:1.07:1.00:1.33:1.45:1.00:0.59:0.41:0.97:1.09:0.41	27285	NADH dehydrogenase [ubiquinone] flavoprotein 2 mitochondrial OS=Mus musculus OX=10090 GN=Ndufv2 PE=1 SV=2
126	36	Q99KI0|ACON_MOUSE	200	36	25	24	Carbamidomethylation	163000	157000	588000	531000	544000	446000	591000	514000	226000	151000	278000	272000	1600000	1760000	1240000	1360000	1640000	1300000	0.10:0.10:0.37:0.33:0.34:0.28:0.37:0.32:0.14:0.09:0.17:0.17:1.00:1.10:0.78:0.85:1.03:0.81	85464	Aconitate hydratase mitochondrial OS=Mus musculus OX=10090 GN=Aco2 PE=1 SV=1
127	600	P84086|CPLX2_MOUSE	200	51	8	7	Carbamidomethylation; Oxidation (M)	10300000	11100000	11700000	9670000	10500000	10600000	10300000	9290000	9190000	9560000	11000000	8360000	3400000	4960000	4730000	5180000	4720000	5330000	3.02:3.26:3.44:2.84:3.09:3.11:3.02:2.73:2.70:2.81:3.24:2.46:1.00:1.46:1.39:1.52:1.39:1.57	15394	Complexin-2 OS=Mus musculus OX=10090 GN=Cplx2 PE=1 SV=1
132	45	P52480|KPYM_MOUSE	200	33	16	14	Carbamidomethylation; Oxidation (M)	1180000	1020000	1180000	1180000	1270000	1150000	1390000	1160000	734000	726000	884000	825000	3490000	4190000	3980000	3210000	2930000	4010000	0.34:0.29:0.34:0.34:0.36:0.33:0.40:0.33:0.21:0.21:0.25:0.24:1.00:1.20:1.14:0.92:0.84:1.15	57845	Pyruvate kinase PKM OS=Mus musculus OX=10090 GN=Pkm PE=1 SV=4
135	525	P62774|MTPN_MOUSE	200	55	7	7	Carbamidomethylation; HPRO; Oxidation (M); Deamidation N	3680000	4070000	12400000	11300000	11800000	11200000	10900000	10100000	6470000	6400000	7720000	8140000	4650000	3770000	3030000	5910000	6460000	4380000	0.79:0.88:2.66:2.43:2.54:2.41:2.34:2.18:1.39:1.38:1.66:1.75:1.00:0.81:0.65:1.27:1.39:0.94	12861	Myotrophin OS=Mus musculus OX=10090 GN=Mtpn PE=1 SV=2
144	119	Q8R5M8|CADM1_MOUSE	200	33	15	14	Carbamidomethylation; Oxidation (M)	1480000	1290000	3880000	3890000	4060000	3590000	3870000	3860000	2360000	2340000	2700000	2800000	1930000	1570000	1370000	2150000	2140000	1530000	0.77:0.67:2.01:2.02:2.10:1.86:2.01:2.00:1.22:1.21:1.40:1.45:1.00:0.81:0.71:1.12:1.11:0.79	49789	Cell adhesion molecule 1 OS=Mus musculus OX=10090 GN=Cadm1 PE=1 SV=2
145	90	P16125|LDHB_MOUSE	200	40	13	11	Carbamidomethylation	848000	1210000	834000	682000	661000	1130000	820000	1050000	916000	655000	1270000	956000	2680000	4090000	4110000	2730000	2020000	3470000	0.32:0.45:0.31:0.25:0.25:0.42:0.31:0.39:0.34:0.24:0.47:0.36:1.00:1.53:1.54:1.02:0.76:1.30	36572	L-lactate dehydrogenase B chain OS=Mus musculus OX=10090 GN=Ldhb PE=1 SV=2
147	234	P14094|AT1B1_MOUSE	200	30	9	9	Carbamidomethylation	2900000	2660000	3670000	3120000	3450000	3370000	3530000	3390000	2450000	2320000	2840000	2520000	6360000	7360000	5910000	4690000	5150000	6110000	0.46:0.42:0.58:0.49:0.54:0.53:0.56:0.53:0.39:0.36:0.45:0.40:1.00:1.16:0.93:0.74:0.81:0.96	35195	Sodium/potassium-transporting ATPase subunit beta-1 OS=Mus musculus OX=10090 GN=Atp1b1 PE=1 SV=1
150	69	P48962|ADT1_MOUSE	200	44	14	7	Carbamidomethylation; Deamidation N	634000	495000	579000	511000	574000	573000	665000	647000	439000	347000	406000	370000	2240000	2310000	2320000	1810000	1440000	2190000	0.28:0.22:0.26:0.23:0.26:0.26:0.30:0.29:0.20:0.16:0.18:0.17:1.00:1.03:1.04:0.81:0.65:0.98	32904	ADP/ATP translocase 1 OS=Mus musculus OX=10090 GN=Slc25a4 PE=1 SV=4
152	316	P97797|SHPS1_MOUSE	200	19	8	8	Carbamidomethylation; HexNAcHex; Ubq; Deamidation N	4750000	4870000	7010000	6090000	6460000	6470000	6220000	5430000	5450000	5260000	5840000	5120000	1680000	4300000	3330000	4700000	4540000	3490000	2.83:2.90:4.17:3.63:3.84:3.85:3.70:3.23:3.24:3.13:3.47:3.05:1.00:2.56:1.98:2.80:2.70:2.08	56425	Tyrosine-protein phosphatase non-receptor type substrate 1 OS=Mus musculus OX=10090 GN=Sirpa PE=1 SV=1
154	495	P01831|THY1_MOUSE	200	32	6	6	Carbamidomethylation; Deamidation N	8420000	8130000	12300000	11800000	12300000	11800000	11400000	11200000	8380000	8090000	10100000	9650000	3070000	3640000	2780000	3410000	3420000	3240000	2.74:2.65:4.01:3.84:4.02:3.83:3.71:3.65:2.73:2.64:3.29:3.14:1.00:1.19:0.91:1.11:1.11:1.06	18080	Thy-1 membrane glycoprotein OS=Mus musculus OX=10090 GN=Thy1 PE=1 SV=1
159	825	P31786|ACBP_MOUSE	200	48	6	6	Oxidation (M); Deamidation N	8580000	9360000	23900000	24100000	20900000	22500000	21200000	20100000	12200000	12200000	15100000	14700000	7530000	7080000	5830000	9360000	10100000	7210000	1.14:1.24:3.17:3.19:2.78:2.99:2.81:2.67:1.62:1.62:2.00:1.95:1.00:0.94:0.77:1.24:1.34:0.96	10000	Acyl-CoA-binding protein OS=Mus musculus OX=10090 GN=Dbi PE=1 SV=2
165	255	P60202|MYPR_MOUSE	200	28	9	9	Carbamidomethylation; Oxidation (M)	5960000	5710000	7620000	7030000	5110000	6720000	7780000	7460000	4440000	4360000	4860000	5020000	24000000	23600000	22500000	21500000	18900000	24000000	0.25:0.24:0.32:0.29:0.21:0.28:0.32:0.31:0.19:0.18:0.20:0.21:1.00:0.99:0.94:0.90:0.79:1.00	30077	Myelin proteolipid protein OS=Mus musculus OX=10090 GN=Plp1 PE=1 SV=2
173	85	Q9QZM0|UBQL2_MOUSE	200	27	12	8		835000	885000	1830000	1630000	1780000	1690000	1750000	1530000	1100000	1080000	1220000	1150000	211000	235000	184000	245000	253000	222000	3.95:4.19:8.66:7.72:8.40:7.98:8.27:7.26:5.20:5.09:5.79:5.46:1.00:1.11:0.87:1.16:1.20:1.05	67351	Ubiquilin-2 OS=Mus musculus OX=10090 GN=Ubqln2 PE=1 SV=2
182	507	P60904|DNJC5_MOUSE	200	36	8	8	Phosphorylation (STY); Deamidation N	5800000	5470000	7300000	5430000	6680000	6280000	5580000	5210000	4630000	4370000	5300000	4340000	430000	560000	534000	391000	397000	513000	13.49:12.72:16.97:12.62:15.53:14.61:12.97:12.11:10.76:10.17:12.32:10.08:1.00:1.30:1.24:0.91:0.92:1.19	22101	DnaJ homolog subfamily C member 5 OS=Mus musculus OX=10090 GN=Dnajc5 PE=1 SV=1
190	53	P05201|AATC_MOUSE	200	45	18	18	Carbamidomethylation	508000	463000	528000	483000	516000	422000	573000	553000	338000	350000	320000	351000	1570000	2020000	1840000	1310000	949000	1660000	0.32:0.29:0.34:0.31:0.33:0.27:0.36:0.35:0.21:0.22:0.20:0.22:1.00:1.29:1.17:0.84:0.60:1.05	46248	Aspartate aminotransferase cytoplasmic OS=Mus musculus OX=10090 GN=Got1 PE=1 SV=3
233	482	P99027|RLA2_MOUSE	200	77	7	7	Deamidation N	905000	918000	5120000	5220000	5180000	4950000	4740000	4440000	2400000	2310000	3150000	3250000	1400000	1160000	734000	1620000	1810000	960000	0.64:0.65:3.64:3.72:3.69:3.53:3.38:3.16:1.71:1.64:2.24:2.31:1.00:0.83:0.52:1.15:1.29:0.68	11651	60S acidic ribosomal protein P2 OS=Mus musculus OX=10090 GN=Rplp2 PE=1 SV=3
258	702	P99028|QCR6_MOUSE	200	52	5	5	Carbamidomethylation	3820000	4770000	19200000	18900000	18100000	17600000	16000000	14200000	7680000	6990000	9060000	8360000	5420000	5360000	3780000	6060000	6000000	2400000	0.70:0.88:3.54:3.49:3.34:3.24:2.95:2.62:1.42:1.29:1.67:1.54:1.00:0.99:0.70:1.12:1.11:0.44	10435	Cytochrome b-c1 complex subunit 6 mitochondrial OS=Mus musculus OX=10090 GN=Uqcrh PE=1 SV=2
260	452	Q9WV98|TIM9_MOUSE	200	65	5	5	Carbamidomethylation	3540000	3670000	5790000	5260000	5650000	4970000	5110000	4680000	3710000	3820000	4880000	4280000	941000	1240000	1070000	1160000	1280000	1230000	3.76:3.90:6.16:5.59:6.01:5.29:5.43:4.98:3.95:4.06:5.19:4.55:1.00:1.32:1.14:1.24:1.36:1.31	10344	Mitochondrial import inner membrane translocase subunit Tim9 OS=Mus musculus OX=10090 GN=Timm9 PE=1 SV=1
265	463	Q99PT1|GDIR1_MOUSE	200	32	6	6	Oxidation (M)	645000	979000	3260000	2920000	3030000	2890000	2720000	2510000	1650000	1580000	1900000	1880000	1970000	2090000	1470000	2420000	2440000	1540000	0.33:0.50:1.65:1.48:1.54:1.46:1.38:1.27:0.84:0.80:0.96:0.95:1.00:1.06:0.75:1.23:1.24:0.78	23407	Rho GDP-dissociation inhibitor 1 OS=Mus musculus OX=10090 GN=Arhgdia PE=1 SV=3
284	485	P62806|H4_MOUSE	200	50	6	6		1110000	1070000	1250000	1240000	1420000	1290000	1400000	1420000	729000	744000	886000	858000	3900000	4550000	4520000	3080000	2760000	4010000	0.28:0.27:0.32:0.32:0.36:0.33:0.36:0.36:0.19:0.19:0.23:0.22:1.00:1.17:1.16:0.79:0.71:1.03	11367	Histone H4 OS=Mus musculus OX=10090 GN=Hist1h4a PE=1 SV=2
311	599	E9PUL5|PRRT2_MOUSE	200	30	4	4	Deamidation N	2270000	2550000	4630000	4050000	4390000	4460000	3310000	3110000	2170000	2230000	2390000	2070000	1140000	1830000	1780000	1840000	1440000	1540000	1.99:2.24:4.06:3.55:3.85:3.91:2.90:2.73:1.90:1.95:2.09:1.81:1.00:1.60:1.56:1.61:1.26:1.35	35924	Proline-rich transmembrane protein 2 OS=Mus musculus OX=10090 GN=Prrt2 PE=1 SV=1
316	408	O35658|C1QBP_MOUSE	200	27	6	6	Carbamidomethylation	499000	346000	3790000	4500000	3670000	3610000	3830000	3560000	1080000	930000	1380000	1340000	1150000	984000	103000	1390000	1420000	15600	0.44:0.30:3.30:3.92:3.20:3.14:3.34:3.11:0.94:0.81:1.20:1.16:1.00:0.86:0.09:1.21:1.24:0.01	31013	Complement component 1 Q subcomponent-binding protein mitochondrial OS=Mus musculus OX=10090 GN=C1qbp PE=1 SV=1
318	566	P56212|ARP19_MOUSE	200	40	5	4		2230000	2240000	3260000	2920000	3190000	2810000	2830000	2650000	2480000	2560000	2950000	2750000	684000	819000	852000	959000	791000	672000	3.27:3.27:4.76:4.27:4.67:4.11:4.14:3.88:3.62:3.74:4.31:4.02:1.00:1.20:1.25:1.40:1.16:0.98	12293	cAMP-regulated phosphoprotein 19 OS=Mus musculus OX=10090 GN=Arpp19 PE=1 SV=2
340	798	Q6W8Q3|PC4L1_MOUSE	200	60	3	3		2250000	2880000	3350000	2440000	2930000	2550000	2060000	1930000	2160000	2200000	2230000	2000000	829000	1420000	2060000	1550000	1310000	1500000	2.72:3.48:4.04:2.95:3.54:3.08:2.48:2.34:2.60:2.66:2.69:2.41:1.00:1.72:2.49:1.87:1.58:1.81	7502	Purkinje cell protein 4-like protein 1 OS=Mus musculus OX=10090 GN=Pcp4l1 PE=1 SV=1
344	334	P43006|EAA2_MOUSE	200	9	6	6	Carbamidomethylation; Oxidation (M)	772000	781000	788000	648000	743000	679000	758000	683000	601000	669000	740000	631000	2080000	3530000	3540000	1950000	1870000	3060000	0.37:0.38:0.38:0.31:0.36:0.33:0.36:0.33:0.29:0.32:0.36:0.30:1.00:1.70:1.70:0.94:0.90:1.47	62030	Excitatory amino acid transporter 2 OS=Mus musculus OX=10090 GN=Slc1a2 PE=1 SV=1
197	502	Q62048|PEA15_MOUSE	153.53	52	6	6	Oxidation (M); Phosphorylation (STY)	2990000	3290000	5780000	5540000	5860000	5430000	5030000	4580000	3290000	3310000	3880000	3180000	1660000	2470000	1950000	2720000	2470000	1830000	1.81:1.98:3.49:3.34:3.53:3.27:3.03:2.76:1.99:2.00:2.34:1.92:1.00:1.49:1.17:1.64:1.49:1.11	15054	Astrocytic phosphoprotein PEA-15 OS=Mus musculus OX=10090 GN=Pea15 PE=1 SV=1
402	493	Q9D898|ARP5L_MOUSE	150.51	38	5	5	Deamidation N	467000	280000	1650000	1750000	1720000	1660000	1610000	1540000	822000	813000	1060000	1070000	721000	608000	505000	786000	840000	548000	0.65:0.39:2.30:2.43:2.38:2.30:2.23:2.14:1.14:1.13:1.47:1.48:1.00:0.84:0.70:1.09:1.17:0.76	16980	Actin-related protein 2/3 complex subunit 5-like protein OS=Mus musculus OX=10090 GN=Arpc5l PE=1 SV=1
209	395	P63158|HMGB1_MOUSE	147.5	38	10	6	Carbamidomethylation	3960000	3250000	4390000	3780000	4710000	4230000	4540000	4110000	3550000	3570000	4150000	3610000	1330000	1610000	1300000	1670000	1420000	1650000	2.98:2.44:3.30:2.84:3.54:3.18:3.41:3.09:2.67:2.68:3.12:2.71:1.00:1.21:0.98:1.25:1.07:1.24	24894	High mobility group protein B1 OS=Mus musculus OX=10090 GN=Hmgb1 PE=1 SV=2
358	445	P70670|NACAM_MOUSE	146.12	3	4	4		447000	436000	1890000	1990000	2080000	1890000	1820000	1690000	994000	930000	1210000	1220000	592000	454000	321000	594000	673000	405000	0.76:0.74:3.20:3.36:3.52:3.20:3.08:2.86:1.68:1.57:2.04:2.07:1.00:0.77:0.54:1.00:1.14:0.68	220497	Nascent polypeptide-associated complex subunit alpha muscle-specific form OS=Mus musculus OX=10090 GN=Naca PE=1 SV=2
57	13	O08553|DPYL2_MOUSE	145.74	49	24	19	Carbamidomethylation; Oxidation (M); Deamidation N	1440000	1400000	1390000	1260000	1220000	1270000	1350000	1290000	819000	861000	939000	829000	4870000	5110000	5740000	3600000	3390000	5010000	0.30:0.29:0.29:0.26:0.25:0.26:0.28:0.26:0.17:0.18:0.19:0.17:1.00:1.05:1.18:0.74:0.70:1.03	62278	Dihydropyrimidinase-related protein 2 OS=Mus musculus OX=10090 GN=Dpysl2 PE=1 SV=2
789	1203	P29595|NEDD8_MOUSE	144.23	17	2	2		0	48700	1110000	1030000	1180000	1060000	879000	794000	468000	444000	435000	569000	355000	254000	140000	576000	569000	185000	0:0.14:3.13:2.89:3.33:2.99:2.48:2.24:1.32:1.25:1.23:1.61:1.00:0.72:0.40:1.62:1.60:0.52	8972	NEDD8 OS=Mus musculus OX=10090 GN=Nedd8 PE=1 SV=2
85	38	P17182|ENOA_MOUSE	143.98	43	17	12	Carbamidomethylation; Oxidation (M); Deamidation N	1770000	1840000	1560000	1250000	1530000	1300000	1590000	1460000	1330000	1330000	1550000	1160000	3690000	6580000	6560000	3940000	3320000	5710000	0.48:0.50:0.42:0.34:0.41:0.35:0.43:0.40:0.36:0.36:0.42:0.32:1.00:1.78:1.77:1.07:0.90:1.55	47141	Alpha-enolase OS=Mus musculus OX=10090 GN=Eno1 PE=1 SV=3
403	533	Q9CQM5|TXD17_MOUSE	141.48	43	4	4	Carbamidomethylation	1160000	1200000	1970000	1710000	1660000	1720000	1840000	1690000	1110000	1100000	1150000	1380000	891000	529000	625000	751000	931000	670000	1.30:1.34:2.21:1.92:1.86:1.93:2.06:1.89:1.24:1.24:1.29:1.55:1.00:0.59:0.70:0.84:1.05:0.75	14015	Thioredoxin domain-containing protein 17 OS=Mus musculus OX=10090 GN=Txndc17 PE=1 SV=1
122	74	P28663|SNAB_MOUSE	140.3	55	17	11	Carbamidomethylation; Oxidation (M)	528000	427000	1760000	2000000	2190000	1850000	1860000	1650000	1100000	1040000	1360000	1150000	1330000	1400000	877000	1760000	1770000	1010000	0.40:0.32:1.33:1.50:1.65:1.40:1.40:1.24:0.83:0.78:1.03:0.87:1.00:1.06:0.66:1.33:1.33:0.76	33557	Beta-soluble NSF attachment protein OS=Mus musculus OX=10090 GN=Napb PE=1 SV=2
333	885	P50114|S100B_MOUSE	136.67	33	4	4	Carbamidomethylation; Oxidation (M)	70900	121000	3550000	3880000	3400000	3240000	2720000	2550000	1350000	1200000	1620000	1760000	1230000	798000	410000	1610000	1870000	465000	0.06:0.10:2.88:3.15:2.77:2.64:2.21:2.08:1.10:0.98:1.32:1.43:1.00:0.65:0.33:1.31:1.52:0.38	10728	Protein S100-B OS=Mus musculus OX=10090 GN=S100b PE=1 SV=2
103	606	P43024|CX6A1_MOUSE	134.89	42	8	8		8220000	7910000	12300000	11100000	11500000	10700000	10900000	10000000	6600000	7820000	9420000	8790000	4280000	4150000	2970000	5380000	5410000	4650000	1.92:1.85:2.88:2.58:2.68:2.51:2.54:2.34:1.54:1.83:2.20:2.05:1.00:0.97:0.69:1.26:1.26:1.09	12352	Cytochrome c oxidase subunit 6A1 mitochondrial OS=Mus musculus OX=10090 GN=Cox6a1 PE=1 SV=2
232	635	Q61016|GBG7_MOUSE	133.75	65	6	5	Carbamidomethylation; Oxidation (M)	3670000	4480000	8470000	8960000	8240000	8410000	8390000	7800000	5070000	5000000	5840000	5700000	2970000	2780000	3230000	3380000	3140000	2300000	1.24:1.51:2.85:3.02:2.77:2.83:2.82:2.62:1.71:1.68:1.96:1.92:1.00:0.93:1.09:1.14:1.06:0.77	7480	Guanine nucleotide-binding protein G(I)/G(S)/G(O) subunit gamma-7 OS=Mus musculus OX=10090 GN=Gng7 PE=1 SV=2
192	128	P08226|APOE_MOUSE	133.19	32	9	9	Oxidation (M)	2500000	2290000	2040000	1860000	2090000	1880000	2030000	1860000	1900000	1970000	2170000	1920000	540000	636000	690000	575000	519000	686000	4.63:4.23:3.77:3.44:3.87:3.48:3.76:3.44:3.53:3.65:4.02:3.56:1.00:1.18:1.28:1.06:0.96:1.27	35867	Apolipoprotein E OS=Mus musculus OX=10090 GN=Apoe PE=1 SV=2
605	791	Q8BG73|SH3L2_MOUSE	131.96	36	3	3	Carbamidomethylation	16200	22000	777000	802000	828000	692000	645000	600000	222000	208000	291000	295000	343000	280000	131000	415000	530000	90600	0.05:0.06:2.27:2.34:2.42:2.02:1.88:1.75:0.65:0.61:0.85:0.86:1.00:0.82:0.38:1.21:1.55:0.26	12255	SH3 domain-binding glutamic acid-rich-like protein 2 OS=Mus musculus OX=10090 GN=Sh3bgrl2 PE=1 SV=1
551	570	P84228|H32_MOUSE	129.72	17	3	3		746000	793000	587000	491000	631000	441000	544000	598000	399000	467000	419000	463000	2430000	4020000	4130000	2080000	1810000	3160000	0.31:0.33:0.24:0.20:0.26:0.18:0.22:0.25:0.16:0.19:0.17:0.19:1.00:1.66:1.70:0.86:0.75:1.30	15388	Histone H3.2 OS=Mus musculus OX=10090 GN=Hist1h3b PE=1 SV=2
156	483	P56391|CX6B1_MOUSE	128.84	62	8	8	Carbamidomethylation	9300000	9460000	17800000	16500000	17200000	16600000	16500000	15500000	12800000	12700000	15000000	13600000	6370000	6880000	6150000	7280000	7520000	5160000	1.46:1.49:2.79:2.59:2.71:2.60:2.59:2.43:2.01:1.99:2.36:2.14:1.00:1.08:0.97:1.14:1.18:0.81	10071	Cytochrome c oxidase subunit 6B1 OS=Mus musculus OX=10090 GN=Cox6b1 PE=1 SV=2
102	26	Q8VDN2|AT1A1_MOUSE	128.67	25	23	10	Carbamidomethylation; Oxidation (M)	193000	202000	322000	178000	250000	230000	211000	191000	104000	113000	130000	122000	945000	1030000	977000	720000	717000	1040000	0.20:0.21:0.34:0.19:0.26:0.24:0.22:0.20:0.11:0.12:0.14:0.13:1.00:1.09:1.03:0.76:0.76:1.10	112982	Sodium/potassium-transporting ATPase subunit alpha-1 OS=Mus musculus OX=10090 GN=Atp1a1 PE=1 SV=1
393	949	Q9DCB4|ARP21_MOUSE	126.05	3	2	2	Carbamidomethylation; Phosphorylation (STY)	3380000	3770000	5010000	4010000	4940000	4400000	4510000	4240000	4530000	4330000	4870000	3940000	1820000	3000000	2510000	3160000	2710000	2410000	1.86:2.07:2.76:2.20:2.72:2.42:2.48:2.33:2.49:2.38:2.68:2.17:1.00:1.65:1.38:1.74:1.49:1.33	88567	cAMP-regulated phosphoprotein 21 OS=Mus musculus OX=10090 GN=Arpp21 PE=1 SV=2
213	583	Q62425|NDUA4_MOUSE	125.62	46	4	4	Deamidation N	3760000	4780000	10300000	9320000	10000000	9790000	9030000	8980000	6610000	6210000	6820000	6720000	5850000	7630000	5490000	8750000	7800000	5300000	0.64:0.82:1.77:1.59:1.71:1.67:1.54:1.53:1.13:1.06:1.16:1.15:1.00:1.30:0.94:1.49:1.33:0.91	9327	Cytochrome c oxidase subunit NDUFA4 OS=Mus musculus OX=10090 GN=Ndufa4 PE=1 SV=2
184	78	P05202|AATM_MOUSE	125.21	48	21	21	Carbamidomethylation; Deamidation N	565000	479000	510000	738000	714000	689000	783000	758000	365000	409000	398000	401000	2050000	2140000	1940000	1460000	1500000	1950000	0.28:0.23:0.25:0.36:0.35:0.34:0.38:0.37:0.18:0.20:0.19:0.20:1.00:1.04:0.95:0.71:0.73:0.95	47411	Aspartate aminotransferase mitochondrial OS=Mus musculus OX=10090 GN=Got2 PE=1 SV=1
115	136	Q8BLQ9|CADM2_MOUSE	124.03	36	12	12	Carbamidomethylation	10200000	10100000	10200000	8910000	9830000	9330000	9120000	8930000	8570000	8510000	9430000	8710000	5880000	3720000	6230000	6350000	5970000	6700000	1.73:1.71:1.73:1.51:1.67:1.59:1.55:1.52:1.46:1.45:1.60:1.48:1.00:0.63:1.06:1.08:1.02:1.14	47559	Cell adhesion molecule 2 OS=Mus musculus OX=10090 GN=Cadm2 PE=1 SV=2
86	58	P70441|NHRF1_MOUSE	123.95	58	19	19	Carbamidomethylation; Deamidation N	2990000	2930000	2990000	2990000	3290000	2830000	3010000	2660000	2680000	2630000	2980000	2520000	1090000	1430000	1360000	1610000	1500000	1480000	2.73:2.67:2.73:2.73:3.01:2.59:2.75:2.43:2.45:2.40:2.73:2.30:1.00:1.31:1.24:1.47:1.37:1.35	38600	Na(+)/H(+) exchange regulatory cofactor NHE-RF1 OS=Mus musculus OX=10090 GN=Slc9a3r1 PE=1 SV=3
201	634	P34884|MIF_MOUSE	123.6	32	5	5	Carbamidomethylation; HPRO	7880000	8030000	17200000	17400000	15700000	15800000	15600000	15200000	10200000	10400000	11900000	13200000	8150000	5570000	5430000	7950000	10000000	6590000	0.97:0.98:2.11:2.14:1.93:1.94:1.92:1.87:1.25:1.27:1.47:1.62:1.00:0.68:0.67:0.98:1.23:0.81	12504	Macrophage migration inhibitory factor OS=Mus musculus OX=10090 GN=Mif PE=1 SV=2
54	130	Q63810|CANB1_MOUSE	121.94	71	13	13	Carbamidomethylation; Oxidation (M); Deamidation N	14300000	15600000	21200000	19000000	22300000	19600000	18100000	17900000	14300000	14000000	16000000	15300000	7830000	8360000	8000000	9860000	9300000	7750000	1.83:2.00:2.71:2.43:2.84:2.50:2.32:2.28:1.83:1.79:2.04:1.95:1.00:1.07:1.02:1.26:1.19:0.99	19300	Calcineurin subunit B type 1 OS=Mus musculus OX=10090 GN=Ppp3r1 PE=1 SV=3
49	55	Q61207|SAP_MOUSE	120.52	29	19	19	Carbamidomethylation; Oxidation (M); Deamidation N	15700000	15600000	22500000	21800000	18400000	20600000	20000000	18600000	15200000	15300000	17000000	17700000	8350000	7960000	8230000	9430000	10800000	9420000	1.88:1.87:2.69:2.61:2.20:2.46:2.40:2.22:1.82:1.83:2.03:2.12:1.00:0.95:0.99:1.13:1.30:1.13	61422	Prosaposin OS=Mus musculus OX=10090 GN=Psap PE=1 SV=2
83	84	B9EKR1|PTPRZ_MOUSE	120.5	8	17	17	Carbamidomethylation; Deamidation N	7780000	7320000	7260000	6650000	6530000	7020000	6910000	6740000	5970000	4550000	5540000	6990000	3870000	2890000	3980000	4820000	3880000	4990000	2.01:1.89:1.88:1.72:1.69:1.81:1.78:1.74:1.54:1.17:1.43:1.80:1.00:0.75:1.03:1.24:1.00:1.29	254403	Receptor-type tyrosine-protein phosphatase zeta OS=Mus musculus OX=10090 GN=Ptprz1 PE=1 SV=1
473	383	Q8VEM8|MPCP_MOUSE	120.16	15	6	6	Carbamidomethylation	356000	312000	323000	346000	343000	316000	376000	356000	234000	172000	311000	203000	1220000	2020000	1940000	1150000	1010000	1750000	0.29:0.25:0.26:0.28:0.28:0.26:0.31:0.29:0.19:0.14:0.25:0.17:1.00:1.66:1.58:0.94:0.83:1.43	39632	Phosphate carrier protein mitochondrial OS=Mus musculus OX=10090 GN=Slc25a3 PE=1 SV=1
28	280	P06837|NEUM_MOUSE	119.53	55	11	11	Phosphorylation (STY); Deamidation N	7900000	11100000	27600000	25200000	28700000	28200000	24200000	23700000	20600000	19900000	24900000	22500000	7390000	10400000	9080000	11600000	11300000	9500000	1.07:1.50:3.74:3.41:3.88:3.81:3.28:3.20:2.79:2.69:3.37:3.04:1.00:1.41:1.23:1.57:1.53:1.29	23632	Neuromodulin OS=Mus musculus OX=10090 GN=Gap43 PE=1 SV=1
55	192	P26645|MARCS_MOUSE	117.97	60	12	12	Phosphorylation (STY); Deamidation N	9400000	9960000	8750000	6890000	8400000	7910000	8370000	7860000	8280000	8130000	8510000	8230000	3290000	4180000	4910000	5130000	3900000	4770000	2.86:3.03:2.66:2.10:2.55:2.41:2.55:2.39:2.52:2.47:2.59:2.51:1.00:1.27:1.49:1.56:1.19:1.45	29661	Myristoylated alanine-rich C-kinase substrate OS=Mus musculus OX=10090 GN=Marcks PE=1 SV=2
282	318	Q60932|VDAC1_MOUSE	116.78	28	6	6	Carbamidomethylation	969000	807000	2990000	2860000	3130000	2780000	3070000	3020000	1630000	1570000	2040000	2010000	2620000	2850000	2210000	2220000	2220000	2120000	0.37:0.31:1.14:1.09:1.20:1.06:1.17:1.15:0.62:0.60:0.78:0.77:1.00:1.09:0.84:0.85:0.85:0.81	32351	Voltage-dependent anion-selective channel protein 1 OS=Mus musculus OX=10090 GN=Vdac1 PE=1 SV=3
27	59	P68254|1433T_MOUSE	115.9	52	14	10	Carbamidomethylation; Oxidation (M); Deamidation N	16300000	14700000	14200000	12700000	15500000	15000000	15200000	13800000	14700000	14400000	16400000	13000000	7360000	10400000	9590000	11000000	5550000	10100000	2.22:1.99:1.93:1.73:2.11:2.04:2.07:1.88:1.99:1.96:2.22:1.77:1.00:1.42:1.30:1.50:0.75:1.38	27778	14-3-3 protein theta OS=Mus musculus OX=10090 GN=Ywhaq PE=1 SV=1
120	56	O88935|SYN1_MOUSE	114.35	36	18	16		2860000	3600000	2940000	1930000	2520000	2700000	2400000	2110000	2890000	2890000	2920000	2560000	1120000	2730000	2780000	2160000	1750000	2270000	2.55:3.21:2.62:1.72:2.25:2.41:2.14:1.88:2.58:2.58:2.61:2.29:1.00:2.44:2.48:1.93:1.56:2.02	74097	Synapsin-1 OS=Mus musculus OX=10090 GN=Syn1 PE=1 SV=2
267	163	P06151|LDHA_MOUSE	113.88	29	10	7	Carbamidomethylation	287000	266000	283000	266000	287000	254000	297000	314000	207000	185000	222000	207000	1020000	1220000	1220000	922000	770000	1170000	0.28:0.26:0.28:0.26:0.28:0.25:0.29:0.31:0.20:0.18:0.22:0.20:1.00:1.20:1.19:0.90:0.75:1.15	36499	L-lactate dehydrogenase A chain OS=Mus musculus OX=10090 GN=Ldha PE=1 SV=3
347	524	Q62393|TPD52_MOUSE	111.36	23	6	6		265000	309000	1630000	1530000	1540000	1540000	1500000	1270000	747000	653000	853000	871000	700000	472000	281000	775000	851000	396000	0.38:0.44:2.33:2.18:2.20:2.19:2.14:1.81:1.07:0.93:1.22:1.24:1.00:0.67:0.40:1.11:1.21:0.56	24313	Tumor protein D52 OS=Mus musculus OX=10090 GN=Tpd52 PE=1 SV=2
45	77	P10637|TAU_MOUSE	110.57	25	14	14	Carbamidomethylation; HPRO; Phosphorylation (STY); Deamidation N	7830000	7130000	10200000	8580000	8950000	9180000	8600000	8440000	7520000	7130000	8840000	7770000	3950000	4640000	3740000	4880000	4270000	4470000	1.98:1.81:2.58:2.17:2.27:2.33:2.18:2.14:1.91:1.81:2.24:1.97:1.00:1.18:0.95:1.24:1.08:1.13	76243	Microtubule-associated protein tau OS=Mus musculus OX=10090 GN=Mapt PE=1 SV=3
485	451	Q9D6J5|NDUB8_MOUSE	110.52	34	5	5	Carbamidomethylation	592000	610000	2490000	2430000	2320000	2180000	2200000	1930000	1290000	1160000	1560000	1620000	1370000	1100000	830000	1610000	1730000	1010000	0.43:0.44:1.81:1.77:1.69:1.59:1.61:1.41:0.94:0.84:1.14:1.18:1.00:0.80:0.61:1.17:1.26:0.74	21876	NADH dehydrogenase [ubiquinone] 1 beta subcomplex subunit 8 mitochondrial OS=Mus musculus OX=10090 GN=Ndufb8 PE=1 SV=1
25	106	P60879|SNP25_MOUSE	109.48	66	17	16	Carbamidomethylation; Oxidation (M); Deamidation N	22000000	19900000	23200000	21800000	23600000	21600000	22100000	20800000	21900000	21000000	24100000	21300000	14700000	15900000	14700000	18700000	9070000	17900000	1.49:1.35:1.58:1.47:1.60:1.47:1.50:1.41:1.48:1.42:1.63:1.44:1.00:1.08:1.00:1.26:0.61:1.22	23315	Synaptosomal-associated protein 25 OS=Mus musculus OX=10090 GN=Snap25 PE=1 SV=1
409	349	Q9DCT2|NDUS3_MOUSE	109.34	28	6	6		241000	267000	1200000	1290000	1100000	1150000	1220000	1070000	567000	492000	696000	734000	1060000	676000	522000	807000	1120000	644000	0.23:0.25:1.14:1.22:1.04:1.09:1.16:1.01:0.54:0.47:0.66:0.69:1.00:0.64:0.49:0.76:1.06:0.61	30149	NADH dehydrogenase [ubiquinone] iron-sulfur protein 3 mitochondrial OS=Mus musculus OX=10090 GN=Ndufs3 PE=1 SV=2
290	639	P63213|GBG2_MOUSE	108.97	52	4	4	Carbamidomethylation	1010000	832000	3170000	3220000	3320000	3230000	3290000	3160000	2050000	1850000	2430000	2440000	1700000	1380000	1090000	1760000	1830000	1040000	0.59:0.49:1.87:1.90:1.96:1.91:1.94:1.87:1.21:1.09:1.43:1.44:1.00:0.81:0.65:1.04:1.08:0.61	7850	Guanine nucleotide-binding protein G(I)/G(S)/G(O) subunit gamma-2 OS=Mus musculus OX=10090 GN=Gng2 PE=1 SV=2
39	34	P05064|ALDOA_MOUSE	108.39	63	23	18	Carbamidomethylation; Deamidation N	4880000	4670000	4430000	3600000	4080000	3810000	3840000	3930000	3720000	3620000	3980000	3630000	6210000	9220000	9150000	5620000	5160000	8030000	0.79:0.75:0.71:0.58:0.66:0.61:0.62:0.63:0.60:0.58:0.64:0.59:1.00:1.49:1.47:0.91:0.83:1.29	39356	Fructose-bisphosphate aldolase A OS=Mus musculus OX=10090 GN=Aldoa PE=1 SV=2
51	238	Q91X97|NCALD_MOUSE	107.52	46	11	4	Carbamidomethylation; Deamidation N	1440000	1420000	3120000	3610000	3190000	3170000	3200000	3080000	2320000	1880000	2550000	2720000	1570000	1330000	1080000	1810000	1970000	1300000	0.91:0.91:1.99:2.30:2.03:2.02:2.04:1.96:1.47:1.20:1.63:1.73:1.00:0.85:0.69:1.15:1.26:0.83	22245	Neurocalcin-delta OS=Mus musculus OX=10090 GN=Ncald PE=1 SV=4
538	538	Q7M729|SCN4B_MOUSE	107.45	23	5	5	Carbamidomethylation	2610000	2730000	2630000	2350000	2600000	2520000	2460000	2180000	2210000	2190000	2480000	2320000	1040000	1140000	1300000	1130000	1190000	1300000	2.52:2.63:2.54:2.27:2.52:2.43:2.37:2.10:2.13:2.12:2.40:2.24:1.00:1.10:1.26:1.09:1.15:1.26	25192	Sodium channel subunit beta-4 OS=Mus musculus OX=10090 GN=Scn4b PE=1 SV=1
229	487	P60840|ENSA_MOUSE	107.38	58	7	6	Oxidation (M)	2100000	2280000	4030000	3580000	4100000	3510000	3680000	3420000	3010000	2920000	3480000	3090000	841000	726000	1090000	1280000	1080000	816000	2.50:2.71:4.80:4.25:4.88:4.17:4.38:4.07:3.58:3.47:4.13:3.68:1.00:0.86:1.29:1.52:1.28:0.97	13335	Alpha-endosulfine OS=Mus musculus OX=10090 GN=Ensa PE=1 SV=1
38	110	P62748|HPCL1_MOUSE	106.58	72	15	6	Carbamidomethylation; Deamidation N	763000	656000	1510000	1670000	1530000	1540000	1600000	1560000	996000	924000	1110000	1170000	517000	432000	298000	635000	586000	382000	1.48:1.27:2.93:3.24:2.96:2.97:3.10:3.03:1.93:1.79:2.14:2.27:1.00:0.84:0.58:1.23:1.13:0.74	22338	Hippocalcin-like protein 1 OS=Mus musculus OX=10090 GN=Hpcal1 PE=1 SV=2
461	511	Q9D8B3|CHM4B_MOUSE	106.55	23	4	4		1160000	1220000	995000	831000	1000000	998000	1030000	884000	1000000	1010000	1100000	905000	248000	422000	412000	349000	298000	382000	4.70:4.92:4.02:3.35:4.04:4.03:4.18:3.57:4.06:4.08:4.45:3.65:1.00:1.71:1.66:1.41:1.20:1.54	24936	Charged multivesicular body protein 4b OS=Mus musculus OX=10090 GN=Chmp4b PE=1 SV=2
240	297	Q9QXV0|PCSK1_MOUSE	106.41	45	7	7		4040000	3960000	3880000	3570000	3990000	3870000	4130000	3590000	3400000	3490000	3760000	3400000	1540000	1730000	1730000	1900000	1690000	1870000	2.63:2.58:2.53:2.33:2.60:2.52:2.69:2.34:2.22:2.27:2.45:2.21:1.00:1.13:1.13:1.24:1.10:1.22	27270	ProSAAS OS=Mus musculus OX=10090 GN=Pcsk1n PE=1 SV=2
24	248	Q60829|PPR1B_MOUSE	104.63	69	22	22	Carbamidomethylation; HPRO; Oxidation (M); HexNAcHex; Phosphorylation (STY)	20400000	18600000	39100000	34600000	37200000	37500000	35300000	33300000	27000000	25200000	29800000	29700000	15600000	16000000	14400000	19000000	20400000	16400000	1.30:1.19:2.51:2.22:2.38:2.40:2.26:2.13:1.73:1.62:1.91:1.90:1.00:1.03:0.92:1.22:1.30:1.05	21781	Protein phosphatase 1 regulatory subunit 1B OS=Mus musculus OX=10090 GN=Ppp1r1b PE=1 SV=2
36	27	P35564|CALX_MOUSE	104.57	39	24	23	Carbamidomethylation; Phosphorylation (STY)	3100000	3190000	3780000	3430000	4100000	3820000	3740000	3950000	3100000	2980000	3380000	3380000	1580000	1670000	1650000	1840000	1810000	1770000	1.96:2.02:2.40:2.17:2.60:2.42:2.37:2.51:1.97:1.89:2.14:2.15:1.00:1.06:1.04:1.17:1.15:1.12	67278	Calnexin OS=Mus musculus OX=10090 GN=Canx PE=1 SV=1
212	87	Q99KJ8|DCTN2_MOUSE	103.34	34	12	12		1960000	1840000	2010000	1860000	1960000	1820000	1740000	1830000	1690000	1670000	1910000	1810000	723000	1200000	1290000	1480000	1370000	1360000	2.70:2.55:2.78:2.57:2.71:2.52:2.41:2.53:2.34:2.31:2.64:2.50:1.00:1.66:1.79:2.04:1.90:1.89	44117	Dynactin subunit 2 OS=Mus musculus OX=10090 GN=Dctn2 PE=1 SV=3
231	212	Q8BNY6|NCS1_MOUSE	102.64	49	9	9	Carbamidomethylation	1820000	1620000	2150000	1960000	2110000	2100000	1990000	2020000	1600000	1530000	1670000	1710000	854000	894000	692000	1040000	965000	937000	2.14:1.89:2.52:2.29:2.48:2.46:2.34:2.37:1.88:1.79:1.95:2.01:1.00:1.05:0.81:1.21:1.13:1.10	21879	Neuronal calcium sensor 1 OS=Mus musculus OX=10090 GN=Ncs1 PE=1 SV=3
33	99	P84075|HPCA_MOUSE	102.54	72	15	5	Carbamidomethylation; Oxidation (M); Deamidation N	9560000	9300000	18500000	16900000	17900000	15900000	14800000	14800000	11000000	10500000	12500000	13400000	7710000	5970000	4730000	8600000	9080000	7480000	1.24:1.21:2.39:2.20:2.32:2.07:1.92:1.92:1.43:1.36:1.62:1.74:1.00:0.77:0.61:1.12:1.18:0.97	22427	Neuron-specific calcium-binding protein hippocalcin OS=Mus musculus OX=10090 GN=Hpca PE=1 SV=2
141	267	Q80YN3|BCAS1_MOUSE	102.09	14	7	7	Carbamidomethylation; Deamidation N	4970000	4620000	4140000	3450000	3790000	3780000	3990000	3700000	4050000	4040000	4190000	3850000	1670000	2060000	2180000	12600000	1980000	1660000	2.97:2.76:2.48:2.06:2.27:2.26:2.38:2.21:2.42:2.42:2.50:2.30:1.00:1.23:1.31:7.53:1.18:0.99	67378	Breast carcinoma-amplified sequence 1 homolog OS=Mus musculus OX=10090 GN=Bcas1 PE=1 SV=3
104	73	Q61361|PGCB_MOUSE	101.22	23	19	19	Carbamidomethylation; Deamidation N	3870000	3220000	7030000	6590000	6910000	6280000	6410000	6010000	4440000	4120000	4960000	5020000	2850000	2560000	2300000	3240000	3300000	2170000	1.36:1.13:2.47:2.31:2.42:2.20:2.25:2.11:1.56:1.45:1.74:1.76:1.00:0.90:0.81:1.14:1.16:0.76	95815	Brevican core protein OS=Mus musculus OX=10090 GN=Bcan PE=1 SV=2
312	92	P50516|VATA_MOUSE	101.1	24	15	14		339000	269000	297000	321000	229000	296000	342000	328000	113000	178000	260000	211000	1070000	1160000	1260000	959000	776000	1200000	0.32:0.25:0.28:0.30:0.21:0.28:0.32:0.31:0.11:0.17:0.24:0.20:1.00:1.09:1.17:0.90:0.73:1.12	68326	V-type proton ATPase catalytic subunit A OS=Mus musculus OX=10090 GN=Atp6v1a PE=1 SV=2
59	40	Q7TQF7|AMPH_MOUSE	100.93	27	17	14	Carbamidomethylation; Oxidation (M); Phosphorylation (STY)	3160000	3340000	5580000	4880000	5060000	5000000	5140000	4580000	3120000	2900000	3590000	3920000	2720000	1860000	2100000	2740000	3000000	2360000	1.16:1.23:2.05:1.79:1.86:1.84:1.89:1.68:1.15:1.07:1.32:1.44:1.00:0.68:0.77:1.01:1.10:0.86	75013	Amphiphysin OS=Mus musculus OX=10090 GN=Amph PE=1 SV=1
401	394	O70591|PFD2_MOUSE	100.77	40	6	6		899000	859000	1470000	1470000	1550000	1340000	1430000	1370000	1010000	1000000	1170000	1180000	348000	307000	282000	373000	359000	345000	2.59:2.47:4.23:4.23:4.45:3.87:4.11:3.94:2.91:2.89:3.37:3.39:1.00:0.88:0.81:1.07:1.03:0.99	16534	Prefoldin subunit 2 OS=Mus musculus OX=10090 GN=Pfdn2 PE=1 SV=2
294	1150	O35143|ATIF1_MOUSE	100.69	24	7	7		6740000	6430000	5510000	4290000	5100000	5060000	4650000	4370000	5780000	5910000	6800000	5550000	2350000	3530000	3900000	2970000	2820000	3310000	2.87:2.73:2.34:1.82:2.17:2.15:1.98:1.86:2.46:2.51:2.89:2.36:1.00:1.50:1.66:1.26:1.20:1.41	12159	ATPase inhibitor mitochondrial OS=Mus musculus OX=10090 GN=ATP5IF1 PE=1 SV=2
253	304	Q9R0Y5|KAD1_MOUSE	100.66	33	6	6	Deamidation N	3750000	3920000	5570000	5550000	5190000	5390000	5340000	4940000	3670000	3400000	3760000	4210000	2690000	2010000	2270000	2830000	2960000	2430000	1.39:1.45:2.07:2.06:1.93:2.00:1.98:1.83:1.36:1.26:1.40:1.57:1.00:0.75:0.84:1.05:1.10:0.90	21540	Adenylate kinase isoenzyme 1 OS=Mus musculus OX=10090 GN=Ak1 PE=1 SV=1
123	104	P14211|CALR_MOUSE	99.99	36	14	14	Carbamidomethylation	3360000	3310000	3590000	3220000	3100000	3140000	2990000	3020000	2880000	2820000	3200000	2910000	1640000	1620000	1590000	1520000	1470000	949000	2.04:2.02:2.19:1.96:1.89:1.91:1.82:1.84:1.75:1.72:1.95:1.77:1.00:0.99:0.97:0.93:0.89:0.58	47995	Calreticulin OS=Mus musculus OX=10090 GN=Calr PE=1 SV=1
314	178	P10605|CATB_MOUSE	96.86	32	10	10	Carbamidomethylation	382000	387000	1120000	1150000	1210000	1080000	1150000	1020000	743000	697000	959000	891000	756000	582000	515000	891000	925000	621000	0.50:0.51:1.48:1.52:1.59:1.42:1.52:1.35:0.98:0.92:1.27:1.18:1.00:0.77:0.68:1.18:1.22:0.82	37280	Cathepsin B OS=Mus musculus OX=10090 GN=Ctsb PE=1 SV=2
323	455	P62075|TIM13_MOUSE	96.47	61	5	5	Carbamidomethylation	367000	438000	1590000	1480000	1610000	1500000	1280000	1120000	735000	705000	929000	916000	367000	299000	256000	380000	448000	186000	1.00:1.19:4.34:4.02:4.38:4.07:3.49:3.04:2.00:1.92:2.53:2.50:1.00:0.81:0.70:1.04:1.22:0.51	10458	Mitochondrial import inner membrane translocase subunit Tim13 OS=Mus musculus OX=10090 GN=Timm13 PE=1 SV=1
128	169	Q99L47|F10A1_MOUSE	94.97	26	9	9	Carbamidomethylation; Oxidation (M)	3890000	3280000	4650000	5010000	4180000	4350000	4960000	4600000	3350000	3180000	3660000	3880000	2060000	1820000	1630000	2180000	2110000	1940000	1.88:1.59:2.25:2.43:2.02:2.11:2.40:2.23:1.62:1.54:1.77:1.88:1.00:0.88:0.79:1.06:1.02:0.94	41656	Hsc70-interacting protein OS=Mus musculus OX=10090 GN=St13 PE=1 SV=1
419	603	O08997|ATOX1_MOUSE	94.77	85	5	5	Carbamidomethylation	1250000	1420000	4150000	3990000	4040000	3220000	3390000	3130000	2270000	2200000	2710000	2610000	1280000	604000	1100000	1510000	1670000	1050000	0.98:1.11:3.25:3.12:3.16:2.52:2.65:2.45:1.78:1.72:2.12:2.04:1.00:0.47:0.86:1.18:1.30:0.82	7338	Copper transport protein ATOX1 OS=Mus musculus OX=10090 GN=Atox1 PE=1 SV=1
129	311	Q9WTX5|SKP1_MOUSE	94.34	44	7	7	Carbamidomethylation; Deamidation N	6020000	6050000	8230000	7200000	8340000	7550000	7960000	7000000	6390000	6410000	7230000	6790000	3450000	4210000	3860000	4780000	3990000	3880000	1.75:1.75:2.38:2.09:2.42:2.19:2.31:2.03:1.85:1.86:2.09:1.97:1.00:1.22:1.12:1.38:1.15:1.13	18672	S-phase kinase-associated protein 1 OS=Mus musculus OX=10090 GN=Skp1 PE=1 SV=3
676	1142	Q9D164|FXYD6_MOUSE	94.24	37	3	3		35900	55400	1540000	1400000	1310000	1310000	1280000	1060000	495000	377000	668000	672000	538000	391000	159000	608000	644000	143000	0.07:0.10:2.86:2.61:2.43:2.44:2.38:1.97:0.92:0.70:1.24:1.25:1.00:0.73:0.29:1.13:1.20:0.27	10374	FXYD domain-containing ion transport regulator 6 OS=Mus musculus OX=10090 GN=Fxyd6 PE=1 SV=2
114	32	O08599|STXB1_MOUSE	93.96	37	18	18	Carbamidomethylation; Oxidation (M); Deamidation N	473000	490000	460000	501000	409000	566000	557000	510000	320000	290000	354000	341000	1800000	2590000	2320000	1810000	1660000	2360000	0.26:0.27:0.26:0.28:0.23:0.31:0.31:0.28:0.18:0.16:0.20:0.19:1.00:1.44:1.29:1.01:0.92:1.31	67569	Syntaxin-binding protein 1 OS=Mus musculus OX=10090 GN=Stxbp1 PE=1 SV=2
592	650	Q9WVA2|TIM8A_MOUSE	93.6	34	3	3	Carbamidomethylation	1120000	1090000	2140000	2320000	2250000	2190000	2390000	2120000	1480000	1450000	1620000	1570000	708000	683000	585000	774000	774000	539000	1.57:1.53:3.02:3.27:3.18:3.10:3.38:3.00:2.08:2.05:2.29:2.22:1.00:0.96:0.83:1.09:1.09:0.76	11042	Mitochondrial import inner membrane translocase subunit Tim8 A OS=Mus musculus OX=10090 GN=Timm8a1 PE=1 SV=1
75	50	P08249|MDHM_MOUSE	93.51	61	17	17	Carbamidomethylation; Oxidation (M); Deamidation N	2900000	2800000	2950000	2640000	2880000	2710000	2920000	2750000	2370000	2340000	2640000	2400000	4350000	5220000	5560000	3650000	3880000	4620000	0.67:0.64:0.68:0.61:0.66:0.62:0.67:0.63:0.55:0.54:0.61:0.55:1.00:1.20:1.28:0.84:0.89:1.06	35611	Malate dehydrogenase mitochondrial OS=Mus musculus OX=10090 GN=Mdh2 PE=1 SV=3
304	215	P06745|G6PI_MOUSE	92.84	15	7	7	Carbamidomethylation	339000	317000	347000	328000	317000	274000	353000	349000	223000	202000	217000	212000	1140000	1420000	1460000	882000	938000	1310000	0.30:0.28:0.30:0.29:0.28:0.24:0.31:0.31:0.20:0.18:0.19:0.19:1.00:1.24:1.28:0.78:0.82:1.15	62767	Glucose-6-phosphate isomerase OS=Mus musculus OX=10090 GN=Gpi PE=1 SV=4
382	287	Q91VR2|ATPG_MOUSE	92.21	24	7	7	Carbamidomethylation	214000	74500	66000	342000	383000	274000	301000	193000	212000	264000	123000	152000	861000	980000	1030000	641000	601000	865000	0.25:0.09:0.08:0.40:0.45:0.32:0.35:0.22:0.25:0.31:0.14:0.18:1.00:1.14:1.19:0.74:0.70:1.00	32886	ATP synthase subunit gamma mitochondrial OS=Mus musculus OX=10090 GN=Atp5f1c PE=1 SV=1
364	449	P28656|NP1L1_MOUSE	91.68	18	7	6		57100	46700	924000	1060000	816000	803000	960000	859000	253000	212000	339000	357000	296000	163000	54000	295000	281000	52900	0.19:0.16:3.12:3.58:2.76:2.71:3.24:2.91:0.86:0.72:1.15:1.21:1.00:0.55:0.18:1.00:0.95:0.18	45345	Nucleosome assembly protein 1-like 1 OS=Mus musculus OX=10090 GN=Nap1l1 PE=1 SV=2
47	39	O08539|BIN1_MOUSE	91.64	37	23	20	Carbamidomethylation; HPRO; Deamidation N	2930000	2750000	5180000	4640000	4960000	4770000	4750000	5820000	3420000	3310000	3990000	5610000	2480000	2480000	2090000	2880000	3090000	2530000	1.18:1.11:2.09:1.87:2.01:1.93:1.92:2.35:1.38:1.34:1.61:2.27:1.00:1.00:0.85:1.16:1.25:1.02	64470	Myc box-dependent-interacting protein 1 OS=Mus musculus OX=10090 GN=Bin1 PE=1 SV=1
480	1145	Q9WUC3|LY6H_MOUSE	90.65	17	2	2	Carbamidomethylation; Oxidation (M)	3320000	3330000	3600000	2800000	3430000	3130000	3090000	2820000	3660000	3640000	4190000	3460000	1560000	2000000	1770000	2080000	1890000	2050000	2.12:2.13:2.30:1.79:2.19:2.00:1.98:1.80:2.34:2.33:2.68:2.21:1.00:1.28:1.13:1.33:1.21:1.31	14669	Lymphocyte antigen 6H OS=Mus musculus OX=10090 GN=Ly6h PE=1 SV=2
509	907	P0DN34|NDUB1_MOUSE	90.58	32	2	2		2260000	1830000	2770000	2870000	2410000	2770000	2880000	3000000	2080000	2190000	2450000	2420000	1380000	1280000	1140000	1510000	1440000	1340000	1.63:1.32:2.00:2.08:1.74:2.00:2.08:2.16:1.50:1.58:1.77:1.75:1.00:0.92:0.82:1.09:1.04:0.97	6954	NADH dehydrogenase [ubiquinone] 1 beta subcomplex subunit 1 OS=Mus musculus OX=10090 GN=Ndufb1 PE=1 SV=1
26	17	P08553|NFM_MOUSE	90.51	36	27	25	Carbamidomethylation; Phosphorylation (STY); Deamidation N	3270000	2870000	6700000	6540000	6490000	6350000	6120000	6040000	4500000	4310000	5490000	4910000	3430000	3570000	3070000	3790000	3840000	3100000	0.95:0.83:1.95:1.90:1.89:1.85:1.78:1.76:1.31:1.25:1.60:1.43:1.00:1.04:0.89:1.10:1.12:0.90	95916	Neurofilament medium polypeptide OS=Mus musculus OX=10090 GN=Nefm PE=1 SV=4
72	256	Q6IRU5|CLCB_MOUSE	90.44	38	13	12	Carbamidomethylation	14100000	14400000	12700000	10500000	11300000	11600000	11800000	11300000	12500000	12600000	13300000	12200000	5440000	8010000	8130000	8080000	6420000	7820000	2.60:2.65:2.34:1.93:2.07:2.14:2.17:2.08:2.29:2.32:2.45:2.25:1.00:1.47:1.49:1.48:1.18:1.44	25172	Clathrin light chain B OS=Mus musculus OX=10090 GN=Cltb PE=1 SV=1
621	439	Q60930|VDAC2_MOUSE	89.75	21	5	5		82800	90000	249000	331000	299000	263000	303000	224000	86000	67800	97500	128000	632000	589000	498000	463000	540000	520000	0.13:0.14:0.39:0.52:0.47:0.42:0.48:0.35:0.14:0.11:0.15:0.20:1.00:0.93:0.79:0.73:0.85:0.82	31733	Voltage-dependent anion-selective channel protein 2 OS=Mus musculus OX=10090 GN=Vdac2 PE=1 SV=2
109	15	D3YVF0|AKAP5_MOUSE	89.64	44	23	23	Carbamidomethylation; Deamidation N	1540000	1500000	3450000	3150000	3530000	3500000	3190000	2940000	2450000	2430000	2860000	2680000	1480000	1590000	1220000	2000000	1780000	895000	1.04:1.01:2.33:2.13:2.38:2.36:2.15:1.98:1.65:1.64:1.93:1.81:1.00:1.07:0.83:1.35:1.20:0.60	79397	A-kinase anchor protein 5 OS=Mus musculus OX=10090 GN=Akap5 PE=1 SV=2
281	137	P14152|MDHC_MOUSE	89.34	27	8	8	Carbamidomethylation	1440000	1500000	1560000	1530000	1150000	1580000	1180000	1370000	808000	1020000	1320000	1150000	3640000	3950000	3820000	2470000	2930000	3540000	0.39:0.41:0.43:0.42:0.32:0.43:0.32:0.38:0.22:0.28:0.36:0.32:1.00:1.08:1.05:0.68:0.80:0.97	36511	Malate dehydrogenase cytoplasmic OS=Mus musculus OX=10090 GN=Mdh1 PE=1 SV=3
353	628	Q9DCL8|IPP2_MOUSE	88.6	22	6	6		841000	832000	2160000	1860000	1990000	1780000	1860000	1910000	1500000	1430000	1610000	1610000	705000	718000	653000	881000	844000	479000	1.19:1.18:3.06:2.64:2.83:2.53:2.64:2.71:2.13:2.03:2.29:2.28:1.00:1.02:0.93:1.25:1.20:0.68	23119	Protein phosphatase inhibitor 2 OS=Mus musculus OX=10090 GN=Ppp1r2 PE=1 SV=3
40	16	Q6PIC6|AT1A3_MOUSE	88.11	37	37	22	Carbamidomethylation; Oxidation (M)	991000	1160000	791000	679000	770000	736000	945000	788000	687000	643000	851000	648000	2470000	4110000	4200000	2370000	2020000	3480000	0.40:0.47:0.32:0.28:0.31:0.30:0.38:0.32:0.28:0.26:0.34:0.26:1.00:1.66:1.70:0.96:0.82:1.41	111691	Sodium/potassium-transporting ATPase subunit alpha-3 OS=Mus musculus OX=10090 GN=Atp1a3 PE=1 SV=1
505	866	P47955|RLA1_MOUSE	87.9	63	4	4	Carbamidomethylation	53900	56400	1270000	1330000	1060000	1150000	945000	896000	116000	115000	222000	181000	117000	147000	29000	186000	164000	44200	0.46:0.48:10.89:11.41:9.08:9.83:8.11:7.69:1.00:0.99:1.90:1.56:1.00:1.26:0.25:1.59:1.41:0.38	11475	60S acidic ribosomal protein P1 OS=Mus musculus OX=10090 GN=Rplp1 PE=1 SV=1
302	142	P46096|SYT1_MOUSE	87.23	33	12	9		496000	487000	419000	335000	430000	407000	443000	403000	347000	355000	367000	360000	866000	1510000	1640000	856000	654000	1210000	0.57:0.56:0.48:0.39:0.50:0.47:0.51:0.47:0.40:0.41:0.42:0.42:1.00:1.75:1.89:0.99:0.76:1.39	47418	Synaptotagmin-1 OS=Mus musculus OX=10090 GN=Syt1 PE=1 SV=1
283	369	P56395|CYB5_MOUSE	86.9	48	5	5		2610000	2280000	3300000	3060000	3170000	3070000	2980000	2670000	2450000	2160000	2660000	2550000	1370000	1620000	1240000	1880000	1700000	1660000	1.90:1.66:2.41:2.23:2.31:2.24:2.17:1.94:1.79:1.57:1.94:1.86:1.00:1.18:0.90:1.37:1.24:1.21	15241	Cytochrome b5 OS=Mus musculus OX=10090 GN=Cyb5a PE=1 SV=2
412	144	Q64332|SYN2_MOUSE	86.34	18	8	6		112000	105000	341000	308000	348000	272000	277000	271000	119000	109000	175000	194000	918000	750000	562000	621000	782000	680000	0.12:0.11:0.37:0.34:0.38:0.30:0.30:0.30:0.13:0.12:0.19:0.21:1.00:0.82:0.61:0.68:0.85:0.74	63373	Synapsin-2 OS=Mus musculus OX=10090 GN=Syn2 PE=1 SV=2
79	343	P08228|SODC_MOUSE	85.86	68	8	8	Carbamidomethylation; Deamidation N	67500000	67000000	71300000	59200000	71100000	61000000	70100000	65000000	62600000	60800000	69600000	62800000	31200000	38200000	34900000	37300000	36200000	38000000	2.16:2.15:2.28:1.90:2.28:1.95:2.24:2.08:2.00:1.95:2.23:2.01:1.00:1.22:1.12:1.19:1.16:1.22	15943	Superoxide dismutase [Cu-Zn] OS=Mus musculus OX=10090 GN=Sod1 PE=1 SV=2
249	323	P62869|ELOB_MOUSE	85.63	59	7	7	Carbamidomethylation	3320000	3230000	3720000	3520000	3850000	3520000	3500000	3510000	1910000	2940000	3240000	3210000	1630000	1580000	1490000	2040000	1740000	1080000	2.03:1.98:2.28:2.15:2.36:2.15:2.14:2.15:1.17:1.80:1.99:1.97:1.00:0.97:0.91:1.25:1.07:0.66	13170	Elongin-B OS=Mus musculus OX=10090 GN=Elob PE=1 SV=1
20	109	P70296|PEBP1_MOUSE	85.32	93	25	20	Carbamidomethylation; Oxidation (M); HLys; Phosphorylation (STY); Deamidation N	16800000	19000000	37700000	35400000	38200000	34100000	36700000	32700000	24400000	24200000	29100000	28300000	17500000	17600000	15900000	20900000	21400000	16800000	0.96:1.09:2.15:2.02:2.18:1.94:2.09:1.87:1.39:1.38:1.66:1.62:1.00:1.00:0.91:1.19:1.22:0.96	20830	Phosphatidylethanolamine-binding protein 1 OS=Mus musculus OX=10090 GN=Pebp1 PE=1 SV=3
430	259	P63011|RAB3A_MOUSE	85.11	25	5	3	Carbamidomethylation	290000	246000	341000	255000	311000	314000	299000	275000	185000	174000	219000	213000	1330000	1570000	1510000	1090000	952000	1290000	0.22:0.18:0.26:0.19:0.23:0.24:0.22:0.21:0.14:0.13:0.16:0.16:1.00:1.18:1.13:0.82:0.71:0.97	24970	Ras-related protein Rab-3A OS=Mus musculus OX=10090 GN=Rab3a PE=1 SV=1
624	581	Q61885|MOG_MOUSE	84.76	16	4	4	Carbamidomethylation	566000	544000	814000	721000	791000	805000	849000	852000	491000	520000	486000	529000	2120000	2290000	2010000	1710000	1580000	1960000	0.27:0.26:0.38:0.34:0.37:0.38:0.40:0.40:0.23:0.25:0.23:0.25:1.00:1.08:0.95:0.80:0.74:0.92	28271	Myelin-oligodendrocyte glycoprotein OS=Mus musculus OX=10090 GN=Mog PE=1 SV=1
228	561	P62897|CYC_MOUSE	84.05	39	5	5	Oxidation (M)	5760000	6730000	6620000	7210000	6040000	6300000	7340000	7270000	5530000	5060000	5270000	6390000	4620000	3220000	3930000	4340000	3880000	4490000	1.25:1.46:1.43:1.56:1.31:1.36:1.59:1.58:1.20:1.10:1.14:1.38:1.00:0.70:0.85:0.94:0.84:0.97	11605	Cytochrome c somatic OS=Mus musculus OX=10090 GN=Cycs PE=1 SV=2
839	578	P40142|TKT_MOUSE	84.01	5	4	4	Carbamidomethylation	53100	64700	52400	55000	35700	74800	77200	58000	64000	24700	0	16200	271000	371000	325000	137000	196000	267000	0.20:0.24:0.19:0.20:0.13:0.28:0.28:0.21:0.24:0.09:0:0.06:1.00:1.37:1.20:0.50:0.72:0.98	67631	Transketolase OS=Mus musculus OX=10090 GN=Tkt PE=1 SV=1
181	309	P30275|KCRU_MOUSE	83.95	15	7	4	Carbamidomethylation	311000	247000	493000	497000	444000	466000	493000	411000	237000	242000	268000	293000	1110000	1090000	1180000	905000	962000	1140000	0.28:0.22:0.44:0.45:0.40:0.42:0.44:0.37:0.21:0.22:0.24:0.26:1.00:0.98:1.06:0.81:0.86:1.02	47004	Creatine kinase U-type mitochondrial OS=Mus musculus OX=10090 GN=Ckmt1 PE=1 SV=1
78	108	P97300|NPTN_MOUSE	83.29	33	15	14	Carbamidomethylation; Deamidation N	5030000	4940000	11100000	9880000	11100000	10200000	10400000	9880000	7190000	6900000	7940000	8290000	6020000	5930000	4870000	6830000	6780000	4930000	0.84:0.82:1.84:1.64:1.85:1.69:1.72:1.64:1.20:1.15:1.32:1.38:1.00:0.98:0.81:1.13:1.13:0.82	44373	Neuroplastin OS=Mus musculus OX=10090 GN=Nptn PE=1 SV=3
43	206	Q9DCX2|ATP5H_MOUSE	82.61	72	15	15	Carbamidomethylation	12600000	12300000	14400000	11600000	13500000	12700000	13200000	12400000	12100000	11800000	14500000	12300000	6420000	8600000	7380000	7630000	6940000	7630000	1.96:1.91:2.24:1.81:2.11:1.97:2.06:1.94:1.89:1.84:2.25:1.92:1.00:1.34:1.15:1.19:1.08:1.19	18749	ATP synthase subunit d mitochondrial OS=Mus musculus OX=10090 GN=Atp5pd PE=1 SV=3
320	139	Q9CZU6|CISY_MOUSE	81.59	24	12	12	Carbamidomethylation	153000	239000	319000	261000	282000	246000	388000	326000	106000	114000	118000	107000	986000	1420000	1380000	971000	838000	1170000	0.16:0.24:0.32:0.26:0.29:0.25:0.39:0.33:0.11:0.12:0.12:0.11:1.00:1.44:1.40:0.98:0.85:1.18	51737	Citrate synthase mitochondrial OS=Mus musculus OX=10090 GN=Cs PE=1 SV=1
230	195	Q9DBJ1|PGAM1_MOUSE	81.35	46	10	9	Carbamidomethylation; Deamidation N	906000	953000	1080000	944000	1020000	974000	1040000	950000	870000	848000	1140000	712000	1320000	2170000	2220000	1370000	1300000	1680000	0.69:0.72:0.82:0.72:0.77:0.74:0.79:0.72:0.66:0.65:0.86:0.54:1.00:1.65:1.69:1.04:0.99:1.27	28832	Phosphoglycerate mutase 1 OS=Mus musculus OX=10090 GN=Pgam1 PE=1 SV=3
87	164	Q8BLK3|LSAMP_MOUSE	81.33	30	10	9	Carbamidomethylation; Deamidation N	7860000	6750000	7540000	3890000	4740000	6810000	6390000	6220000	6410000	6210000	7020000	6470000	3370000	4370000	4020000	3960000	3730000	3990000	2.33:2.00:2.24:1.15:1.41:2.02:1.90:1.84:1.90:1.84:2.08:1.92:1.00:1.30:1.19:1.17:1.11:1.18	38086	Limbic system-associated membrane protein OS=Mus musculus OX=10090 GN=Lsamp PE=1 SV=1
198	278	P22005|PENK_MOUSE	81.26	29	9	9	Carbamidomethylation	3350000	3650000	3090000	2880000	3420000	3140000	3080000	2790000	3320000	3370000	3840000	3290000	1210000	1590000	1820000	1760000	1690000	1730000	2.78:3.03:2.57:2.38:2.83:2.60:2.56:2.31:2.75:2.80:3.18:2.73:1.00:1.32:1.51:1.46:1.40:1.43	31004	Proenkephalin-A OS=Mus musculus OX=10090 GN=Penk PE=1 SV=2
121	62	P55066|NCAN_MOUSE	81.2	13	18	18	Carbamidomethylation	2280000	2400000	2340000	1970000	1990000	2020000	2080000	2050000	1950000	1880000	2170000	1930000	848000	992000	999000	978000	884000	950000	2.69:2.83:2.76:2.32:2.35:2.39:2.46:2.42:2.30:2.22:2.56:2.28:1.00:1.17:1.18:1.15:1.04:1.12	137200	Neurocan core protein OS=Mus musculus OX=10090 GN=Ncan PE=1 SV=1
7	4	Q9D6F9|TBB4A_MOUSE	79.67	68	34	4	Carbamidomethylation; HPRO; Oxidation (M); Deamidation N	380000	237000	1060000	772000	848000	819000	936000	942000	585000	527000	720000	604000	1670000	2260000	1740000	1660000	1240000	1200000	0.23:0.14:0.64:0.46:0.51:0.49:0.56:0.56:0.35:0.32:0.43:0.36:1.00:1.35:1.04:0.99:0.74:0.72	49586	Tubulin beta-4A chain OS=Mus musculus OX=10090 GN=Tubb4a PE=1 SV=3
338	492	P10639|THIO_MOUSE	79.63	57	8	8	Carbamidomethylation	3110000	3230000	8990000	8330000	9250000	8290000	8240000	7260000	5230000	4930000	5380000	6250000	4330000	3290000	2790000	5540000	5670000	3230000	0.72:0.75:2.08:1.93:2.14:1.92:1.90:1.68:1.21:1.14:1.24:1.45:1.00:0.76:0.64:1.28:1.31:0.75	11675	Thioredoxin OS=Mus musculus OX=10090 GN=Txn PE=1 SV=3
195	491	Q9CQX2|CYB5B_MOUSE	78.89	55	5	4		5730000	5120000	7310000	7240000	7650000	6420000	6490000	6460000	5880000	5610000	6540000	6250000	3320000	3370000	2860000	4450000	4360000	4040000	1.72:1.54:2.20:2.18:2.30:1.93:1.95:1.94:1.77:1.69:1.97:1.88:1.00:1.01:0.86:1.34:1.31:1.21	16318	Cytochrome b5 type B OS=Mus musculus OX=10090 GN=Cyb5b PE=1 SV=1
149	601	P63040|CPLX1_MOUSE	78.04	52	6	5	Carbamidomethylation; Oxidation (M)	1230000	1630000	3790000	3430000	3650000	3430000	3260000	2920000	2710000	2560000	3200000	2750000	1470000	2060000	1270000	2350000	2190000	1340000	0.83:1.11:2.57:2.32:2.48:2.32:2.21:1.98:1.84:1.73:2.17:1.87:1.00:1.39:0.86:1.59:1.48:0.91	15122	Complexin-1 OS=Mus musculus OX=10090 GN=Cplx1 PE=1 SV=1
490	486	P63323|RS12_MOUSE	77.97	42	5	5	Carbamidomethylation	938000	958000	1370000	1270000	1220000	1240000	1370000	1280000	938000	918000	1060000	1150000	495000	429000	457000	455000	496000	479000	1.89:1.93:2.76:2.57:2.47:2.51:2.76:2.59:1.89:1.85:2.13:2.32:1.00:0.87:0.92:0.92:1.00:0.97	14525	40S ribosomal protein S12 OS=Mus musculus OX=10090 GN=Rps12 PE=1 SV=2
117	399	O08585|CLCA_MOUSE	77.63	18	6	5	Carbamidomethylation; Deamidation N	18300000	16900000	17500000	14800000	17600000	16200000	15300000	14800000	16300000	16100000	18100000	15700000	8000000	10500000	10800000	11000000	9500000	10600000	2.29:2.11:2.18:1.85:2.20:2.02:1.92:1.85:2.04:2.01:2.26:1.96:1.00:1.32:1.34:1.38:1.19:1.33	25604	Clathrin light chain A OS=Mus musculus OX=10090 GN=Clta PE=1 SV=2
52	30	P56480|ATPB_MOUSE	77.51	40	18	18	Oxidation (M); Deamidation N	4730000	4540000	5440000	5320000	4770000	5290000	5350000	5430000	3690000	3510000	3740000	4000000	7950000	7040000	7660000	6070000	5950000	6870000	0.60:0.57:0.68:0.67:0.60:0.67:0.67:0.68:0.46:0.44:0.47:0.50:1.00:0.89:0.96:0.76:0.75:0.86	56301	ATP synthase subunit beta mitochondrial OS=Mus musculus OX=10090 GN=Atp5f1b PE=1 SV=2
388	611	P62852|RS25_MOUSE	77.25	30	5	5		2140000	2170000	2200000	2130000	2170000	2120000	2220000	2030000	1730000	1640000	1660000	1890000	746000	651000	746000	727000	760000	838000	2.86:2.91:2.95:2.85:2.91:2.84:2.97:2.71:2.32:2.19:2.22:2.53:1.00:0.87:1.00:0.97:1.02:1.12	13742	40S ribosomal protein S25 OS=Mus musculus OX=10090 GN=Rps25 PE=1 SV=1
131	421	Q9D3D9|ATPD_MOUSE	76.57	42	8	8		25600000	25600000	21400000	18600000	21900000	21300000	20500000	19500000	22500000	22100000	24600000	20900000	10300000	16200000	15900000	15600000	13300000	16800000	2.47:2.47:2.07:1.79:2.12:2.06:1.98:1.89:2.17:2.14:2.38:2.02:1.00:1.57:1.54:1.51:1.29:1.62	17600	ATP synthase subunit delta mitochondrial OS=Mus musculus OX=10090 GN=Atp5f1d PE=1 SV=1
164	233	P18572|BASI_MOUSE	76.37	22	8	7	Carbamidomethylation	4810000	4500000	4600000	3990000	4350000	4270000	3860000	3570000	4080000	4080000	4700000	3960000	2120000	2920000	2760000	2990000	2470000	2840000	2.27:2.12:2.17:1.88:2.06:2.01:1.82:1.69:1.93:1.92:2.22:1.87:1.00:1.38:1.30:1.41:1.17:1.34	42445	Basigin OS=Mus musculus OX=10090 GN=Bsg PE=1 SV=2
324	396	P97352|S10AD_MOUSE	76.24	55	7	7		2110000	2000000	2540000	2390000	2050000	2270000	2390000	2370000	1790000	1970000	2050000	2060000	977000	804000	813000	1020000	1000000	902000	2.16:2.04:2.60:2.45:2.10:2.33:2.45:2.43:1.84:2.02:2.10:2.11:1.00:0.82:0.83:1.04:1.03:0.92	11158	Protein S100-A13 OS=Mus musculus OX=10090 GN=S100a13 PE=1 SV=1
439	389	Q9D1X0|NOL3_MOUSE	76.04	45	6	6	Carbamidomethylation	1280000	1180000	1480000	1390000	1490000	1350000	1460000	1360000	1150000	1120000	1300000	1290000	566000	460000	525000	571000	538000	468000	2.26:2.09:2.62:2.46:2.63:2.38:2.58:2.40:2.03:1.98:2.29:2.29:1.00:0.81:0.93:1.01:0.95:0.83	24568	Nucleolar protein 3 OS=Mus musculus OX=10090 GN=Nol3 PE=1 SV=1
255	513	Q9D1K2|VATF_MOUSE	75.64	36	5	5		2580000	2530000	3840000	4180000	3940000	3830000	4010000	3580000	2330000	2290000	2600000	2900000	2030000	1660000	1540000	1860000	1910000	1510000	1.27:1.24:1.89:2.06:1.94:1.88:1.97:1.76:1.15:1.13:1.28:1.43:1.00:0.82:0.76:0.91:0.94:0.74	13370	V-type proton ATPase subunit F OS=Mus musculus OX=10090 GN=Atp6v1f PE=1 SV=2
264	387	P70349|HINT1_MOUSE	75.18	78	7	7	Carbamidomethylation	6820000	5940000	8220000	7590000	8050000	7880000	8170000	7460000	5870000	5670000	6580000	6170000	3810000	4490000	3690000	4490000	4210000	4150000	1.79:1.56:2.16:1.99:2.11:2.07:2.14:1.96:1.54:1.49:1.72:1.62:1.00:1.18:0.97:1.18:1.10:1.09	13777	Histidine triad nucleotide-binding protein 1 OS=Mus musculus OX=10090 GN=Hint1 PE=1 SV=3
426	458	Q8VED9|LEGL_MOUSE	75.15	36	5	5	Carbamidomethylation	1890000	769000	2830000	2660000	2670000	2590000	2350000	2260000	1770000	1760000	2020000	2070000	1330000	1270000	1200000	1450000	1470000	1170000	1.42:0.58:2.14:2.01:2.02:1.95:1.77:1.71:1.34:1.33:1.53:1.56:1.00:0.96:0.90:1.09:1.11:0.88	18956	Galectin-related protein OS=Mus musculus OX=10090 GN=Lgalsl PE=1 SV=1
359	515	O70251|EF1B_MOUSE	74.97	27	5	4		1290000	1260000	2820000	2790000	2640000	2650000	2660000	2630000	1570000	1430000	1650000	1760000	1300000	1140000	977000	1360000	1220000	954000	0.99:0.97:2.17:2.15:2.03:2.04:2.05:2.02:1.20:1.10:1.27:1.35:1.00:0.88:0.75:1.05:0.94:0.73	24694	Elongation factor 1-beta OS=Mus musculus OX=10090 GN=Eef1b PE=1 SV=5
58	214	P21107|TPM3_MOUSE	74.34	33	11	6	Carbamidomethylation; Oxidation (M)	7660000	7090000	8950000	8380000	9010000	8520000	8640000	8250000	7920000	7780000	8910000	7780000	4170000	4710000	4310000	5390000	5030000	5040000	1.84:1.70:2.15:2.01:2.16:2.04:2.07:1.98:1.90:1.87:2.14:1.86:1.00:1.13:1.03:1.29:1.21:1.21	32994	Tropomyosin alpha-3 chain OS=Mus musculus OX=10090 GN=Tpm3 PE=1 SV=3
774	803	Q9CR98|F136A_MOUSE	73.65	25	4	4	Carbamidomethylation	290000	292000	520000	538000	494000	463000	483000	483000	402000	382000	489000	437000	108000	24100	103000	133000	107000	161000	2.69:2.71:4.83:4.99:4.58:4.30:4.48:4.49:3.73:3.55:4.54:4.05:1.00:0.22:0.96:1.23:1.00:1.49	15674	Protein FAM136A OS=Mus musculus OX=10090 GN=Fam136a PE=1 SV=1
137	484	P97450|ATP5J_MOUSE	73.42	56	9	9	Oxidation (M)	16300000	14400000	18700000	16900000	19300000	18000000	17500000	16800000	16000000	15800000	18400000	17200000	8750000	9270000	8530000	11700000	10800000	9990000	1.86:1.64:2.13:1.93:2.21:2.05:2.00:1.92:1.83:1.80:2.10:1.97:1.00:1.06:0.97:1.33:1.24:1.14	12496	ATP synthase-coupling factor 6 mitochondrial OS=Mus musculus OX=10090 GN=Atp5pf PE=1 SV=1
178	246	Q63912|OMGP_MOUSE	73.22	18	8	8	Carbamidomethylation	6780000	6130000	6950000	6860000	7300000	6300000	6520000	6300000	6070000	5610000	6370000	6210000	3340000	3180000	2770000	4060000	3750000	3670000	2.03:1.84:2.08:2.06:2.19:1.89:1.95:1.89:1.82:1.68:1.91:1.86:1.00:0.95:0.83:1.22:1.12:1.10	49284	Oligodendrocyte-myelin glycoprotein OS=Mus musculus OX=10090 GN=Omg PE=1 SV=1
864	417	Q60597|ODO1_MOUSE	72.59	5	6	6	Carbamidomethylation	66800	47400	95700	0	0	36500	75900	10800	0	0	55800	45200	270000	163000	384000	222000	136000	301000	0.25:0.18:0.35:0:0:0.14:0.28:0.04:0:0:0.21:0.17:1.00:0.61:1.42:0.82:0.50:1.11	116449	2-oxoglutarate dehydrogenase mitochondrial OS=Mus musculus OX=10090 GN=Ogdh PE=1 SV=3
77	543	P19536|COX5B_MOUSE	72.37	39	8	8	Oxidation (M)	29000000	28400000	33500000	30900000	32800000	30000000	29800000	27700000	27500000	27200000	30500000	28400000	15800000	18600000	17200000	21800000	19700000	20600000	1.84:1.80:2.12:1.96:2.08:1.90:1.89:1.76:1.75:1.72:1.93:1.80:1.00:1.18:1.09:1.38:1.25:1.31	13813	Cytochrome c oxidase subunit 5B mitochondrial OS=Mus musculus OX=10090 GN=Cox5b PE=1 SV=1
44	44	Q9Z0P4|PALM_MOUSE	72.34	54	18	18	Phosphorylation (STY); Deamidation N	8300000	8030000	8660000	8140000	8770000	7990000	8480000	8090000	7250000	7140000	8020000	7480000	4080000	4080000	4130000	4750000	4640000	4740000	2.03:1.97:2.12:1.99:2.15:1.96:2.08:1.98:1.77:1.75:1.96:1.83:1.00:1.00:1.01:1.16:1.14:1.16	41614	Paralemmin-1 OS=Mus musculus OX=10090 GN=Palm PE=1 SV=1
469	698	O55074|AKA7A_MOUSE	71.99	37	4	4		1540000	1350000	1170000	1120000	1220000	1150000	1180000	1050000	624000	1190000	1380000	561000	189000	260000	277000	242000	224000	260000	8.15:7.15:6.19:5.94:6.46:6.06:6.22:5.55:3.30:6.29:7.28:2.96:1.00:1.38:1.47:1.28:1.18:1.37	9169	A-kinase anchor protein 7 isoform alpha OS=Mus musculus OX=10090 GN=Akap7 PE=1 SV=4
744	594	P84091|AP2M1_MOUSE	71.89	8	4	4		96600	90100	68100	52300	77600	86200	36600	77400	61700	37000	45400	37000	483000	666000	619000	331000	344000	520000	0.20:0.19:0.14:0.11:0.16:0.18:0.08:0.16:0.13:0.08:0.09:0.08:1.00:1.38:1.28:0.69:0.71:1.08	49655	AP-2 complex subunit mu OS=Mus musculus OX=10090 GN=Ap2m1 PE=1 SV=1
241	609	P52503|NDUS6_MOUSE	71.08	50	6	6	Carbamidomethylation	8400000	8400000	7590000	6490000	7880000	7620000	7420000	6990000	7620000	7640000	7950000	7500000	3620000	4840000	4960000	4840000	4290000	4900000	2.32:2.32:2.10:1.79:2.18:2.10:2.05:1.93:2.11:2.11:2.20:2.07:1.00:1.34:1.37:1.34:1.19:1.35	13020	NADH dehydrogenase [ubiquinone] iron-sulfur protein 6 mitochondrial OS=Mus musculus OX=10090 GN=Ndufs6 PE=1 SV=2
620	157	P35486|ODPA_MOUSE	71.04	19	8	8		214000	257000	234000	239000	207000	162000	335000	186000	144000	99700	74500	159000	757000	720000	795000	520000	654000	763000	0.28:0.34:0.31:0.32:0.27:0.21:0.44:0.25:0.19:0.13:0.10:0.21:1.00:0.95:1.05:0.69:0.86:1.01	43232	Pyruvate dehydrogenase E1 component subunit alpha somatic form mitochondrial OS=Mus musculus OX=10090 GN=Pdha1 PE=1 SV=1
672	550	Q8C3W1|CA198_MOUSE	70.89	9	4	4	Carbamidomethylation	207000	258000	0	149000	187000	194000	221000	233000	169000	214000	183000	173000	67300	79700	88000	101000	143000	153000	3.07:3.83:0:2.21:2.78:2.88:3.28:3.46:2.50:3.17:2.72:2.57:1.00:1.18:1.31:1.50:2.13:2.27	35316	Uncharacterized protein C1orf198 homolog OS=Mus musculus OX=10090 PE=1 SV=1
166	173	P08551|NFL_MOUSE	70.6	21	12	10	Carbamidomethylation	985000	893000	757000	678000	412000	733000	587000	506000	456000	439000	482000	440000	1760000	2170000	2180000	1570000	1280000	1900000	0.56:0.51:0.43:0.39:0.23:0.42:0.33:0.29:0.26:0.25:0.27:0.25:1.00:1.23:1.24:0.89:0.73:1.08	61509	Neurofilament light polypeptide OS=Mus musculus OX=10090 GN=Nefl PE=1 SV=5
407	437	Q9Z0F7|SYUG_MOUSE	70.4	62	7	7		1330000	1400000	1290000	1000000	1180000	1080000	1140000	1020000	1210000	1210000	1270000	1140000	222000	397000	98500	314000	215000	343000	5.97:6.31:5.80:4.50:5.31:4.86:5.14:4.59:5.42:5.43:5.69:5.12:1.00:1.78:0.44:1.41:0.97:1.54	13160	Gamma-synuclein OS=Mus musculus OX=10090 GN=Sncg PE=1 SV=1
191	95	P51881|ADT2_MOUSE	70.39	38	12	5	Carbamidomethylation	133000	85600	334000	340000	520000	571000	498000	480000	150000	87000	174000	202000	1230000	950000	701000	874000	968000	625000	0.11:0.07:0.27:0.28:0.42:0.47:0.41:0.39:0.12:0.07:0.14:0.16:1.00:0.78:0.57:0.71:0.79:0.51	32931	ADP/ATP translocase 2 OS=Mus musculus OX=10090 GN=Slc25a5 PE=1 SV=3
450	552	Q3UGC7|EI3JA_MOUSE	70.38	16	4	4	Carbamidomethylation	1140000	1030000	1350000	1120000	1260000	1180000	1330000	1160000	1100000	1070000	1220000	1080000	508000	530000	479000	652000	394000	539000	2.24:2.04:2.66:2.21:2.49:2.31:2.61:2.28:2.16:2.11:2.40:2.12:1.00:1.04:0.94:1.28:0.77:1.06	29344	Eukaryotic translation initiation factor 3 subunit J-A OS=Mus musculus OX=10090 GN=Eif3j1 PE=2 SV=1
370	303	Q61937|NPM_MOUSE	70.34	21	6	6		3890000	3780000	3050000	2470000	2920000	2860000	3010000	2640000	3220000	3380000	3650000	3050000	1540000	2430000	2670000	2280000	1790000	2330000	2.53:2.46:1.98:1.60:1.90:1.86:1.96:1.72:2.10:2.20:2.37:1.98:1.00:1.58:1.73:1.48:1.17:1.51	32560	Nucleophosmin OS=Mus musculus OX=10090 GN=Npm1 PE=1 SV=1
636	821	Q9CPQ1|COX6C_MOUSE	69.74	29	3	3		338000	406000	401000	348000	397000	186000	433000	96500	182000	145000	375000	138000	1040000	1650000	1770000	1060000	743000	1380000	0.33:0.39:0.39:0.34:0.38:0.18:0.42:0.09:0.18:0.14:0.36:0.13:1.00:1.59:1.70:1.02:0.72:1.33	8469	Cytochrome c oxidase subunit 6C OS=Mus musculus OX=10090 GN=Cox6c PE=1 SV=3
719	360	Q61553|FSCN1_MOUSE	69.53	12	5	5	Carbamidomethylation	19600	15900	18400	14500	33800	41800	40700	12500	0	25400	0	36500	328000	382000	341000	221000	212000	347000	0.06:0.05:0.06:0.04:0.10:0.13:0.12:0.04:0:0.08:0:0.11:1.00:1.16:1.04:0.67:0.65:1.06	54508	Fascin OS=Mus musculus OX=10090 GN=Fscn1 PE=1 SV=4
96	46	P18872|GNAO_MOUSE	69.34	48	18	16	Carbamidomethylation; Oxidation (M)	2310000	2510000	2140000	1930000	2470000	2160000	2320000	2170000	1960000	1970000	2170000	2060000	3460000	4360000	4350000	3390000	3050000	4230000	0.67:0.73:0.62:0.56:0.71:0.62:0.67:0.63:0.57:0.57:0.63:0.60:1.00:1.26:1.26:0.98:0.88:1.22	40085	Guanine nucleotide-binding protein G(o) subunit alpha OS=Mus musculus OX=10090 GN=Gnao1 PE=1 SV=3
162	158	P54728|RD23B_MOUSE	68.99	20	8	6		3450000	3140000	3130000	3030000	3180000	3010000	2770000	2800000	2810000	2770000	3160000	2880000	1750000	1120000	1800000	2170000	1950000	2080000	1.97:1.80:1.79:1.73:1.82:1.72:1.59:1.60:1.61:1.59:1.81:1.65:1.00:0.64:1.03:1.24:1.12:1.19	43513	UV excision repair protein RAD23 homolog B OS=Mus musculus OX=10090 GN=Rad23b PE=1 SV=2
158	42	P46460|NSF_MOUSE	68.96	31	23	21	Carbamidomethylation; Deamidation N	172000	178000	202000	238000	189000	347000	260000	238000	144000	64400	81200	115000	1210000	920000	866000	847000	998000	914000	0.14:0.15:0.17:0.20:0.16:0.29:0.22:0.20:0.12:0.05:0.07:0.09:1.00:0.76:0.72:0.70:0.83:0.76	82613	Vesicle-fusing ATPase OS=Mus musculus OX=10090 GN=Nsf PE=1 SV=2
682	694	Q9DCB8|ISCA2_MOUSE	67.85	23	3	3		106000	108000	639000	706000	691000	621000	576000	581000	250000	254000	334000	359000	216000	114000	95100	216000	213000	80900	0.49:0.50:2.96:3.28:3.21:2.88:2.67:2.70:1.16:1.18:1.55:1.67:1.00:0.53:0.44:1.00:0.99:0.38	16718	Iron-sulfur cluster assembly 2 homolog mitochondrial OS=Mus musculus OX=10090 GN=Isca2 PE=1 SV=2
394	306	Q9QZ23|NFU1_MOUSE	67.52	35	7	7	Carbamidomethylation	872000	810000	1530000	1320000	1340000	1360000	1340000	1240000	937000	921000	1040000	1020000	568000	579000	448000	730000	721000	518000	1.53:1.43:2.69:2.32:2.35:2.40:2.36:2.18:1.65:1.62:1.83:1.79:1.00:1.02:0.79:1.29:1.27:0.91	28568	NFU1 iron-sulfur cluster scaffold homolog mitochondrial OS=Mus musculus OX=10090 GN=Nfu1 PE=1 SV=2
275	608	Q06185|ATP5I_MOUSE	67.47	61	4	4		2510000	2400000	2870000	2620000	2700000	2690000	2740000	2490000	1310000	2090000	2200000	2270000	2510000	2500000	2440000	2590000	2660000	2780000	1.00:0.96:1.14:1.04:1.07:1.07:1.09:0.99:0.52:0.83:0.87:0.90:1.00:0.99:0.97:1.03:1.06:1.11	8236	ATP synthase subunit e mitochondrial OS=Mus musculus OX=10090 GN=Atp5me PE=1 SV=2
223	141	O35685|NUDC_MOUSE	66.84	40	13	13	Deamidation N	1000000	896000	1120000	898000	925000	1000000	919000	948000	868000	938000	3490000	853000	508000	609000	615000	796000	646000	3750000	1.97:1.77:2.21:1.77:1.82:1.97:1.81:1.87:1.71:1.85:6.87:1.68:1.00:1.20:1.21:1.57:1.27:7.39	38358	Nuclear migration protein nudC OS=Mus musculus OX=10090 GN=Nudc PE=1 SV=1
398	132	P62814|VATB2_MOUSE	66.69	26	11	11	Carbamidomethylation; Deamidation N	145000	134000	60100	151000	121000	99400	124000	100000	226000	113000	128000	159000	552000	914000	1120000	659000	544000	813000	0.26:0.24:0.11:0.27:0.22:0.18:0.22:0.18:0.41:0.20:0.23:0.29:1.00:1.65:2.03:1.19:0.98:1.47	56551	V-type proton ATPase subunit B brain isoform OS=Mus musculus OX=10090 GN=Atp6v1b2 PE=1 SV=1
188	165	P11798|KCC2A_MOUSE	66.56	20	9	6		842000	897000	1010000	915000	1000000	893000	976000	934000	691000	690000	844000	749000	1650000	2280000	2370000	1630000	1450000	2110000	0.51:0.54:0.61:0.55:0.61:0.54:0.59:0.57:0.42:0.42:0.51:0.45:1.00:1.38:1.43:0.99:0.88:1.28	54115	Calcium/calmodulin-dependent protein kinase type II subunit alpha OS=Mus musculus OX=10090 GN=Camk2a PE=1 SV=2
514	247	P62874|GBB1_MOUSE	66.52	24	7	4	Carbamidomethylation	240000	250000	263000	264000	288000	267000	197000	287000	153000	167000	220000	180000	1120000	1650000	1670000	869000	775000	1360000	0.21:0.22:0.24:0.24:0.26:0.24:0.18:0.26:0.14:0.15:0.20:0.16:1.00:1.47:1.50:0.78:0.69:1.22	37377	Guanine nucleotide-binding protein G(I)/G(S)/G(T) subunit beta-1 OS=Mus musculus OX=10090 GN=Gnb1 PE=1 SV=3
781	370	Q91V61|SFXN3_MOUSE	65.57	14	4	3		0	6920	63000	35000	32000	35100	60200	36700	19800	8660	11700	10900	324000	362000	374000	254000	241000	316000	0:0.02:0.19:0.11:0.10:0.11:0.19:0.11:0.06:0.03:0.04:0.03:1.00:1.12:1.16:0.78:0.74:0.98	35406	Sideroflexin-3 OS=Mus musculus OX=10090 GN=Sfxn3 PE=1 SV=1
279	312	Q9CRB6|TPPP3_MOUSE	65.41	39	7	7	Carbamidomethylation	1500000	1650000	1380000	1070000	1250000	1180000	1330000	1050000	1310000	1380000	1520000	1270000	517000	1030000	926000	868000	676000	821000	2.90:3.19:2.66:2.08:2.41:2.27:2.57:2.04:2.53:2.67:2.95:2.46:1.00:2.00:1.79:1.68:1.31:1.59	18965	Tubulin polymerization-promoting protein family member 3 OS=Mus musculus OX=10090 GN=Tppp3 PE=1 SV=1
501	379	Q9WU28|PFD5_MOUSE	65.38	42	5	5	Carbamidomethylation	843000	777000	976000	770000	1050000	895000	807000	738000	797000	410000	920000	770000	302000	376000	402000	414000	404000	390000	2.79:2.57:3.23:2.55:3.46:2.96:2.67:2.44:2.64:1.36:3.05:2.55:1.00:1.24:1.33:1.37:1.34:1.29	17356	Prefoldin subunit 5 OS=Mus musculus OX=10090 GN=Pfdn5 PE=1 SV=1
34	93	P62761|VISL1_MOUSE	64.63	73	14	11	Carbamidomethylation; Oxidation (M); Deamidation N	12300000	12800000	14300000	14400000	15600000	14700000	14900000	13300000	12900000	12800000	14300000	14100000	7030000	7050000	7010000	8200000	8050000	7300000	1.75:1.82:2.03:2.05:2.22:2.09:2.12:1.89:1.83:1.82:2.03:2.00:1.00:1.00:1.00:1.17:1.14:1.04	22142	Visinin-like protein 1 OS=Mus musculus OX=10090 GN=Vsnl1 PE=1 SV=2
107	41	Q68FD5|CLH1_MOUSE	64.62	24	37	37	Carbamidomethylation	335000	165000	272000	320000	389000	221000	277000	187000	144000	77300	181000	81700	1220000	1650000	1490000	1280000	701000	996000	0.27:0.14:0.22:0.26:0.32:0.18:0.23:0.15:0.12:0.06:0.15:0.07:1.00:1.35:1.22:1.05:0.57:0.82	191555	Clathrin heavy chain 1 OS=Mus musculus OX=10090 GN=Cltc PE=1 SV=3
739	335	P63085|MK01_MOUSE	64.53	9	4	4		31900	79100	45600	73400	48700	55800	61600	59100	37300	16700	45600	44300	271000	358000	464000	229000	166000	315000	0.12:0.29:0.17:0.27:0.18:0.21:0.23:0.22:0.14:0.06:0.17:0.16:1.00:1.32:1.71:0.84:0.61:1.16	41276	Mitogen-activated protein kinase 1 OS=Mus musculus OX=10090 GN=Mapk1 PE=1 SV=3
29	80	Q9CQV8|1433B_MOUSE	64.23	46	14	4	Oxidation (M); Phosphorylation (STY); Deamidation N	15200000	16700000	16200000	14000000	16100000	15100000	15300000	15200000	15500000	15000000	16600000	15100000	8030000	11200000	12900000	12900000	10700000	11700000	1.90:2.07:2.02:1.75:2.01:1.88:1.90:1.89:1.92:1.87:2.07:1.88:1.00:1.40:1.60:1.60:1.33:1.46	28086	14-3-3 protein beta/alpha OS=Mus musculus OX=10090 GN=Ywhab PE=1 SV=3
224	67	P11499|HS90B_MOUSE	64.18	22	16	7	Carbamidomethylation	250000	266000	169000	421000	327000	253000	359000	323000	181000	58700	102000	98900	846000	929000	869000	909000	889000	1010000	0.30:0.31:0.20:0.50:0.39:0.30:0.42:0.38:0.21:0.07:0.12:0.12:1.00:1.10:1.03:1.07:1.05:1.19	83281	Heat shock protein HSP 90-beta OS=Mus musculus OX=10090 GN=Hsp90ab1 PE=1 SV=3
322	145	P50396|GDIA_MOUSE	64.12	21	9	7	Carbamidomethylation	342000	330000	444000	362000	424000	368000	434000	416000	260000	246000	297000	289000	1030000	1030000	1130000	857000	775000	1010000	0.33:0.32:0.43:0.35:0.41:0.36:0.42:0.40:0.25:0.24:0.29:0.28:1.00:1.00:1.10:0.83:0.75:0.98	50522	Rab GDP dissociation inhibitor alpha OS=Mus musculus OX=10090 GN=Gdi1 PE=1 SV=3
423	264	Q9D051|ODPB_MOUSE	63.82	20	7	7	Carbamidomethylation	343000	325000	369000	380000	391000	361000	438000	373000	272000	247000	291000	279000	838000	949000	876000	682000	637000	831000	0.41:0.39:0.44:0.45:0.47:0.43:0.52:0.45:0.32:0.30:0.35:0.33:1.00:1.13:1.05:0.81:0.76:0.99	38937	Pyruvate dehydrogenase E1 component subunit beta mitochondrial OS=Mus musculus OX=10090 GN=Pdhb PE=1 SV=1
434	631	Q9EST5|AN32B_MOUSE	63.76	14	4	2	Carbamidomethylation	268000	277000	280000	300000	355000	265000	334000	312000	242000	262000	261000	262000	119000	29300	113000	142000	140000	130000	2.26:2.34:2.36:2.53:2.99:2.24:2.82:2.63:2.04:2.21:2.20:2.21:1.00:0.25:0.95:1.20:1.18:1.09	31079	Acidic leucine-rich nuclear phosphoprotein 32 family member B OS=Mus musculus OX=10090 GN=Anp32b PE=1 SV=1
596	307	P61922|GABT_MOUSE	63.44	12	7	7	Carbamidomethylation	140000	159000	188000	154000	131000	95300	207000	134000	72900	67800	80100	93100	533000	688000	705000	438000	465000	636000	0.26:0.30:0.35:0.29:0.25:0.18:0.39:0.25:0.14:0.13:0.15:0.17:1.00:1.29:1.32:0.82:0.87:1.19	56452	4-aminobutyrate aminotransferase mitochondrial OS=Mus musculus OX=10090 GN=Abat PE=1 SV=1
472	300	P28798|GRN_MOUSE	62.05	21	7	7	Carbamidomethylation	807000	873000	1300000	1200000	1450000	1300000	1170000	1030000	890000	889000	1110000	971000	565000	522000	516000	915000	876000	561000	1.43:1.54:2.30:2.12:2.57:2.30:2.07:1.82:1.57:1.57:1.96:1.72:1.00:0.92:0.91:1.62:1.55:0.99	63458	Progranulin OS=Mus musculus OX=10090 GN=Grn PE=1 SV=2
488	254	P84078|ARF1_MOUSE	62	45	7	3		0	0	45200	31100	69500	0	30000	129000	11600	6280	0	57100	732000	825000	732000	712000	683000	658000	0:0:0.06:0.04:0.10:0:0.04:0.18:0.02:0.01:0:0.08:1.00:1.13:1.00:0.97:0.93:0.90	20697	ADP-ribosylation factor 1 OS=Mus musculus OX=10090 GN=Arf1 PE=1 SV=2
949	721	Q91V92|ACLY_MOUSE	61.76	3	3	3	Carbamidomethylation	12500	4100	16500	0	0	13200	20800	17200	0	0	29100	94700	79000	171000	142000	63200	105000	200000	0.16:0.05:0.21:0:0:0.17:0.26:0.22:0:0:0.37:1.20:1.00:2.16:1.79:0.80:1.33:2.53	119728	ATP-citrate synthase OS=Mus musculus OX=10090 GN=Acly PE=1 SV=1
566	274	Q9Z2Q6|SEPT5_MOUSE	61.72	16	7	5	Carbamidomethylation	175000	170000	152000	155000	146000	166000	130000	122000	124000	82800	157000	93700	546000	468000	725000	345000	459000	403000	0.32:0.31:0.28:0.28:0.27:0.30:0.24:0.22:0.23:0.15:0.29:0.17:1.00:0.86:1.33:0.63:0.84:0.74	42748	Septin-5 OS=Mus musculus OX=10090 GN=Sept5 PE=1 SV=2
272	91	Q9Z0E0|NCDN_MOUSE	61.42	17	11	11	Carbamidomethylation	178000	172000	87500	99600	133000	118000	1420000	291000	102000	123000	130000	112000	653000	3560000	1180000	560000	423000	919000	0.27:0.26:0.13:0.15:0.20:0.18:2.18:0.45:0.16:0.19:0.20:0.17:1.00:5.46:1.81:0.86:0.65:1.41	78895	Neurochondrin OS=Mus musculus OX=10090 GN=Ncdn PE=1 SV=1
186	358	Q9JMG7|HDGR3_MOUSE	61.42	35	9	5		3190000	4260000	4100000	3720000	3870000	3870000	3760000	3570000	3430000	3770000	3790000	3530000	1330000	2240000	1780000	2500000	1510000	2510000	2.40:3.21:3.09:2.81:2.92:2.92:2.83:2.69:2.58:2.85:2.86:2.66:1.00:1.69:1.34:1.89:1.14:1.89	22431	Hepatoma-derived growth factor-related protein 3 OS=Mus musculus OX=10090 GN=Hdgfl3 PE=1 SV=2
535	226	Q9R0K7|AT2B2_MOUSE	61.3	6	8	3	Carbamidomethylation	59900	11400	30700	22700	9810	9590	68900	35500	53800	5140	54800	5590	181000	248000	227000	151000	160000	197000	0.33:0.06:0.17:0.13:0.05:0.05:0.38:0.20:0.30:0.03:0.30:0.03:1.00:1.37:1.25:0.83:0.88:1.08	132587	Plasma membrane calcium-transporting ATPase 2 OS=Mus musculus OX=10090 GN=Atp2b2 PE=1 SV=2
812	1009	Q9JJF0|NP1L5_MOUSE	60.89	13	2	2		509000	401000	437000	400000	466000	419000	499000	436000	348000	354000	366000	391000	146000	101000	193000	197000	154000	194000	3.49:2.75:2.99:2.74:3.20:2.87:3.42:2.99:2.38:2.43:2.50:2.68:1.00:0.70:1.32:1.35:1.05:1.33	17024	Nucleosome assembly protein 1-like 5 OS=Mus musculus OX=10090 GN=Nap1l5 PE=1 SV=1
226	293	P34022|RANG_MOUSE	60.86	40	7	7	Carbamidomethylation	2960000	2830000	2780000	2540000	3070000	2840000	2640000	2520000	2690000	2090000	2930000	2700000	1400000	1810000	1890000	2050000	1750000	1910000	2.11:2.02:1.98:1.81:2.19:2.02:1.88:1.79:1.91:1.49:2.09:1.93:1.00:1.29:1.35:1.46:1.25:1.36	23596	Ran-specific GTPase-activating protein OS=Mus musculus OX=10090 GN=Ranbp1 PE=1 SV=2
334	149	Q9DBG3|AP2B1_MOUSE	59.87	16	15	8	Carbamidomethylation	88700	90500	55700	74700	30200	56700	82900	38600	47400	44700	32100	41000	660000	647000	698000	501000	423000	591000	0.13:0.14:0.08:0.11:0.05:0.09:0.13:0.06:0.07:0.07:0.05:0.06:1.00:0.98:1.06:0.76:0.64:0.90	104583	AP-2 complex subunit beta OS=Mus musculus OX=10090 GN=Ap2b1 PE=1 SV=1
513	801	Q62426|CYTB_MOUSE	59.83	42	4	4		1060000	1110000	2210000	2270000	2440000	1990000	1970000	1840000	1250000	1240000	1500000	1580000	1190000	897000	787000	1370000	1580000	1040000	0.89:0.93:1.86:1.90:2.05:1.67:1.65:1.54:1.05:1.04:1.26:1.33:1.00:0.75:0.66:1.15:1.33:0.87	11046	Cystatin-B OS=Mus musculus OX=10090 GN=Cstb PE=1 SV=1
211	210	Q6PDM2|SRSF1_MOUSE	59.48	41	9	9	Carbamidomethylation	1080000	1050000	1770000	1420000	1520000	1420000	1640000	1540000	1090000	1070000	1160000	1190000	681000	708000	267000	1010000	965000	857000	1.59:1.54:2.60:2.08:2.23:2.09:2.40:2.26:1.60:1.58:1.70:1.75:1.00:1.04:0.39:1.48:1.42:1.26	27745	Serine/arginine-rich splicing factor 1 OS=Mus musculus OX=10090 GN=Srsf1 PE=1 SV=3
1054	835	Q9CQ22|LTOR1_MOUSE	59	22	3	3		125000	108000	241000	267000	306000	230000	241000	240000	137000	37500	167000	146000	76500	36300	55200	84100	97400	70000	1.64:1.42:3.15:3.49:4.00:3.01:3.15:3.14:1.79:0.49:2.19:1.91:1.00:0.47:0.72:1.10:1.27:0.91	17749	Ragulator complex protein LAMTOR1 OS=Mus musculus OX=10090 GN=Lamtor1 PE=1 SV=1
539	156	Q01853|TERA_MOUSE	58.57	10	7	7	Carbamidomethylation	118000	114000	535000	115000	104000	245000	120000	136000	86600	52800	472000	501000	481000	504000	504000	384000	330000	478000	0.24:0.24:1.11:0.24:0.22:0.51:0.25:0.28:0.18:0.11:0.98:1.04:1.00:1.05:1.05:0.80:0.69:0.99	89322	Transitional endoplasmic reticulum ATPase OS=Mus musculus OX=10090 GN=Vcp PE=1 SV=4
780	1751	Q64445|COX8A_MOUSE	58.53	23	2	2	Carbamidomethylation	244000	243000	208000	162000	178000	184000	166000	177000	305000	244000	279000	198000	12400	49600	17800	37900	14000	0	19.58:19.51:16.70:13.04:14.35:14.78:13.32:14.27:24.55:19.60:22.40:15.95:1.00:3.99:1.43:3.05:1.13:0	7648	Cytochrome c oxidase subunit 8A mitochondrial OS=Mus musculus OX=10090 GN=Cox8a PE=3 SV=1
160	444	Q8R0A5|TCAL3_MOUSE	58.42	36	6	2	Oxidation (M); Phosphorylation (STY)	850000	1150000	1150000	746000	1100000	845000	976000	794000	746000	867000	870000	837000	226000	0	632000	382000	340000	486000	3.76:5.07:5.07:3.29:4.85:3.74:4.31:3.51:3.29:3.83:3.84:3.70:1.00:0:2.79:1.69:1.50:2.15	22468	Transcription elongation factor A protein-like 3 OS=Mus musculus OX=10090 GN=Tceal3 PE=1 SV=2
98	28	Q6PIE5|AT1A2_MOUSE	58.39	26	24	10	Carbamidomethylation; Oxidation (M)	177000	202000	128000	105000	172000	123000	126000	158000	115000	87900	95200	91000	607000	580000	597000	481000	419000	632000	0.29:0.33:0.21:0.17:0.28:0.20:0.21:0.26:0.19:0.14:0.16:0.15:1.00:0.96:0.98:0.79:0.69:1.04	112217	Sodium/potassium-transporting ATPase subunit alpha-2 OS=Mus musculus OX=10090 GN=Atp1a2 PE=1 SV=1
124	147	Q99PJ0|NTRI_MOUSE	58.34	40	11	9	Carbamidomethylation; Deamidation N	3230000	3370000	3940000	3360000	4000000	3490000	3560000	3140000	3450000	3180000	3750000	3380000	2020000	2220000	2340000	2610000	2450000	2400000	1.60:1.67:1.95:1.66:1.98:1.73:1.76:1.55:1.71:1.57:1.86:1.68:1.00:1.10:1.16:1.29:1.21:1.19	37984	Neurotrimin OS=Mus musculus OX=10090 GN=Ntm PE=1 SV=2
922	637	Q9CPV4|GLOD4_MOUSE	57.83	17	4	4	Carbamidomethylation	37000	53900	149000	141000	130000	129000	138000	95200	55900	17800	83500	68400	132000	102000	85300	107000	120000	76200	0.28:0.41:1.13:1.07:0.99:0.98:1.05:0.72:0.42:0.13:0.63:0.52:1.00:0.77:0.65:0.82:0.91:0.58	33317	Glyoxalase domain-containing protein 4 OS=Mus musculus OX=10090 GN=Glod4 PE=1 SV=1
315	174	P15116|CADH2_MOUSE	57.75	12	8	7		646000	666000	1110000	1190000	1120000	1130000	1190000	1080000	724000	604000	813000	936000	449000	310000	262000	405000	521000	396000	1.44:1.48:2.47:2.65:2.50:2.52:2.64:2.40:1.61:1.34:1.81:2.09:1.00:0.69:0.58:0.90:1.16:0.88	99796	Cadherin-2 OS=Mus musculus OX=10090 GN=Cdh2 PE=1 SV=2
296	114	P09411|PGK1_MOUSE	57.68	24	10	8	Carbamidomethylation; Deamidation N	137000	85800	280000	502000	226000	284000	342000	410000	91300	99600	121000	114000	843000	793000	981000	986000	637000	600000	0.16:0.10:0.33:0.59:0.27:0.34:0.41:0.49:0.11:0.12:0.14:0.14:1.00:0.94:1.16:1.17:0.76:0.71	44550	Phosphoglycerate kinase 1 OS=Mus musculus OX=10090 GN=Pgk1 PE=1 SV=4
71	60	P63328|PP2BA_MOUSE	57.66	33	16	7	Carbamidomethylation; Oxidation (M)	2220000	2280000	1900000	1680000	1940000	1850000	1990000	1690000	1790000	1760000	2020000	1720000	2540000	2490000	3630000	2760000	2540000	3340000	0.87:0.90:0.74:0.66:0.76:0.73:0.78:0.66:0.70:0.69:0.79:0.67:1.00:0.98:1.43:1.08:1.00:1.31	58644	Serine/threonine-protein phosphatase 2B catalytic subunit alpha isoform OS=Mus musculus OX=10090 GN=Ppp3ca PE=1 SV=1
507	423	Q6Y685|TACC1_MOUSE	57.45	6	5	4	Carbamidomethylation	189000	186000	216000	178000	240000	202000	207000	162000	151000	185000	213000	196000	60900	14400	23000	91500	78800	96700	3.10:3.05:3.54:2.92:3.95:3.32:3.40:2.66:2.47:3.03:3.49:3.21:1.00:0.24:0.38:1.50:1.29:1.59	83952	Transforming acidic coiled-coil-containing protein 1 OS=Mus musculus OX=10090 GN=Tacc1 PE=1 SV=1
740	420	Q8K1M6|DNM1L_MOUSE	57.4	6	5	5	Carbamidomethylation	65700	77800	69400	51300	44000	43800	94000	76800	19600	35400	34400	10300	212000	128000	197000	93200	83800	188000	0.31:0.37:0.33:0.24:0.21:0.21:0.44:0.36:0.09:0.17:0.16:0.05:1.00:0.60:0.93:0.44:0.40:0.89	82658	Dynamin-1-like protein OS=Mus musculus OX=10090 GN=Dnm1l PE=1 SV=2
200	428	P58774|TPM2_MOUSE	57.29	19	8	3		148000	151000	144000	132000	154000	150000	142000	147000	132000	35800	143000	137000	17400	0	0	11800	20700	16300	8.53:8.66:8.30:7.57:8.86:8.60:8.14:8.44:7.58:2.06:8.22:7.90:1.00:0:0:0.68:1.19:0.93	32837	Tropomyosin beta chain OS=Mus musculus OX=10090 GN=Tpm2 PE=1 SV=1
689	269	Q9Z1G3|VATC1_MOUSE	57.26	15	7	7	Carbamidomethylation	113000	151000	26100	99000	141000	64600	43700	68400	19900	108000	100000	72400	365000	460000	476000	304000	309000	257000	0.31:0.41:0.07:0.27:0.39:0.18:0.12:0.19:0.05:0.30:0.27:0.20:1.00:1.26:1.30:0.83:0.85:0.70	43888	V-type proton ATPase subunit C 1 OS=Mus musculus OX=10090 GN=Atp6v1c1 PE=1 SV=4
341	155	P97427|DPYL1_MOUSE	57.18	18	10	5	Carbamidomethylation	51500	59900	80200	71100	68400	67900	72200	72400	30800	39500	32900	26400	471000	672000	735000	358000	361000	634000	0.11:0.13:0.17:0.15:0.15:0.14:0.15:0.15:0.07:0.08:0.07:0.06:1.00:1.43:1.56:0.76:0.77:1.35	62168	Dihydropyrimidinase-related protein 1 OS=Mus musculus OX=10090 GN=Crmp1 PE=1 SV=1
180	391	Q9D855|QCR7_MOUSE	56.98	51	8	8		2290000	2510000	2670000	2100000	2520000	2230000	2710000	2410000	2240000	2250000	2520000	2290000	1300000	1660000	1830000	1720000	1630000	1660000	1.76:1.93:2.05:1.61:1.93:1.71:2.07:1.85:1.71:1.72:1.93:1.76:1.00:1.27:1.40:1.31:1.25:1.27	13527	Cytochrome b-c1 complex subunit 7 OS=Mus musculus OX=10090 GN=Uqcrb PE=1 SV=3
692	542	P31324|KAP3_MOUSE	56.88	11	4	4		77700	75600	169000	137000	229000	160000	210000	146000	21100	44900	54200	103000	336000	476000	326000	326000	266000	381000	0.23:0.22:0.50:0.41:0.68:0.47:0.62:0.43:0.06:0.13:0.16:0.31:1.00:1.42:0.97:0.97:0.79:1.13	46167	cAMP-dependent protein kinase type II-beta regulatory subunit OS=Mus musculus OX=10090 GN=Prkar2b PE=1 SV=3
70	54	Q9CZC8|SCRN1_MOUSE	56.63	40	15	15	Carbamidomethylation	3360000	3150000	3290000	2540000	2960000	2740000	2930000	2680000	2870000	2840000	3140000	2700000	1770000	2460000	1470000	2380000	2120000	2380000	1.90:1.78:1.86:1.44:1.67:1.55:1.66:1.51:1.62:1.60:1.78:1.52:1.00:1.39:0.83:1.35:1.20:1.34	46326	Secernin-1 OS=Mus musculus OX=10090 GN=Scrn1 PE=1 SV=1
222	105	P39053|DYN1_MOUSE	56.52	23	20	13		86900	153000	116000	190000	118000	183000	170000	133000	19300	106000	125000	124000	711000	814000	767000	687000	558000	807000	0.12:0.22:0.16:0.27:0.17:0.26:0.24:0.19:0.03:0.15:0.18:0.17:1.00:1.14:1.08:0.97:0.78:1.14	97803	Dynamin-1 OS=Mus musculus OX=10090 GN=Dnm1 PE=1 SV=2
242	1141	P63054|PCP4_MOUSE	56.48	44	4	4	Oxidation (M)	57600000	61000000	68200000	59000000	66900000	58800000	1990000	57900000	59600000	60900000	68500000	61300000	35400000	41600000	36700000	46000000	40100000	38900000	1.63:1.72:1.93:1.67:1.89:1.66:0.06:1.64:1.68:1.72:1.93:1.73:1.00:1.18:1.04:1.30:1.13:1.10	6807	Calmodulin regulator protein PCP4 OS=Mus musculus OX=10090 GN=Pcp4 PE=3 SV=2
136	227	Q9CPU0|LGUL_MOUSE	56.39	57	13	13	Carbamidomethylation; Oxidation (M)	5490000	4260000	5950000	5840000	5760000	5590000	5830000	5210000	4400000	4240000	4730000	4830000	3090000	3140000	3260000	3190000	3160000	3290000	1.77:1.38:1.93:1.89:1.86:1.81:1.88:1.68:1.42:1.37:1.53:1.56:1.00:1.02:1.05:1.03:1.02:1.07	20810	Lactoylglutathione lyase OS=Mus musculus OX=10090 GN=Glo1 PE=1 SV=3
254	189	Q8BJU0|SGTA_MOUSE	55.78	32	8	8	Carbamidomethylation	1360000	1160000	1420000	1360000	1560000	1420000	1380000	1300000	1200000	1070000	1460000	809000	585000	754000	631000	882000	779000	771000	2.33:1.98:2.42:2.33:2.67:2.42:2.35:2.22:2.05:1.84:2.49:1.38:1.00:1.29:1.08:1.51:1.33:1.32	34322	Small glutamine-rich tetratricopeptide repeat-containing protein alpha OS=Mus musculus OX=10090 GN=Sgta PE=1 SV=2
[truncated: 516 more rows]
