# Supplementary material for: Comprehensive Glycomic and Proteomic Analysis of Mouse Striatum and Lateral Hypothalamus Following Repeated Exposures to Cocaine or Methamphetamine
Source: Mol Cell Proteomics. 2024 Jun 15;23(8):100803. doi: 10.1016/j.mcpro.2024.100803 (PMC11324981; doi:10.1016/j.mcpro.2024.100803)
Supplement: Supplemental File S8 [file mmc8.xlsx]

## Sheet: Cvs.S 
Supplemental Table S8. i) Differntially regulated proteins for cocaine (C) vs. saline (S) in lateral hypothalamus (LH)
Downregulated in C							Upregulated in C
Accession	t	df	p.value	bonferroni	FDR		Accession	t	df	p.value	bonferroni	FDR
Q9JIA1|LGI1_MOUSE	-10.5993	6.25386	3.15823e-05	0.0265291	0.00223971		P43024|CX6A1_MOUSE	11.731	7.38839	4.85226e-06	0.00411957	0.00137643
P56695|WFS1_MOUSE	-9.19397	7.45235	2.50532e-05	0.0210948	0.00199396		P97450|ATP5J_MOUSE	11.2236	6.13031	2.57739e-05	0.0216758	0.00199396
Q80TL4|PHF24_MOUSE	-7.74257	7.68252	6.87206e-05	0.0573817	0.00344007		Q7TQI3|OTUB1_MOUSE	9.78462	7.96768	1.02704e-05	0.00869903	0.00148242
Q9DBG3|AP2B1_MOUSE	-7.21957	7.59076	0.00011771	0.097935	0.00500857		Q3UIU2|NDUB6_MOUSE	9.54942	9.14854	4.66166e-06	0.00396241	0.00137643
P11798|KCC2A_MOUSE	-6.83674	5.82998	0.000543665	0.443087	0.0118766		Q9CPQ1|COX6C_MOUSE	9.40498	9.76594	3.30848e-06	0.00281552	0.00137643
Q60829|PPR1B_MOUSE	-6.59322	8.70043	0.00011682	0.0973109	0.00500857		P02088|HBB1_MOUSE	8.47354	8.30112	2.30176e-05	0.0194039	0.00199396
Q9JME5|AP3B2_MOUSE	-6.16305	9.82248	0.000114907	0.0958325	0.00500857		P43274|H14_MOUSE	8.46985	7.2773	5.05484e-05	0.042309	0.00286778
Q5SQX6|CYFP2_MOUSE	-5.82008	7.62285	0.000474504	0.388144	0.0118765		Q9CQZ6|NDUB3_MOUSE	8.37082	9.62363	1.00989e-05	0.00856386	0.00148242
Q62277|SYPH_MOUSE	-5.751	9.55839	0.000219684	0.182338	0.00835712		O08749|DLDH_MOUSE	8.16419	7.76529	4.47571e-05	0.0375064	0.00272059
Q9Z1S5|SEPT3_MOUSE	-5.74121	6.59376	0.000872322	0.703091	0.0161379		Q9CQH3|NDUB5_MOUSE	8.11456	9.99104	1.04518e-05	0.00884225	0.00148242
P28474|ADHX_MOUSE	-5.72978	6.37316	0.000994382	0.798489	0.0170634		Q9D855|QCR7_MOUSE	8.00419	8.94253	2.28892e-05	0.0193185	0.00199396
P61161|ARP2_MOUSE	-5.66408	9.07857	0.000298315	0.245812	0.00906665		Q9CQX8|RT36_MOUSE	7.74133	9.70435	1.86775e-05	0.0157825	0.00199396
Q8BYI9|TENR_MOUSE	-5.64115	7.65034	0.000570843	0.463525	0.0118766		Q91WS0|CISD1_MOUSE	7.42055	6.36857	0.000232471	0.192719	0.00835712
Q68FD5|CLH1_MOUSE	-5.63099	9.68463	0.000245509	0.203036	0.00835712		Q9CQJ8|NDUB9_MOUSE	7.28331	9.48635	3.51906e-05	0.0295249	0.00230363
P48320|DCE2_MOUSE	-5.55768	9.5836	0.000281615	0.232614	0.00906665		P48771|CX7A2_MOUSE	6.68313	6.41744	0.000409855	0.336081	0.0108996
P97427|DPYL1_MOUSE	-5.43042	9.50093	0.000345003	0.283247	0.00947089		Q9CZX8|RS19_MOUSE	6.62209	9.84556	6.36323e-05	0.0531966	0.00338444
P63328|PP2BA_MOUSE	-5.35417	8.58775	0.000538441	0.439368	0.0118766		P70349|HINT1_MOUSE	6.35111	7.34139	0.000316135	0.260179	0.00927692
P28652|KCC2B_MOUSE	-5.22702	8.98463	0.000547107	0.445345	0.0118766		Q8BWT1|THIM_MOUSE	6.15761	5.97848	0.000852966	0.688344	0.0161305
Q71LX4|TLN2_MOUSE	-4.64469	9.95655	0.000926066	0.744557	0.0164184		P0DN34|NDUB1_MOUSE	5.86286	9.9946	0.000159161	0.132263	0.00644981
Q64332|SYN2_MOUSE	-4.63727	9.45081	0.00107525	0.861271	0.0177663		Q9QXV0|PCSK1_MOUSE	5.60764	9.80763	0.000241935	0.200322	0.00835712
Q5FWK3|RHG01_MOUSE	-4.49899	9.7933	0.00120635	0.963871	0.0190574		Q9DCX2|ATP5H_MOUSE	5.57736	9.4351	0.0002902	0.239415	0.00906665
							P62821|RAB1A_MOUSE	5.49167	9.35157	0.00033581	0.276036	0.00947089
							Q61644|PACN1_MOUSE	5.45324	8.65165	0.00046319	0.379353	0.0118765
							P35564|CALX_MOUSE	5.43687	7.53301	0.00075808	0.612528	0.0146619
							P20060|HEXB_MOUSE	5.2924	8.6654	0.000565413	0.459681	0.0118766
							Q9D3D9|ATPD_MOUSE	5.24565	8.98976	0.000532735	0.435245	0.0118766
							Q61937|NPM_MOUSE	5.08394	9.26922	0.000601646	0.487333	0.0121905
							Q9JM76|ARPC3_MOUSE	4.96625	9.95654	0.000572199	0.464054	0.0118766
							Q99L13|3HIDH_MOUSE	4.94436	9.43256	0.000693868	0.561339	0.0137321
							Q3ULD5|MCCB_MOUSE	4.79686	9.24224	0.000907592	0.730612	0.0164184
							Q91WD5|NDUS2_MOUSE	4.72963	8.9662	0.0010856	0.868483	0.0177663
							Q8BMS1|ECHA_MOUSE	4.66329	8.91721	0.00120928	0.965007	0.0190574
							Q9QZ06|TOLIP_MOUSE	4.60426	9.88905	0.00100255	0.804046	0.0170634

## Sheet: Mvs.S 
Supplemental Table S8. ii) Differntially regulated proteins for methamphetamine (M) vs. saline (S) in lateral hypothalamus (LH)
Downregulated in M							Upregulated in M
Accession	t	df	p.value	bonferroni	FDR		Accession	t	df	p.value	bonferroni	FDR
Q91VD9|NDUS1_MOUSE	-10.5691	6.66171	2.09477e-05	0.0174075	0.000848879		P43024|CX6A1_MOUSE	24.8844	9.367	7.10499e-10	6.04634e-07	6.04634e-07
P04104|K2C1_MOUSE	-10.3672	9.24688	2.14134e-06	0.00180729	0.000220014		Q7TQI3|OTUB1_MOUSE	17.2355	7.48196	2.71081e-07	0.000230148	7.68966e-05
P16330|CN37_MOUSE	-9.90041	7.52265	1.4046e-05	0.0117284	0.000679883		P43274|H14_MOUSE	15.84	6.26375	2.73768e-06	0.00230513	0.000232977
P68372|TBB4B_MOUSE	-9.50212	6.52509	4.65578e-05	0.0383171	0.00136623		O35658|C1QBP_MOUSE	13.3124	9.59694	1.66891e-07	0.000141857	7.1012e-05
P17182|ENOA_MOUSE	-9.11683	9.99456	3.69872e-06	0.00311062	0.000286146		Q8CCT4|TCAL5_MOUSE	11.6866	9.1341	8.46929e-07	0.000717349	0.00014011
P01831|THY1_MOUSE	-9.08686	8.42137	1.23324e-05	0.0103099	0.00065593		Q9CQJ8|NDUB9_MOUSE	11.2868	6.62424	1.43806e-05	0.0119934	0.000679883
P18242|CATD_MOUSE	-8.1599	9.28229	1.56672e-05	0.0130508	0.000701726		Q91WS0|CISD1_MOUSE	11.2286	6.97053	1.02341e-05	0.00856591	0.000580613
Q7TMM9|TBB2A_MOUSE	-7.87139	6.2844	0.000176485	0.1426	0.00341339		O55126|NIPS2_MOUSE	11.1514	6.38267	2.02138e-05	0.0168179	0.000848879
P48962|ADT1_MOUSE	-7.58359	8.59328	4.35925e-05	0.0359202	0.0013249		Q3UIU2|NDUB6_MOUSE	10.7275	9.9957	8.35123e-07	0.000708185	0.00014011
P01942|HBA_MOUSE	-7.47802	8.08911	6.6753e-05	0.054604	0.00167079		Q8K1M6|DNM1L_MOUSE	10.5295	9.81642	1.15249e-06	0.000973852	0.00014011
Q9D6F9|TBB4A_MOUSE	-7.32305	9.9272	2.63459e-05	0.0217617	0.000862323		Q61548|AP180_MOUSE	10.4763	9.97088	1.06129e-06	0.000897854	0.00014011
Q9CPU0|LGUL_MOUSE	-7.3035	9.99908	2.59192e-05	0.0214352	0.000862323		Q9CQV8|1433B_MOUSE	10.1507	6.73213	2.52095e-05	0.0208734	0.000862323
P28474|ADHX_MOUSE	-6.96739	7.38539	0.00016988	0.137603	0.00341277		P70349|HINT1_MOUSE	9.87455	8.86878	4.43112e-06	0.00372214	0.00031424
Q8VDQ8|SIR2_MOUSE	-6.96729	9.98965	3.88578e-05	0.0320577	0.00122474		P68254|1433T_MOUSE	9.86202	9.67597	2.32682e-06	0.00196151	0.000220014
Q5SQX6|CYFP2_MOUSE	-6.8115	9.76659	5.24894e-05	0.0430413	0.00139589		Q9CQH3|NDUB5_MOUSE	9.80262	7.99907	9.85643e-06	0.00825969	0.000580613
P30275|KCRU_MOUSE	-6.81146	6.40643	0.000370384	0.293715	0.00534233		P19253|RL13A_MOUSE	9.28471	7.39487	2.46009e-05	0.0203941	0.000862323
Q62277|SYPH_MOUSE	-6.63246	9.26772	8.34575e-05	0.0681013	0.00193458		Q9Z0X1|AIFM1_MOUSE	9.04396	6.75079	5.1452e-05	0.0422421	0.00139589
P40142|TKT_MOUSE	-6.41194	9.80977	8.41122e-05	0.0685515	0.00193458		P32921|SYWC_MOUSE	8.92353	7.79575	2.32402e-05	0.0192894	0.000862323
Q60597|ODO1_MOUSE	-6.31318	9.00109	0.000138723	0.112781	0.003027		Q61937|NPM_MOUSE	8.67741	9.99771	5.74732e-06	0.00482201	0.000376229
Q9EQF6|DPYL5_MOUSE	-6.21727	9.0539	0.000151725	0.123049	0.00314921		P62862|RS30_MOUSE	7.66403	8.22003	5.12935e-05	0.0421633	0.00139589
Q6PHZ2|KCC2D_MOUSE	-6.20572	9.68875	0.00011533	0.0938784	0.00258278		Q9JM76|ARPC3_MOUSE	7.6357	6.24323	0.000217132	0.174574	0.00384957
Q68FD5|CLH1_MOUSE	-6.17726	5.69129	0.00100928	0.773108	0.00998718		P0DP27|CALM2_MOUSE	6.97673	6.50495	0.000301483	0.23998	0.00458146
Q64332|SYN2_MOUSE	-6.13726	7.97428	0.0002815	0.225348	0.00458146		Q80VP1|EPN1_MOUSE	6.85684	9.56004	5.52304e-05	0.0452337	0.00142427
P46096|SYT1_MOUSE	-6.06805	8.43392	0.000242587	0.194798	0.0042131		P08553|NFM_MOUSE	6.77775	6.4067	0.000380969	0.301727	0.00540341
Q61885|MOG_MOUSE	-5.96518	6.68847	0.000666294	0.519043	0.00776735		Q8K400|STXB5_MOUSE	6.65972	7.52478	0.000209496	0.168644	0.00379322
P18872|GNAO_MOUSE	-5.91423	8.38531	0.00029678	0.236831	0.00458146		P47911|RL6_MOUSE	6.45303	9.93918	7.52581e-05	0.0614859	0.00182985
P17183|ENOG_MOUSE	-5.8639	6.89623	0.000656994	0.513112	0.00776735		Q9EQH3|VPS35_MOUSE	5.9567	9.90981	0.000145196	0.1179	0.00308905
O89112|LANC1_MOUSE	-5.82667	9.91514	0.000172443	0.139506	0.00341277		P48758|CBR1_MOUSE	5.82717	7.7377	0.00044524	0.351739	0.00611127
Q9R0K7|AT2B2_MOUSE	-5.80959	7.69126	0.00046429	0.365861	0.00617361		P51859|HDGF_MOUSE	5.73595	6.01101	0.0012121	0.917563	0.0108579
O08599|STXB1_MOUSE	-5.78717	9.90863	0.000182357	0.147162	0.00344857		P16125|LDHB_MOUSE	5.70948	6.22069	0.00110292	0.840426	0.0104287
P42125|ECI1_MOUSE	-5.78174	8.71463	0.000299996	0.239097	0.00458146		Q61644|PACN1_MOUSE	5.66907	9.99192	0.000207561	0.167294	0.00379322
Q9Z1G4|VPP1_MOUSE	-5.71177	8.9668	0.000293983	0.234892	0.00458146		Q60625|ICAM5_MOUSE	5.65064	7.4415	0.00062343	0.488769	0.00776735
O08915|AIP_MOUSE	-5.70749	6.24335	0.00109112	0.832523	0.0104287		Q99KW9|TIP_MOUSE	5.56905	9.5457	0.000281334	0.225348	0.00458146
Q8VEM8|MPCP_MOUSE	-5.69875	6.84307	0.000797957	0.619215	0.00893502		Q9WTX5|SKP1_MOUSE	5.44856	6.98744	0.00096322	0.739753	0.00975834
P80317|TCPZ_MOUSE	-5.68021	8.05705	0.000453027	0.357438	0.00611945		P02088|HBB1_MOUSE	5.32941	9.98214	0.000335262	0.266533	0.00500541
Q922Q1|MARC2_MOUSE	-5.65854	9.53373	0.000250748	0.2011	0.00426773		Q80U49|C170B_MOUSE	5.29472	7.01358	0.00112283	0.854474	0.0105003
Q91WQ3|SYYC_MOUSE	-5.57838	8.82314	0.000369079	0.293049	0.00534233		Q9CQX8|RT36_MOUSE	5.21506	9.93362	0.000401275	0.317409	0.00559812
Q8CHH9|SEPT8_MOUSE	-5.49065	6.93295	0.000945778	0.727303	0.00969707		Q9QZ06|TOLIP_MOUSE	5.08254	9.86346	0.000496847	0.391019	0.00650488
Q9D0K2|SCOT1_MOUSE	-5.3406	7.04136	0.00105467	0.805772	0.0101992		O08749|DLDH_MOUSE	4.91757	7.99005	0.00117183	0.889419	0.0107229
Q99KI0|ACON_MOUSE	-5.31911	8.20732	0.000654172	0.511563	0.00776735		Q8R0A5|TCAL3_MOUSE	4.87618	9.99866	0.000645882	0.505726	0.00776735
Q9D1P4|CHRD1_MOUSE	-5.3147	8.38252	0.000613382	0.481505	0.00776735		Q9D8E6|RL4_MOUSE	4.74351	9.97885	0.00079254	0.615803	0.00893502
Q6PIC6|AT1A3_MOUSE	-5.23027	7.93975	0.000812072	0.629356	0.00897497
Q8R366|IGSF8_MOUSE	-5.16403	8.61915	0.00067905	0.528301	0.00780908
Q99PT1|GDIR1_MOUSE	-5.1609	7.20641	0.00119563	0.906289	0.0108243
P70704|AT8A1_MOUSE	-5.14026	9.17742	0.00057451	0.451565	0.00740769
Q8C437|PEX5R_MOUSE	-4.96639	8.54666	0.000902513	0.695837	0.00939195
O55143|AT2A2_MOUSE	-4.91968	9.69903	0.000662112	0.516447	0.00776735
Q11011|PSA_MOUSE	-4.82501	8.65732	0.00104996	0.803219	0.0101992
Q9DC69|NDUA9_MOUSE	-4.81363	9.43814	0.000835128	0.646389	0.00911146
P52480|KPYM_MOUSE	-4.80687	8.92826	0.000986467	0.75662	0.00987628
Q62188|DPYL3_MOUSE	-4.78874	9.50403	0.000848916	0.656212	0.00914466
Q8BYI9|TENR_MOUSE	-4.78806	8.53548	0.00114849	0.872855	0.0106236
O55131|SEPT7_MOUSE	-4.66914	9.99499	0.000883144	0.681787	0.00939195
Q8VDN2|AT1A1_MOUSE	-4.65613	9.97768	0.000904982	0.696836	0.00939195
P48318|DCE1_MOUSE	-4.50366	9.70524	0.00122525	0.92629	0.0108613

## Sheet: CMS Anova
Supplemental Table S8. iii) Differentialy expressed proteins for three groups; cocaine(C), methamphetamine (M), and saline (S) using ANOVA in lateral hypothalamus (LH)
Accession	F	p.value	bonferroni	FDR
P43024|CX6A1_MOUSE	142.983	1.70534e-10	1.45124e-07	1.3698e-07
P43274|H14_MOUSE	130.759	3.21926e-10	2.73637e-07	1.3698e-07
P97450|ATP5J_MOUSE	111.851	9.69956e-10	8.23492e-07	2.75144e-07
Q7TQI3|OTUB1_MOUSE	92.3588	3.69455e-09	3.13298e-06	7.86015e-07
Q3UIU2|NDUB6_MOUSE	64.1082	4.47446e-08	3.78987e-05	7.61554e-06
Q91VD9|NDUS1_MOUSE	61.1604	6.13286e-08	5.1884e-05	8.69844e-06
Q8K0E8|FIBB_MOUSE	59.0384	7.76097e-08	6.55802e-05	9.43512e-06
Q9CQH3|NDUB5_MOUSE	57.083	9.70672e-08	8.19247e-05	1.03255e-05
Q9CQJ8|NDUB9_MOUSE	51.9786	1.79993e-07	0.000151734	1.70193e-05
P16330|CN37_MOUSE	48.7893	2.72125e-07	0.000229129	2.31578e-05
O08749|DLDH_MOUSE	47.2941	3.33007e-07	0.000280059	2.57627e-05
Q8CCT4|TCAL5_MOUSE	42.0667	7.06375e-07	0.000593355	5.00938e-05
P02088|HBB1_MOUSE	40.7471	8.64825e-07	0.000725588	5.37644e-05
Q91WS0|CISD1_MOUSE	40.4798	9.01609e-07	0.000755549	5.37644e-05
Q60625|ICAM5_MOUSE	40.0971	9.57427e-07	0.000801366	5.37644e-05
P20357|MTAP2_MOUSE	39.7538	1.01085e-06	0.000845068	5.37644e-05
Q9CQZ6|NDUB3_MOUSE	38.2376	1.29094e-06	0.00107794	6.4623e-05
P48962|ADT1_MOUSE	36.3769	1.76274e-06	0.00147013	7.97706e-05
P48771|CX7A2_MOUSE	36.3166	1.78101e-06	0.00148358	7.97706e-05
Q61548|AP180_MOUSE	35.1922	2.16446e-06	0.00180083	9.20977e-05
Q61937|NPM_MOUSE	33.9874	2.68277e-06	0.00222939	0.000105328
Q60829|PPR1B_MOUSE	33.8956	2.72774e-06	0.00226402	0.000105328
Q9CQX8|RT36_MOUSE	33.6607	2.84671e-06	0.00235992	0.000105328
P70349|HINT1_MOUSE	32.1569	3.76331e-06	0.00311602	0.000133441
P01942|HBA_MOUSE	31.5212	4.2482e-06	0.00351326	0.000144609
P11798|KCC2A_MOUSE	30.9143	4.77819e-06	0.00394679	0.000156394
P62862|RS30_MOUSE	30.202	5.49831e-06	0.00453611	0.000173299
Q9CPQ1|COX6C_MOUSE	27.8968	8.82525e-06	0.00727201	0.000268225
Q9JM76|ARPC3_MOUSE	27.6156	9.36933e-06	0.00771096	0.000274941
Q5SQX6|CYFP2_MOUSE	27.3897	9.83393e-06	0.00808349	0.000278956
Q9DCT8|CRIP2_MOUSE	27.0331	1.06217e-05	0.00872038	0.000291581
Q62277|SYPH_MOUSE	26.6355	1.15855e-05	0.00950009	0.000305692
Q80VP1|EPN1_MOUSE	26.5313	1.18541e-05	0.00970852	0.000305692
Q9D6F9|TBB4A_MOUSE	25.9399	1.35199e-05	0.0110592	0.000338045
P17182|ENOA_MOUSE	25.8155	1.39031e-05	0.0113589	0.000338045
P40142|TKT_MOUSE	25.0296	1.66291e-05	0.0135694	0.000393095
P0DP27|CALM2_MOUSE	24.8429	1.73626e-05	0.0141505	0.000399339
Q8BWT1|THIM_MOUSE	24.5517	1.85813e-05	0.0151252	0.000416124
Q80TL4|PHF24_MOUSE	23.594	2.33285e-05	0.0189661	0.00050904
Q9DBG3|AP2B1_MOUSE	23.1774	2.5812e-05	0.0209594	0.000549151
P48320|DCE2_MOUSE	22.8211	2.81757e-05	0.0228505	0.000559499
P68254|1433T_MOUSE	22.7293	2.88233e-05	0.0233469	0.000559499
Q68FD5|CLH1_MOUSE	22.7215	2.88796e-05	0.0233636	0.000559499
P17183|ENOG_MOUSE	22.7147	2.89283e-05	0.023374	0.000559499
O35658|C1QBP_MOUSE	22.1731	3.31316e-05	0.0267372	0.000625857
P48758|CBR1_MOUSE	22.0906	3.38301e-05	0.0272671	0.000625857
Q61644|PACN1_MOUSE	21.8845	3.56506e-05	0.0286987	0.000645504
Q8K400|STXB5_MOUSE	21.6782	3.75854e-05	0.0302187	0.000666358
Q8VEM8|MPCP_MOUSE	21.5419	3.89288e-05	0.0312598	0.000676089
Q64332|SYN2_MOUSE	20.9519	4.54071e-05	0.0364165	0.000772829
P28652|KCC2B_MOUSE	20.3244	5.36748e-05	0.0429936	0.000895633
O55126|NIPS2_MOUSE	20.2234	5.5158e-05	0.0441264	0.000902682
Q8VHK5|MLC1_MOUSE	20.1104	5.68739e-05	0.0454422	0.000913201
Q62188|DPYL3_MOUSE	19.4299	6.85794e-05	0.0547263	0.00108076
P0DN34|NDUB1_MOUSE	19.2453	7.22112e-05	0.0575523	0.0011173
P63328|PP2BA_MOUSE	18.8902	7.98257e-05	0.0635413	0.00120764
Q9D6R2|IDH3A_MOUSE	18.8437	8.08879e-05	0.0643059	0.00120764
P30275|KCRU_MOUSE	18.7201	8.3793e-05	0.0665317	0.00122945
P28474|ADHX_MOUSE	18.4052	9.17408e-05	0.0727505	0.00132324
Q9D3D9|ATPD_MOUSE	18.2164	9.69136e-05	0.0767555	0.00135742
P35564|CALX_MOUSE	18.2027	9.73003e-05	0.0769645	0.00135742
Q9CPU0|LGUL_MOUSE	18.1229	9.95973e-05	0.0786819	0.00136705
P51859|HDGF_MOUSE	18.0569	0.000101544	0.0801182	0.00137165
P97427|DPYL1_MOUSE	17.9971	0.000103343	0.0814344	0.00137414
P62761|VISL1_MOUSE	17.9348	0.000105255	0.0828357	0.00137803
Q9DCX2|ATP5H_MOUSE	17.5417	0.000118298	0.092982	0.00149423
O08599|STXB1_MOUSE	17.5109	0.000119396	0.0937261	0.00149423
P60761|NEUG_MOUSE	17.5108	0.000119398	0.0937261	0.00149423
P97797|SHPS1_MOUSE	17.3489	0.000125359	0.098156	0.00154136
P08553|NFM_MOUSE	17.3114	0.000126786	0.0991467	0.00154136
Q8CHH9|SEPT8_MOUSE	16.8278	0.000146957	0.114773	0.00174613
Q99KW9|TIP_MOUSE	16.8107	0.000147733	0.115232	0.00174613
P32921|SYWC_MOUSE	16.6911	0.000153299	0.11942	0.00178709
Q99PT1|GDIR1_MOUSE	16.5703	0.000159164	0.123829	0.00183038
Q99KI0|ACON_MOUSE	16.4987	0.00016276	0.126465	0.00184679
Q3UNH4|GRIN1_MOUSE	16.249	0.000176044	0.136466	0.00193926
O89112|LANC1_MOUSE	16.2523	0.000175859	0.136466	0.00193926
Q6PIC6|AT1A3_MOUSE	16.2185	0.000177747	0.137576	0.00193926
Q61885|MOG_MOUSE	15.953	0.000193404	0.149501	0.00208338
Q62420|SH3G2_MOUSE	15.9076	0.000196236	0.151494	0.00208746
P20060|HEXB_MOUSE	15.8678	0.00019876	0.153244	0.0020882
P35803|GPM6B_MOUSE	15.7284	0.000207884	0.16007	0.00213174
Q8VDQ8|SIR2_MOUSE	15.7279	0.000207914	0.16007	0.00213174
Q9ES28|ARHG7_MOUSE	15.6748	0.000211517	0.162445	0.00214286
Q9QZ06|TOLIP_MOUSE	15.5666	0.000219071	0.168027	0.00219328
P19783|COX41_MOUSE	15.4307	0.000228994	0.17541	0.00224361
P61089|UBE2N_MOUSE	15.4257	0.000229371	0.175469	0.00224361
Q9CZX8|RS19_MOUSE	15.3542	0.000234806	0.179392	0.00226301
Q9JIA1|LGI1_MOUSE	15.3301	0.000236672	0.18058	0.00226301
Q9JME5|AP3B2_MOUSE	15.2736	0.000241116	0.18373	0.00227988
Q9Z0X1|AIFM1_MOUSE	15.2005	0.000247001	0.187968	0.00230987
Q9Z1S5|SEPT3_MOUSE	15.1418	0.000251841	0.191399	0.00232953
P70704|AT8A1_MOUSE	15.0877	0.000256402	0.194609	0.00234622
O35633|VIAAT_MOUSE	14.9555	0.000267939	0.203098	0.00240721
Q8BYI9|TENR_MOUSE	14.9467	0.000268725	0.203425	0.00240721
