# Supplementary material for: Comprehensive Glycomic and Proteomic Analysis of Mouse Striatum and Lateral Hypothalamus Following Repeated Exposures to Cocaine or Methamphetamine
Source: Mol Cell Proteomics. 2024 Jun 15;23(8):100803. doi: 10.1016/j.mcpro.2024.100803 (PMC11324981; doi:10.1016/j.mcpro.2024.100803)
Supplement: Supplemental File S9 [file mmc9.xlsx]

## Sheet: C vs. S
Supplemental Table S9. i) Differntially regulated proteins for cocaine (C) vs. saline (S) in striatum (ST)
Downregulated in C							Upregulated in C
Accession	t	df	p.value	bonferroni	FDR		Accession	t	df	p.value	bonferroni	FDR
P60202|MYPR_MOUSE	-21.5484	9.78499	1.42527e-09	1.0604e-06	5.30912e-07		P60904|DNJC5_MOUSE	28.8807	8.32646	1.21023e-09	9.01623e-07	5.30912e-07
P52480|KPYM_MOUSE	-18.87	8.69716	2.33261e-08	1.72613e-05	2.89632e-06		Q9WV98|TIM9_MOUSE	22.3498	7.98185	1.75031e-08	1.29873e-05	2.89632e-06
Q61885|MOG_MOUSE	-17.8357	6.30313	1.24219e-06	0.000862078	1.73181e-05		P63323|RS12_MOUSE	21.5275	6.9364	1.30902e-07	9.56896e-05	6.23198e-06
P68368|TBA4A_MOUSE	-17.3961	6.6243	8.91473e-07	0.000626705	1.52708e-05		P01831|THY1_MOUSE	20.7604	7.31624	9.0279e-08	6.61745e-05	5.17368e-06
P63011|RAB3A_MOUSE	-16.2967	7.69311	3.05942e-07	0.000219667	8.14025e-06		Q9CWM4|PFD1_MOUSE	20.4037	6.23508	6.04361e-07	0.000426679	1.12562e-05
O08599|STXB1_MOUSE	-15.8523	9.94968	2.18095e-08	1.61608e-05	2.89632e-06		P56212|ARP19_MOUSE	19.9821	5.49539	2.42053e-06	0.0016387	2.61347e-05
Q9D0K2|SCOT1_MOUSE	-15.5629	9.70839	3.46673e-08	2.55845e-05	3.0212e-06		O70591|PFD2_MOUSE	17.8304	9.9855	6.69982e-09	4.97797e-06	1.66379e-06
O88569|ROA2_MOUSE	-14.9792	7.87989	4.53279e-07	0.000322735	9.93215e-06		Q9QZM0|UBQL2_MOUSE	17.5149	8.20437	8.65971e-08	6.35623e-05	5.17368e-06
P06151|LDHA_MOUSE	-14.6805	8.60449	2.17736e-07	0.000157641	7.37333e-06		Q8R317|UBQL1_MOUSE	17.0972	5.55535	5.12466e-06	0.00341302	4.77234e-05
P62806|H4_MOUSE	-14.5494	5.75797	9.2677e-06	0.00601474	6.99208e-05		Q9D8Z2|TRIA1_MOUSE	16.2875	9.32479	3.64977e-08	2.68988e-05	3.0212e-06
P50396|GDIA_MOUSE	-14.537	6.71162	2.53891e-06	0.00171271	2.62707e-05		Q9D1X0|NOL3_MOUSE	16.1815	8.13001	1.79929e-07	0.000130809	6.95108e-06
Q9CZU6|CISY_MOUSE	-14.4994	9.07739	1.38381e-07	0.000101018	6.23198e-06		Q91ZZ3|SYUB_MOUSE	15.4205	9.79658	3.40404e-08	2.51559e-05	3.0212e-06
P97427|DPYL1_MOUSE	-13.7801	5.4368	1.95267e-05	0.0121065	0.000115455		Q9EQS3|MYCBP_MOUSE	14.875	9.65176	5.64819e-08	4.15707e-05	4.2079e-06
P48962|ADT1_MOUSE	-13.7705	8.99474	2.37942e-07	0.000172032	7.56308e-06		Q9JJ69|KCIP2_MOUSE	14.3061	8.62962	2.61921e-07	0.000188845	7.80526e-06
Q8VDN2|AT1A1_MOUSE	-13.6618	9.75606	1.10929e-07	8.11999e-05	5.903e-06		O55074|AKA7A_MOUSE	14.1911	8.09427	5.28245e-07	0.000374525	1.06363e-05
P46460|NSF_MOUSE	-13.65	9.5329	1.42206e-07	0.000103668	6.23198e-06		Q7TNR6|IGS21_MOUSE	13.9894	9.99745	6.84047e-08	5.02775e-05	4.63286e-06
P39053|DYN1_MOUSE	-13.3662	7.80919	1.17127e-06	0.000816377	1.73181e-05		Q8BP92|RCN2_MOUSE	13.9239	9.08221	1.95936e-07	0.000142054	6.95108e-06
Q9CQQ7|AT5F1_MOUSE	-13.3084	9.47236	1.90969e-07	0.000138643	6.95108e-06		Q8WTY4|CPIN1_MOUSE	13.0842	5.53651	2.25009e-05	0.0137705	0.000124465
P48774|GSTM5_MOUSE	-13.2638	6.94337	3.46964e-06	0.0023316	3.48546e-05		Q9D8Y0|EFHD2_MOUSE	12.8691	7.8804	1.43645e-06	0.000989716	1.8653e-05
P05202|AATM_MOUSE	-12.9745	9.27348	2.95671e-07	0.000212883	8.14025e-06		P63158|HMGB1_MOUSE	12.84	9.99481	1.55045e-07	0.000112873	6.41713e-06
P14094|AT1B1_MOUSE	-12.9195	5.89507	1.51255e-05	0.00955931	9.85361e-05		P62852|RS25_MOUSE	12.6202	9.37438	3.40456e-07	0.000243767	8.45467e-06
P16858|G3P_MOUSE	-12.7309	7.51355	2.357e-06	0.00159805	2.5823e-05		Q9CPW4|ARPC5_MOUSE	12.3681	7.38932	3.33535e-06	0.00224469	3.40388e-05
Q9Z1G4|VPP1_MOUSE	-12.7306	6.20205	1.11986e-05	0.00717827	7.82856e-05		Q9WU28|PFD5_MOUSE	12.2551	9.98283	2.43643e-07	0.00017591	7.56308e-06
Q61553|FSCN1_MOUSE	-12.6902	9.25619	3.65977e-07	0.000261673	8.79524e-06		P62077|TIM8B_MOUSE	12.1589	7.76216	2.50332e-06	0.00169224	2.62707e-05
Q03265|ATPA_MOUSE	-12.6657	7.78929	1.79321e-06	0.00122476	2.12054e-05		P35564|CALX_MOUSE	12.1468	9.56847	3.95186e-07	0.000282163	9.20042e-06
P30275|KCRU_MOUSE	-12.5889	9.51417	3.02025e-07	0.000217156	8.14025e-06		Q6P8I4|PCNP_MOUSE	12.0989	7.04415	5.72509e-06	0.00379001	5.07761e-05
P02088|HBB1_MOUSE	-12.4758	9.04562	5.27165e-07	0.000374287	1.06363e-05		Q99LP6|GRPE1_MOUSE	12.0657	7.96194	2.14118e-06	0.00145386	2.38087e-05
O08553|DPYL2_MOUSE	-12.3016	9.27898	4.70074e-07	0.000334223	1.00059e-05		P70663|SPRL1_MOUSE	11.9337	8.88835	9.01901e-07	0.000633134	1.52708e-05
P06745|G6PI_MOUSE	-12.1831	8.54826	1.07357e-06	0.000751502	1.73181e-05		Q8VE62|PAIP1_MOUSE	11.6426	5.56137	4.08495e-05	0.023897	0.000189024
P84078|ARF1_MOUSE	-12.1716	5.28786	4.55252e-05	0.0264957	0.000206806		P81117|NUCB2_MOUSE	11.4937	8.91643	1.20336e-06	0.000836336	1.73181e-05
P01942|HBA_MOUSE	-12.0944	5.84541	2.34231e-05	0.0142178	0.000125541		P56812|PDCD5_MOUSE	11.383	9.83167	5.57735e-07	0.000394318	1.06542e-05
P16330|CN37_MOUSE	-12.0502	8.84058	8.71998e-07	0.000613886	1.52708e-05		Q9DB15|RM12_MOUSE	11.2798	9.03905	1.25527e-06	0.000868646	1.73181e-05
P50516|VATA_MOUSE	-11.9075	9.97733	3.20931e-07	0.000230108	8.24461e-06		P58774|TPM2_MOUSE	11.2734	5.79025	3.71127e-05	0.0219336	0.000178381
P47754|CAZA2_MOUSE	-11.9051	9.70769	4.14837e-07	0.000295779	9.36526e-06		Q9D7V2|LYSM2_MOUSE	11.0502	5.09362	9.42996e-05	0.0520534	0.000360918
Q8VEM8|MPCP_MOUSE	-11.5338	6.72218	1.12437e-05	0.00718473	7.82856e-05		P97371|PSME1_MOUSE	10.7702	9.48664	1.24872e-06	0.000865366	1.73181e-05
Q9D051|ODPB_MOUSE	-11.515	6.58994	1.316e-05	0.00838291	8.99467e-05		Q3TCN2|PLBL2_MOUSE	10.7515	7.77119	6.14419e-06	0.00405517	5.28969e-05
Q91VD9|NDUS1_MOUSE	-11.3527	9.86967	5.52268e-07	0.000391006	1.06542e-05		Q8CFV4|NRN1_MOUSE	10.7215	5.81281	4.78363e-05	0.0277929	0.000215988
P63017|HSP7C_MOUSE	-11.2392	7.82005	4.2219e-06	0.00282867	4.13857e-05		Q9WTR5|CAD13_MOUSE	10.6607	9.11847	1.8864e-06	0.00128464	2.14765e-05
P62874|GBB1_MOUSE	-11.0129	5.44091	6.33592e-05	0.0360514	0.000266681		O08795|GLU2B_MOUSE	10.6042	9.76674	1.1272e-06	0.000786788	1.73181e-05
Q01768|NDKB_MOUSE	-10.8961	6.46182	2.13762e-05	0.0131677	0.000122502		Q8BGX3|LRTM2_MOUSE	10.5351	9.39631	1.63926e-06	0.00112453	2.01707e-05
O89053|COR1A_MOUSE	-10.862	9.99467	7.44673e-07	0.000524994	1.35313e-05		P97352|S10AD_MOUSE	10.1931	9.73584	1.65156e-06	0.00113132	2.01707e-05
P60766|CDC42_MOUSE	-10.8362	9.57271	1.09698e-06	0.000766787	1.73181e-05		P08226|APOE_MOUSE	10.0222	7.70885	1.08607e-05	0.00697258	7.78004e-05
Q9D6M3|GHC1_MOUSE	-10.687	7.56338	7.85833e-06	0.00513149	6.29511e-05		Q91Z38|TTC1_MOUSE	10.0135	6.10713	5.1457e-05	0.0297936	0.000228822
Q9DB20|ATPO_MOUSE	-10.6582	9.87077	9.85415e-07	0.000690776	1.63141e-05		Q91W90|TXND5_MOUSE	9.96663	9.81098	1.90262e-06	0.00129378	2.14765e-05
P05132|KAPCA_MOUSE	-10.6529	9.50454	1.35428e-06	0.000934453	1.80168e-05		Q8BR63|F177A_MOUSE	9.86766	5.66784	8.82371e-05	0.0488834	0.000342378
P00405|COX2_MOUSE	-10.6403	7.01229	1.40148e-05	0.00887136	9.23984e-05		Q9R257|HEBP1_MOUSE	9.80399	8.50925	6.34728e-06	0.00417651	5.37355e-05
P40124|CAP1_MOUSE	-10.6168	7.81172	6.48221e-06	0.00425881	5.42612e-05		Q9CR51|VATG1_MOUSE	9.79678	6.76247	3.06802e-05	0.0184154	0.000155488
Q9ERD7|TBB3_MOUSE	-10.4833	5.82924	5.32396e-05	0.0306128	0.00023195		Q9D708|S10AG_MOUSE	9.78085	7.43865	1.65092e-05	0.0103348	0.000102495
Q00623|APOA1_MOUSE	-10.4392	8.31782	4.59224e-06	0.00306761	4.35955e-05		Q8R0A7|K0513_MOUSE	9.77613	7.13093	2.1976e-05	0.0134933	0.000124031
Q8K183|PDXK_MOUSE	-10.4379	9.88305	1.1804e-06	0.00082156	1.73181e-05		Q3UGC7|EI3JA_MOUSE	9.62083	7.58658	1.62319e-05	0.0101774	0.00010162
P46638|RB11B_MOUSE	-10.3702	9.70445	1.45218e-06	0.000999101	1.8653e-05		Q62165|DAG1_MOUSE	9.58782	7.4936	1.80574e-05	0.0112498	0.000109372
P11499|HS90B_MOUSE	-10.3467	5.43133	8.87322e-05	0.0490689	0.000342516		O70318|E41L2_MOUSE	9.42014	6.80226	3.79404e-05	0.0223469	0.000180036
Q9CPQ8|ATP5L_MOUSE	-10.1972	9.99691	1.33203e-06	0.000920433	1.80168e-05		Q8CA71|SHSA4_MOUSE	9.29734	5.14745	0.000207197	0.107328	0.000677026
Q9DBG3|AP2B1_MOUSE	-10.1891	6.97603	1.93541e-05	0.0120189	0.00011535		Q8BNY6|NCS1_MOUSE	9.28551	6.56021	5.19072e-05	0.0299737	0.000228822
O55100|SNG1_MOUSE	-10.1621	6.84602	2.23667e-05	0.0137108	0.000124465		P32020|NLTP_MOUSE	9.21881	7.63253	2.10944e-05	0.0130363	0.000122287
P35486|ODPA_MOUSE	-10.1412	9.83136	1.60041e-06	0.00109949	2.01707e-05		Q3UHX2|HAP28_MOUSE	9.17652	7.66668	2.11745e-05	0.0130646	0.000122287
P61922|GABT_MOUSE	-10.0206	9.8655	1.73521e-06	0.00118688	2.08505e-05		O54962|BAF_MOUSE	8.98172	7.11599	3.91176e-05	0.0229229	0.000182142
P43006|EAA2_MOUSE	-10.0019	7.74093	1.07035e-05	0.00689307	7.7664e-05		P60840|ENSA_MOUSE	8.92741	8.19128	1.69074e-05	0.0105672	0.0001041
P84091|AP2M1_MOUSE	-9.90088	9.93323	1.83458e-06	0.00125118	2.13556e-05		P57716|NICA_MOUSE	8.89105	5.65346	0.000156534	0.0832758	0.000541658
P05201|AATC_MOUSE	-9.82942	7.1056	2.16984e-05	0.0133445	0.000123399		Q8VD33|SGTB_MOUSE	8.80236	7.28054	3.89506e-05	0.022864	0.000182142
P11798|KCC2A_MOUSE	-9.77835	6.62422	3.5461e-05	0.0210638	0.000173806		Q64445|COX8A_MOUSE	8.75659	6.76847	6.20688e-05	0.0355034	0.00026555
P14152|MDHC_MOUSE	-9.64901	9.81477	2.53736e-06	0.00171271	2.62707e-05		Q9CY50|SSRA_MOUSE	8.73154	9.97523	5.52044e-06	0.00366557	4.95714e-05
P07901|HS90A_MOUSE	-9.61524	8.78502	5.89655e-06	0.00389762	5.16815e-05		Q4VAA2|CDV3_MOUSE	8.65271	9.92816	6.17722e-06	0.00407079	5.28969e-05
P05063|ALDOC_MOUSE	-9.60467	8.23099	9.41604e-06	0.00608276	6.99208e-05		Q61282|PGCA_MOUSE	8.5672	7.76757	3.17836e-05	0.018943	0.000157858
Q9DB77|QCR2_MOUSE	-9.54067	7.67331	1.59623e-05	0.0100403	0.000101416		P84089|ERH_MOUSE	8.50748	7.64782	3.66413e-05	0.0216916	0.000177258
P62814|VATB2_MOUSE	-9.34363	9.4963	4.2903e-06	0.00287021	4.151e-05		Q9QXT0|CNPY2_MOUSE	8.50125	9.7433	8.16348e-06	0.00532259	6.46999e-05
P56480|ATPB_MOUSE	-9.31822	8.23675	1.17982e-05	0.00752726	8.13859e-05		Q9D387|LAMP5_MOUSE	8.36924	9.1685	1.3727e-05	0.00873037	9.23984e-05
O35129|PHB2_MOUSE	-9.31331	9.80393	3.50885e-06	0.00235444	3.48546e-05		Q80Z24|NEGR1_MOUSE	8.33462	9.06001	1.52902e-05	0.00964813	9.85361e-05
P58252|EF2_MOUSE	-9.26724	9.33542	5.19783e-06	0.00345656	4.78072e-05		Q60865|CAPR1_MOUSE	8.3163	8.47949	2.33179e-05	0.0141773	0.000125541
Q61598|GDIB_MOUSE	-9.24608	7.93255	1.60632e-05	0.0100877	0.000101416		Q9JJF0|NP1L5_MOUSE	8.26703	8.42391	2.53792e-05	0.0153291	0.000133152
G5E829|AT2B1_MOUSE	-9.23822	6.62305	5.05582e-05	0.0293238	0.000226903		Q8K3C3|LZIC_MOUSE	8.21703	9.9885	9.37462e-06	0.00606538	6.99208e-05
P17426|AP2A1_MOUSE	-9.16382	5.9192	0.000102767	0.0563163	0.000386674		Q9D1J3|SARNP_MOUSE	8.13125	7.0618	7.82821e-05	0.0439945	0.000316957
Q68FD5|CLH1_MOUSE	-9.10106	9.70523	4.62288e-06	0.00308346	4.35955e-05		Q60648|SAP3_MOUSE	8.12224	8.75945	2.30445e-05	0.0140341	0.000125315
Q9JJV2|PROF2_MOUSE	-9.07124	5.63737	0.000142892	0.0765834	0.000504524		Q99JF8|PSIP1_MOUSE	8.05361	5.83485	0.000225737	0.116029	0.000724887
P84228|H32_MOUSE	-8.8402	9.81498	5.52272e-06	0.00366557	4.95714e-05		O35326|SRSF5_MOUSE	7.97359	6.00458	0.000206438	0.107141	0.000677026
P17182|ENOA_MOUSE	-8.74344	9.66022	6.76994e-06	0.00444108	5.60401e-05		Q8VCI5|PEX19_MOUSE	7.8586	5.32048	0.000401492	0.1934	0.00112872
O55125|NIPS1_MOUSE	-8.68652	9.43168	8.3942e-06	0.00546462	6.58282e-05		Q9CQ92|FIS1_MOUSE	7.82616	8.76573	3.06557e-05	0.0184154	0.000155488
Q9CR62|M2OM_MOUSE	-8.66503	9.11191	1.07374e-05	0.00690417	7.7664e-05		Q7TNV0|DEK_MOUSE	7.75447	5.27962	0.000444525	0.211149	0.0012203
O08749|DLDH_MOUSE	-8.65659	9.32775	9.29389e-06	0.00602244	6.99208e-05		Q9D8B3|CHM4B_MOUSE	7.73663	9.79318	1.78081e-05	0.0111122	0.000108746
P08249|MDHM_MOUSE	-8.55113	9.53847	8.91225e-06	0.00579296	6.91628e-05		Q9CQU0|TXD12_MOUSE	7.68055	6.8044	0.000136539	0.0733215	0.000486707
P15105|GLNA_MOUSE	-8.54519	6.93143	6.31658e-05	0.0360045	0.000266681		P62500|T22D1_MOUSE	7.61665	8.11644	5.7456e-05	0.0329223	0.000247426
P16125|LDHB_MOUSE	-8.54397	9.88385	7.11506e-06	0.00466037	5.82497e-05		O55042|SYUA_MOUSE	7.59719	8.65855	4.12653e-05	0.0240989	0.000189769
Q6PIE5|AT1A2_MOUSE	-8.50976	7.87757	3.06412e-05	0.0184154	0.000155488		P63248|IPKA_MOUSE	7.56223	8.81781	3.87037e-05	0.0227578	0.000182142
Q8BVE3|VATH_MOUSE	-8.47233	9.9046	7.55808e-06	0.00494298	6.1204e-05		P55066|NCAN_MOUSE	7.50994	5.60816	0.000395287	0.190923	0.00111973
P26443|DHE3_MOUSE	-8.40829	7.81748	3.49455e-05	0.0207926	0.000172413		Q71M36|CSPG5_MOUSE	7.50662	9.62766	2.53064e-05	0.0153104	0.000133152
Q91V61|SFXN3_MOUSE	-8.40078	5.98793	0.000156638	0.0832758	0.000541658		Q3TY60|F131B_MOUSE	7.50352	9.82181	2.27211e-05	0.0138599	0.000124465
Q99LC3|NDUAA_MOUSE	-8.27732	5.64191	0.000231109	0.118097	0.000732666		Q9EQU5|SET_MOUSE	7.49673	9.83887	2.26757e-05	0.0138549	0.000124465
Q6PIC6|AT1A3_MOUSE	-8.21325	9.97732	9.4792e-06	0.00611408	6.99208e-05		Q8C419|GP158_MOUSE	7.45584	6.17018	0.000263043	0.132573	0.00080978
Q91WD5|NDUS2_MOUSE	-8.09699	9.90898	1.12092e-05	0.00717827	7.82856e-05		Q99J36|THUM1_MOUSE	7.37983	9.48841	3.15592e-05	0.0188408	0.000157796
P18872|GNAO_MOUSE	-8.08866	9.58305	1.38816e-05	0.00881483	9.23984e-05		Q9WVA2|TIM8A_MOUSE	7.33746	9.34446	3.591e-05	0.0212946	0.000174856
Q7TPR4|ACTN1_MOUSE	-8.0805	9.43963	1.53425e-05	0.0096658	9.85361e-05		P55302|AMRP_MOUSE	7.28606	9.9872	2.66248e-05	0.0160281	0.000137746
P68404|KPCB_MOUSE	-8.02789	7.05849	8.52279e-05	0.0475572	0.000337738		Q9JJU8|SH3L1_MOUSE	7.17992	6.32851	0.00028944	0.143562	0.000862531
Q8BWF0|SSDH_MOUSE	-7.97627	7.77132	5.24796e-05	0.0302282	0.000229984		Q99L47|F10A1_MOUSE	7.1555	8.91484	5.60041e-05	0.0321463	0.000242576
O35526|STX1A_MOUSE	-7.8926	9.91781	1.39229e-05	0.00882712	9.23984e-05		Q9QXV0|PCSK1_MOUSE	7.14195	6.289	0.000306992	0.151654	0.000907577
O55126|NIPS2_MOUSE	-7.84887	5.7264	0.000284276	0.141285	0.000850543		Q9ERB0|SNP29_MOUSE	7.13957	9.99668	3.14904e-05	0.0188313	0.000157796
Q99KI0|ACON_MOUSE	-7.78262	6.18854	0.00020342	0.105779	0.000670567		Q8BJU0|SGTA_MOUSE	7.0989	8.32129	8.40834e-05	0.0470026	0.000334985
Q9R111|GUAD_MOUSE	-7.70686	9.6495	2.00394e-05	0.0124044	0.000117554		Q9CPX6|ATG3_MOUSE	7.05203	8.14439	9.80214e-05	0.0538137	0.00037069
Q9Z2Q6|SEPT5_MOUSE	-7.66954	8.19555	5.18576e-05	0.0299737	0.000228822		Q9CYZ2|TPD54_MOUSE	7.02669	8.41029	8.5944e-05	0.0478708	0.000338522
Q60771|CLD11_MOUSE	-7.60241	9.91213	1.92971e-05	0.0120028	0.00011535		Q3UNH4|GRIN1_MOUSE	6.98587	8.06294	0.000110013	0.0598471	0.000405741
P63085|MK01_MOUSE	-7.58152	9.60421	2.36146e-05	0.0143105	0.000125663		Q7M729|SCN4B_MOUSE	6.96306	7.98549	0.000117898	0.0637827	0.000428458
Q91WS0|CISD1_MOUSE	-7.51261	7.65166	8.63344e-05	0.048002	0.000338522		P58044|IDI1_MOUSE	6.94024	6.7181	0.00026895	0.134744	0.000817828
O55143|AT2A2_MOUSE	-7.37352	7.66642	9.71123e-05	0.0534118	0.000369126		Q9CY58|PAIRB_MOUSE	6.92142	9.18657	6.23774e-05	0.0356175	0.00026555
Q9CPQ1|COX6C_MOUSE	-7.31975	9.92905	2.64202e-05	0.0159314	0.000137644		P70441|NHRF1_MOUSE	6.88483	9.88133	4.53505e-05	0.0264393	0.000206806
P56959|FUS_MOUSE	-7.12162	7.2868	0.000157044	0.0832758	0.000541658		P10637|TAU_MOUSE	6.70494	9.45071	6.98738e-05	0.0394787	0.000287602
P10126|EF1A1_MOUSE	-7.04537	9.87191	3.75982e-05	0.0221829	0.000179556		Q8JZL3|THTPA_MOUSE	6.63478	6.93928	0.000305962	0.151451	0.000907577
P61982|1433G_MOUSE	-7.03199	7.22273	0.000177654	0.0934459	0.0006016		Q9CQ86|MIEN1_MOUSE	6.57401	8.73557	0.000117197	0.0635209	0.000428
Q9JIS5|SV2A_MOUSE	-6.93596	9.11631	6.37327e-05	0.0362002	0.000266746		Q9CQ22|LTOR1_MOUSE	6.56973	9.50183	8.00896e-05	0.0449302	0.000321774
Q8BVI4|DHPR_MOUSE	-6.82139	9.1397	7.16496e-05	0.0404104	0.000293291		Q9QUH0|GLRX1_MOUSE	6.51354	9.98821	6.81517e-05	0.038642	0.000283648
P51863|VA0D1_MOUSE	-6.81699	8.41434	0.000106883	0.0582886	0.00039616		Q80UU9|PGRC2_MOUSE	6.49622	9.99215	6.95359e-05	0.0393573	0.000287602
P40142|TKT_MOUSE	-6.77108	9.10562	7.72539e-05	0.043494	0.000314504		P61022|CHP1_MOUSE	6.48947	8.17322	0.00017316	0.0912554	0.000589061
P45376|ALDR_MOUSE	-6.6669	8.4751	0.000121449	0.0655823	0.000438091		Q9Z0F7|SYUG_MOUSE	6.46794	6.71811	0.000408808	0.196228	0.00114497
P15532|NDKA_MOUSE	-6.57784	7.38606	0.000246352	0.125147	0.000771145		P15116|CADH2_MOUSE	6.42085	7.51096	0.00026785	0.134728	0.000817828
Q9R0K7|AT2B2_MOUSE	-6.57556	5.82731	0.000668107	0.300648	0.0016765		A2ALU4|SHRM2_MOUSE	6.32251	7.33219	0.000326982	0.160221	0.000951567
P17751|TPIS_MOUSE	-6.57132	7.25379	0.000268134	0.134728	0.000817828		Q9D7M1|GID8_MOUSE	6.31073	9.56622	0.000106756	0.0582886	0.00039616
Q9CQA3|SDHB_MOUSE	-6.46645	7.69489	0.00023061	0.118072	0.000732666		Q9CPW2|FDX2_MOUSE	6.27413	6.0813	0.000723331	0.321882	0.0017903
Q9DBJ1|PGAM1_MOUSE	-6.43952	6.36742	0.000522462	0.24399	0.0013934		P57776|EF1D_MOUSE	6.25625	9.99549	9.44683e-05	0.0520534	0.000360918
P05064|ALDOA_MOUSE	-6.4391	9.83534	8.03354e-05	0.0449878	0.000321774		P28667|MRP_MOUSE	6.2444	8.29553	0.000212516	0.109871	0.000691373
P12960|CNTN1_MOUSE	-6.43376	9.66873	8.73647e-05	0.0484874	0.000340768		P18242|CATD_MOUSE	6.23291	6.46974	0.000589197	0.266317	0.00149303
Q61879|MYH10_MOUSE	-6.4294	6.35065	0.00053276	0.246668	0.0014025		Q9D061|ACBD6_MOUSE	6.22964	7.49507	0.000328291	0.160534	0.000951661
Q64332|SYN2_MOUSE	-6.39512	7.52379	0.000272925	0.136463	0.000826542		O35927|CTND2_MOUSE	6.21152	7.05614	0.000426473	0.204281	0.00118642
Q01065|PDE1B_MOUSE	-6.29296	8.29137	0.000201751	0.105112	0.000668021		Q6IR34|GPSM1_MOUSE	6.17308	9.98037	0.000105977	0.0579694	0.00039616
O55131|SEPT7_MOUSE	-6.20715	9.56314	0.000121725	0.0656096	0.000438091		Q9CQ45|NENF_MOUSE	6.13077	5.18424	0.001473	0.600985	0.00324428
Q9Z1S5|SEPT3_MOUSE	-6.14652	5.62091	0.00108378	0.460607	0.00251532		Q8VEA4|MIA40_MOUSE	6.09577	8.96938	0.00018271	0.0958355	0.000613147
Q06185|ATP5I_MOUSE	-6.14648	9.50882	0.000134613	0.072422	0.000482149		Q9ERR1|NDEL1_MOUSE	6.08333	6.72467	0.000582876	0.264997	0.00148713
Q76MZ3|2AAA_MOUSE	-6.12477	9.99913	0.000112017	0.0608253	0.000411098		P17047|LAMP2_MOUSE	6.02373	5.65518	0.00117222	0.494675	0.00269537
Q8K2B3|SDHA_MOUSE	-6.11928	8.17361	0.000259811	0.131464	0.000806497		P0DN34|NDUB1_MOUSE	6.00377	9.79788	0.000142879	0.0765834	0.000504524
P50518|VATE1_MOUSE	-6.06434	9.25176	0.000167203	0.0883478	0.000571405		P12023|A4_MOUSE	6.00216	9.67426	0.000150783	0.0803672	0.000527386
P09411|PGK1_MOUSE	-6.06171	6.94203	0.000526636	0.245412	0.0013934		Q9D8S9|BOLA1_MOUSE	5.99618	7.44059	0.000430708	0.205017	0.00118844
P08551|NFL_MOUSE	-6.01724	7.86876	0.000338593	0.164556	0.0009702		Q3UHJ0|AAK1_MOUSE	5.969	9.83924	0.000147034	0.0785161	0.000516699
P31324|KAP3_MOUSE	-6.01649	8.62762	0.000235185	0.119709	0.000739296		Q3UYG8|MACD2_MOUSE	5.94818	8.18572	0.000313414	0.1542	0.000919265
Q9DB05|SNAA_MOUSE	-5.95974	8.03398	0.00033273	0.162372	0.00096079		Q8CBY0|GATC_MOUSE	5.93863	9.62741	0.000167009	0.0883478	0.000571405
P46660|AINX_MOUSE	-5.91353	9.49209	0.000182544	0.0958355	0.000613147		Q9QZ23|NFU1_MOUSE	5.9327	8.2335	0.000311874	0.153754	0.000918363
Q8VDQ8|SIR2_MOUSE	-5.85061	9.14785	0.000228665	0.117305	0.00073114		Q00493|CBPE_MOUSE	5.9129	8.65817	0.000262387	0.132506	0.00080978
P60487|PLPP_MOUSE	-5.79705	6.7605	0.000755066	0.332229	0.00183831		P70699|LYAG_MOUSE	5.86403	7.31676	0.000527436	0.245412	0.0013934
Q8R191|SNG3_MOUSE	-5.77548	5.26175	0.00184565	0.725342	0.00389522		Q03958|PFD6_MOUSE	5.77888	9.43938	0.000222161	0.114413	0.000716495
P99029|PRDX5_MOUSE	-5.75777	7.40863	0.000563961	0.258858	0.00146394		Q78ZA7|NP1L4_MOUSE	5.76545	8.58728	0.000323473	0.158825	0.00094505
Q8BH59|CMC1_MOUSE	-5.74001	9.91865	0.000193653	0.101087	0.000644068		P62311|LSM3_MOUSE	5.75386	7.34285	0.000585043	0.265024	0.00148757
Q60597|ODO1_MOUSE	-5.70033	9.14233	0.00027748	0.138463	0.000836934		E9PUL5|PRRT2_MOUSE	5.74131	9.96968	0.000189566	0.099143	0.000633303
P10649|GSTM1_MOUSE	-5.67796	9.82559	0.000218335	0.112661	0.000707217		Q80WJ7|LYRIC_MOUSE	5.72652	9.47399	0.000234638	0.119665	0.000739296
Q9D6F9|TBB4A_MOUSE	-5.66194	7.87057	0.000503615	0.236195	0.00135449		Q63810|CANB1_MOUSE	5.71373	7.44915	0.000579862	0.264997	0.00148676
P46096|SYT1_MOUSE	-5.58268	8.35857	0.000445532	0.211182	0.0012203		P11031|TCP4_MOUSE	5.68322	7.55806	0.000568976	0.260591	0.00147183
Q9Z0E0|NCDN_MOUSE	-5.56097	7.03882	0.00083403	0.365305	0.00201738		Q9JMF3|GBG13_MOUSE	5.65288	9.52794	0.000253212	0.128379	0.000789301
P17742|PPIA_MOUSE	-5.54741	8.33429	0.000469799	0.221745	0.00127737		P56395|CYB5_MOUSE	5.59534	5.80749	0.00154614	0.623093	0.00334965
Q9R0P5|DEST_MOUSE	-5.51623	5.39648	0.00210467	0.808193	0.00433143		Q9CRA9|FGOP2_MOUSE	5.57647	8.07546	0.000507322	0.237427	0.00135955
Q9CR95|NECP1_MOUSE	-5.51403	7.3992	0.000739082	0.328152	0.00181854		Q9CQM5|TXD17_MOUSE	5.54218	5.95478	0.00149348	0.604861	0.00326289
Q8K596|NAC2_MOUSE	-5.45385	9.98881	0.000280436	0.139657	0.000842438		P97952|SCN1B_MOUSE	5.52943	8.61778	0.000426793	0.204281	0.00118642
P63328|PP2BA_MOUSE	-5.44589	9.50351	0.000337511	0.164368	0.0009702		Q99JT2|STK26_MOUSE	5.52058	7.60236	0.00066835	0.300648	0.0016765
Q9CQJ8|NDUB9_MOUSE	-5.41489	5.76804	0.00186077	0.729421	0.00391602		Q9QYF9|NDRG3_MOUSE	5.50166	7.60183	0.000682969	0.30597	0.00170742
Q8K0S0|PHYIP_MOUSE	-5.18377	9.66094	0.000459116	0.217162	0.0012529		P62869|ELOB_MOUSE	5.43182	6.52521	0.00122923	0.513837	0.00279201
Q6IFX2|K1C42_MOUSE	-5.16091	6.62889	0.00154669	0.623093	0.00334965		Q9CR98|F136A_MOUSE	5.41932	5.46185	0.00220196	0.838945	0.0044944
Q60930|VDAC2_MOUSE	-5.1401	5.92344	0.00221927	0.843323	0.00451737		Q9D5V6|SYAP1_MOUSE	5.39294	6.06881	0.00161511	0.643441	0.00345763
Q91VR2|ATPG_MOUSE	-5.10663	6.25237	0.00195251	0.761478	0.00408601		Q9D1K2|VATF_MOUSE	5.34492	8.01022	0.000687132	0.307148	0.00171208
P63101|1433Z_MOUSE	-5.10274	7.0097	0.00138938	0.571036	0.00308982		P70349|HINT1_MOUSE	5.31359	9.99996	0.000340859	0.165317	0.000972951
Q9DCJ5|NDUA8_MOUSE	-5.054	8.33441	0.00086882	0.379438	0.00208797		Q03517|SCG2_MOUSE	5.27473	9.77853	0.000388161	0.18787	0.00110374
P00920|CAH2_MOUSE	-4.94755	9.99943	0.000580735	0.264997	0.00148676		Q80VP1|EPN1_MOUSE	5.2522	9.77456	0.000401245	0.1934	0.00112872
Q61316|HSP74_MOUSE	-4.9451	7.10906	0.00159244	0.636977	0.00342881		P16045|LEG1_MOUSE	5.23571	6.74057	0.00135681	0.560362	0.0030355
P31938|MP2K1_MOUSE	-4.83252	8.98078	0.00093632	0.403554	0.00221447		P56213|ALR_MOUSE	5.23526	8.15014	0.000742061	0.328431	0.00181854
Q8QZT1|THIL_MOUSE	-4.8287	9.04499	0.000922414	0.398483	0.00218853		Q9WTX5|SKP1_MOUSE	5.22682	6.96151	0.00123796	0.516228	0.00280327
P63054|PCP4_MOUSE	-4.77744	6.92622	0.00207785	0.804128	0.00431197		P07310|KCRM_MOUSE	5.15808	9.97816	0.000429405	0.204826	0.00118844
Q8CI94|PYGB_MOUSE	-4.75191	9.99085	0.000779958	0.342402	0.00189273		P62748|HPCL1_MOUSE	5.12039	9.77915	0.000483322	0.227645	0.00130936
Q9Z2I9|SUCB1_MOUSE	-4.61971	6.95458	0.00246851	0.923222	0.00493929		Q91YL2|RN126_MOUSE	5.11893	9.52121	0.000526889	0.245412	0.0013934
P17710|HXK1_MOUSE	-4.57621	9.95674	0.00102797	0.438943	0.00240075		P23198|CBX3_MOUSE	5.11754	7.11826	0.00130403	0.539869	0.00292621
Q61753|SERA_MOUSE	-4.56307	7.07541	0.00252528	0.939406	0.00503031		Q8VD04|GRAP1_MOUSE	5.10301	9.42388	0.000556439	0.255962	0.00144947
Q80TL4|PHF24_MOUSE	-4.53722	9.40655	0.00126115	0.524639	0.00284715		Q60605|MYL6_MOUSE	5.09412	9.12338	0.000623303	0.28111	0.0015741
P97807|FUMH_MOUSE	-4.52953	8.40884	0.00169636	0.670063	0.00360054		Q05186|RCN1_MOUSE	5.06534	9.45754	0.000580134	0.264997	0.00148676
P03995|GFAP_MOUSE	-4.48809	9.99388	0.00116613	0.494437	0.00269537		Q8CBC4|CNST_MOUSE	5.05926	9.99831	0.000492772	0.231603	0.00133013
P35762|CD81_MOUSE	-4.46343	9.14318	0.00150931	0.609763	0.00328783		Q8VHI6|WASF3_MOUSE	5.05891	8.18262	0.000913277	0.396362	0.00217555
O35737|HNRH1_MOUSE	-4.4133	8.91364	0.00172744	0.680613	0.0036561		P14873|MAP1B_MOUSE	5.04137	6.24819	0.00209093	0.807099	0.0043159
Q9CQ91|NDUA3_MOUSE	-4.28067	9.89344	0.00164945	0.653181	0.00351097		O35114|SCRB2_MOUSE	5.01854	9.80605	0.000555032	0.25587	0.00144947
Q61699|HS105_MOUSE	-4.24909	8.27898	0.00259255	0.961835	0.00515053		Q03157|APLP1_MOUSE	4.99891	9.99242	0.000539433	0.249218	0.00141506
P19783|COX41_MOUSE	-4.22876	8.66167	0.00240923	0.905869	0.00485101		Q91XD7|CREL1_MOUSE	4.93022	7.48367	0.00139589	0.572316	0.00309506
Q8BKX1|BAIP2_MOUSE	-4.086	9.88039	0.00224872	0.852263	0.00456483		O88456|CPNS1_MOUSE	4.91779	9.30009	0.000751179	0.33127	0.00183485
Q8BMF4|ODP2_MOUSE	-4.06534	9.99058	0.00227145	0.858609	0.00459845		P14211|CALR_MOUSE	4.91194	8.73901	0.000908797	0.395327	0.00217555
P63330|PP2AA_MOUSE	-4.06022	9.67889	0.00244435	0.916629	0.00490846		Q6IRU2|TPM4_MOUSE	4.82786	9.92104	0.000709838	0.316588	0.00176276
							O35551|RABE1_MOUSE	4.79423	6.86192	0.00209133	0.807099	0.0043159
							Q9EPJ9|ARFG1_MOUSE	4.78407	9.99904	0.000741379	0.328431	0.00181854
							Q07076|ANXA7_MOUSE	4.76544	6.88488	0.00214147	0.820182	0.00439502
							Q6R891|NEB2_MOUSE	4.75499	6.88357	0.00216837	0.828316	0.004438
							P51910|APOD_MOUSE	4.73741	9.68567	0.000868279	0.379438	0.00208797
							Q8C3W1|CA198_MOUSE	4.71492	9.29691	0.00100389	0.429667	0.00235189
							Q9DCT8|CRIP2_MOUSE	4.70791	9.34408	0.0010002	0.429085	0.00235063
							Q8R0A5|TCAL3_MOUSE	4.70414	8.11259	0.00147626	0.600985	0.00324428
							Q8VHC3|SELM_MOUSE	4.68931	8.58558	0.00129169	0.536049	0.00290727
							Q62048|PEA15_MOUSE	4.66807	9.6523	0.000971283	0.417652	0.00228989
							O35887|CALU_MOUSE	4.66194	9.90779	0.000914024	0.396362	0.00217555
							P51859|HDGF_MOUSE	4.66189	7.38309	0.00200523	0.778031	0.0041729
							Q9CZ44|NSF1C_MOUSE	4.60114	9.22219	0.00120884	0.507711	0.00276252
							Q61792|LASP1_MOUSE	4.59094	9.30962	0.00119706	0.503962	0.00274403
							Q91VR8|BRK1_MOUSE	4.57625	9.78577	0.00107496	0.457932	0.00250264
							O35127|C10_MOUSE	4.54397	9.65382	0.0011686	0.494437	0.00269537
							Q9CPP6|NDUA5_MOUSE	4.51425	9.20327	0.00137873	0.568038	0.00307532
							P04925|PRIO_MOUSE	4.47228	8.95274	0.00156998	0.629563	0.00339025
							Q9CX80|CYGB_MOUSE	4.46229	9.95176	0.00122634	0.513837	0.00279201
							P84104|SRSF3_MOUSE	4.41432	9.14137	0.00162248	0.644123	0.00346345
							P84086|CPLX2_MOUSE	4.37182	9.87506	0.00143732	0.587865	0.00317747
							Q9ERT9|PPR1A_MOUSE	4.33705	9.96612	0.00148489	0.602864	0.00325365
							P83940|ELOC_MOUSE	4.33253	9.64889	0.00161263	0.643441	0.00345763
							Q8BWS5|GRIN3_MOUSE	4.24323	9.54679	0.00189481	0.740869	0.00397642
							P62075|TIM13_MOUSE	4.20983	8.66619	0.00247296	0.923222	0.00493929
							Q9Z239|PLM_MOUSE	4.20485	9.59248	0.00198883	0.773655	0.00415036
							P22005|PENK_MOUSE	4.19209	9.02534	0.00231945	0.874432	0.0046829
							Q8BK30|NDUV3_MOUSE	3.97485	9.96471	0.002641	0.977168	0.00523282

## Sheet: M vs. S
Supplemental Table S9. i) Differntially regulated proteins for methamphetamine (M) vs. saline (S) in striatum (ST)
Downregulated in M							Upregulated in M
Accession	t	df	p.value	bonferroni	FDR		Accession	t	df	p.value	bonferroni	FDR
Q9R1Q9|VAS1_MOUSE	-32.1662	9.26804	7.95785e-11	5.9286e-08	5.9286e-08		P60904|DNJC5_MOUSE	30.4261	5.92559	9.78362e-08	7.01486e-05	2.51338e-06
Q9D6M3|GHC1_MOUSE	-23.487	7.5471	2.48507e-08	1.82156e-05	1.42414e-06		Q9QZM0|UBQL2_MOUSE	28.0766	9.04108	4.16407e-10	3.09807e-07	1.55111e-07
Q9CQQ7|AT5F1_MOUSE	-23.4571	6.34149	2.108e-07	0.000149457	4.24448e-06		O70591|PFD2_MOUSE	24.9264	6.33158	1.46621e-07	0.000104394	3.21272e-06
P60202|MYPR_MOUSE	-20.4333	9.16055	5.91949e-09	4.39818e-06	9.92943e-07		Q9WV98|TIM9_MOUSE	23.4634	6.91236	7.57019e-08	5.47325e-05	2.29891e-06
P63011|RAB3A_MOUSE	-19.0633	6.22624	9.31065e-07	0.000638711	1.15607e-05		Q9CWM4|PFD1_MOUSE	20.2977	6.36916	4.98376e-07	0.000347368	7.57736e-06
O08599|STXB1_MOUSE	-18.9624	8.95699	1.54328e-08	1.13585e-05	1.14974e-06		P63323|RS12_MOUSE	19.8587	9.19594	7.2635e-09	5.38225e-06	9.92943e-07
Q8VDN2|AT1A1_MOUSE	-18.3905	8.68591	2.9497e-08	2.15918e-05	1.5115e-06		P56212|ARP19_MOUSE	19.1503	7.59862	1.04814e-07	7.50465e-05	2.60287e-06
P52480|KPYM_MOUSE	-18.1656	9.93002	6.01802e-09	4.46537e-06	9.92943e-07		Q9D1X0|NOL3_MOUSE	18.8339	5.48093	3.41931e-06	0.00223281	2.73912e-05
P62827|RAN_MOUSE	-17.617	9.93914	7.99686e-09	5.91767e-06	9.92943e-07		P55066|NCAN_MOUSE	18.7324	9.17613	1.26248e-08	9.32973e-06	1.14974e-06
Q9DBG3|AP2B1_MOUSE	-17.0535	9.69748	1.48875e-08	1.09721e-05	1.14974e-06		P63158|HMGB1_MOUSE	17.7875	6.31031	1.24923e-06	0.000843233	1.30561e-05
P06151|LDHA_MOUSE	-16.5373	6.86335	8.77199e-07	0.00060439	1.12959e-05		O54962|BAF_MOUSE	17.4087	8.91552	3.44485e-08	2.51474e-05	1.5115e-06
O88569|ROA2_MOUSE	-16.511	7.04351	6.85919e-07	0.000475342	9.64169e-06		P01831|THY1_MOUSE	17.1176	9.69992	1.43261e-08	1.05727e-05	1.14974e-06
O54983|CRYM_MOUSE	-16.3997	5.61288	5.8891e-06	0.00375724	4.06239e-05		Q61282|PGCA_MOUSE	16.8804	8.17276	1.21457e-07	8.68416e-05	2.83222e-06
O08553|DPYL2_MOUSE	-15.5701	7.1857	8.46714e-07	0.000584233	1.12643e-05		P08226|APOE_MOUSE	16.8194	9.41843	2.41974e-08	1.77851e-05	1.42414e-06
P17426|AP2A1_MOUSE	-15.5325	6.83247	1.39334e-06	0.000936322	1.40275e-05		Q9EQS3|MYCBP_MOUSE	16.5187	7.19463	5.52325e-07	0.000383866	8.06827e-06
Q6PIE5|AT1A2_MOUSE	-15.266	9.53078	5.12071e-08	3.70739e-05	1.73406e-06		P62852|RS25_MOUSE	16.5032	7.99433	1.84804e-07	0.000131211	3.82441e-06
P08551|NFL_MOUSE	-15.1353	5.38355	1.28289e-05	0.00783849	7.07968e-05		P35564|CALX_MOUSE	16.4748	9.3495	3.18981e-08	2.33175e-05	1.5115e-06
P16330|CN37_MOUSE	-14.9864	5.70467	8.47012e-06	0.00533618	5.40026e-05		Q9JJ69|KCIP2_MOUSE	16.2541	9.26104	4.02841e-08	2.92866e-05	1.53471e-06
P16858|G3P_MOUSE	-14.9175	5.81565	7.41581e-06	0.00470163	4.93284e-05		Q9QXV0|PCSK1_MOUSE	16.0012	9.78257	2.44129e-08	1.79191e-05	1.42414e-06
P07901|HS90A_MOUSE	-14.8617	8.00823	4.09777e-07	0.000286434	6.4954e-06		Q9WTR5|CAD13_MOUSE	15.9954	9.50286	3.44905e-08	2.51474e-05	1.5115e-06
Q91VD9|NDUS1_MOUSE	-14.7915	9.99991	3.99977e-08	2.91184e-05	1.53471e-06		Q91ZZ3|SYUB_MOUSE	15.5446	9.0599	7.68512e-08	5.54866e-05	2.29891e-06
O55100|SNG1_MOUSE	-14.5991	9.42782	8.6815e-08	6.242e-05	2.39545e-06		Q7TNR6|IGS21_MOUSE	15.2413	9.70041	4.25477e-08	3.08896e-05	1.53471e-06
Q03265|ATPA_MOUSE	-14.5219	6.63083	2.84498e-06	0.00186915	2.38147e-05		Q8BP92|RCN2_MOUSE	15.0817	9.77063	4.32602e-08	3.13636e-05	1.53471e-06
P30275|KCRU_MOUSE	-14.3098	9.64757	8.12612e-08	5.85081e-05	2.32845e-06		Q9D8Y0|EFHD2_MOUSE	14.7269	5.38527	1.47828e-05	0.00897318	7.92318e-05
P48962|ADT1_MOUSE	-14.1204	9.36859	1.25454e-07	8.94487e-05	2.83222e-06		P81117|NUCB2_MOUSE	14.6753	6.21904	4.64474e-06	0.00299586	3.42607e-05
P50396|GDIA_MOUSE	-14.1192	8.46926	3.52399e-07	0.000247032	5.83417e-06		P56812|PDCD5_MOUSE	14.6727	6.20698	4.72733e-06	0.0030444	3.4528e-05
Q9D0K2|SCOT1_MOUSE	-13.9819	7.88137	7.65022e-07	0.00052863	1.03626e-05		Q99LP6|GRPE1_MOUSE	13.791	7.84082	8.91326e-07	0.000613232	1.12959e-05
P06745|G6PI_MOUSE	-13.8508	7.67371	1.05441e-06	0.000718052	1.20604e-05		O08795|GLU2B_MOUSE	13.5546	5.3692	2.33862e-05	0.013868	0.000113874
Q61885|MOG_MOUSE	-13.813	9.99827	7.71446e-08	5.56212e-05	2.29891e-06		Q9DB15|RM12_MOUSE	13.1603	6.15998	9.67843e-06	0.00603934	5.91019e-05
P63017|HSP7C_MOUSE	-13.7646	5.78669	1.21726e-05	0.00749833	6.95528e-05		P97371|PSME1_MOUSE	13.135	7.33585	2.31725e-06	0.00153402	2.05518e-05
P47754|CAZA2_MOUSE	-13.7199	9.83946	9.7495e-08	7.00014e-05	2.51338e-06		P84089|ERH_MOUSE	13.1331	9.65417	1.77964e-07	0.000126532	3.78809e-06
Q9CPQ8|ATP5L_MOUSE	-13.4618	9.77269	1.25023e-07	8.92666e-05	2.83222e-06		P97352|S10AD_MOUSE	12.9737	6.23247	9.62104e-06	0.00601586	5.91019e-05
O35129|PHB2_MOUSE	-13.3767	7.3427	2.02025e-06	0.00134347	1.85813e-05		O55042|SYUA_MOUSE	12.5702	8.21285	1.19266e-06	0.000806235	1.26933e-05
Q9Z1B3|PLCB1_MOUSE	-13.1333	9.24582	2.73464e-07	0.000193065	5.09326e-06		Q6P8I4|PCNP_MOUSE	12.4935	5.84351	1.95411e-05	0.0117442	0.000100251
P48774|GSTM5_MOUSE	-13.0532	8.15422	9.4696e-07	0.000648668	1.15653e-05		P12787|COX5A_MOUSE	12.4654	8.37697	1.06843e-06	0.000726535	1.20604e-05
P68368|TBA4A_MOUSE	-13.0239	9.23695	2.97148e-07	0.00020949	5.31106e-06		P70663|SPRL1_MOUSE	12.1345	6.94065	6.31066e-06	0.00401358	4.27404e-05
P62806|H4_MOUSE	-12.8867	9.55254	2.35048e-07	0.000166414	4.60818e-06		Q9D8Z2|TRIA1_MOUSE	11.9699	6.84461	7.70248e-06	0.00487567	5.07819e-05
P97427|DPYL1_MOUSE	-12.8771	9.30264	3.06545e-07	0.000215501	5.31106e-06		P62077|TIM8B_MOUSE	11.95	7.6846	3.09204e-06	0.00202838	2.55952e-05
P14094|AT1B1_MOUSE	-12.7855	7.01676	4.06903e-06	0.00263673	3.09329e-05		Q9CPX6|ATG3_MOUSE	11.863	9.9573	3.38681e-07	0.000237754	5.73448e-06
O89053|COR1A_MOUSE	-12.7616	9.59836	2.45089e-07	0.000173278	4.68183e-06		Q8WTY4|CPIN1_MOUSE	11.7994	6.12437	1.93283e-05	0.0116356	9.99969e-05
P14152|MDHC_MOUSE	-12.4977	8.20265	1.2618e-06	0.000850455	1.30561e-05		Q9EQU5|SET_MOUSE	11.5875	6.83704	9.61001e-06	0.00601586	5.91019e-05
Q8K183|PDXK_MOUSE	-12.3899	9.00431	5.83539e-07	0.000404976	8.36032e-06		Q9CY50|SSRA_MOUSE	11.501	6.13583	2.21822e-05	0.0132649	0.00011166
P01942|HBA_MOUSE	-12.3751	5.26366	4.31486e-05	0.0245084	0.000180594		P60840|ENSA_MOUSE	11.4232	5.1057	7.88882e-05	0.0424419	0.000281751
P18872|GNAO_MOUSE	-12.3466	5.50865	3.18496e-05	0.0184409	0.000142083		Q3UGC7|EI3JA_MOUSE	11.3169	6.03624	2.73316e-05	0.0160983	0.000129694
O55125|NIPS1_MOUSE	-12.196	8.51672	1.09974e-06	0.000746726	1.22285e-05		Q9D1J3|SARNP_MOUSE	11.2243	8.45704	2.2756e-06	0.00150872	2.04256e-05
P84228|H32_MOUSE	-12.1956	5.59727	3.04217e-05	0.017675	0.000137359		Q9CRA9|FGOP2_MOUSE	11.1307	8.93176	1.55273e-06	0.00104033	1.52209e-05
Q91WS0|CISD1_MOUSE	-12.0989	9.89296	2.99495e-07	0.000210845	5.31106e-06		Q4VAA2|CDV3_MOUSE	11.0817	8.04452	3.75553e-06	0.00244109	2.91445e-05
P02088|HBB1_MOUSE	-11.9874	8.85871	8.94572e-07	0.000614571	1.12959e-05		Q8R0A7|K0513_MOUSE	11.079	5.64222	4.85083e-05	0.0272616	0.000196406
Q9Z1G4|VPP1_MOUSE	-11.9816	8.73002	1.02233e-06	0.00069825	1.20604e-05		Q9WVA2|TIM8A_MOUSE	10.9981	8.65885	2.21253e-06	0.00146912	2.01017e-05
P00405|COX2_MOUSE	-11.8665	5.77673	2.83383e-05	0.0166346	0.00013278		Q9D7V2|LYSM2_MOUSE	10.8107	5.42637	7.10013e-05	0.0384117	0.000258029
Q9DB20|ATPO_MOUSE	-11.7932	9.93316	3.66037e-07	0.000256226	5.9282e-06		Q71M36|CSPG5_MOUSE	10.7226	9.62658	1.15e-06	0.000779702	1.25993e-05
Q9D051|ODPB_MOUSE	-11.6977	7.24862	5.75395e-06	0.00367678	4.00626e-05		P62500|T22D1_MOUSE	10.6469	9.81062	1.04709e-06	0.000714115	1.20604e-05
P05202|AATM_MOUSE	-11.5	9.81973	5.13194e-07	0.000357183	7.64659e-06		P61022|CHP1_MOUSE	10.6073	9.53938	1.36505e-06	0.00091868	1.3931e-05
Q8VEM8|MPCP_MOUSE	-11.4748	8.2016	2.45906e-06	0.00162544	2.15529e-05		Q3UHX2|HAP28_MOUSE	10.573	5.09114	0.000117472	0.0606157	0.000379352
Q8BVE3|VATH_MOUSE	-11.3865	8.01451	3.14838e-06	0.00206219	2.57752e-05		P16045|LEG1_MOUSE	10.5354	9.98827	9.93207e-07	0.000679354	1.19345e-05
P84091|AP2M1_MOUSE	-11.346	9.99985	4.94007e-07	0.000344817	7.57736e-06		Q91W90|TXND5_MOUSE	10.459	8.95206	2.56544e-06	0.00169319	2.22239e-05
P62874|GBB1_MOUSE	-11.3445	6.88909	1.04341e-05	0.00650043	6.23564e-05		Q9D8B3|CHM4B_MOUSE	10.4035	8.53025	3.89388e-06	0.00252713	2.99066e-05
Q8BVI4|DHPR_MOUSE	-11.2926	7.42257	6.12283e-06	0.00390024	4.18487e-05		Q7M729|SCN4B_MOUSE	10.3096	9.5018	1.81166e-06	0.00120851	1.70846e-05
P61922|GABT_MOUSE	-11.2006	9.73771	7.0367e-07	0.00048694	9.70804e-06		O55074|AKA7A_MOUSE	10.2271	6.9357	1.96465e-05	0.0117879	0.000100251
Q6PIC6|AT1A3_MOUSE	-11.1907	5.49463	5.4657e-05	0.0303346	0.000213191		P28667|MRP_MOUSE	10.2175	9.74718	1.60164e-06	0.0010715	1.54964e-05
P08249|MDHM_MOUSE	-11.0601	5.15852	8.67884e-05	0.0459111	0.00029796		Q9QXT0|CNPY2_MOUSE	10.1879	5.77469	6.61731e-05	0.0360644	0.000245269
P50516|VATA_MOUSE	-11.0594	9.0656	1.44819e-06	0.000971737	1.43854e-05		P32020|NLTP_MOUSE	10.1005	7.11179	1.79839e-05	0.0108443	9.36922e-05
P17182|ENOA_MOUSE	-11.0052	5.68108	4.80929e-05	0.0271244	0.000196406		Q9CPW4|ARPC5_MOUSE	9.93155	9.86793	1.87766e-06	0.00125052	1.74857e-05
P43006|EAA2_MOUSE	-10.974	5.56271	5.59979e-05	0.0309668	0.000216158		Q78ZA7|NP1L4_MOUSE	9.86958	6.45636	3.94492e-05	0.0226438	0.00017087
Q9ERD7|TBB3_MOUSE	-10.8972	7.33547	8.593e-06	0.0053964	5.42524e-05		Q03958|PFD6_MOUSE	9.65643	5.1513	0.000171323	0.0860042	0.000523097
P11798|KCC2A_MOUSE	-10.8755	5.27852	8.18476e-05	0.0436248	0.000286274		Q9JJF0|NP1L5_MOUSE	9.61381	5.24737	0.000157905	0.080058	0.000492215
O35526|STX1A_MOUSE	-10.8723	6.20168	2.87246e-05	0.0168326	0.000133749		Q99J36|THUM1_MOUSE	9.60423	6.32804	5.27346e-05	0.0293732	0.000207869
Q68FD5|CLH1_MOUSE	-10.434	9.87719	1.19025e-06	0.000805799	1.26933e-05		P55302|AMRP_MOUSE	9.57465	7.65217	1.58532e-05	0.00959117	8.37632e-05
P05201|AATC_MOUSE	-10.2855	7.39802	1.20795e-05	0.00745307	6.95528e-05		Q9D387|LAMP5_MOUSE	9.54047	9.2544	4.32315e-06	0.00279708	3.25328e-05
P05063|ALDOC_MOUSE	-10.1951	8.37004	5.26874e-06	0.00338253	3.77424e-05		Q91YL2|RN126_MOUSE	9.3039	5.25805	0.000183937	0.0917847	0.000552827
P46460|NSF_MOUSE	-10.1725	6.66249	2.6653e-05	0.0157252	0.000127285		Q9CR51|VATG1_MOUSE	9.2252	8.43934	1.08173e-05	0.00669591	6.34559e-05
Q91V61|SFXN3_MOUSE	-10.067	6.26853	4.2274e-05	0.0240962	0.000178944		Q8BNY6|NCS1_MOUSE	9.19566	5.7497	0.000118927	0.0611287	0.000381901
Q01768|NDKB_MOUSE	-9.98388	5.57208	9.17573e-05	0.0482643	0.000310724		Q9JJU8|SH3L1_MOUSE	9.15372	7.28157	2.98909e-05	0.0174264	0.000135875
P56480|ATPB_MOUSE	-9.9279	9.14464	3.37205e-06	0.00220532	2.73063e-05		Q8K3C3|LZIC_MOUSE	9.11091	9.40461	5.70538e-06	0.00365144	4.00626e-05
P40124|CAP1_MOUSE	-9.89335	9.95996	1.80914e-06	0.00120851	1.70846e-05		Q8CA71|SHSA4_MOUSE	9.06168	5.52601	0.000160362	0.0811431	0.000496839
P26443|DHE3_MOUSE	-9.89097	7.95524	9.5836e-06	0.00600892	5.91019e-05		P12023|A4_MOUSE	9.05921	8.66631	1.0436e-05	0.00650043	6.23564e-05
Q99KI0|ACON_MOUSE	-9.87267	6.91672	2.51948e-05	0.0149153	0.000121107		Q80Z24|NEGR1_MOUSE	9.02103	7.60273	2.51968e-05	0.0149153	0.000121107
P60766|CDC42_MOUSE	-9.78155	9.52654	2.81477e-06	0.00185212	2.38147e-05		O70318|E41L2_MOUSE	8.98391	7.73247	2.33152e-05	0.0138492	0.000113874
P63101|1433Z_MOUSE	-9.76484	9.23152	3.61461e-06	0.00235672	2.86477e-05		Q9D708|S10AG_MOUSE	8.97297	6.04692	0.000102461	0.0533821	0.000339259
O08749|DLDH_MOUSE	-9.66668	8.90679	5.11323e-06	0.00328781	3.6984e-05		Q62165|DAG1_MOUSE	8.96909	7.41194	3.07403e-05	0.0178294	0.000137961
Q64332|SYN2_MOUSE	-9.65192	9.77222	2.61449e-06	0.00172295	2.23885e-05		P23198|CBX3_MOUSE	8.90413	9.9916	4.58243e-06	0.00296025	3.41391e-05
Q9DB77|QCR2_MOUSE	-9.61879	6.13197	6.336e-05	0.0346579	0.000237202		Q3TCN2|PLBL2_MOUSE	8.61821	9.79138	7.01676e-06	0.00445564	4.70945e-05
Q9R0P5|DEST_MOUSE	-9.57531	6.26565	5.70526e-05	0.031436	0.00021797		P70441|NHRF1_MOUSE	8.60072	8.18209	2.24989e-05	0.0134318	0.000112437
P16125|LDHB_MOUSE	-9.48619	9.00349	5.5255e-06	0.00354184	3.92047e-05		Q91Z38|TTC1_MOUSE	8.59473	7.14009	5.12467e-05	0.0286982	0.000205262
Q9CZU6|CISY_MOUSE	-9.35668	7.39854	2.32542e-05	0.0138362	0.000113874		Q9QUH0|GLRX1_MOUSE	8.58575	7.13379	5.1867e-05	0.0289937	0.000206636
P05132|KAPCA_MOUSE	-9.18965	8.29486	1.25102e-05	0.00765622	6.95528e-05		Q64445|COX8A_MOUSE	8.57797	7.69698	3.32813e-05	0.0192366	0.000147587
Q9CR95|NECP1_MOUSE	-9.17207	9.92956	3.67006e-06	0.00238921	2.8781e-05		Q05186|RCN1_MOUSE	8.57393	7.43583	4.10258e-05	0.0234257	0.000174653
Q8BWF0|SSDH_MOUSE	-9.13921	6.82301	4.51523e-05	0.0255562	0.00018688		P0DN34|NDUB1_MOUSE	8.52454	7.91272	2.946e-05	0.0172341	0.000135875
P61982|1433G_MOUSE	-8.97956	8.33205	1.44892e-05	0.00882393	7.84902e-05		Q9JMF3|GBG13_MOUSE	8.49758	6.35403	0.00010651	0.0552786	0.000349559
Q9Z2Q6|SEPT5_MOUSE	-8.77519	8.78883	1.22534e-05	0.00753582	6.95528e-05		O35326|SRSF5_MOUSE	8.37708	5.64455	0.000216444	0.105625	0.000625002
P46660|AINX_MOUSE	-8.75226	6.41133	8.50102e-05	0.0452254	0.000295666		P70699|LYAG_MOUSE	8.35966	9.32608	1.24547e-05	0.00763789	6.95528e-05
P15105|GLNA_MOUSE	-8.70177	7.71757	2.95965e-05	0.0172844	0.000135875		Q3UYG8|MACD2_MOUSE	8.32149	9.97096	8.48094e-06	0.00533618	5.40026e-05
P05064|ALDOA_MOUSE	-8.64442	5.58327	0.000194189	0.0961237	0.000576379		Q8BR63|F177A_MOUSE	8.29669	7.66837	4.29777e-05	0.0244543	0.000180594
Q7TPR4|ACTN1_MOUSE	-8.64442	9.52147	8.21932e-06	0.00519461	5.37139e-05		Q9CQ86|MIEN1_MOUSE	8.27669	5.46426	0.0002717	0.12797	0.000736059
Q91VR2|ATPG_MOUSE	-8.5358	9.6519	8.38056e-06	0.00528813	5.40026e-05		P63248|IPKA_MOUSE	8.26667	5.96891	0.000174193	0.0871772	0.000527535
O55126|NIPS2_MOUSE	-8.49896	6.94254	6.48005e-05	0.0353811	0.000241382		P57776|EF1D_MOUSE	8.24814	6.83588	8.54523e-05	0.0453752	0.000295666
Q9JJV2|PROF2_MOUSE	-8.43274	6.06333	0.000143466	0.0733112	0.000454818		Q8VD33|SGTB_MOUSE	8.22794	9.23354	1.51106e-05	0.00915705	8.04102e-05
P10649|GSTM1_MOUSE	-8.38356	7.43177	4.79569e-05	0.0270956	0.000196406		Q7TNV0|DEK_MOUSE	8.14484	5.29801	0.000343125	0.158524	0.000900099
Q9D6F9|TBB4A_MOUSE	-8.20095	7.55217	5.08369e-05	0.0285195	0.000204721		P57716|NICA_MOUSE	8.12824	6.12015	0.000168183	0.0845959	0.000515622
P10126|EF1A1_MOUSE	-8.16341	9.47956	1.37275e-05	0.00837379	7.51986e-05		Q8VE62|PAIP1_MOUSE	8.11147	9.99478	1.04625e-05	0.00650043	6.23564e-05
P62814|VATB2_MOUSE	-8.1634	9.63255	1.24396e-05	0.00763789	6.95528e-05		Q9DCL8|IPP2_MOUSE	8.06794	5.24613	0.000377078	0.171948	0.000968701
Q9R0P9|UCHL1_MOUSE	-8.16113	9.88489	1.06233e-05	0.00658642	6.28121e-05		Q3TY60|F131B_MOUSE	8.05329	9.8825	1.19443e-05	0.00738156	6.95194e-05
P84078|ARF1_MOUSE	-8.12638	5.07593	0.000426341	0.19228	0.00107669		Q3UHJ0|AAK1_MOUSE	8.03627	5.98244	0.000201389	0.0992847	0.000590989
Q9CQJ8|NDUB9_MOUSE	-8.04503	6.57093	0.00012325	0.0632272	0.000394082		Q6IR34|GPSM1_MOUSE	7.97243	7.73863	5.39064e-05	0.029972	0.00021137
P68404|KPCB_MOUSE	-8.02856	7.93664	4.45227e-05	0.0252444	0.000185304		Q8CFV4|NRN1_MOUSE	7.88221	7.55388	6.65975e-05	0.036229	0.000245619
P35486|ODPA_MOUSE	-8.02198	7.20145	7.68055e-05	0.0413982	0.000276426		P10637|TAU_MOUSE	7.79795	6.47126	0.000160722	0.0811648	0.000496839
Q61553|FSCN1_MOUSE	-8.00852	7.50356	6.19953e-05	0.0339734	0.000233265		Q8CBY0|GATC_MOUSE	7.79201	7.31155	8.57233e-05	0.0454333	0.000295666
P63085|MK01_MOUSE	-7.86392	9.89821	1.45391e-05	0.00883978	7.84902e-05		P51859|HDGF_MOUSE	7.71	9.99898	1.62564e-05	0.00981889	8.52891e-05
P17427|AP2A2_MOUSE	-7.84143	6.45556	0.000157451	0.079985	0.000492215		Q8VEA4|MIA40_MOUSE	7.67928	5.77829	0.000305713	0.142462	0.000813416
P63328|PP2BA_MOUSE	-7.82965	7.33411	8.16806e-05	0.0436174	0.000286274		Q9CYZ2|TPD54_MOUSE	7.66318	9.71065	2.02751e-05	0.0121448	0.000102755
P46638|RB11B_MOUSE	-7.53223	8.95459	3.67023e-05	0.0211038	0.000159902		Q9CR86|CHSP1_MOUSE	7.65659	8.82753	3.49396e-05	0.0201602	0.000154024
Q76MZ3|2AAA_MOUSE	-7.47547	7.45886	0.000101773	0.0531254	0.000338485		Q8VCI5|PEX19_MOUSE	7.60077	7.22295	0.000107525	0.0556978	0.000351342
P15532|NDKA_MOUSE	-7.40033	8.01475	7.54504e-05	0.0407432	0.000272867		O35127|C10_MOUSE	7.6006	5.64055	0.000361656	0.166	0.000938793
P11499|HS90B_MOUSE	-7.37473	5.12101	0.000649576	0.281266	0.00154611		P62075|TIM13_MOUSE	7.51004	6.01145	0.000285849	0.134063	0.000767303
Q8K2B3|SDHA_MOUSE	-7.34557	5.3998	0.000524664	0.230327	0.00127321		Q3UNH4|GRIN1_MOUSE	7.48468	6.78835	0.000161988	0.0816418	0.000498681
Q60771|CLD11_MOUSE	-7.34351	9.35445	3.54681e-05	0.0204296	0.000155434		Q00493|CBPE_MOUSE	7.43481	9.96779	2.26383e-05	0.0134924	0.000112437
Q99LC3|NDUAA_MOUSE	-7.30337	5.45643	0.000515612	0.226869	0.00125533		A2ALU4|SHRM2_MOUSE	7.42797	5.57752	0.000428871	0.192992	0.00107942
Q60930|VDAC2_MOUSE	-7.18788	6.22728	0.000309691	0.144006	0.000821067		Q9Z239|PLM_MOUSE	7.42106	7.39602	0.000111514	0.0576526	0.000362785
Q02053|UBA1_MOUSE	-7.14247	7.48317	0.000135577	0.0694156	0.000431646		Q99JF8|PSIP1_MOUSE	7.3484	5.71332	0.000406611	0.184195	0.00103387
Q8VDQ8|SIR2_MOUSE	-7.07778	9.33243	4.82963e-05	0.0271908	0.000196406		P58774|TPM2_MOUSE	7.31871	9.84763	2.76587e-05	0.0162633	0.000130416
P39053|DYN1_MOUSE	-7.00084	5.52761	0.000602982	0.261694	0.00143981		Q8BGX3|LRTM2_MOUSE	7.18471	9.99272	2.99107e-05	0.0174264	0.000135875
Q9CPQ1|COX6C_MOUSE	-6.97657	8.60077	8.1171e-05	0.0434265	0.000286274		Q99L47|F10A1_MOUSE	7.12201	8.98595	5.5766e-05	0.0308944	0.000216158
Q9JIS5|SV2A_MOUSE	-6.93103	9.3113	5.77182e-05	0.0316873	0.000218275		Q9R257|HEBP1_MOUSE	7.10811	9.59736	4.04062e-05	0.0231528	0.000173264
P09411|PGK1_MOUSE	-6.86227	6.97572	0.000243102	0.117175	0.000683486		Q9CQU0|TXD12_MOUSE	7.04034	8.29187	9.08496e-05	0.0478777	0.000309055
Q9JII6|AK1A1_MOUSE	-6.82511	6.96658	0.000252865	0.121122	0.00070556		P97952|SCN1B_MOUSE	7.03331	9.28103	5.22279e-05	0.0291432	0.000206967
P50518|VATE1_MOUSE	-6.78142	9.69596	5.63862e-05	0.0311252	0.000216535		Q9JKC6|CEND_MOUSE	6.98477	5.64316	0.000558572	0.244096	0.00134672
Q00623|APOA1_MOUSE	-6.7316	9.37771	7.02588e-05	0.0380803	0.000256582		Q60648|SAP3_MOUSE	6.98139	9.87717	4.0467e-05	0.0231528	0.000173264
P56959|FUS_MOUSE	-6.70791	8.86664	9.41154e-05	0.0494106	0.000317267		Q9CY58|PAIRB_MOUSE	6.96311	7.26591	0.000184028	0.0917847	0.000552827
O35737|HNRH1_MOUSE	-6.68932	9.48281	7.00456e-05	0.0380347	0.000256582		Q9Z0F7|SYUG_MOUSE	6.94777	5.79644	0.000511925	0.226218	0.00125044
P17742|PPIA_MOUSE	-6.66065	8.08292	0.000151787	0.0774112	0.000479157		P62748|HPCL1_MOUSE	6.93918	6.46294	0.000320226	0.148585	0.000845987
P46096|SYT1_MOUSE	-6.63856	5.12829	0.00105922	0.418391	0.00224329		Q9CQ92|FIS1_MOUSE	6.89119	9.40762	5.74282e-05	0.0315855	0.000218275
P99029|PRDX5_MOUSE	-6.62616	8.89914	0.000101485	0.0530765	0.000338485		Q9QZ23|NFU1_MOUSE	6.81586	5.43685	0.000738569	0.312415	0.00170017
Q9R111|GUAD_MOUSE	-6.50079	7.55674	0.000240813	0.116313	0.000682151		Q9CPW2|FDX2_MOUSE	6.5954	5.54401	0.000803649	0.335025	0.0018143
Q8QZT1|THIL_MOUSE	-6.44799	5.38549	0.00100638	0.401546	0.00216067		Q9D061|ACBD6_MOUSE	6.52597	5.34627	0.00097674	0.390696	0.0021031
Q9DB05|SNAA_MOUSE	-6.42572	9.90761	7.90416e-05	0.0424453	0.000281751		P15116|CADH2_MOUSE	6.49702	7.40342	0.000263998	0.125663	0.000728439
Q91WD5|NDUS2_MOUSE	-6.40054	8.10124	0.000198015	0.0978192	0.000585401		Q8JZL3|THTPA_MOUSE	6.45933	5.99315	0.000655737	0.283278	0.00155581
P51863|VA0D1_MOUSE	-6.29371	9.63946	0.00010548	0.0548494	0.000347709		P70670|NACAM_MOUSE	6.44253	7.36997	0.000284037	0.133497	0.000766693
P19783|COX41_MOUSE	-6.19803	7.95666	0.000265849	0.126278	0.00072881		Q91VR8|BRK1_MOUSE	6.44076	5.58896	0.000876632	0.360648	0.00194953
Q80TL4|PHF24_MOUSE	-5.99141	8.62011	0.000243119	0.117175	0.000683486		P56213|ALR_MOUSE	6.4384	5.56354	0.000893954	0.366521	0.00198213
P40142|TKT_MOUSE	-5.95455	9.74963	0.000155495	0.0791469	0.000488792		Q60605|MYL6_MOUSE	6.41638	6.55579	0.000473634	0.211715	0.00117773
Q9DBJ1|PGAM1_MOUSE	-5.9433	7.34216	0.00047908	0.213191	0.00118353		O35551|RABE1_MOUSE	6.38447	9.96955	8.10009e-05	0.0434165	0.000286274
P31938|MP2K1_MOUSE	-5.81763	6.61251	0.000801494	0.335025	0.0018143		Q80WJ7|LYRIC_MOUSE	6.35566	9.69662	9.50804e-05	0.0498221	0.000319076
Q9Z1G3|VATC1_MOUSE	-5.79211	6.93094	0.000693431	0.296789	0.00162455		Q9WU28|PFD5_MOUSE	6.34076	7.15046	0.000356161	0.16419	0.000931017
Q8BMF4|ODP2_MOUSE	-5.76386	6.96608	0.000700722	0.298611	0.00163069		Q06890|CLUS_MOUSE	6.29786	9.99323	8.95978e-05	0.0473076	0.000306194
Q01065|PDE1B_MOUSE	-5.75898	6.91939	0.000721488	0.305911	0.00166928		Q9WTX5|SKP1_MOUSE	6.26656	6.43911	0.000582316	0.253307	0.00139494
Q61753|SERA_MOUSE	-5.74241	8.93781	0.000286322	0.134063	0.000767303		Q03517|SCG2_MOUSE	6.25127	5.37825	0.00117486	0.454671	0.00243808
P97807|FUMH_MOUSE	-5.71626	9.89946	0.000201491	0.0992847	0.000590989		P61957|SUMO2_MOUSE	6.23133	8.2977	0.000215412	0.105337	0.000624444
P03995|GFAP_MOUSE	-5.64848	9.74153	0.000234633	0.113797	0.000669738		Q8VED9|LEGL_MOUSE	6.23086	5.84171	0.00087536	0.360648	0.00194953
Q8K0S0|PHYIP_MOUSE	-5.60774	7.72977	0.000571362	0.249114	0.00137311		P51910|APOD_MOUSE	6.20157	8.59687	0.000192195	0.0953289	0.000572742
P00920|CAH2_MOUSE	-5.51236	9.88719	0.000267928	0.12673	0.00072881		Q9ERR1|NDEL1_MOUSE	6.1924	5.93008	0.000853958	0.352684	0.00191051
Q9CZW5|TOM70_MOUSE	-5.49363	7.28217	0.000798191	0.334442	0.0018143		Q8CBC4|CNST_MOUSE	6.17241	9.74088	0.000117624	0.0606157	0.000379352
P51881|ADT2_MOUSE	-5.49219	7.68337	0.000665515	0.286837	0.001574		Q61792|LASP1_MOUSE	6.13855	8.60853	0.000205621	0.10096	0.000598727
Q9Z1S5|SEPT3_MOUSE	-5.4394	8.87633	0.000431456	0.193724	0.00108227		Q9ERT9|PPR1A_MOUSE	6.13192	5.91694	0.000906414	0.369817	0.00199786
Q9CQZ6|NDUB3_MOUSE	-5.40335	6.61765	0.00120838	0.465226	0.00249375		P58044|IDI1_MOUSE	6.08266	8.36525	0.000246551	0.118344	0.000690528
Q8CGP6|H2A1H_MOUSE	-5.25944	7.12189	0.00111136	0.435654	0.00233888		Q8C3W1|CA198_MOUSE	6.07333	5.81754	0.00101432	0.403699	0.00217146
Q06185|ATP5I_MOUSE	-5.20624	6.52235	0.00155037	0.578287	0.00309658		Q9QYF9|NDRG3_MOUSE	6.07144	5.7508	0.00105992	0.418391	0.00224329
Q9Z2I9|SUCB1_MOUSE	-5.11508	7.48707	0.00112002	0.437927	0.00235046		Q9CQ45|NENF_MOUSE	6.02844	5.61187	0.00120054	0.463409	0.00248445
Q9CQA3|SDHB_MOUSE	-5.03827	8.26495	0.000909349	0.370105	0.00199842		Q9CPP6|NDUA5_MOUSE	6.02073	7.2096	0.000474252	0.211715	0.00117773
Q9CQ91|NDUA3_MOUSE	-4.99386	9.29441	0.000676296	0.290131	0.0015894		Q9CR98|F136A_MOUSE	6.00645	5.08716	0.00173022	0.628882	0.00335819
Q8BH59|CMC1_MOUSE	-4.87435	8.91769	0.000901845	0.368855	0.00199369		Q8C8R3|ANK2_MOUSE	5.96515	5.2315	0.00162003	0.601032	0.00321847
P17710|HXK1_MOUSE	-4.86498	9.92926	0.0006701	0.288143	0.00157982		Q8C419|GP158_MOUSE	5.94389	9.12139	0.000205737	0.10096	0.000598727
P35762|CD81_MOUSE	-4.83682	9.46283	0.000801727	0.335025	0.0018143		P0C028|NUD11_MOUSE	5.94306	8.53249	0.000268046	0.12673	0.00072881
Q9CQ69|QCR8_MOUSE	-4.75109	6.80117	0.00225057	0.793637	0.00425551		Q60865|CAPR1_MOUSE	5.90336	9.6395	0.000174006	0.0871772	0.000527535
P62259|1433E_MOUSE	-4.74125	9.32832	0.000957666	0.386897	0.00208221		Q62093|SRSF2_MOUSE	5.84377	8.56185	0.000297675	0.139014	0.000794867
P19157|GSTP1_MOUSE	-4.53847	9.82583	0.00112648	0.439328	0.00235739		Q9ERB0|SNP29_MOUSE	5.8279	7.91159	0.000409275	0.184992	0.00103711
P99024|TBB5_MOUSE	-4.46379	9.93562	0.00122841	0.470481	0.00252112		Q7TSJ2|MAP6_MOUSE	5.80994	8.47229	0.000322639	0.149382	0.000849351
Q810U3|NFASC_MOUSE	-4.44359	9.79814	0.0013113	0.497198	0.00266191		O35887|CALU_MOUSE	5.76971	8.13085	0.000394847	0.179261	0.0010074
P63044|VAMP2_MOUSE	-4.39503	8.36211	0.0020688	0.734424	0.00394183		P22005|PENK_MOUSE	5.74865	9.93496	0.000190193	0.0945261	0.000569052
Q9CXZ1|NDUS4_MOUSE	-4.2507	9.96487	0.00170104	0.624281	0.00333597		O35114|SCRB2_MOUSE	5.73967	9.4395	0.000233827	0.11364	0.000669738
Q60668|HNRPD_MOUSE	-4.18971	9.1687	0.00224826	0.793637	0.00425551		P06837|NEUM_MOUSE	5.71361	5.47272	0.00170157	0.624281	0.00333597
Q8BKX1|BAIP2_MOUSE	-4.04546	9.87407	0.00240181	0.843035	0.00452999		Q6IRU2|TPM4_MOUSE	5.70544	8.5084	0.000360028	0.165613	0.000937834
							P56391|CX6B1_MOUSE	5.70481	6.27505	0.00107481	0.422402	0.00226838
							Q8BWS5|GRIN3_MOUSE	5.68648	9.34268	0.000260567	0.12429	0.000721644
							Q9D7M1|GID8_MOUSE	5.66393	9.35814	0.000266724	0.126427	0.00072881
							P04925|PRIO_MOUSE	5.63008	9.59575	0.000254299	0.121555	0.000706912
							Q9CQ48|NUDC2_MOUSE	5.62664	6.44509	0.0010563	0.418296	0.00224329
							P11031|TCP4_MOUSE	5.62631	9.99902	0.00021961	0.10695	0.000631697
							Q9D8S9|BOLA1_MOUSE	5.61648	5.79284	0.00153003	0.57223	0.00306417
							Q8VD04|GRAP1_MOUSE	5.58222	9.97118	0.000235854	0.114153	0.000670653
							P62311|LSM3_MOUSE	5.50022	7.2241	0.000814371	0.337964	0.00183295
							Q9Z0P4|PALM_MOUSE	5.47693	5.70543	0.00182176	0.657656	0.00352523
							Q8VHI6|WASF3_MOUSE	5.47439	6.98773	0.000937013	0.37949	0.00204714
							P14211|CALR_MOUSE	5.40438	5.92206	0.0017277	0.628882	0.00335819
							Q03157|APLP1_MOUSE	5.39536	9.39696	0.0003758	0.17174	0.000968701
							Q8R317|UBQL1_MOUSE	5.38812	6.48859	0.00130841	0.497198	0.00266191
							P17047|LAMP2_MOUSE	5.37038	7.24275	0.000930887	0.37794	0.00203974
							Q99J85|NPTXR_MOUSE	5.35201	7.93629	0.000702619	0.298613	0.00163069
							Q8CHP8|PGP_MOUSE	5.34302	9.67336	0.000365775	0.167525	0.000946188
							Q8BK30|NDUV3_MOUSE	5.32003	9.62401	0.000384212	0.174817	0.000983637
							P18242|CATD_MOUSE	5.31572	6.67984	0.00128352	0.48902	0.00261978
							O88952|LIN7C_MOUSE	5.30606	5.92338	0.00189359	0.677906	0.00363589
							Q9EPJ9|ARFG1_MOUSE	5.28227	8.96672	0.000511805	0.226218	0.00125044
							O35927|CTND2_MOUSE	5.22484	8.02167	0.000790984	0.332213	0.00180762
							P70297|STAM1_MOUSE	5.22362	6.57616	0.0014843	0.556614	0.00298061
							Q6R891|NEB2_MOUSE	5.16146	5.50057	0.0027099	0.934916	0.0050346
							P24668|MPRD_MOUSE	5.13105	9.84853	0.000465464	0.208528	0.00116366
							Q8R0A5|TCAL3_MOUSE	5.10751	5.65073	0.0026311	0.912992	0.00491271
							Q61016|GBG7_MOUSE	5.08435	9.92742	0.000485666	0.21515	0.00119413
							P83940|ELOC_MOUSE	5.07733	9.99927	0.000479766	0.213191	0.00118353
							Q9R1K9|CETN2_MOUSE	5.07654	8.85884	0.000699323	0.298611	0.00163069
							Q62418|DBNL_MOUSE	4.99597	9.95659	0.000547696	0.239891	0.00132478
							Q8CDN6|TXNL1_MOUSE	4.96744	6.67099	0.00186787	0.670566	0.00359578
							Q9DCB8|ISCA2_MOUSE	4.95085	7.10859	0.00158228	0.588608	0.00315187
							Q8BKZ9|ODPX_MOUSE	4.94917	7.48362	0.00136466	0.515841	0.00276269
							P84086|CPLX2_MOUSE	4.92263	8.51897	0.000965371	0.388079	0.0020907
							P56375|ACYP2_MOUSE	4.83914	7.63992	0.00146925	0.552437	0.00295835
							Q8K0T0|RTN1_MOUSE	4.82974	8.21158	0.0012121	0.465446	0.00249451
							Q9CQM5|TXD17_MOUSE	4.82647	7.35447	0.00166091	0.611216	0.00327349
							Q9CX80|CYGB_MOUSE	4.81947	9.82265	0.000739404	0.312415	0.00170017
							Q60972|RBBP4_MOUSE	4.81712	9.79481	0.000747981	0.3149	0.0017146
							Q3THE2|ML12B_MOUSE	4.77141	6.94369	0.0020779	0.735578	0.00394908
							P17095|HMGA1_MOUSE	4.74923	9.05174	0.00102888	0.408466	0.00219633
							Q8BJU0|SGTA_MOUSE	4.74295	9.74665	0.000846426	0.35042	0.00189936
							Q9D5V6|SYAP1_MOUSE	4.71798	7.29555	0.00193417	0.688564	0.00369476
							O88456|CPNS1_MOUSE	4.71268	7.79267	0.00162845	0.602528	0.00322659
							P84104|SRSF3_MOUSE	4.68461	7.45522	0.00190024	0.678385	0.00363927
							Q80Y14|GLRX5_MOUSE	4.6775	7.7451	0.00173093	0.628882	0.00335819
							Q02819|NUCB1_MOUSE	4.66979	9.69027	0.000958656	0.386897	0.00208221
							P99027|RLA2_MOUSE	4.65874	7.63823	0.00183928	0.66214	0.0035499
							Q60864|STIP1_MOUSE	4.6367	9.22	0.00114902	0.446969	0.00239782
							P50153|GBG4_MOUSE	4.62493	6.87617	0.00252706	0.881943	0.00474221
							Q5EBJ4|ERMIN_MOUSE	4.61484	9.93759	0.000973983	0.390567	0.0021031
							Q91XD7|CREL1_MOUSE	4.60288	6.77343	0.00269581	0.932751	0.00502095
							Q99JT2|STK26_MOUSE	4.59066	9.14869	0.00125318	0.478713	0.00256488
							Q9CPU0|LGUL_MOUSE	4.57548	9.52175	0.00115506	0.448163	0.00240369
							Q8VEK3|HNRPU_MOUSE	4.38759	7.37216	0.00282999	0.973518	0.00524464
							Q80UU9|PGRC2_MOUSE	4.38332	9.27254	0.00164107	0.605556	0.00324297
							Q8BLK3|LSAMP_MOUSE	4.37909	9.11906	0.0017186	0.627289	0.00335819
							Q5SQY2|BOD1_MOUSE	4.35309	9.94036	0.00145696	0.549273	0.00294155
							P21107|TPM3_MOUSE	4.32591	7.93512	0.00257461	0.895963	0.0048193
							Q9D898|ARP5L_MOUSE	4.09691	9.42045	0.0024424	0.854841	0.00459492
							Q8CCT4|TCAL5_MOUSE	4.04214	9.0775	0.00286817	0.983782	0.0053022

## Sheet: CMS ANOVA
Supplemental Table S8. iii) Differentialy expressed proteins for three groups; cocaine(C), methamphetamine (M), and saline (S) using ANOVA in lateral hypothalamus (LH)
Accession	F	p.value	bonferroni	FDR
P60904|DNJC5_MOUSE	731.192	1.12069e-15	8.34912e-13	8.34912e-13
Q9WV98|TIM9_MOUSE	425.248	6.18292e-14	4.6001e-11	2.30314e-11
Q9CWM4|PFD1_MOUSE	365.351	1.88994e-13	1.40422e-10	4.69335e-11
P63323|RS12_MOUSE	340.616	3.16249e-13	2.34657e-10	5.31255e-11
P56212|ARP19_MOUSE	335.093	3.56547e-13	2.64201e-10	5.31255e-11
O70591|PFD2_MOUSE	315.908	5.4933e-13	4.06504e-10	6.82085e-11
Q9QZM0|UBQL2_MOUSE	275.969	1.47629e-12	1.09098e-09	1.39228e-10
P63011|RAB3A_MOUSE	275.491	1.49507e-12	1.10336e-09	1.39228e-10
P60202|MYPR_MOUSE	266.318	1.91424e-12	1.41079e-09	1.58456e-10
Q9D1X0|NOL3_MOUSE	259.453	2.31576e-12	1.7044e-09	1.72524e-10
P52480|KPYM_MOUSE	248.887	3.13503e-12	2.30424e-09	2.12327e-10
P01831|THY1_MOUSE	244.297	3.58991e-12	2.635e-09	2.22874e-10
O08599|STXB1_MOUSE	215.586	8.90056e-12	6.52411e-09	5.10071e-10
O88569|ROA2_MOUSE	211.306	1.02925e-11	7.53408e-09	5.47706e-10
Q9CQQ7|AT5F1_MOUSE	197.816	1.65877e-11	1.21256e-08	7.78e-10
Q8VDN2|AT1A1_MOUSE	197.295	1.69071e-11	1.23422e-08	7.78e-10
P06151|LDHA_MOUSE	195.966	1.7753e-11	1.2942e-08	7.78e-10
Q9EQS3|MYCBP_MOUSE	184.152	2.78046e-11	2.02418e-08	1.1508e-09
Q61885|MOG_MOUSE	179.089	3.39877e-11	2.47091e-08	1.33268e-09
P50396|GDIA_MOUSE	172.706	4.41255e-11	3.20351e-08	1.64367e-09
P16858|G3P_MOUSE	166.576	5.72037e-11	4.14727e-08	2.02937e-09
Q9D8Y0|EFHD2_MOUSE	162.52	6.82668e-11	4.94252e-08	2.27326e-09
Q91ZZ3|SYUB_MOUSE	161.894	7.01813e-11	5.07411e-08	2.27326e-09
P63158|HMGB1_MOUSE	160.934	7.32366e-11	5.28768e-08	2.27339e-09
Q03265|ATPA_MOUSE	155.561	9.3396e-11	6.73385e-08	2.7832e-09
O08553|DPYL2_MOUSE	150.347	1.19176e-10	8.58071e-08	3.41487e-09
P16330|CN37_MOUSE	147.944	1.3371e-10	9.61374e-08	3.48333e-09
Q7TNR6|IGS21_MOUSE	147.812	1.3456e-10	9.66142e-08	3.48333e-09
P62806|H4_MOUSE	147.474	1.36781e-10	9.8072e-08	3.48333e-09
P48962|ADT1_MOUSE	146.718	1.41891e-10	1.01594e-07	3.48333e-09
P14094|AT1B1_MOUSE	146.106	1.46183e-10	1.04521e-07	3.48333e-09
P97427|DPYL1_MOUSE	145.631	1.4962e-10	1.06828e-07	3.48333e-09
Q8BP92|RCN2_MOUSE	144.935	1.54818e-10	1.10385e-07	3.49513e-09
Q8WTY4|CPIN1_MOUSE	144.227	1.60324e-10	1.14151e-07	3.51298e-09
P68368|TBA4A_MOUSE	141.713	1.81723e-10	1.29205e-07	3.86811e-09
P48774|GSTM5_MOUSE	138.357	2.15529e-10	1.53026e-07	4.46026e-09
Q9D0K2|SCOT1_MOUSE	137.217	2.28594e-10	1.62073e-07	4.60277e-09
P81117|NUCB2_MOUSE	135.4	2.51315e-10	1.77931e-07	4.67164e-09
P06745|G6PI_MOUSE	135.21	2.53839e-10	1.79464e-07	4.67164e-09
Q99LP6|GRPE1_MOUSE	134.805	2.59299e-10	1.83065e-07	4.67164e-09
P63017|HSP7C_MOUSE	134.517	2.63272e-10	1.85607e-07	4.67164e-09
P01942|HBA_MOUSE	134.51	2.63367e-10	1.85607e-07	4.67164e-09
Q9JJ69|KCIP2_MOUSE	133.734	2.74413e-10	1.92913e-07	4.75437e-09
P62852|RS25_MOUSE	131.483	3.09558e-10	2.1731e-07	5.24138e-09
Q6P8I4|PCNP_MOUSE	130.099	3.33696e-10	2.33921e-07	5.52452e-09
P35564|CALX_MOUSE	128.451	3.65258e-10	2.55681e-07	5.9156e-09
P56812|PDCD5_MOUSE	127.664	3.81505e-10	2.66672e-07	6.04726e-09
Q9D6M3|GHC1_MOUSE	126.434	4.08578e-10	2.85188e-07	6.34147e-09
P47754|CAZA2_MOUSE	123.761	4.75263e-10	3.31259e-07	7.22594e-09
P30275|KCRU_MOUSE	121.176	5.51719e-10	3.83997e-07	8.22062e-09
Q9Z1G4|VPP1_MOUSE	120.682	5.67887e-10	3.94682e-07	8.29561e-09
Q9DB15|RM12_MOUSE	118.63	6.40963e-10	4.44828e-07	9.18302e-09
Q9D7V2|LYSM2_MOUSE	117.19	6.98583e-10	4.84118e-07	9.70729e-09
Q9D051|ODPB_MOUSE	117.071	7.03616e-10	4.86902e-07	9.70729e-09
P70663|SPRL1_MOUSE	114.186	8.38785e-10	5.79601e-07	1.13617e-08
P62874|GBB1_MOUSE	112.704	9.1955e-10	6.33645e-07	1.18134e-08
P62077|TIM8B_MOUSE	112.725	9.18326e-10	6.33645e-07	1.18134e-08
P00405|COX2_MOUSE	112.701	9.19703e-10	6.33645e-07	1.18134e-08
Q91VD9|NDUS1_MOUSE	112.328	9.41391e-10	6.46736e-07	1.18871e-08
Q8VEM8|MPCP_MOUSE	109.745	1.10851e-09	7.60438e-07	1.3764e-08
P97371|PSME1_MOUSE	106.899	1.33287e-09	9.13016e-07	1.62785e-08
P02088|HBB1_MOUSE	105.735	1.43915e-09	9.84378e-07	1.7293e-08
O08795|GLU2B_MOUSE	105.37	1.47439e-09	1.00701e-06	1.74352e-08
O89053|COR1A_MOUSE	103.571	1.66328e-09	1.13436e-06	1.93616e-08
Q9WTR5|CAD13_MOUSE	102.362	1.80553e-09	1.22957e-06	2.06942e-08
Q8R0A7|K0513_MOUSE	102.09	1.83936e-09	1.25077e-06	2.07625e-08
P05202|AATM_MOUSE	100.922	1.99339e-09	1.35351e-06	2.21653e-08
Q9ERD7|TBB3_MOUSE	99.7937	2.15603e-09	1.46179e-06	2.36212e-08
P97352|S10AD_MOUSE	99.3318	2.22692e-09	1.50762e-06	2.40267e-08
Q9CPQ8|ATP5L_MOUSE	99.1374	2.25755e-09	1.5261e-06	2.40267e-08
Q01768|NDKB_MOUSE	97.7171	2.4964e-09	1.68507e-06	2.61946e-08
P11798|KCC2A_MOUSE	97.385	2.55628e-09	1.72293e-06	2.64504e-08
P43006|EAA2_MOUSE	94.4643	3.15937e-09	2.12625e-06	3.22428e-08
Q3UGC7|EI3JA_MOUSE	93.6571	3.35342e-09	2.2535e-06	3.37608e-08
Q9D8Z2|TRIA1_MOUSE	93.3309	3.43564e-09	2.30531e-06	3.41273e-08
Q9CPW4|ARPC5_MOUSE	90.21	4.34927e-09	2.91401e-06	4.26343e-08
P14152|MDHC_MOUSE	89.5627	4.57159e-09	3.05839e-06	4.41979e-08
Q8K183|PDXK_MOUSE	89.3268	4.65578e-09	3.11006e-06	4.41979e-08
Q9DBG3|AP2B1_MOUSE	89.2412	4.68676e-09	3.12607e-06	4.41979e-08
P08226|APOE_MOUSE	89.0529	4.75577e-09	3.16734e-06	4.42881e-08
Q9CR62|M2OM_MOUSE	88.3849	5.00994e-09	3.33161e-06	4.57707e-08
P07901|HS90A_MOUSE	88.3139	5.03785e-09	3.34513e-06	4.57707e-08
P60840|ENSA_MOUSE	87.4973	5.37185e-09	3.56154e-06	4.82172e-08
Q9DB20|ATPO_MOUSE	86.1672	5.9711e-09	3.9475e-06	5.2335e-08
Q3UHX2|HAP28_MOUSE	86.1841	5.96299e-09	3.9475e-06	5.2335e-08
P05201|AATC_MOUSE	85.8058	6.14674e-09	4.05685e-06	5.32479e-08
P50516|VATA_MOUSE	82.7781	7.87209e-09	5.18447e-06	6.66444e-08
O55100|SNG1_MOUSE	82.7857	7.86717e-09	5.18447e-06	6.66444e-08
P84228|H32_MOUSE	81.1072	9.05609e-09	5.94985e-06	7.58066e-08
Q61282|PGCA_MOUSE	80.5484	9.49615e-09	6.22948e-06	7.82695e-08
Q8CA71|SHSA4_MOUSE	80.4693	9.56043e-09	6.26208e-06	7.82695e-08
P32020|NLTP_MOUSE	80.1142	9.85484e-09	6.44506e-06	7.98028e-08
O35129|PHB2_MOUSE	79.8858	1.00497e-08	6.56243e-06	8.05054e-08
O55074|AKA7A_MOUSE	79.3667	1.0509e-08	6.84485e-06	8.24123e-08
Q91W90|TXND5_MOUSE	79.3785	1.04982e-08	6.84485e-06	8.24123e-08
Q9DB77|QCR2_MOUSE	78.9501	1.08948e-08	7.08162e-06	8.45482e-08
Q61553|FSCN1_MOUSE	78.0162	1.18194e-08	7.67081e-06	9.07781e-08
Q8CFV4|NRN1_MOUSE	77.7155	1.21358e-08	7.86399e-06	9.22568e-08
P40124|CAP1_MOUSE	77.3052	1.25832e-08	8.14134e-06	9.41544e-08
Q8BNY6|NCS1_MOUSE	77.2367	1.26597e-08	8.17814e-06	9.41544e-08
P84091|AP2M1_MOUSE	77.1435	1.27646e-08	8.23314e-06	9.41544e-08
P05063|ALDOC_MOUSE	76.4204	1.3613e-08	8.76674e-06	9.94279e-08
Q91Z38|TTC1_MOUSE	75.6269	1.46184e-08	9.39961e-06	1.05735e-07
P08249|MDHM_MOUSE	74.6204	1.60169e-08	1.02828e-05	1.14736e-07
P46460|NSF_MOUSE	74.258	1.65571e-08	1.06049e-05	1.16368e-07
P62827|RAN_MOUSE	74.2664	1.65443e-08	1.06049e-05	1.16368e-07
P17182|ENOA_MOUSE	73.9819	1.69825e-08	1.08518e-05	1.18242e-07
Q9D708|S10AG_MOUSE	73.791	1.72838e-08	1.10271e-05	1.19226e-07
P61922|GABT_MOUSE	73.3281	1.80402e-08	1.14916e-05	1.23302e-07
Q9JJV2|PROF2_MOUSE	72.5095	1.94714e-08	1.23838e-05	1.3081e-07
O70318|E41L2_MOUSE	72.4944	1.9499e-08	1.23838e-05	1.3081e-07
Q9CY50|SSRA_MOUSE	72.3438	1.97765e-08	1.25383e-05	1.3081e-07
O54962|BAF_MOUSE	72.2155	2.00165e-08	1.2668e-05	1.3081e-07
Q8BR63|F177A_MOUSE	72.2175	2.00127e-08	1.2668e-05	1.3081e-07
Q9CR51|VATG1_MOUSE	71.4762	2.14654e-08	1.35447e-05	1.39059e-07
P56480|ATPB_MOUSE	71.0351	2.23863e-08	1.41034e-05	1.43774e-07
Q62165|DAG1_MOUSE	70.8861	2.27073e-08	1.42829e-05	1.44589e-07
Q9CZU6|CISY_MOUSE	70.796	2.29041e-08	1.43838e-05	1.44606e-07
Q6PIE5|AT1A2_MOUSE	70.5486	2.34541e-08	1.47057e-05	1.46835e-07
P60766|CDC42_MOUSE	69.9274	2.49029e-08	1.55892e-05	1.54606e-07
Q68FD5|CLH1_MOUSE	69.0443	2.71403e-08	1.69627e-05	1.67103e-07
P57716|NICA_MOUSE	68.1588	2.96151e-08	1.84798e-05	1.80846e-07
Q9JJF0|NP1L5_MOUSE	67.2955	3.22771e-08	2.01086e-05	1.95499e-07
Q9QXT0|CNPY2_MOUSE	66.4753	3.50599e-08	2.18073e-05	2.10642e-07
Q6PIC6|AT1A3_MOUSE	66.3735	3.54238e-08	2.19982e-05	2.11126e-07
Q8VE62|PAIP1_MOUSE	65.6892	3.79846e-08	2.35505e-05	2.24592e-07
O55125|NIPS1_MOUSE	65.0498	4.05682e-08	2.51117e-05	2.37979e-07
Q8BVE3|VATH_MOUSE	64.7233	4.19643e-08	2.59339e-05	2.44245e-07
P18872|GNAO_MOUSE	63.9595	4.54477e-08	2.80412e-05	2.62469e-07
Q3TCN2|PLBL2_MOUSE	63.8209	4.61143e-08	2.84064e-05	2.6427e-07
O08749|DLDH_MOUSE	63.5786	4.73064e-08	2.90934e-05	2.69032e-07
O55126|NIPS2_MOUSE	63.3873	4.8272e-08	2.9639e-05	2.72444e-07
Q4VAA2|CDV3_MOUSE	63.3098	4.86698e-08	2.98346e-05	2.72624e-07
P17426|AP2A1_MOUSE	63.0721	4.9913e-08	3.05468e-05	2.77502e-07
P15105|GLNA_MOUSE	62.6974	5.19461e-08	3.17391e-05	2.86666e-07
O35326|SRSF5_MOUSE	62.4313	5.34468e-08	3.26026e-05	2.92779e-07
P58774|TPM2_MOUSE	61.541	5.8838e-08	3.58323e-05	3.19958e-07
Q7TNV0|DEK_MOUSE	60.6714	6.4706e-08	3.93413e-05	3.49319e-07
Q9JJU8|SH3L1_MOUSE	60.5801	6.53596e-08	3.96733e-05	3.50309e-07
O35526|STX1A_MOUSE	60.1696	6.83922e-08	4.14456e-05	3.63944e-07
Q8BGX3|LRTM2_MOUSE	59.1977	7.62302e-08	4.61193e-05	4.02777e-07
P84089|ERH_MOUSE	58.9213	7.86422e-08	4.74999e-05	4.12595e-07
Q9EQU5|SET_MOUSE	58.856	7.9224e-08	4.7772e-05	4.1274e-07
Q64445|COX8A_MOUSE	58.6682	8.09263e-08	4.87176e-05	4.18681e-07
P68404|KPCB_MOUSE	58.3991	8.3438e-08	5.01462e-05	4.28699e-07
Q99LC3|NDUAA_MOUSE	58.1972	8.53801e-08	5.12281e-05	4.35673e-07
Q9D387|LAMP5_MOUSE	57.686	9.05322e-08	5.42288e-05	4.5882e-07
P45376|ALDR_MOUSE	57.3198	9.44395e-08	5.64748e-05	4.75388e-07
Q80Z24|NEGR1_MOUSE	57.111	9.67521e-08	5.7761e-05	4.8376e-07
Q9Z1B3|PLCB1_MOUSE	56.766	1.00716e-07	6.0027e-05	5.00225e-07
Q99JF8|PSIP1_MOUSE	55.8104	1.12693e-07	6.70523e-05	5.56002e-07
P05132|KAPCA_MOUSE	55.6959	1.14234e-07	6.78547e-05	5.59895e-07
Q8VD33|SGTB_MOUSE	55.4952	1.16992e-07	6.93761e-05	5.69666e-07
P16125|LDHB_MOUSE	54.7226	1.28336e-07	7.59748e-05	6.20845e-07
Q99J36|THUM1_MOUSE	53.4059	1.50666e-07	8.90121e-05	7.19525e-07
Q8K3C3|LZIC_MOUSE	53.4088	1.50613e-07	8.90121e-05	7.19525e-07
O55042|SYUA_MOUSE	52.8247	1.61899e-07	9.53584e-05	7.68246e-07
Q9Z2Q6|SEPT5_MOUSE	52.5231	1.68101e-07	9.88432e-05	7.92626e-07
Q71M36|CSPG5_MOUSE	52.3944	1.70828e-07	0.000100276	8.00423e-07
Q9D8B3|CHM4B_MOUSE	52.3389	1.72021e-07	0.000100805	8.00975e-07
Q8VCI5|PEX19_MOUSE	51.9039	1.81697e-07	0.000106293	8.40771e-07
P63248|IPKA_MOUSE	51.7984	1.84136e-07	0.000107535	8.46798e-07
P55066|NCAN_MOUSE	51.1845	1.99082e-07	0.000116065	9.09915e-07
Q9WVA2|TIM8A_MOUSE	50.8854	2.06861e-07	0.000120393	9.39702e-07
Q9CPX6|ATG3_MOUSE	50.3449	2.21804e-07	0.000128868	1.00148e-06
Q9D1J3|SARNP_MOUSE	49.08	2.61812e-07	0.000151851	1.175e-06
P26443|DHE3_MOUSE	48.4598	2.84372e-07	0.000164651	1.2686e-06
P46638|RB11B_MOUSE	48.1172	2.97777e-07	0.000171874	1.31268e-06
Q91WS0|CISD1_MOUSE	48.1276	2.97359e-07	0.000171874	1.31268e-06
Q9QXV0|PCSK1_MOUSE	47.4973	3.23892e-07	0.000186562	1.41941e-06
P62814|VATB2_MOUSE	47.4109	3.27731e-07	0.000188445	1.42783e-06
P08551|NFL_MOUSE	47.3301	3.31373e-07	0.000190208	1.43531e-06
P84078|ARF1_MOUSE	46.8539	3.53777e-07	0.000202714	1.52349e-06
P55302|AMRP_MOUSE	46.7952	3.56658e-07	0.000204008	1.52707e-06
Q8BVI4|DHPR_MOUSE	46.1471	3.90269e-07	0.000222843	1.66143e-06
P62500|T22D1_MOUSE	46.0061	3.98046e-07	0.000226886	1.68242e-06
Q9CQ86|MIEN1_MOUSE	45.9763	3.99715e-07	0.000227438	1.68242e-06
Q9CQU0|TXD12_MOUSE	45.5279	4.25771e-07	0.000241838	1.78202e-06
P35486|ODPA_MOUSE	45.0377	4.56484e-07	0.000258826	1.89989e-06
Q91V61|SFXN3_MOUSE	44.8137	4.71347e-07	0.000266782	1.95085e-06
Q7TPR4|ACTN1_MOUSE	44.5686	4.88248e-07	0.00027586	2.00964e-06
Q9R257|HEBP1_MOUSE	44.0621	5.25385e-07	0.000296317	2.15061e-06
Q8BWF0|SSDH_MOUSE	43.728	5.51637e-07	0.000310571	2.24573e-06
A2ALU4|SHRM2_MOUSE	43.2149	5.94901e-07	0.000334335	2.4087e-06
Q00623|APOA1_MOUSE	42.7191	6.40392e-07	0.00035926	2.57887e-06
P05064|ALDOA_MOUSE	42.4224	6.69492e-07	0.000374916	2.68157e-06
Q3UNH4|GRIN1_MOUSE	42.1798	6.94404e-07	0.000388172	2.76648e-06
P63085|MK01_MOUSE	41.4178	7.79754e-07	0.000435103	3.08998e-06
Q99KI0|ACON_MOUSE	41.1989	8.06427e-07	0.00044918	3.17877e-06
P61022|CHP1_MOUSE	40.5668	8.8945e-07	0.000494534	3.48679e-06
P15532|NDKA_MOUSE	40.5346	8.9393e-07	0.000496131	3.48679e-06
Q9WU28|PFD5_MOUSE	40.3269	9.23462e-07	0.000511598	3.58322e-06
Q9Z0F7|SYUG_MOUSE	40.1306	9.5239e-07	0.000526672	3.67632e-06
Q60648|SAP3_MOUSE	39.9328	9.82576e-07	0.000542382	3.77329e-06
P70441|NHRF1_MOUSE	39.6905	1.02107e-06	0.000562607	3.90099e-06
Q7M729|SCN4B_MOUSE	39.5647	1.0417e-06	0.000572936	3.95953e-06
Q9QUH0|GLRX1_MOUSE	39.4232	1.0655e-06	0.00058496	4.02943e-06
P56959|FUS_MOUSE	39.2117	1.10222e-06	0.000604019	4.14726e-06
P10637|TAU_MOUSE	38.892	1.16048e-06	0.000634782	4.3445e-06
Q9CPW2|FDX2_MOUSE	38.6159	1.2136e-06	0.000662626	4.52067e-06
P0DN34|NDUB1_MOUSE	38.5204	1.23263e-06	0.000671784	4.56483e-06
Q3TY60|F131B_MOUSE	38.4951	1.23771e-06	0.000673316	4.56483e-06
P57776|EF1D_MOUSE	38.3349	1.27054e-06	0.000689903	4.66281e-06
Q9CY58|PAIRB_MOUSE	38.0252	1.33681e-06	0.000724548	4.88196e-06
Q8JZL3|THTPA_MOUSE	37.9348	1.35688e-06	0.000734073	4.9311e-06
Q8VEA4|MIA40_MOUSE	37.8986	1.36502e-06	0.000737109	4.93659e-06
P39053|DYN1_MOUSE	37.8053	1.38625e-06	0.000747187	4.97842e-06
P10126|EF1A1_MOUSE	37.7892	1.38995e-06	0.000747792	4.97842e-06
P61982|1433G_MOUSE	37.3517	1.49492e-06	0.000802773	5.32879e-06
Q99L47|F10A1_MOUSE	37.11	1.55674e-06	0.000834413	5.52272e-06
P58044|IDI1_MOUSE	36.4546	1.73952e-06	0.000930641	6.14189e-06
Q3UHJ0|AAK1_MOUSE	36.0195	1.87426e-06	0.00100086	6.58644e-06
Q9CQ45|NENF_MOUSE	35.6912	1.98378e-06	0.00105735	6.93856e-06
P28667|MRP_MOUSE	35.5808	2.02223e-06	0.00107582	7.03378e-06
Q8R317|UBQL1_MOUSE	35.5591	2.02988e-06	0.00107787	7.03378e-06
Q9CQ92|FIS1_MOUSE	35.4947	2.0528e-06	0.00108799	7.08027e-06
Q9D061|ACBD6_MOUSE	35.4617	2.06465e-06	0.0010922	7.08832e-06
Q64332|SYN2_MOUSE	35.2617	2.1382e-06	0.00112897	7.30715e-06
Q60771|CLD11_MOUSE	35.137	2.18553e-06	0.00115177	7.43479e-06
P11499|HS90B_MOUSE	35.0982	2.20052e-06	0.00115747	7.45176e-06
P12023|A4_MOUSE	35.0674	2.2125e-06	0.00116156	7.45842e-06
Q8CBY0|GATC_MOUSE	34.843	2.30196e-06	0.00120623	7.71764e-06
P15116|CADH2_MOUSE	34.823	2.31011e-06	0.00120819	7.71764e-06
Q8C419|GP158_MOUSE	34.7678	2.33284e-06	0.00121774	7.75879e-06
Q9QZ23|NFU1_MOUSE	34.5517	2.42427e-06	0.00126305	8.02704e-06
Q9CRA9|FGOP2_MOUSE	34.3504	2.51312e-06	0.00130682	8.28439e-06
Q6IR34|GPSM1_MOUSE	34.2076	2.57838e-06	0.00133818	8.46207e-06
Q9ERR1|NDEL1_MOUSE	33.6302	2.86254e-06	0.0014828	9.35347e-06
Q8K2B3|SDHA_MOUSE	32.9857	3.22251e-06	0.00166604	1.04837e-05
Q9DBJ1|PGAM1_MOUSE	32.854	3.30224e-06	0.00170395	1.06964e-05
Q9CYZ2|TPD54_MOUSE	32.685	3.40785e-06	0.00175504	1.09907e-05
Q76MZ3|2AAA_MOUSE	32.6227	3.44775e-06	0.00177214	1.10714e-05
Q9JIS5|SV2A_MOUSE	32.44	3.56781e-06	0.00183029	1.14078e-05
P46660|AINX_MOUSE	32.4117	3.58681e-06	0.00183645	1.14196e-05
Q78ZA7|NP1L4_MOUSE	32.1793	3.74741e-06	0.00191493	1.18801e-05
Q9CR98|F136A_MOUSE	32.1007	3.80356e-06	0.00193982	1.2007e-05
P99029|PRDX5_MOUSE	31.8525	3.98717e-06	0.00202947	1.25335e-05
Q9CPQ1|COX6C_MOUSE	31.7827	4.0406e-06	0.00205262	1.26481e-05
P10649|GSTM1_MOUSE	31.5819	4.19898e-06	0.00212888	1.30889e-05
P46096|SYT1_MOUSE	31.2949	4.43759e-06	0.00224542	1.37291e-05
P51863|VA0D1_MOUSE	31.2907	4.44123e-06	0.00224542	1.37291e-05
Q91YL2|RN126_MOUSE	31.2356	4.48879e-06	0.00226235	1.38188e-05
Q60865|CAPR1_MOUSE	30.683	4.99957e-06	0.00251478	1.53047e-05
Q9R111|GUAD_MOUSE	30.6698	5.01254e-06	0.00251629	1.53047e-05
Q9QYF9|NDRG3_MOUSE	30.027	5.69347e-06	0.00285243	1.73128e-05
Q9D8S9|BOLA1_MOUSE	29.9458	5.78682e-06	0.00289341	1.75251e-05
Q9JMF3|GBG13_MOUSE	29.8113	5.94507e-06	0.00296659	1.79315e-05
P18242|CATD_MOUSE	29.6486	6.14313e-06	0.00305928	1.84542e-05
Q91WD5|NDUS2_MOUSE	29.5245	6.29925e-06	0.00313073	1.88472e-05
P17047|LAMP2_MOUSE	29.3932	6.46939e-06	0.00320882	1.92788e-05
Q8C8R3|ANK2_MOUSE	28.9404	7.09715e-06	0.00351309	2.10653e-05
Q9WTX5|SKP1_MOUSE	28.8114	7.28848e-06	0.00360051	2.15473e-05
P17742|PPIA_MOUSE	28.674	7.49874e-06	0.00369688	2.20813e-05
Q9Z1S5|SEPT3_MOUSE	28.2319	8.2231e-06	0.00404577	2.41189e-05
P56213|ALR_MOUSE	28.0886	8.47484e-06	0.00416114	2.47598e-05
Q05186|RCN1_MOUSE	27.3614	9.89395e-06	0.00484803	2.87929e-05
O54983|CRYM_MOUSE	27.2887	1.00501e-05	0.00491449	2.91335e-05
P63328|PP2BA_MOUSE	27.2175	1.02058e-05	0.00498045	2.94703e-05
Q9CR95|NECP1_MOUSE	27.1469	1.03628e-05	0.00504669	2.98081e-05
O35927|CTND2_MOUSE	27.1175	1.04289e-05	0.00506845	2.98829e-05
P62748|HPCL1_MOUSE	27.0556	1.057e-05	0.00512643	3.0171e-05
Q3UYG8|MACD2_MOUSE	26.9958	1.07081e-05	0.00518271	3.04485e-05
Q03958|PFD6_MOUSE	26.7512	1.12952e-05	0.0054556	3.1996e-05
P56395|CYB5_MOUSE	26.5014	1.19325e-05	0.00575145	3.3673e-05
P40142|TKT_MOUSE	26.3525	1.23318e-05	0.00593159	3.46686e-05
Q9R1Q9|VAS1_MOUSE	26.2339	1.26609e-05	0.00607723	3.546e-05
P63101|1433Z_MOUSE	26.0967	1.30536e-05	0.00625268	3.6423e-05
Q9D6F9|TBB4A_MOUSE	26.0329	1.32413e-05	0.00632933	3.68088e-05
P16045|LEG1_MOUSE	25.9318	1.35444e-05	0.00646067	3.75114e-05
Q91VN4|MIC25_MOUSE	25.8923	1.36651e-05	0.0064943	3.75663e-05
Q8VDQ8|SIR2_MOUSE	25.8993	1.36435e-05	0.0064943	3.75663e-05
P50518|VATE1_MOUSE	25.76	1.4078e-05	0.00667296	3.85591e-05
Q8QZT1|THIL_MOUSE	25.7247	1.41907e-05	0.00671219	3.87255e-05
P70699|LYAG_MOUSE	25.5648	1.47136e-05	0.00694484	4.00061e-05
P62311|LSM3_MOUSE	25.3475	1.54595e-05	0.00728142	4.18812e-05
Q60605|MYL6_MOUSE	25.2836	1.56867e-05	0.00737274	4.23427e-05
Q00493|CBPE_MOUSE	25.1917	1.60206e-05	0.00751365	4.30878e-05
Q9D5V6|SYAP1_MOUSE	24.9843	1.68038e-05	0.00786416	4.50316e-05
Q03517|SCG2_MOUSE	24.9013	1.71292e-05	0.00799933	4.57392e-05
Q9D7M1|GID8_MOUSE	24.4658	1.8959e-05	0.00883489	5.04445e-05
Q9R0P5|DEST_MOUSE	24.3426	1.95161e-05	0.00907501	5.17421e-05
Q8R191|SNG3_MOUSE	24.2795	1.98088e-05	0.00919126	5.23316e-05
Q9ERB0|SNP29_MOUSE	23.879	2.17854e-05	0.0100867	5.73504e-05
Q9DB05|SNAA_MOUSE	23.8142	2.21258e-05	0.0102221	5.80413e-05
P09411|PGK1_MOUSE	23.6874	2.28096e-05	0.0105152	5.96251e-05
Q61753|SERA_MOUSE	23.5962	2.33162e-05	0.0107255	6.07362e-05
Q9CQM5|TXD17_MOUSE	23.3747	2.46001e-05	0.0112914	6.38573e-05
P11031|TCP4_MOUSE	22.8438	2.80177e-05	0.0128321	7.24764e-05
P97952|SCN1B_MOUSE	22.8077	2.82691e-05	0.012919	7.28736e-05
P23198|CBX3_MOUSE	22.6709	2.92447e-05	0.0133356	7.51285e-05
O35127|C10_MOUSE	22.649	2.94043e-05	0.013379	7.52791e-05
Q6R891|NEB2_MOUSE	22.2899	3.21693e-05	0.0146049	8.20759e-05
Q8BJU0|SGTA_MOUSE	22.176	3.31069e-05	0.0149974	8.40783e-05
Q9CQJ8|NDUB9_MOUSE	22.1673	3.31799e-05	0.0149974	8.40783e-05
Q8C3W1|CA198_MOUSE	22.1249	3.35377e-05	0.0151255	8.46969e-05
Q80WJ7|LYRIC_MOUSE	21.8386	3.60713e-05	0.0162321	9.07876e-05
Q8VHI6|WASF3_MOUSE	21.7749	3.66644e-05	0.0164623	9.19697e-05
Q9DCL8|IPP2_MOUSE	21.7434	3.69619e-05	0.0165589	9.24048e-05
Q61792|LASP1_MOUSE	21.6968	3.74066e-05	0.0167208	9.32037e-05
P14211|CALR_MOUSE	21.6107	3.82439e-05	0.0170568	9.49724e-05
Q9Z239|PLM_MOUSE	21.3758	4.06399e-05	0.0180848	0.000100587
Q8K0S0|PHYIP_MOUSE	21.2581	4.19046e-05	0.0186056	0.000103291
P97807|FUMH_MOUSE	21.2485	4.20095e-05	0.0186102	0.000103291
P12787|COX5A_MOUSE	21.232	4.21905e-05	0.0186482	0.000103395
P51910|APOD_MOUSE	21.0654	4.40714e-05	0.0194355	0.00010765
Q8CBC4|CNST_MOUSE	20.8466	4.66882e-05	0.0205428	0.000113669
Q6Y685|TACC1_MOUSE	20.7116	4.83902e-05	0.0212433	0.000117179
Q99JT2|STK26_MOUSE	20.7073	4.84446e-05	0.0212433	0.000117179
Q60930|VDAC2_MOUSE	20.6448	4.9257e-05	0.0215253	0.000118759
Q9EST5|AN32B_MOUSE	20.5695	5.02574e-05	0.0219122	0.00012078
Q01065|PDE1B_MOUSE	20.5249	5.08601e-05	0.0221241	0.000121835
Q91VR2|ATPG_MOUSE	20.2722	5.44358e-05	0.0236251	0.000129983
Q80VP1|EPN1_MOUSE	20.1576	5.61502e-05	0.024313	0.000133648
Q07076|ANXA7_MOUSE	19.9425	5.95367e-05	0.0257199	0.000141258
Q9WV96|T10B_MOUSE	19.9151	5.99835e-05	0.0258529	0.000141866
P04925|PRIO_MOUSE	19.721	6.32669e-05	0.0272048	0.000149158
Q8R0A5|TCAL3_MOUSE	19.6285	6.49032e-05	0.0278435	0.000152533
Q8VHC3|SELM_MOUSE	19.5596	6.61523e-05	0.0283132	0.000154979
Q8VD04|GRAP1_MOUSE	19.4945	6.7359e-05	0.0287623	0.000157312
E9PUL5|PRRT2_MOUSE	19.4019	6.91165e-05	0.0294436	0.000160912
O35887|CALU_MOUSE	19.2429	7.22598e-05	0.0307104	0.000167706
Q61598|GDIB_MOUSE	19.226	7.26022e-05	0.0307833	0.000167977
O35114|SCRB2_MOUSE	19.1978	7.31799e-05	0.0309551	0.000168687
Q91VR8|BRK1_MOUSE	19.189	7.33618e-05	0.0309587	0.000168687
Q6IRU2|TPM4_MOUSE	19.1636	7.38867e-05	0.0311063	0.000169371
Q9ERT9|PPR1A_MOUSE	19.072	7.58194e-05	0.0318441	0.000173268
Q91XD7|CREL1_MOUSE	18.8933	7.97539e-05	0.0334169	0.000181702
G5E829|AT2B1_MOUSE	18.7537	8.2991e-05	0.0346902	0.000188501
P51859|HDGF_MOUSE	18.7256	8.36603e-05	0.0348864	0.000189444
Q80TL4|PHF24_MOUSE	18.712	8.39862e-05	0.0349383	0.000189605
P00920|CAH2_MOUSE	18.6746	8.48909e-05	0.0351712	0.000190493
P31938|MP2K1_MOUSE	18.6804	8.47499e-05	0.0351712	0.000190493
Q9CZW5|TOM70_MOUSE	18.2875	9.49271e-05	0.0392049	0.000212374
Q80UU9|PGRC2_MOUSE	18.1757	9.80724e-05	0.0404058	0.000218754
Q63810|CANB1_MOUSE	18.1047	0.00010013	0.0411534	0.000222677
Q03157|APLP1_MOUSE	18.053	0.000101659	0.0416801	0.000225404
Q06185|ATP5I_MOUSE	17.8605	0.00010759	0.0440042	0.000237847
P62075|TIM13_MOUSE	17.7944	0.000109719	0.0447652	0.000241836
P56375|ACYP2_MOUSE	17.604	0.000116116	0.0472593	0.000255181
P62869|ELOB_MOUSE	17.4923	0.000120063	0.0487455	0.000263079
P60487|PLPP_MOUSE	17.4397	0.000121975	0.0494	0.000266033
O35737|HNRH1_MOUSE	17.4259	0.000122482	0.0494366	0.000266033
O88456|CPNS1_MOUSE	17.429	0.000122368	0.0494366	0.000266033
Q8BH59|CMC1_MOUSE	17.3472	0.000125425	0.0504207	0.000271632
P03995|GFAP_MOUSE	17.1286	0.000134018	0.0537412	0.000289401
O88952|LIN7C_MOUSE	17.0457	0.000137451	0.0549806	0.000295957
Q9EPJ9|ARFG1_MOUSE	16.7894	0.00014871	0.0593351	0.000319276
Q60597|ODO1_MOUSE	16.6231	0.00015657	0.062315	0.000335187
Q8BMF4|ODP2_MOUSE	16.2785	0.000174413	0.0692419	0.000372314
Q9CQA3|SDHB_MOUSE	16.1583	0.00018117	0.0717433	0.000385633
Q9CQ22|LTOR1_MOUSE	16.021	0.000189253	0.074755	0.000401691
Q9JII6|AK1A1_MOUSE	15.9513	0.000193509	0.0762425	0.000409557
O35551|RABE1_MOUSE	15.7763	0.000204691	0.0804437	0.000431997
P84104|SRSF3_MOUSE	15.6924	0.000210313	0.0824427	0.000442608
Q9CPP6|NDUA5_MOUSE	15.6737	0.000211587	0.0827307	0.000444036
P12960|CNTN1_MOUSE	15.6507	0.000213169	0.083136	0.000446098
Q9CX80|CYGB_MOUSE	15.4393	0.000228355	0.08883	0.000476539
P19783|COX41_MOUSE	15.3637	0.000234078	0.0908222	0.000487117
Q9CQ91|NDUA3_MOUSE	15.3294	0.000236729	0.0916141	0.000491262
P22005|PENK_MOUSE	15.1311	0.000252738	0.0973187	0.000521578
Q8BWS5|GRIN3_MOUSE	15.1385	0.000252121	0.0973187	0.000521578
P31324|KAP3_MOUSE	14.9503	0.000268407	0.103068	0.000552384
P84086|CPLX2_MOUSE	14.8984	0.000273106	0.1046	0.000560507
Q9CQ48|NUDC2_MOUSE	14.8678	0.000275921	0.105402	0.000564728
P35762|CD81_MOUSE	14.8102	0.000281304	0.107177	0.000574169
P17710|HXK1_MOUSE	14.7504	0.000287026	0.10907	0.000584248
P17751|TPIS_MOUSE	14.574	0.000304688	0.115477	0.000618508
Q9R0P9|UCHL1_MOUSE	14.5186	0.000310484	0.117363	0.000627541
Q8CDN6|TXNL1_MOUSE	14.5154	0.000310822	0.117363	0.000627541
Q9D1K2|VATF_MOUSE	14.473	0.000315353	0.118573	0.000634967
Q8BK30|NDUV3_MOUSE	14.4427	0.000318631	0.119487	0.000639839
Q9Z1G3|VATC1_MOUSE	14.1931	0.000347169	0.129841	0.000695272
Q9CZ44|NSF1C_MOUSE	14.1102	0.000357289	0.133269	0.00071362
Q62048|PEA15_MOUSE	14.051	0.000364719	0.135675	0.000725946
P51881|ADT2_MOUSE	14.0455	0.000365409	0.135675	0.000725946
Q04447|KCRB_MOUSE	13.8829	0.000386782	0.143109	0.000766363
P83940|ELOC_MOUSE	13.8395	0.000392718	0.144913	0.00077606
Q9R0K7|AT2B2_MOUSE	13.7798	0.000401054	0.147588	0.000790437
Q9CR86|CHSP1_MOUSE	13.7255	0.000408816	0.150035	0.000803608
P56391|CX6B1_MOUSE	13.4954	0.00044363	0.162369	0.000869748
Q8VEK3|HNRPU_MOUSE	13.4097	0.000457452	0.16697	0.000894492
O55131|SEPT7_MOUSE	13.3001	0.00047585	0.17321	0.000928033
Q8CGP6|H2A1H_MOUSE	13.2256	0.000488829	0.177445	0.000950856
Q02053|UBA1_MOUSE	13.0921	0.000513111	0.185746	0.000995488
Q9Z0E0|NCDN_MOUSE	12.9236	0.000545725	0.197007	0.00105601
Q9Z2I9|SUCB1_MOUSE	12.8665	0.000557291	0.200625	0.0010756
Q9ER58|TICN2_MOUSE	12.7633	0.000578938	0.207839	0.00111449
P14873|MAP1B_MOUSE	12.6552	0.000602645	0.215747	0.00115714
Q61316|HSP74_MOUSE	12.6427	0.000605442	0.216143	0.00115952
Q8BYI9|TENR_MOUSE	12.6313	0.000608023	0.216456	0.00116148
Q6IFX2|K1C42_MOUSE	12.6127	0.000612257	0.217351	0.00116658
P0C028|NUD11_MOUSE	12.5446	0.000628025	0.222321	0.00119357
Q62093|SRSF2_MOUSE	12.463	0.000647544	0.228583	0.00122753
Q80Y14|GLRX5_MOUSE	12.4496	0.000650799	0.229081	0.00123057
O35381|AN32A_MOUSE	12.2449	0.000703141	0.246803	0.00132618
P28798|GRN_MOUSE	11.9844	0.000776794	0.271878	0.00146139
Q91VI7|RINI_MOUSE	11.9744	0.0007798	0.27215	0.00146335
Q62418|DBNL_MOUSE	11.9539	0.000785972	0.273518	0.00147123
Q99J85|NPTXR_MOUSE	11.9336	0.000792157	0.274878	0.00147909
Q06890|CLUS_MOUSE	11.8553	0.000816505	0.282511	0.00152074
P26339|CMGA_MOUSE	11.8304	0.000824425	0.284426	0.00153166
Q91V92|ACLY_MOUSE	11.8059	0.000832322	0.286319	0.00154249
P17427|AP2A2_MOUSE	11.7994	0.000834417	0.286319	0.00154253
P43024|CX6A1_MOUSE	11.6267	0.0008926	0.305269	0.00164601
Q63912|OMGP_MOUSE	11.5897	0.000905677	0.308836	0.001666
P70349|HINT1_MOUSE	11.5347	0.000925483	0.314664	0.00169824
P56564|EAA1_MOUSE	11.4507	0.000956687	0.324317	0.00175118
Q61016|GBG7_MOUSE	11.3794	0.000984134	0.332637	0.00179701
P17095|HMGA1_MOUSE	11.25	0.00103622	0.349205	0.00188748
Q8BKX1|BAIP2_MOUSE	11.1956	0.00105904	0.355837	0.00192435
Q91V14|S12A5_MOUSE	11.1571	0.00107552	0.360301	0.00194955
Q8BGS2|BOLA2_MOUSE	11.1089	0.00109661	0.366266	0.00198294
P21995|EMB_MOUSE	11.0791	0.00110988	0.36959	0.00200208
Q5SQY2|BOD1_MOUSE	11.0697	0.0011141	0.369881	0.00200484
Q02819|NUCB1_MOUSE	11.0284	0.00113287	0.374978	0.0020337
Q60668|HNRPD_MOUSE	10.8293	0.00122846	0.405392	0.00220001
Q9QXS6|DREB_MOUSE	10.778	0.00125454	0.412745	0.00224133
Q60972|RBBP4_MOUSE	10.7277	0.00128078	0.420096	0.00228273
Q9R1K9|CETN2_MOUSE	10.6652	0.00131417	0.429735	0.00233666
P61759|PFD3_MOUSE	10.5454	0.00138108	0.450232	0.00244977
Q9R0Y5|KAD1_MOUSE	10.4583	0.00143208	0.465425	0.0025342
Q9WTQ5|AKA12_MOUSE	10.413	0.00145949	0.472875	0.00257659
Q8CBW3|ABI1_MOUSE	10.3391	0.00150543	0.486255	0.00265141
Q8K0U4|HS12A_MOUSE	10.279	0.00154405	0.497185	0.00271302
P70297|STAM1_MOUSE	10.0347	0.00171289	0.549837	0.00300259
P24668|MPRD_MOUSE	10.0073	0.00173309	0.554589	0.00303087
Q9Z0P4|PALM_MOUSE	9.96534	0.00176454	0.562887	0.00307864
O88737|BSN_MOUSE	9.89906	0.00181558	0.577356	0.0031603
Q9JMG7|HDGR3_MOUSE	9.86678	0.00184104	0.583611	0.0031934
Q61699|HS105_MOUSE	9.86411	0.00184317	0.583611	0.0031934
P21107|TPM3_MOUSE	9.71221	0.00196872	0.620147	0.00340301
Q91YT0|NDUV1_MOUSE	9.65969	0.00201437	0.632512	0.00347385
Q9WUC3|LY6H_MOUSE	9.56879	0.00209623	0.65612	0.00360668
Q8CCT4|TCAL5_MOUSE	9.43522	0.00222345	0.693717	0.00381676
Q9QUN9|DKK3_MOUSE	9.42595	0.00223261	0.694341	0.00382366
Q9CQZ6|NDUB3_MOUSE	9.4178	0.00224069	0.694613	0.00382869
Q9CPU0|LGUL_MOUSE	9.37195	0.00228676	0.706609	0.00389848
Q8BFZ3|ACTBL_MOUSE	9.31743	0.00234295	0.721628	0.00398515
P63330|PP2AA_MOUSE	9.21099	0.00245721	0.754364	0.00416998
P70670|NACAM_MOUSE	9.19893	0.00247056	0.75599	0.0041831
P35802|GPM6A_MOUSE	9.04523	0.00264798	0.807633	0.00447334
Q61361|PGCB_MOUSE	8.99457	0.00270958	0.821074	0.00455443
P99024|TBB5_MOUSE	8.99073	0.00271432	0.821074	0.00455443
Q4KMM3|OXR1_MOUSE	9.00163	0.0027009	0.821074	0.00455243
P14824|ANXA6_MOUSE	8.9121	0.00281339	0.846829	0.00471005
P62761|VISL1_MOUSE	8.88887	0.00284343	0.853028	0.00474967
O89023|TPP1_MOUSE	8.75959	0.00301743	0.902212	0.00502905
P62259|1433E_MOUSE	8.59625	0.0032548	0.969931	0.00541256
Q9D819|IPYR_MOUSE	8.5268	0.00336209	0.99854	0.00557852
