# Supplementary material for: Comprehensive Glycomic and Proteomic Analysis of Mouse Striatum and Lateral Hypothalamus Following Repeated Exposures to Cocaine or Methamphetamine
Source: Mol Cell Proteomics. 2024 Jun 15;23(8):100803. doi: 10.1016/j.mcpro.2024.100803 (PMC11324981; doi:10.1016/j.mcpro.2024.100803)
Supplement: Supplemental File S10 [file mmc10.xlsx]

## Sheet: ProteinS C vs. S
Supplemental table S10 i) Common feature for cocaine (C) vs. saline (S) fot both brain regions -the lateral hypothalamus (LH), and striatum (ST)
Accession
O89053|COR1A_MOUSE
P31938|MP2K1_MOUSE
P52480|KPYM_MOUSE
Q8C1B7|SEP11_MOUSE
O08599|STXB1_MOUSE
Q9Z0E0|NCDN_MOUSE
P26443|DHE3_MOUSE
O54983|CRYM_MOUSE
P11798|KCC2A_MOUSE
Q3TTY5|K22E_MOUSE
P31324|KAP3_MOUSE
Q80TL4|PHF24_MOUSE
O35526|STX1A_MOUSE
P18872|GNAO_MOUSE
P40142|TKT_MOUSE
Q68FD5|CLH1_MOUSE
P46096|SYT1_MOUSE
O55131|SEPT7_MOUSE
Q8R191|SNG3_MOUSE
P60487|PLPP_MOUSE
Q64332|SYN2_MOUSE
Q8BYI9|TENR_MOUSE
Q8BFR5|EFTU_MOUSE
Q93092|TALDO_MOUSE
Q9Z1S5|SEPT3_MOUSE
Q9Z1G4|VPP1_MOUSE
P50518|VATE1_MOUSE
P63328|PP2BA_MOUSE
Q61699|HS105_MOUSE
Q8CI94|PYGB_MOUSE
P97427|DPYL1_MOUSE
Q9R111|GUAD_MOUSE
P61982|1433G_MOUSE
Q9D0K2|SCOT1_MOUSE
P63085|MK01_MOUSE
P17427|AP2A2_MOUSE
Q9CZW5|TOM70_MOUSE
Q61553|FSCN1_MOUSE
Q99N28|CADM3_MOUSE
Q8BH59|CMC1_MOUSE
Q61879|MYH10_MOUSE
Q9DBG3|AP2B1_MOUSE
Q8BVE3|VATH_MOUSE
P60766|CDC42_MOUSE
Q91V61|SFXN3_MOUSE
O55100|SNG1_MOUSE
P43024|CX6A1_MOUSE
Q9QXV0|PCSK1_MOUSE
Q9CR98|F136A_MOUSE
Q61548|AP180_MOUSE
P0DN34|NDUB1_MOUSE
Q9WTX5|SKP1_MOUSE
Q08331|CALB2_MOUSE
P56391|CX6B1_MOUSE
P51859|HDGF_MOUSE
Q07076|ANXA7_MOUSE
P70349|HINT1_MOUSE
P12787|COX5A_MOUSE
P35564|CALX_MOUSE
O88952|LIN7C_MOUSE
Q9D855|QCR7_MOUSE
Q9CQU0|TXD12_MOUSE
Q9CR51|VATG1_MOUSE
Q80VP1|EPN1_MOUSE
Q9Z239|PLM_MOUSE
Q9QZ06|TOLIP_MOUSE

## Sheet: Proteins M vs. S
Supplemental table S10 iI) Common feature for methamphetamine (M) vs. saline (S) fot both brain regions -the lateral hypothalamus (LH), and striatum (ST)
Accession
Q04447|KCRB_MOUSE
P60202|MYPR_MOUSE
P16858|G3P_MOUSE
Q61885|MOG_MOUSE
P31938|MP2K1_MOUSE
Q8BVI4|DHPR_MOUSE
P52480|KPYM_MOUSE
Q6PIC6|AT1A3_MOUSE
O08599|STXB1_MOUSE
P17742|PPIA_MOUSE
Q99KI0|ACON_MOUSE
Q61753|SERA_MOUSE
P01942|HBA_MOUSE
P19783|COX41_MOUSE
P50396|GDIA_MOUSE
P14094|AT1B1_MOUSE
P43006|EAA2_MOUSE
P63017|HSP7C_MOUSE
P16330|CN37_MOUSE
P14231|AT1B2_MOUSE
P20917|MAG_MOUSE
P35802|GPM6A_MOUSE
P17182|ENOA_MOUSE
Q8VEM8|MPCP_MOUSE
P26443|DHE3_MOUSE
P11798|KCC2A_MOUSE
P09411|PGK1_MOUSE
Q9DB20|ATPO_MOUSE
P11404|FABPH_MOUSE
P99029|PRDX5_MOUSE
Q9D0M3|CY1_MOUSE
P61089|UBE2N_MOUSE
Q9R0P9|UCHL1_MOUSE
Q8K596|NAC2_MOUSE
Q80TL4|PHF24_MOUSE
Q9D051|ODPB_MOUSE
Q61316|HSP74_MOUSE
P51881|ADT2_MOUSE
P18872|GNAO_MOUSE
P40142|TKT_MOUSE
Q68FD5|CLH1_MOUSE
P46096|SYT1_MOUSE
O55131|SEPT7_MOUSE
Q8K183|PDXK_MOUSE
Q8R191|SNG3_MOUSE
Q76MZ3|2AAA_MOUSE
Q99LC5|ETFA_MOUSE
Q64332|SYN2_MOUSE
Q8VDN2|AT1A1_MOUSE
Q8BYI9|TENR_MOUSE
Q02053|UBA1_MOUSE
P62259|1433E_MOUSE
Q8BFR5|EFTU_MOUSE
Q9D6F9|TBB4A_MOUSE
Q93092|TALDO_MOUSE
Q9Z1S5|SEPT3_MOUSE
Q9Z1G4|VPP1_MOUSE
P50518|VATE1_MOUSE
Q8BMF4|ODP2_MOUSE
Q61598|GDIB_MOUSE
P97427|DPYL1_MOUSE
Q9CR62|M2OM_MOUSE
Q9R0K7|AT2B2_MOUSE
Q9R111|GUAD_MOUSE
P61982|1433G_MOUSE
Q9D0K2|SCOT1_MOUSE
Q9Z2I9|SUCB1_MOUSE
P45376|ALDR_MOUSE
Q9JHU4|DYHC1_MOUSE
Q61553|FSCN1_MOUSE
Q99PT1|GDIR1_MOUSE
Q9DBJ1|PGAM1_MOUSE
Q99N28|CADM3_MOUSE
P46460|NSF_MOUSE
Q8BH59|CMC1_MOUSE
P97807|FUMH_MOUSE
P48962|ADT1_MOUSE
Q91VD9|NDUS1_MOUSE
Q60597|ODO1_MOUSE
O55125|NIPS1_MOUSE
P99024|TBB5_MOUSE
P06745|G6PI_MOUSE
P56399|UBP5_MOUSE
Q9CPQ8|ATP5L_MOUSE
P51863|VA0D1_MOUSE
Q9Z1G3|VATC1_MOUSE
Q9Z2Q6|SEPT5_MOUSE
Q9DBG3|AP2B1_MOUSE
Q9DC69|NDUA9_MOUSE
Q8BVE3|VATH_MOUSE
P30275|KCRU_MOUSE
P60766|CDC42_MOUSE
Q91V61|SFXN3_MOUSE
Q8VDQ8|SIR2_MOUSE
P63011|RAB3A_MOUSE
P43024|CX6A1_MOUSE
Q9CR98|F136A_MOUSE
O35658|C1QBP_MOUSE
P60840|ENSA_MOUSE
Q61548|AP180_MOUSE
P62627|DLRB1_MOUSE
P15116|CADH2_MOUSE
Q9QZ23|NFU1_MOUSE
Q9WTX5|SKP1_MOUSE
P56391|CX6B1_MOUSE
Q61282|PGCA_MOUSE
P51859|HDGF_MOUSE
P20029|BIP_MOUSE
O70318|E41L2_MOUSE
Q8R0A5|TCAL3_MOUSE
Q91ZZ3|SYUB_MOUSE
P70349|HINT1_MOUSE
Q9DCX2|ATP5H_MOUSE
Q9CQ92|FIS1_MOUSE
P12787|COX5A_MOUSE
P35564|CALX_MOUSE
Q9DCT8|CRIP2_MOUSE
Q6R891|NEB2_MOUSE
Q9CQX2|CYB5B_MOUSE
O88952|LIN7C_MOUSE
Q8K0T0|RTN1_MOUSE
Q3UNH4|GRIN1_MOUSE
Q9QXS6|DREB_MOUSE
Q9ERT9|PPR1A_MOUSE
Q61792|LASP1_MOUSE
P08553|NFM_MOUSE
Q9QYX7|PCLO_MOUSE
Q80VP1|EPN1_MOUSE
Q9WTQ5|AKA12_MOUSE
P84104|SRSF3_MOUSE
Q8CCT4|TCAL5_MOUSE
Q8VD37|SGIP1_MOUSE
Q9WTR5|CAD13_MOUSE
Q9Z239|PLM_MOUSE
Q9QZ06|TOLIP_MOUSE

## Sheet: Proteins C and M VS. S
Supplemental table S10 iii) Common feature for drug treatmetns (cocaine (C) and methamphetamine (M) vs. saline (S) fot both brain regions -the lateral hypothalamus (LH), and striatum (ST)
Accession
P31938|MP2K1_MOUSE
P52480|KPYM_MOUSE
O08599|STXB1_MOUSE
P26443|DHE3_MOUSE
P11798|KCC2A_MOUSE
Q80TL4|PHF24_MOUSE
P18872|GNAO_MOUSE
P40142|TKT_MOUSE
Q68FD5|CLH1_MOUSE
P46096|SYT1_MOUSE
O55131|SEPT7_MOUSE
Q8R191|SNG3_MOUSE
Q64332|SYN2_MOUSE
Q8BYI9|TENR_MOUSE
Q8BFR5|EFTU_MOUSE
Q93092|TALDO_MOUSE
Q9Z1S5|SEPT3_MOUSE
Q9Z1G4|VPP1_MOUSE
P50518|VATE1_MOUSE
P97427|DPYL1_MOUSE
Q9R111|GUAD_MOUSE
P61982|1433G_MOUSE
Q9D0K2|SCOT1_MOUSE
Q61553|FSCN1_MOUSE
Q99N28|CADM3_MOUSE
Q8BH59|CMC1_MOUSE
Q9DBG3|AP2B1_MOUSE
Q8BVE3|VATH_MOUSE
P60766|CDC42_MOUSE
Q91V61|SFXN3_MOUSE
P43024|CX6A1_MOUSE
Q9CR98|F136A_MOUSE
Q61548|AP180_MOUSE
Q9WTX5|SKP1_MOUSE
P56391|CX6B1_MOUSE
P51859|HDGF_MOUSE
P70349|HINT1_MOUSE
P12787|COX5A_MOUSE
P35564|CALX_MOUSE
O88952|LIN7C_MOUSE
Q80VP1|EPN1_MOUSE
Q9Z239|PLM_MOUSE
Q9QZ06|TOLIP_MOUSE
